# Supplementary material for: Identification of Natural Antisense Transcripts in Mouse Brain and Their Association With Autism Spectrum Disorder Risk Genes
Source: Front Mol Neurosci. 2021 Feb 25;14:624881. doi: 10.3389/fnmol.2021.624881 (PMC7947803; doi:10.3389/fnmol.2021.624881)
Supplement: Supplementary file 7 [file Data_Sheet_1.XLSX]

## Sheet: Blast Analysis of Contigs
ENSMUSG00000015599	TRINITY_DN73571_c0_g1_i1;TRINITY_DN3447_c1_g1_i2;TRINITY_DN88414_c0_g1_i1;TRINITY_DN922_c3_g1_i1;TRINITY_DN1120_c0_g6_i1;TRINITY_DN87138_c0_g1_i1;TRINITY_DN8312_c1_g1_i1
ENSMUSG00000029673	TRINITY_DN61852_c0_g1_i1;TRINITY_DN11065_c0_g2_i1;TRINITY_DN35232_c0_g1_i1;TRINITY_DN33320_c0_g1_i1;TRINITY_DN6198_c0_g1_i1;TRINITY_DN71258_c0_g1_i1;TRINITY_DN6448_c4_g1_i1;TRINITY_DN42145_c0_g1_i1;TRINITY_DN82724_c0_g1_i1;TRINITY_DN88485_c0_g1_i1;TRINITY_DN35257_c0_g1_i1;TRINITY_DN47414_c0_g1_i1;TRINITY_DN89158_c0_g1_i1;TRINITY_DN11065_c0_g1_i1;TRINITY_DN11765_c0_g1_i1;TRINITY_DN1630_c3_g1_i1;TR…
ENSMUSG00000052516	TRINITY_DN8362_c0_g1_i1;TRINITY_DN42087_c0_g1_i1;TRINITY_DN2032_c0_g1_i1;TRINITY_DN67423_c0_g1_i1;TRINITY_DN28586_c0_g2_i1;TRINITY_DN88461_c0_g1_i1;TRINITY_DN28586_c0_g1_i2;TRINITY_DN8362_c0_g1_i3;TRINITY_DN28586_c0_g2_i2;TRINITY_DN2470_c0_g6_i1;TRINITY_DN8362_c0_g2_i1;TRINITY_DN25197_c0_g1_i1;TRINITY_DN16099_c0_g1_i1;TRINITY_DN76258_c0_g1_i1;TRINITY_DN1978_c0_g1_i1;TRINITY_DN26688_c0_g1_i1;TRINI…
ENSMUSG00000005907	TRINITY_DN26383_c0_g2_i1;TRINITY_DN88421_c0_g1_i1;TRINITY_DN1403_c0_g1_i1;TRINITY_DN1216_c0_g1_i1;TRINITY_DN22578_c0_g4_i1;TRINITY_DN70584_c0_g1_i1;TRINITY_DN56266_c0_g1_i1;TRINITY_DN87521_c0_g1_i1;TRINITY_DN53904_c0_g1_i1
ENSMUSG00000030849	TRINITY_DN576_c0_g1_i6;TRINITY_DN8066_c0_g1_i1;TRINITY_DN14428_c0_g2_i1;TRINITY_DN184_c1_g3_i1;TRINITY_DN576_c0_g1_i8;TRINITY_DN20431_c0_g4_i1;TRINITY_DN54_c3_g2_i1;TRINITY_DN4225_c0_g2_i1;TRINITY_DN6179_c0_g2_i1;TRINITY_DN52914_c0_g2_i1;TRINITY_DN46101_c0_g7_i1;TRINITY_DN9973_c1_g4_i1;TRINITY_DN82075_c0_g1_i1;TRINITY_DN78715_c0_g1_i1;TRINITY_DN76363_c0_g1_i1;TRINITY_DN6950_c0_g2_i1;TRINITY_DN407…
ENSMUSG00000051586	TRINITY_DN41006_c0_g1_i1;TRINITY_DN68541_c0_g1_i1;TRINITY_DN74408_c0_g1_i1;TRINITY_DN80265_c0_g1_i1;TRINITY_DN19506_c0_g2_i1;TRINITY_DN75206_c0_g1_i1;TRINITY_DN62348_c0_g1_i1;TRINITY_DN88449_c0_g1_i1;TRINITY_DN19506_c0_g1_i1;TRINITY_DN44562_c0_g1_i1;TRINITY_DN11604_c0_g6_i1;TRINITY_DN46436_c0_g1_i1;TRINITY_DN60021_c0_g1_i1;TRINITY_DN58211_c0_g1_i1;TRINITY_DN11604_c0_g7_i1;TRINITY_DN11901_c0_g1_i1…
ENSMUSG00000069814	TRINITY_DN88451_c0_g1_i1;TRINITY_DN37294_c0_g1_i1;TRINITY_DN17980_c0_g1_i2;TRINITY_DN37294_c0_g2_i1;TRINITY_DN17980_c0_g1_i1;TRINITY_DN37294_c0_g3_i1
ENSMUSG00000028399	TRINITY_DN63655_c0_g1_i1;TRINITY_DN74181_c0_g1_i1;TRINITY_DN42024_c1_g1_i1;TRINITY_DN3284_c0_g1_i1;TRINITY_DN2406_c1_g2_i1;TRINITY_DN43515_c0_g1_i2;TRINITY_DN4602_c0_g1_i1;TRINITY_DN55748_c0_g1_i1;TRINITY_DN2121_c0_g1_i1;TRINITY_DN58076_c0_g1_i1;TRINITY_DN394_c0_g5_i1;TRINITY_DN1744_c0_g3_i2;TRINITY_DN2386_c0_g2_i1;TRINITY_DN52980_c0_g1_i1;TRINITY_DN55846_c0_g2_i1;TRINITY_DN90002_c0_g1_i1;TRINITY…
ENSMUSG00000015968	TRINITY_DN13146_c0_g1_i1;TRINITY_DN486_c0_g1_i7;TRINITY_DN6967_c0_g6_i1;TRINITY_DN6967_c0_g5_i1;TRINITY_DN36322_c0_g1_i1;TRINITY_DN349_c0_g2_i2;TRINITY_DN9085_c0_g2_i1;TRINITY_DN6967_c0_g1_i1;TRINITY_DN1450_c0_g1_i2;TRINITY_DN8392_c0_g1_i1;TRINITY_DN9363_c0_g1_i1;TRINITY_DN9085_c0_g3_i1;TRINITY_DN33740_c0_g1_i2;TRINITY_DN8392_c0_g1_i2;TRINITY_DN54667_c0_g1_i2;TRINITY_DN80221_c0_g1_i1;TRINITY_DN72…
ENSMUSG00000024593	TRINITY_DN1749_c6_g1_i1;TRINITY_DN28855_c2_g1_i1;TRINITY_DN88497_c0_g1_i1;TRINITY_DN1395_c1_g2_i1;TRINITY_DN1180_c0_g2_i1
ENSMUSG00000021097	TRINITY_DN82700_c0_g1_i1;TRINITY_DN88863_c0_g1_i1;TRINITY_DN88437_c0_g1_i1;TRINITY_DN80118_c0_g1_i1;TRINITY_DN1108_c0_g3_i1;TRINITY_DN83101_c0_g1_i1;TRINITY_DN76607_c0_g1_i1;TRINITY_DN21361_c0_g1_i1
ENSMUSG00000050334	TRINITY_DN57179_c0_g1_i1;TRINITY_DN1626_c5_g1_i1;TRINITY_DN1417_c1_g1_i1;TRINITY_DN52503_c0_g1_i1;TRINITY_DN12134_c0_g2_i1;TRINITY_DN77919_c0_g1_i1;TRINITY_DN4256_c0_g3_i1;TRINITY_DN70083_c0_g1_i1;TRINITY_DN88424_c0_g1_i1;TRINITY_DN229_c0_g1_i2;TRINITY_DN77804_c0_g1_i1;TRINITY_DN229_c0_g1_i1;TRINITY_DN229_c0_g3_i1;TRINITY_DN2663_c1_g5_i1;TRINITY_DN65394_c0_g1_i1;TRINITY_DN59368_c0_g1_i1;TRINITY_D…
ENSMUSG00000024862	TRINITY_DN1428_c0_g1_i1;TRINITY_DN1428_c0_g5_i1;TRINITY_DN1428_c0_g4_i1;TRINITY_DN1428_c0_g3_i2;TRINITY_DN1428_c0_g3_i1;TRINITY_DN88459_c0_g1_i1;TRINITY_DN1428_c0_g3_i3
ENSMUSG00000027827	TRINITY_DN2789_c0_g3_i1;TRINITY_DN8446_c0_g1_i1;TRINITY_DN29616_c0_g1_i1;TRINITY_DN50136_c0_g1_i1;TRINITY_DN23211_c0_g2_i1;TRINITY_DN63413_c0_g1_i1;TRINITY_DN20612_c0_g1_i1;TRINITY_DN39665_c0_g1_i1;TRINITY_DN7217_c0_g1_i2;TRINITY_DN74753_c0_g1_i1;TRINITY_DN46216_c0_g1_i1;TRINITY_DN74530_c0_g1_i1;TRINITY_DN46098_c0_g1_i1;TRINITY_DN4925_c1_g1_i1;TRINITY_DN18694_c0_g3_i2;TRINITY_DN59918_c0_g1_i1;TRI…
ENSMUSG00000041245	TRINITY_DN18290_c0_g1_i1;TRINITY_DN7264_c0_g2_i2;TRINITY_DN14450_c3_g1_i1;TRINITY_DN6415_c0_g3_i1;TRINITY_DN61862_c0_g1_i1;TRINITY_DN16799_c0_g1_i1;TRINITY_DN88472_c0_g1_i1;TRINITY_DN22395_c2_g1_i1;TRINITY_DN83702_c0_g1_i1;TRINITY_DN7156_c0_g1_i1;TRINITY_DN67478_c0_g1_i1;TRINITY_DN60472_c0_g1_i1;TRINITY_DN70945_c0_g1_i1;TRINITY_DN7264_c0_g2_i6;TRINITY_DN7264_c0_g2_i4;TRINITY_DN84128_c0_g1_i1;TRIN…
ENSMUSG00000019428	TRINITY_DN86347_c0_g1_i1;TRINITY_DN88492_c0_g1_i1;TRINITY_DN8389_c0_g1_i1;TRINITY_DN8389_c0_g1_i2
ENSMUSG00000035437	TRINITY_DN70906_c0_g1_i1;TRINITY_DN88450_c0_g1_i1;TRINITY_DN54752_c0_g1_i1;TRINITY_DN79708_c0_g1_i1;TRINITY_DN79784_c0_g1_i1;TRINITY_DN89778_c0_g1_i1;TRINITY_DN39858_c0_g1_i1;TRINITY_DN10880_c3_g1_i1;TRINITY_DN67060_c0_g1_i1;TRINITY_DN81077_c0_g1_i1;TRINITY_DN58501_c0_g1_i1;TRINITY_DN82326_c0_g1_i1;TRINITY_DN81878_c0_g1_i1;TRINITY_DN68472_c0_g1_i1;TRINITY_DN65428_c0_g1_i1;TRINITY_DN66145_c0_g1_i1…
ENSMUSG00000032531	TRINITY_DN47051_c0_g1_i1;TRINITY_DN70627_c0_g1_i1;TRINITY_DN88426_c0_g1_i1
ENSMUSG00000040310	TRINITY_DN39806_c0_g1_i1;TRINITY_DN84465_c0_g1_i1;TRINITY_DN57103_c0_g1_i1;TRINITY_DN49901_c0_g2_i1;TRINITY_DN16823_c0_g1_i1;TRINITY_DN49901_c0_g1_i1;TRINITY_DN14284_c0_g2_i1;TRINITY_DN61110_c0_g1_i1;TRINITY_DN76663_c0_g1_i1;TRINITY_DN11309_c1_g1_i1;TRINITY_DN78994_c0_g1_i1;TRINITY_DN14284_c0_g1_i1;TRINITY_DN88430_c0_g1_i1;TRINITY_DN81241_c0_g1_i1;TRINITY_DN53028_c0_g1_i1;TRINITY_DN11309_c1_g2_i1…
ENSMUSG00000029049	TRINITY_DN79203_c0_g1_i1;TRINITY_DN85961_c0_g1_i1;TRINITY_DN13766_c0_g1_i1;TRINITY_DN26002_c0_g1_i1;TRINITY_DN25118_c0_g1_i1;TRINITY_DN86228_c0_g1_i1;TRINITY_DN25118_c0_g2_i1;TRINITY_DN17725_c0_g1_i1;TRINITY_DN88445_c0_g1_i1;TRINITY_DN61791_c0_g1_i1;TRINITY_DN83646_c0_g1_i1
ENSMUSG00000044991	TRINITY_DN62569_c0_g1_i1;TRINITY_DN88480_c0_g1_i1;TRINITY_DN66832_c0_g1_i1;TRINITY_DN8474_c0_g1_i1;TRINITY_DN10484_c0_g1_i1;TRINITY_DN70462_c0_g1_i1;TRINITY_DN1634_c0_g1_i1;TRINITY_DN8474_c0_g2_i1;TRINITY_DN435_c5_g1_i1;TRINITY_DN74499_c0_g1_i1;TRINITY_DN79658_c0_g1_i1
ENSMUSG00000020903	TRINITY_DN24892_c0_g1_i1;TRINITY_DN12649_c0_g1_i1;TRINITY_DN87355_c0_g1_i1;TRINITY_DN48479_c0_g1_i1;TRINITY_DN38766_c0_g1_i1;TRINITY_DN1536_c4_g1_i1;TRINITY_DN1396_c1_g2_i1;TRINITY_DN29589_c1_g1_i1;TRINITY_DN88471_c0_g1_i1;TRINITY_DN37510_c0_g1_i1;TRINITY_DN5058_c1_g3_i2
ENSMUSG00000040640	TRINITY_DN83828_c0_g1_i1;TRINITY_DN89418_c0_g1_i1;TRINITY_DN88486_c0_g1_i1;TRINITY_DN62225_c0_g1_i1;TRINITY_DN370_c0_g1_i2;TRINITY_DN11936_c0_g1_i1;TRINITY_DN370_c0_g3_i1;TRINITY_DN71176_c0_g1_i1;TRINITY_DN84534_c0_g1_i1;TRINITY_DN4105_c3_g1_i1;TRINITY_DN47517_c0_g2_i1;TRINITY_DN84229_c0_g1_i1;TRINITY_DN56821_c0_g1_i1;TRINITY_DN71086_c0_g1_i1;TRINITY_DN7219_c1_g1_i1;TRINITY_DN370_c0_g1_i3;TRINITY…
ENSMUSG00000092368	TRINITY_DN55_c0_g1_i3;TRINITY_DN1493_c0_g1_i1;TRINITY_DN88403_c0_g1_i1;TRINITY_DN5414_c5_g1_i1;TRINITY_DN3338_c0_g1_i2;TRINITY_DN19309_c0_g1_i1;TRINITY_DN3338_c0_g1_i3;TRINITY_DN55_c0_g1_i1;TRINITY_DN55_c0_g1_i2;TRINITY_DN5458_c8_g1_i1;TRINITY_DN81271_c0_g1_i1;TRINITY_DN6445_c1_g3_i1;TRINITY_DN76310_c0_g1_i1;TRINITY_DN76605_c0_g1_i1;TRINITY_DN1943_c0_g4_i2;TRINITY_DN14041_c0_g2_i1;TRINITY_DN16927…
ENSMUSG00000040506	TRINITY_DN3899_c0_g3_i1;TRINITY_DN83750_c0_g1_i1;TRINITY_DN26832_c0_g3_i1;TRINITY_DN8564_c0_g3_i1;TRINITY_DN12229_c0_g1_i1;TRINITY_DN26832_c0_g4_i1;TRINITY_DN54947_c0_g1_i1;TRINITY_DN26832_c0_g1_i1;TRINITY_DN26832_c0_g2_i1;TRINITY_DN26832_c0_g2_i2;TRINITY_DN249_c5_g1_i1;TRINITY_DN30667_c0_g1_i1;TRINITY_DN1359_c1_g2_i1;TRINITY_DN24146_c0_g1_i1;TRINITY_DN2813_c1_g1_i1;TRINITY_DN2914_c1_g3_i1;TRINIT…
ENSMUSG00000039713	TRINITY_DN37271_c0_g2_i1;TRINITY_DN8179_c0_g1_i2;TRINITY_DN66218_c0_g1_i1;TRINITY_DN6845_c2_g2_i1;TRINITY_DN8179_c0_g1_i1;TRINITY_DN37271_c0_g1_i1;TRINITY_DN88443_c0_g1_i1;TRINITY_DN1634_c0_g1_i2
ENSMUSG00000078653	TRINITY_DN22_c3_g2_i7;TRINITY_DN88407_c0_g1_i1;TRINITY_DN22_c3_g2_i5;TRINITY_DN22_c3_g2_i9;TRINITY_DN22_c3_g2_i3;TRINITY_DN22557_c0_g1_i1
ENSMUSG00000053930	TRINITY_DN66923_c0_g1_i1;TRINITY_DN15330_c0_g5_i1;TRINITY_DN68167_c0_g1_i1;TRINITY_DN7633_c1_g2_i1;TRINITY_DN77058_c0_g1_i1;TRINITY_DN55369_c0_g2_i1;TRINITY_DN22396_c0_g2_i1;TRINITY_DN76529_c0_g1_i1;TRINITY_DN24449_c0_g3_i1;TRINITY_DN15330_c0_g1_i1;TRINITY_DN18217_c0_g5_i1;TRINITY_DN77747_c0_g1_i1;TRINITY_DN40772_c0_g1_i1;TRINITY_DN70089_c0_g1_i1;TRINITY_DN24449_c0_g4_i1;TRINITY_DN18217_c0_g4_i1;…
ENSMUSG00000039738	TRINITY_DN16091_c2_g1_i1;TRINITY_DN47363_c0_g1_i1;TRINITY_DN72301_c0_g1_i1;TRINITY_DN55583_c0_g1_i1;TRINITY_DN55583_c0_g1_i2;TRINITY_DN88466_c0_g1_i1;TRINITY_DN57140_c0_g1_i1
ENSMUSG00000043061	TRINITY_DN83173_c0_g1_i1;TRINITY_DN88474_c0_g1_i1
ENSMUSG00000020649	TRINITY_DN48451_c0_g1_i1;TRINITY_DN88470_c0_g1_i1;TRINITY_DN48451_c0_g1_i2
ENSMUSG00000028053	TRINITY_DN9849_c0_g1_i1;TRINITY_DN22200_c0_g1_i1;TRINITY_DN71594_c0_g1_i1;TRINITY_DN3210_c0_g1_i1;TRINITY_DN65413_c0_g1_i1;TRINITY_DN88408_c0_g1_i1;TRINITY_DN19641_c0_g1_i1;TRINITY_DN8884_c0_g1_i8;TRINITY_DN22062_c0_g2_i1;TRINITY_DN57812_c0_g1_i1;TRINITY_DN1755_c0_g4_i1;TRINITY_DN68381_c0_g1_i1;TRINITY_DN83328_c0_g1_i1;TRINITY_DN86007_c0_g1_i1;TRINITY_DN88920_c0_g1_i1;TRINITY_DN3210_c0_g1_i2;TRIN…
ENSMUSG00000022092	TRINITY_DN77155_c0_g1_i1;TRINITY_DN3366_c0_g1_i1;TRINITY_DN637_c2_g1_i1;TRINITY_DN77349_c0_g1_i1;TRINITY_DN86955_c0_g1_i1;TRINITY_DN80829_c0_g1_i1;TRINITY_DN5804_c7_g1_i1;TRINITY_DN47476_c0_g1_i1;TRINITY_DN60537_c0_g1_i1;TRINITY_DN85507_c0_g1_i1;TRINITY_DN84640_c0_g1_i1;TRINITY_DN58836_c0_g1_i1;TRINITY_DN31086_c0_g1_i1;TRINITY_DN88494_c0_g1_i1;TRINITY_DN68367_c0_g1_i1;TRINITY_DN84000_c0_g1_i1
ENSMUSG00000075316	TRINITY_DN79342_c0_g1_i1;TRINITY_DN76782_c0_g1_i1;TRINITY_DN88830_c0_g1_i1;TRINITY_DN5153_c0_g2_i1;TRINITY_DN61066_c0_g1_i1;TRINITY_DN52662_c0_g1_i1;TRINITY_DN83780_c0_g1_i1;TRINITY_DN75673_c0_g1_i1;TRINITY_DN73122_c0_g1_i1;TRINITY_DN65414_c0_g1_i1;TRINITY_DN14436_c0_g2_i1;TRINITY_DN29575_c1_g1_i1;TRINITY_DN14436_c0_g1_i1;TRINITY_DN79102_c0_g1_i1;TRINITY_DN5153_c0_g3_i1;TRINITY_DN67717_c0_g1_i1;T…
ENSMUSG00000022340	TRINITY_DN76374_c0_g1_i1;TRINITY_DN1399_c0_g4_i1;TRINITY_DN17095_c0_g1_i1;TRINITY_DN6245_c0_g2_i1;TRINITY_DN74324_c0_g1_i1;TRINITY_DN5668_c0_g1_i6;TRINITY_DN80061_c0_g1_i1;TRINITY_DN55314_c0_g1_i1;TRINITY_DN81283_c0_g1_i1;TRINITY_DN6245_c0_g1_i1;TRINITY_DN5668_c0_g1_i9;TRINITY_DN5668_c0_g1_i4;TRINITY_DN28265_c0_g1_i1;TRINITY_DN5668_c0_g1_i8;TRINITY_DN64405_c0_g1_i1;TRINITY_DN87841_c0_g1_i1;TRINIT…
ENSMUSG00000059921	TRINITY_DN58715_c0_g1_i1;TRINITY_DN80730_c0_g1_i1;TRINITY_DN4294_c0_g1_i2;TRINITY_DN17061_c0_g1_i1;TRINITY_DN65828_c0_g1_i1;TRINITY_DN17061_c0_g8_i1;TRINITY_DN2299_c2_g4_i1;TRINITY_DN62731_c0_g1_i1;TRINITY_DN87057_c0_g1_i1;TRINITY_DN3049_c3_g1_i1;TRINITY_DN87259_c0_g1_i1;TRINITY_DN17061_c0_g3_i1;TRINITY_DN17061_c0_g7_i1;TRINITY_DN41760_c0_g1_i1;TRINITY_DN8641_c0_g1_i1;TRINITY_DN14817_c0_g1_i1;TRI…
ENSMUSG00000027332	TRINITY_DN88432_c0_g1_i1;TRINITY_DN2924_c1_g2_i1;TRINITY_DN76565_c0_g1_i1;TRINITY_DN51940_c0_g1_i1
ENSMUSG00000021963	TRINITY_DN20580_c1_g2_i1;TRINITY_DN8823_c1_g3_i1;TRINITY_DN8823_c1_g2_i1;TRINITY_DN88455_c0_g1_i1
ENSMUSG00000036918	TRINITY_DN24528_c0_g2_i1;TRINITY_DN12466_c0_g1_i1;TRINITY_DN29585_c0_g2_i1;TRINITY_DN11267_c0_g2_i1;TRINITY_DN84674_c0_g1_i1;TRINITY_DN7234_c1_g1_i1;TRINITY_DN26576_c0_g3_i1;TRINITY_DN45790_c0_g5_i1;TRINITY_DN24528_c0_g3_i1;TRINITY_DN45790_c0_g4_i1;TRINITY_DN45790_c0_g1_i1;TRINITY_DN14949_c0_g1_i1;TRINITY_DN26576_c0_g1_i1;TRINITY_DN63350_c0_g1_i1;TRINITY_DN59407_c0_g1_i1;TRINITY_DN24528_c0_g1_i1;…
ENSMUSG00000054006	TRINITY_DN8010_c0_g2_i1;TRINITY_DN4609_c0_g4_i1;TRINITY_DN4609_c0_g1_i1;TRINITY_DN9148_c1_g1_i2;TRINITY_DN57323_c0_g1_i1;TRINITY_DN4609_c0_g3_i1;TRINITY_DN3491_c0_g3_i1;TRINITY_DN8010_c0_g1_i1;TRINITY_DN8010_c0_g3_i1;TRINITY_DN8010_c0_g4_i1;TRINITY_DN9148_c1_g3_i1;TRINITY_DN4609_c0_g5_i1;TRINITY_DN8010_c0_g5_i1;TRINITY_DN3491_c0_g2_i1;TRINITY_DN12818_c0_g1_i1;TRINITY_DN9148_c1_g1_i1;TRINITY_DN349…
ENSMUSG00000031451	TRINITY_DN2205_c0_g1_i3;TRINITY_DN88405_c0_g1_i1;TRINITY_DN59649_c0_g1_i1;TRINITY_DN59911_c0_g1_i1;TRINITY_DN2205_c0_g1_i11;TRINITY_DN73543_c0_g1_i1;TRINITY_DN44002_c0_g1_i1;TRINITY_DN2205_c0_g1_i9
ENSMUSG00000070923	TRINITY_DN20419_c0_g1_i1;TRINITY_DN75624_c0_g1_i1;TRINITY_DN88422_c0_g1_i1;TRINITY_DN20419_c0_g2_i1;TRINITY_DN20419_c0_g3_i1;TRINITY_DN20419_c0_g4_i1;TRINITY_DN20419_c0_g5_i1
ENSMUSG00000021115	TRINITY_DN88481_c0_g1_i1;TRINITY_DN40011_c0_g1_i1;TRINITY_DN1074_c1_g1_i1;TRINITY_DN6301_c0_g1_i2;TRINITY_DN15257_c2_g1_i2;TRINITY_DN65508_c0_g1_i1;TRINITY_DN17610_c0_g1_i1;TRINITY_DN89861_c0_g1_i1;TRINITY_DN6301_c0_g1_i1
ENSMUSG00000067274	TRINITY_DN88476_c0_g1_i1;TRINITY_DN879_c0_g1_i1
ENSMUSG00000022748	TRINITY_DN22911_c0_g2_i1;TRINITY_DN75652_c0_g1_i1;TRINITY_DN87774_c0_g1_i1;TRINITY_DN73297_c0_g1_i1;TRINITY_DN9482_c0_g6_i1;TRINITY_DN17009_c0_g1_i1;TRINITY_DN34641_c2_g1_i1;TRINITY_DN37450_c0_g1_i1;TRINITY_DN80970_c0_g1_i1;TRINITY_DN9482_c0_g1_i1;TRINITY_DN67122_c0_g1_i1;TRINITY_DN47983_c0_g1_i1;TRINITY_DN60943_c0_g1_i1;TRINITY_DN89863_c0_g1_i1;TRINITY_DN3244_c1_g1_i1;TRINITY_DN79303_c0_g1_i1;TR…
ENSMUSG00000022085	TRINITY_DN53214_c0_g2_i1;TRINITY_DN68303_c0_g1_i1;TRINITY_DN6988_c3_g4_i1;TRINITY_DN10248_c0_g1_i1;TRINITY_DN19633_c0_g1_i1;TRINITY_DN6988_c3_g2_i1;TRINITY_DN81337_c0_g1_i1;TRINITY_DN10781_c0_g7_i1;TRINITY_DN27702_c0_g1_i1;TRINITY_DN27970_c0_g1_i1;TRINITY_DN15290_c0_g1_i1;TRINITY_DN18801_c0_g1_i1;TRINITY_DN12118_c0_g4_i1;TRINITY_DN6988_c3_g1_i1;TRINITY_DN23313_c0_g2_i1;TRINITY_DN10781_c0_g3_i1;TR…
ENSMUSG00000001518	TRINITY_DN62740_c0_g1_i1;TRINITY_DN67134_c0_g1_i1;TRINITY_DN88433_c0_g1_i1;TRINITY_DN24236_c0_g1_i1;TRINITY_DN40981_c0_g1_i1
ENSMUSG00000026021	TRINITY_DN41850_c0_g1_i1;TRINITY_DN8194_c1_g1_i2;TRINITY_DN32265_c0_g1_i1;TRINITY_DN66279_c0_g1_i1;TRINITY_DN72508_c0_g1_i1;TRINITY_DN77525_c0_g1_i1;TRINITY_DN20195_c0_g3_i1;TRINITY_DN9962_c0_g4_i1;TRINITY_DN13480_c2_g2_i2;TRINITY_DN9962_c0_g2_i1;TRINITY_DN88416_c0_g1_i1;TRINITY_DN88604_c0_g1_i1;TRINITY_DN28515_c0_g7_i1;TRINITY_DN45417_c0_g1_i2;TRINITY_DN28515_c0_g5_i1;TRINITY_DN704_c10_g1_i1;TRI…
ENSMUSG00000112607	TRINITY_DN50723_c0_g1_i1;TRINITY_DN45478_c3_g1_i1;TRINITY_DN18925_c0_g1_i1;TRINITY_DN33718_c2_g3_i1;TRINITY_DN64526_c0_g1_i1;TRINITY_DN19902_c0_g1_i1;TRINITY_DN19902_c0_g3_i1;TRINITY_DN88438_c0_g1_i1;TRINITY_DN19902_c0_g2_i1;TRINITY_DN39770_c0_g1_i1;TRINITY_DN37159_c0_g1_i1;TRINITY_DN47982_c0_g1_i1;TRINITY_DN33718_c2_g4_i1;TRINITY_DN72412_c0_g1_i1
ENSMUSG00000038077	TRINITY_DN57970_c0_g1_i1;TRINITY_DN85773_c0_g1_i1;TRINITY_DN2716_c2_g2_i1;TRINITY_DN74390_c0_g1_i1;TRINITY_DN64276_c0_g1_i1;TRINITY_DN88429_c0_g1_i1;TRINITY_DN635_c1_g1_i1;TRINITY_DN36499_c2_g1_i1;TRINITY_DN12789_c1_g1_i1;TRINITY_DN47588_c0_g2_i1;TRINITY_DN72565_c0_g1_i1;TRINITY_DN81562_c0_g1_i1;TRINITY_DN57970_c0_g2_i1;TRINITY_DN68270_c0_g1_i1;TRINITY_DN47588_c0_g1_i1
ENSMUSG00000084967	TRINITY_DN76382_c0_g1_i1;TRINITY_DN73733_c0_g1_i1;TRINITY_DN23528_c0_g1_i1;TRINITY_DN75986_c0_g1_i1;TRINITY_DN63400_c0_g1_i1;TRINITY_DN3249_c2_g1_i1;TRINITY_DN44205_c0_g1_i1;TRINITY_DN5646_c0_g2_i1;TRINITY_DN75855_c0_g1_i1;TRINITY_DN44301_c0_g1_i1;TRINITY_DN2050_c0_g4_i1;TRINITY_DN6639_c2_g1_i1;TRINITY_DN53371_c0_g2_i1;TRINITY_DN20796_c0_g1_i1;TRINITY_DN67701_c0_g1_i1;TRINITY_DN26736_c0_g1_i1;TRI…
ENSMUSG00000102416	TRINITY_DN11840_c0_g3_i1;TRINITY_DN31666_c0_g2_i1;TRINITY_DN30012_c0_g2_i1;TRINITY_DN19191_c1_g3_i1;TRINITY_DN3076_c5_g1_i1;TRINITY_DN25142_c1_g1_i1;TRINITY_DN4841_c0_g4_i3;TRINITY_DN15508_c0_g2_i1;TRINITY_DN11840_c0_g1_i1;TRINITY_DN61466_c0_g1_i1;TRINITY_DN15508_c0_g1_i2;TRINITY_DN30012_c0_g1_i1;TRINITY_DN77406_c0_g1_i1;TRINITY_DN15508_c0_g1_i1;TRINITY_DN88465_c0_g1_i1;TRINITY_DN4841_c0_g4_i2;TR…
ENSMUSG00000057191	TRINITY_DN35495_c1_g1_i1;TRINITY_DN55799_c0_g1_i1;TRINITY_DN18109_c0_g1_i1;TRINITY_DN13298_c0_g2_i1;TRINITY_DN42387_c0_g1_i1;TRINITY_DN13298_c0_g3_i1;TRINITY_DN46126_c0_g1_i1;TRINITY_DN2179_c0_g6_i1;TRINITY_DN6866_c0_g1_i1;TRINITY_DN6408_c0_g3_i1;TRINITY_DN30405_c0_g1_i1;TRINITY_DN60562_c0_g1_i1;TRINITY_DN22935_c0_g2_i1;TRINITY_DN12005_c4_g1_i1;TRINITY_DN30435_c0_g1_i1;TRINITY_DN1276_c3_g1_i1;TRI…
ENSMUSG00000049313	TRINITY_DN24222_c0_g1_i1;TRINITY_DN61800_c0_g1_i1;TRINITY_DN59998_c0_g1_i1;TRINITY_DN60308_c0_g1_i1;TRINITY_DN81262_c0_g1_i1;TRINITY_DN88479_c0_g1_i1;TRINITY_DN3130_c4_g1_i1;TRINITY_DN80963_c0_g1_i1;TRINITY_DN3130_c4_g2_i1;TRINITY_DN66528_c0_g1_i1;TRINITY_DN62252_c0_g1_i1;TRINITY_DN88072_c0_g1_i1;TRINITY_DN24222_c0_g2_i1;TRINITY_DN26587_c0_g2_i1;TRINITY_DN87633_c0_g1_i1;TRINITY_DN24222_c0_g3_i1;T…
ENSMUSG00000116645	TRINITY_DN88447_c0_g1_i1;TRINITY_DN3475_c2_g2_i1;TRINITY_DN1802_c0_g1_i2;TRINITY_DN82297_c0_g1_i1;TRINITY_DN8165_c0_g2_i1
ENSMUSG00000048920	TRINITY_DN24391_c0_g1_i1;TRINITY_DN88490_c0_g1_i1;TRINITY_DN65090_c0_g1_i1
ENSMUSG00000060212	TRINITY_DN6778_c0_g6_i1;TRINITY_DN6778_c0_g4_i1;TRINITY_DN6778_c0_g3_i1;TRINITY_DN6778_c0_g2_i1;TRINITY_DN75367_c0_g1_i1;TRINITY_DN6778_c0_g7_i2;TRINITY_DN58377_c0_g1_i1;TRINITY_DN6778_c0_g8_i1;TRINITY_DN6778_c0_g1_i1;TRINITY_DN88670_c0_g1_i1;TRINITY_DN88468_c0_g1_i1;TRINITY_DN88580_c0_g1_i1;TRINITY_DN54188_c0_g1_i1;TRINITY_DN6778_c0_g5_i1
ENSMUSG00000085457	TRINITY_DN6076_c0_g2_i2;TRINITY_DN6076_c0_g2_i6;TRINITY_DN68657_c0_g1_i1;TRINITY_DN6396_c5_g1_i1;TRINITY_DN70044_c0_g1_i1;TRINITY_DN63138_c0_g1_i1;TRINITY_DN84876_c0_g1_i1;TRINITY_DN57335_c0_g1_i1;TRINITY_DN73773_c0_g1_i1;TRINITY_DN6076_c0_g2_i1;TRINITY_DN6076_c0_g2_i3;TRINITY_DN64731_c0_g1_i1;TRINITY_DN69189_c0_g1_i1;TRINITY_DN64823_c0_g1_i1;TRINITY_DN56240_c0_g1_i1;TRINITY_DN77768_c0_g1_i1;TRIN…
ENSMUSG00000021884	TRINITY_DN88440_c0_g1_i1;TRINITY_DN76059_c0_g1_i1
ENSMUSG00000028542	TRINITY_DN337_c0_g1_i1;TRINITY_DN337_c0_g1_i4;TRINITY_DN66673_c0_g1_i1;TRINITY_DN22512_c0_g1_i1;TRINITY_DN337_c0_g1_i7;TRINITY_DN66957_c0_g1_i1;TRINITY_DN337_c0_g1_i3;TRINITY_DN73727_c0_g1_i1;TRINITY_DN337_c0_g1_i2;TRINITY_DN48065_c0_g1_i1;TRINITY_DN76424_c0_g1_i1;TRINITY_DN88496_c0_g1_i1;TRINITY_DN337_c0_g1_i5;TRINITY_DN73382_c0_g1_i1;TRINITY_DN73885_c0_g1_i1;TRINITY_DN337_c0_g1_i6;TRINITY_DN562…
ENSMUSG00000045790	TRINITY_DN88401_c0_g1_i1;TRINITY_DN77636_c0_g1_i1;TRINITY_DN15510_c0_g1_i1;TRINITY_DN64935_c0_g1_i1;TRINITY_DN49919_c2_g1_i1;TRINITY_DN66619_c0_g1_i1;TRINITY_DN74528_c0_g1_i1;TRINITY_DN944_c7_g1_i1;TRINITY_DN77409_c0_g1_i1;TRINITY_DN22905_c3_g1_i1
ENSMUSG00000031256	TRINITY_DN24192_c0_g1_i1;TRINITY_DN2890_c0_g1_i1;TRINITY_DN40391_c0_g1_i1;TRINITY_DN88423_c0_g1_i1;TRINITY_DN9674_c2_g1_i1;TRINITY_DN24192_c0_g2_i1;TRINITY_DN40391_c0_g2_i1;TRINITY_DN2890_c0_g2_i1
ENSMUSG00000026587	TRINITY_DN88406_c0_g1_i1;TRINITY_DN59617_c0_g1_i1;TRINITY_DN62135_c0_g1_i1;TRINITY_DN4830_c0_g1_i1;TRINITY_DN2372_c0_g1_i1;TRINITY_DN4830_c0_g2_i1;TRINITY_DN72028_c0_g1_i1;TRINITY_DN44415_c0_g1_i1;TRINITY_DN52736_c0_g1_i1;TRINITY_DN57213_c0_g1_i1;TRINITY_DN4830_c0_g3_i1;TRINITY_DN36515_c0_g1_i1;TRINITY_DN59849_c0_g1_i1;TRINITY_DN65867_c0_g1_i1;TRINITY_DN29724_c1_g1_i1
ENSMUSG00000061207	TRINITY_DN27558_c0_g2_i1;TRINITY_DN88411_c0_g1_i1;TRINITY_DN27558_c0_g1_i1
ENSMUSG00000047787	TRINITY_DN72685_c0_g1_i1;TRINITY_DN67474_c0_g1_i1;TRINITY_DN61385_c0_g1_i1;TRINITY_DN61522_c0_g1_i1;TRINITY_DN61585_c0_g1_i1;TRINITY_DN66791_c0_g1_i1;TRINITY_DN88475_c0_g1_i1
ENSMUSG00000031293	TRINITY_DN43763_c0_g1_i1;TRINITY_DN2111_c5_g1_i1;TRINITY_DN87212_c0_g1_i1;TRINITY_DN5197_c0_g2_i1;TRINITY_DN5197_c0_g3_i1;TRINITY_DN34054_c7_g1_i1;TRINITY_DN60856_c0_g1_i1;TRINITY_DN106_c6_g1_i1;TRINITY_DN28892_c0_g2_i1;TRINITY_DN31019_c1_g1_i1;TRINITY_DN24313_c0_g1_i1;TRINITY_DN11965_c0_g1_i1;TRINITY_DN51572_c0_g1_i1;TRINITY_DN73481_c0_g1_i1;TRINITY_DN77591_c0_g1_i1;TRINITY_DN88454_c0_g1_i1;TRIN…
ENSMUSG00000106737	TRINITY_DN61515_c0_g1_i1;TRINITY_DN88452_c0_g1_i1;TRINITY_DN29598_c0_g6_i1;TRINITY_DN29598_c0_g2_i1;TRINITY_DN16834_c2_g1_i1;TRINITY_DN29598_c0_g5_i1;TRINITY_DN29598_c0_g7_i1;TRINITY_DN29598_c0_g3_i3;TRINITY_DN11228_c0_g1_i1;TRINITY_DN29598_c0_g4_i1;TRINITY_DN29598_c0_g3_i1;TRINITY_DN5676_c0_g1_i1;TRINITY_DN32155_c0_g1_i1;TRINITY_DN11228_c0_g2_i1;TRINITY_DN15593_c3_g1_i1;TRINITY_DN64601_c0_g1_i1;…
ENSMUSG00000021700	TRINITY_DN53232_c0_g2_i1;TRINITY_DN53232_c0_g3_i1;TRINITY_DN23226_c0_g1_i1;TRINITY_DN11696_c0_g1_i1;TRINITY_DN51143_c0_g1_i1;TRINITY_DN68763_c0_g1_i1;TRINITY_DN4152_c1_g1_i1;TRINITY_DN55691_c1_g1_i1;TRINITY_DN88487_c0_g1_i1;TRINITY_DN35433_c0_g1_i1;TRINITY_DN48321_c0_g1_i1;TRINITY_DN23226_c0_g2_i1;TRINITY_DN53232_c0_g1_i1;TRINITY_DN23226_c0_g3_i1;TRINITY_DN51143_c0_g2_i1;TRINITY_DN20071_c0_g1_i1;…
ENSMUSG00000025899	TRINITY_DN66038_c0_g1_i1;TRINITY_DN88400_c0_g1_i1;TRINITY_DN11404_c0_g2_i1
ENSMUSG00000033088	TRINITY_DN6934_c1_g1_i1;TRINITY_DN88402_c0_g1_i1;TRINITY_DN29455_c0_g1_i1;TRINITY_DN74012_c0_g1_i1
ENSMUSG00000024646	TRINITY_DN16841_c0_g1_i1;TRINITY_DN88448_c0_g1_i1;TRINITY_DN9963_c0_g1_i1;TRINITY_DN9065_c0_g1_i1;TRINITY_DN9963_c0_g2_i1;TRINITY_DN51749_c0_g1_i1;TRINITY_DN82087_c0_g1_i1
ENSMUSG00000024589	TRINITY_DN50373_c0_g1_i1;TRINITY_DN43999_c0_g1_i1;TRINITY_DN4590_c0_g2_i1;TRINITY_DN88453_c0_g1_i1;TRINITY_DN29394_c0_g1_i1;TRINITY_DN5652_c0_g3_i1;TRINITY_DN1618_c6_g1_i1;TRINITY_DN31138_c0_g12_i1;TRINITY_DN36773_c0_g1_i1;TRINITY_DN2086_c1_g5_i1;TRINITY_DN5652_c0_g1_i1;TRINITY_DN68354_c0_g1_i1;TRINITY_DN35061_c0_g1_i1;TRINITY_DN29672_c2_g2_i1;TRINITY_DN74200_c0_g1_i1;TRINITY_DN43999_c0_g2_i1;TRI…
ENSMUSG00000061755	TRINITY_DN25865_c0_g2_i1;TRINITY_DN44914_c0_g2_i1;TRINITY_DN77549_c0_g1_i1;TRINITY_DN59950_c0_g1_i1;TRINITY_DN25865_c0_g1_i1;TRINITY_DN430_c2_g3_i1;TRINITY_DN69810_c0_g1_i1;TRINITY_DN430_c2_g1_i1;TRINITY_DN430_c2_g2_i1;TRINITY_DN63013_c0_g1_i1;TRINITY_DN88436_c0_g1_i1;TRINITY_DN76005_c0_g1_i1;TRINITY_DN40094_c0_g1_i1;TRINITY_DN88944_c0_g1_i1;TRINITY_DN44914_c0_g1_i1;TRINITY_DN430_c2_g1_i2
ENSMUSG00000021578	TRINITY_DN88413_c0_g1_i1;TRINITY_DN78949_c0_g1_i1;TRINITY_DN77194_c0_g1_i1;TRINITY_DN72673_c0_g1_i1;TRINITY_DN9988_c3_g1_i1
ENSMUSG00000064280	TRINITY_DN85970_c0_g1_i1;TRINITY_DN50738_c0_g1_i1;TRINITY_DN9642_c0_g1_i1;TRINITY_DN87329_c0_g1_i1;TRINITY_DN67455_c0_g1_i1;TRINITY_DN13990_c0_g4_i1;TRINITY_DN69948_c0_g1_i1;TRINITY_DN35380_c0_g1_i1;TRINITY_DN33380_c0_g1_i2;TRINITY_DN6527_c0_g3_i1;TRINITY_DN71956_c0_g1_i1;TRINITY_DN83178_c0_g1_i1;TRINITY_DN73534_c0_g1_i1;TRINITY_DN39673_c0_g1_i1;TRINITY_DN6527_c0_g2_i1;TRINITY_DN63201_c0_g1_i1;TR…
ENSMUSG00000000881	TRINITY_DN24534_c0_g2_i1;TRINITY_DN27854_c0_g1_i1;TRINITY_DN473_c0_g2_i2;TRINITY_DN89945_c0_g1_i1;TRINITY_DN473_c0_g2_i1;TRINITY_DN88767_c0_g1_i1;TRINITY_DN16977_c0_g1_i1;TRINITY_DN24534_c0_g1_i1;TRINITY_DN58436_c2_g1_i1;TRINITY_DN88409_c0_g1_i1;TRINITY_DN16977_c0_g2_i1
ENSMUSG00000086451	TRINITY_DN24177_c0_g2_i1;TRINITY_DN10335_c0_g5_i1;TRINITY_DN8117_c0_g1_i1;TRINITY_DN89940_c0_g1_i1;TRINITY_DN14249_c0_g2_i1;TRINITY_DN74880_c0_g1_i1;TRINITY_DN68483_c0_g1_i1;TRINITY_DN10542_c0_g1_i1;TRINITY_DN83193_c0_g1_i1;TRINITY_DN10335_c0_g2_i1;TRINITY_DN17021_c0_g1_i1;TRINITY_DN8117_c0_g2_i1;TRINITY_DN586_c1_g4_i1;TRINITY_DN84957_c0_g1_i1;TRINITY_DN27638_c0_g4_i1;TRINITY_DN27638_c0_g2_i1;TRI…
ENSMUSG00000031101	TRINITY_DN31124_c0_g1_i1;TRINITY_DN31124_c0_g2_i1;TRINITY_DN88444_c0_g1_i1;TRINITY_DN31124_c0_g3_i1
ENSMUSG00000057914	TRINITY_DN73167_c0_g1_i1;TRINITY_DN6599_c0_g2_i1;TRINITY_DN54032_c0_g1_i2;TRINITY_DN66744_c0_g1_i1;TRINITY_DN6599_c0_g3_i1;TRINITY_DN86216_c0_g1_i1;TRINITY_DN56511_c0_g1_i1;TRINITY_DN6599_c0_g1_i1;TRINITY_DN72274_c0_g1_i1;TRINITY_DN19869_c0_g2_i1;TRINITY_DN19869_c0_g1_i1;TRINITY_DN41966_c0_g2_i1;TRINITY_DN86789_c0_g1_i1;TRINITY_DN70340_c0_g1_i1;TRINITY_DN15962_c0_g3_i1;TRINITY_DN73835_c0_g1_i1;TR…
ENSMUSG00000028393	TRINITY_DN65282_c0_g1_i1;TRINITY_DN88482_c0_g1_i1
ENSMUSG00000111806	TRINITY_DN47634_c0_g1_i1;TRINITY_DN50192_c1_g1_i1;TRINITY_DN21455_c0_g1_i1;TRINITY_DN48217_c4_g2_i1;TRINITY_DN6260_c0_g3_i1;TRINITY_DN6260_c0_g4_i1;TRINITY_DN75065_c0_g1_i1;TRINITY_DN6260_c0_g1_i1;TRINITY_DN13269_c0_g1_i1;TRINITY_DN2080_c1_g4_i1;TRINITY_DN48217_c4_g1_i1;TRINITY_DN8532_c0_g1_i1
ENSMUSG00000025025	TRINITY_DN11951_c0_g2_i1;TRINITY_DN19735_c0_g1_i1;TRINITY_DN6466_c0_g3_i1;TRINITY_DN19735_c0_g2_i1;TRINITY_DN11951_c0_g1_i1;TRINITY_DN32963_c0_g1_i1;TRINITY_DN1704_c1_g2_i1;TRINITY_DN2602_c3_g1_i1;TRINITY_DN6158_c0_g1_i1;TRINITY_DN7_c6_g1_i1;TRINITY_DN21442_c0_g1_i1;TRINITY_DN836_c0_g1_i1;TRINITY_DN859_c0_g3_i1;TRINITY_DN83914_c0_g1_i1;TRINITY_DN8295_c1_g7_i1;TRINITY_DN21246_c0_g4_i1;TRINITY_DN62…
ENSMUSG00000028069	TRINITY_DN5763_c0_g1_i1;TRINITY_DN21422_c1_g1_i1;TRINITY_DN44040_c0_g1_i1;TRINITY_DN2182_c1_g2_i1;TRINITY_DN2182_c1_g1_i2;TRINITY_DN3740_c1_g8_i1;TRINITY_DN2182_c1_g1_i1;TRINITY_DN3362_c10_g1_i1;TRINITY_DN5763_c0_g2_i1;TRINITY_DN85525_c0_g1_i1
ENSMUSG00000061013	TRINITY_DN68721_c0_g1_i1;TRINITY_DN21422_c0_g1_i1;TRINITY_DN21422_c0_g1_i2;TRINITY_DN79543_c0_g1_i1
ENSMUSG00000039976	TRINITY_DN34504_c0_g1_i1;TRINITY_DN1527_c4_g1_i1;TRINITY_DN21535_c0_g1_i1;TRINITY_DN83218_c0_g1_i1;TRINITY_DN8411_c3_g1_i2;TRINITY_DN15425_c0_g3_i1;TRINITY_DN46927_c0_g1_i1;TRINITY_DN68713_c0_g1_i1;TRINITY_DN85801_c0_g1_i1;TRINITY_DN85096_c0_g1_i1;TRINITY_DN27130_c0_g1_i1;TRINITY_DN82421_c0_g1_i1;TRINITY_DN60407_c0_g1_i1;TRINITY_DN76274_c0_g1_i1;TRINITY_DN67803_c0_g1_i1;TRINITY_DN21422_c0_g2_i1;T…
ENSMUSG00000073910	TRINITY_DN6555_c0_g2_i1;TRINITY_DN6555_c0_g1_i1;TRINITY_DN29419_c0_g3_i2;TRINITY_DN52615_c0_g2_i1;TRINITY_DN32308_c0_g1_i1;TRINITY_DN29419_c0_g2_i1;TRINITY_DN19316_c0_g1_i1;TRINITY_DN21452_c0_g1_i1;TRINITY_DN29419_c0_g1_i1;TRINITY_DN29419_c0_g3_i1
ENSMUSG00000097028	TRINITY_DN4844_c0_g3_i1;TRINITY_DN21477_c0_g1_i1;TRINITY_DN47525_c0_g1_i1
ENSMUSG00000075318	TRINITY_DN31678_c0_g7_i1;TRINITY_DN47011_c0_g1_i2;TRINITY_DN9278_c0_g8_i1;TRINITY_DN20315_c0_g1_i1;TRINITY_DN20315_c0_g2_i1;TRINITY_DN48950_c0_g1_i1;TRINITY_DN21432_c0_g1_i1;TRINITY_DN9278_c0_g6_i3;TRINITY_DN31678_c0_g9_i1;TRINITY_DN9278_c0_g6_i1;TRINITY_DN9278_c0_g6_i2;TRINITY_DN21432_c0_g2_i1
ENSMUSG00000063972	TRINITY_DN72325_c0_g1_i1;TRINITY_DN77569_c0_g1_i1;TRINITY_DN21482_c0_g2_i1;TRINITY_DN89509_c0_g1_i1;TRINITY_DN13677_c0_g2_i1;TRINITY_DN33522_c0_g1_i1;TRINITY_DN14735_c0_g1_i1;TRINITY_DN14735_c0_g2_i1;TRINITY_DN29013_c0_g2_i1;TRINITY_DN83511_c0_g1_i1;TRINITY_DN21482_c0_g4_i1;TRINITY_DN86664_c0_g1_i1;TRINITY_DN81389_c0_g1_i1;TRINITY_DN33001_c0_g1_i1;TRINITY_DN43944_c0_g1_i1;TRINITY_DN25529_c0_g3_i1…
ENSMUSG00000028207	TRINITY_DN34907_c0_g1_i1;TRINITY_DN5941_c0_g1_i1;TRINITY_DN4459_c0_g1_i5;TRINITY_DN4796_c1_g2_i1;TRINITY_DN4459_c0_g1_i3;TRINITY_DN29801_c1_g3_i1;TRINITY_DN4796_c1_g1_i1;TRINITY_DN25041_c0_g1_i1;TRINITY_DN4796_c1_g4_i3;TRINITY_DN33999_c1_g1_i1;TRINITY_DN6927_c0_g2_i1;TRINITY_DN4796_c1_g5_i1;TRINITY_DN29801_c1_g2_i1;TRINITY_DN33999_c1_g1_i2;TRINITY_DN59081_c0_g1_i1;TRINITY_DN29801_c1_g1_i1;TRINITY…
ENSMUSG00000020591	TRINITY_DN88838_c0_g1_i1;TRINITY_DN21473_c0_g1_i1;TRINITY_DN53404_c0_g1_i1;TRINITY_DN67790_c0_g1_i1;TRINITY_DN68195_c0_g1_i1
ENSMUSG00000020836	TRINITY_DN21463_c0_g2_i1;TRINITY_DN21463_c0_g1_i1;TRINITY_DN21463_c0_g3_i1;TRINITY_DN75353_c0_g1_i1;TRINITY_DN81653_c0_g1_i1
ENSMUSG00000032243	TRINITY_DN10734_c0_g1_i1;TRINITY_DN11026_c0_g2_i1;TRINITY_DN4231_c0_g1_i4;TRINITY_DN17047_c0_g1_i2;TRINITY_DN12062_c0_g1_i1;TRINITY_DN16885_c0_g1_i1;TRINITY_DN21419_c0_g1_i1;TRINITY_DN2433_c0_g4_i1;TRINITY_DN12603_c6_g1_i1;TRINITY_DN16769_c0_g1_i1;TRINITY_DN4231_c0_g2_i1;TRINITY_DN11462_c0_g1_i1;TRINITY_DN78956_c0_g1_i1;TRINITY_DN45_c3_g1_i1;TRINITY_DN3248_c0_g1_i1;TRINITY_DN33549_c0_g2_i1;TRINIT…
ENSMUSG00000023861	TRINITY_DN80646_c0_g1_i1;TRINITY_DN67311_c0_g1_i1;TRINITY_DN12634_c3_g1_i1;TRINITY_DN86197_c0_g1_i1;TRINITY_DN21454_c0_g1_i1
ENSMUSG00000045211	TRINITY_DN55910_c0_g1_i1;TRINITY_DN47245_c1_g1_i1;TRINITY_DN21498_c0_g1_i2;TRINITY_DN21498_c0_g1_i1
ENSMUSG00000038388	TRINITY_DN21461_c0_g2_i3;TRINITY_DN44223_c0_g1_i1;TRINITY_DN15470_c1_g1_i1;TRINITY_DN21461_c0_g2_i1;TRINITY_DN44223_c0_g2_i1;TRINITY_DN14726_c0_g2_i1;TRINITY_DN21461_c0_g2_i2;TRINITY_DN7456_c0_g1_i1;TRINITY_DN21461_c0_g1_i1
ENSMUSG00000032925	TRINITY_DN32450_c0_g2_i1;TRINITY_DN20140_c0_g1_i1;TRINITY_DN88801_c0_g1_i1;TRINITY_DN15303_c0_g1_i1;TRINITY_DN26702_c0_g2_i1;TRINITY_DN47679_c0_g2_i1;TRINITY_DN32519_c0_g1_i1;TRINITY_DN9537_c0_g1_i1;TRINITY_DN2798_c0_g3_i1;TRINITY_DN13939_c0_g1_i1;TRINITY_DN41181_c0_g1_i1;TRINITY_DN62268_c0_g1_i1;TRINITY_DN50756_c0_g1_i1;TRINITY_DN1469_c7_g1_i1;TRINITY_DN41611_c0_g1_i1;TRINITY_DN26115_c0_g2_i1;TR…
ENSMUSG00000108352	TRINITY_DN21441_c0_g1_i2
ENSMUSG00000043897	TRINITY_DN9016_c0_g2_i1;TRINITY_DN9016_c0_g1_i2;TRINITY_DN61971_c0_g1_i1;TRINITY_DN21457_c0_g1_i1;TRINITY_DN79037_c0_g1_i1
ENSMUSG00000087038	TRINITY_DN7646_c0_g1_i1;TRINITY_DN43489_c0_g1_i1;TRINITY_DN48899_c0_g1_i1;TRINITY_DN10506_c0_g1_i1;TRINITY_DN2556_c1_g2_i1;TRINITY_DN21481_c1_g2_i1;TRINITY_DN39174_c0_g2_i1;TRINITY_DN8649_c0_g1_i1;TRINITY_DN7646_c0_g1_i2;TRINITY_DN17149_c0_g1_i1;TRINITY_DN21481_c1_g1_i1;TRINITY_DN5965_c1_g1_i1;TRINITY_DN39174_c0_g3_i1;TRINITY_DN10506_c0_g3_i1;TRINITY_DN9330_c0_g2_i1;TRINITY_DN9330_c0_g1_i1;TRINIT…
ENSMUSG00000005611	TRINITY_DN32034_c0_g4_i1;TRINITY_DN3101_c0_g1_i1;TRINITY_DN21481_c0_g1_i1
ENSMUSG00000028825	TRINITY_DN2924_c1_g2_i3;TRINITY_DN21443_c0_g1_i1;TRINITY_DN17567_c0_g1_i1;TRINITY_DN9781_c0_g1_i2
ENSMUSG00000086221	TRINITY_DN12595_c0_g1_i1;TRINITY_DN10534_c0_g2_i1;TRINITY_DN12056_c0_g2_i1;TRINITY_DN57739_c0_g1_i1;TRINITY_DN12056_c0_g1_i1;TRINITY_DN10534_c0_g3_i1;TRINITY_DN21414_c0_g1_i1;TRINITY_DN12595_c0_g3_i1
ENSMUSG00000000253	TRINITY_DN31519_c0_g2_i1;TRINITY_DN11814_c0_g1_i2;TRINITY_DN3908_c0_g1_i1;TRINITY_DN21499_c0_g2_i1;TRINITY_DN86314_c0_g1_i1;TRINITY_DN3041_c0_g1_i1;TRINITY_DN21499_c0_g1_i1;TRINITY_DN24064_c4_g1_i1;TRINITY_DN32088_c0_g1_i1;TRINITY_DN50_c0_g1_i2;TRINITY_DN50_c0_g1_i7;TRINITY_DN404_c5_g1_i1;TRINITY_DN46533_c0_g1_i1;TRINITY_DN82081_c0_g1_i1;TRINITY_DN80825_c0_g1_i1;TRINITY_DN76509_c0_g1_i1;TRINITY_D…
ENSMUSG00000085923	TRINITY_DN6961_c0_g1_i2;TRINITY_DN21421_c0_g1_i1;TRINITY_DN6961_c0_g1_i1;TRINITY_DN39171_c0_g1_i1;TRINITY_DN80230_c0_g1_i1;TRINITY_DN6961_c0_g3_i1;TRINITY_DN21421_c0_g2_i1;TRINITY_DN5712_c0_g1_i1;TRINITY_DN89525_c0_g1_i1;TRINITY_DN6961_c0_g2_i1
ENSMUSG00000028807	TRINITY_DN13197_c0_g2_i1;TRINITY_DN13197_c0_g3_i1;TRINITY_DN13197_c0_g1_i1;TRINITY_DN38819_c1_g1_i1;TRINITY_DN15824_c0_g1_i1;TRINITY_DN6703_c0_g3_i1;TRINITY_DN4849_c3_g2_i2;TRINITY_DN30009_c1_g2_i1;TRINITY_DN35393_c0_g1_i1;TRINITY_DN35393_c0_g2_i1;TRINITY_DN2196_c11_g1_i1;TRINITY_DN37411_c0_g1_i2;TRINITY_DN30009_c1_g1_i1;TRINITY_DN35469_c0_g1_i1;TRINITY_DN21444_c0_g1_i1;TRINITY_DN15824_c0_g2_i1
ENSMUSG00000041992	TRINITY_DN34684_c0_g1_i1;TRINITY_DN923_c3_g1_i1;TRINITY_DN40804_c0_g2_i1;TRINITY_DN17366_c0_g1_i1;TRINITY_DN17366_c0_g1_i2;TRINITY_DN21420_c0_g4_i1;TRINITY_DN34040_c0_g2_i1;TRINITY_DN12480_c0_g1_i1;TRINITY_DN71635_c0_g1_i1;TRINITY_DN35466_c0_g2_i1;TRINITY_DN44299_c0_g1_i1;TRINITY_DN58965_c0_g1_i1;TRINITY_DN33518_c0_g2_i1;TRINITY_DN57490_c0_g1_i1;TRINITY_DN17945_c0_g1_i1;TRINITY_DN35466_c0_g1_i1;T…
ENSMUSG00000024083	TRINITY_DN36597_c0_g1_i1;TRINITY_DN37_c4_g1_i1;TRINITY_DN36597_c0_g2_i1;TRINITY_DN19964_c1_g1_i2;TRINITY_DN19964_c1_g1_i1;TRINITY_DN21420_c0_g5_i1
ENSMUSG00000031024	TRINITY_DN2673_c2_g2_i1;TRINITY_DN21420_c5_g1_i1;TRINITY_DN89673_c0_g1_i1;TRINITY_DN4497_c1_g1_i2;TRINITY_DN58920_c0_g1_i1;TRINITY_DN39591_c0_g1_i1;TRINITY_DN2673_c2_g1_i1;TRINITY_DN73135_c0_g1_i1
ENSMUSG00000029089	TRINITY_DN21420_c0_g1_i1;TRINITY_DN8047_c0_g1_i1;TRINITY_DN1755_c2_g1_i1;TRINITY_DN38701_c0_g1_i1;TRINITY_DN8047_c0_g4_i1;TRINITY_DN5375_c5_g1_i1;TRINITY_DN72984_c0_g1_i1;TRINITY_DN7668_c6_g1_i1;TRINITY_DN3594_c3_g1_i1;TRINITY_DN15589_c1_g2_i1;TRINITY_DN15589_c1_g2_i2;TRINITY_DN12537_c0_g1_i1;TRINITY_DN80820_c0_g1_i1;TRINITY_DN74539_c0_g1_i1;TRINITY_DN5636_c3_g1_i1;TRINITY_DN62873_c0_g1_i1;TRINIT…
ENSMUSG00000042790	TRINITY_DN5040_c2_g1_i1;TRINITY_DN1293_c1_g2_i1;TRINITY_DN21420_c0_g3_i1;TRINITY_DN2805_c1_g1_i1;TRINITY_DN7345_c0_g1_i1;TRINITY_DN12020_c1_g1_i1;TRINITY_DN62814_c0_g1_i1;TRINITY_DN47221_c1_g1_i1;TRINITY_DN5373_c3_g1_i1
ENSMUSG00000032409	TRINITY_DN76142_c0_g1_i1;TRINITY_DN1713_c2_g3_i1;TRINITY_DN15350_c4_g1_i1;TRINITY_DN76334_c0_g1_i1;TRINITY_DN78287_c0_g1_i1;TRINITY_DN27834_c0_g4_i1;TRINITY_DN12836_c0_g1_i1;TRINITY_DN1713_c2_g1_i1;TRINITY_DN83708_c0_g1_i1;TRINITY_DN54484_c0_g1_i1;TRINITY_DN68885_c0_g1_i1;TRINITY_DN1713_c2_g2_i1;TRINITY_DN21420_c1_g1_i1;TRINITY_DN75422_c0_g1_i1;TRINITY_DN83591_c0_g1_i1;TRINITY_DN45882_c0_g1_i1;TR…
ENSMUSG00000061080	TRINITY_DN1132_c0_g1_i1;TRINITY_DN3435_c5_g1_i1;TRINITY_DN21480_c0_g1_i1;TRINITY_DN44871_c0_g1_i1;TRINITY_DN19458_c0_g1_i1;TRINITY_DN28059_c0_g2_i1;TRINITY_DN32773_c1_g1_i1;TRINITY_DN72812_c0_g1_i1;TRINITY_DN34812_c2_g2_i2;TRINITY_DN16952_c0_g1_i1;TRINITY_DN16952_c0_g2_i1;TRINITY_DN75603_c0_g1_i1;TRINITY_DN87541_c0_g1_i1;TRINITY_DN34812_c2_g2_i1;TRINITY_DN3524_c0_g1_i8;TRINITY_DN31644_c0_g2_i1;TR…
ENSMUSG00000021720	TRINITY_DN4043_c0_g12_i1;TRINITY_DN4043_c0_g4_i1;TRINITY_DN18170_c0_g1_i1;TRINITY_DN27100_c0_g1_i1;TRINITY_DN3474_c0_g2_i1;TRINITY_DN32743_c1_g4_i1;TRINITY_DN17595_c0_g4_i1;TRINITY_DN17595_c0_g5_i1;TRINITY_DN4043_c0_g6_i1;TRINITY_DN36678_c0_g2_i1;TRINITY_DN23838_c0_g1_i1;TRINITY_DN18170_c0_g4_i1;TRINITY_DN19264_c0_g1_i1;TRINITY_DN85001_c0_g1_i1;TRINITY_DN58640_c0_g1_i1;TRINITY_DN13575_c2_g2_i1;TR…
ENSMUSG00000094290	TRINITY_DN21464_c0_g1_i1
ENSMUSG00000000958	TRINITY_DN14610_c0_g2_i1;TRINITY_DN21464_c4_g1_i1;TRINITY_DN19362_c0_g2_i1;TRINITY_DN19577_c0_g1_i1;TRINITY_DN175_c0_g3_i2;TRINITY_DN7797_c8_g1_i1
ENSMUSG00000074771	TRINITY_DN21464_c2_g5_i1;TRINITY_DN8768_c2_g1_i1;TRINITY_DN34262_c0_g1_i1;TRINITY_DN27165_c0_g1_i1;TRINITY_DN13178_c0_g4_i1;TRINITY_DN24215_c0_g1_i1;TRINITY_DN44032_c0_g1_i1;TRINITY_DN13178_c0_g1_i1;TRINITY_DN8768_c2_g4_i2;TRINITY_DN30969_c0_g1_i1;TRINITY_DN74534_c0_g1_i1;TRINITY_DN33331_c0_g2_i1;TRINITY_DN8768_c2_g5_i1;TRINITY_DN11910_c1_g1_i2;TRINITY_DN8768_c2_g2_i1;TRINITY_DN24215_c0_g3_i1;TRI…
ENSMUSG00000049659	TRINITY_DN47728_c0_g1_i1;TRINITY_DN21439_c0_g1_i1;TRINITY_DN15864_c2_g2_i1;TRINITY_DN80435_c0_g1_i1;TRINITY_DN17490_c0_g5_i1;TRINITY_DN68833_c0_g1_i1;TRINITY_DN26422_c0_g1_i1;TRINITY_DN56277_c0_g1_i1;TRINITY_DN47857_c0_g1_i1;TRINITY_DN17490_c0_g6_i1;TRINITY_DN17490_c0_g2_i1;TRINITY_DN15864_c2_g3_i1;TRINITY_DN59509_c0_g1_i1;TRINITY_DN566_c0_g1_i1;TRINITY_DN17490_c0_g1_i1;TRINITY_DN38039_c0_g1_i1;T…
ENSMUSG00000045463	TRINITY_DN6376_c0_g2_i1;TRINITY_DN4658_c1_g1_i1;TRINITY_DN31648_c0_g1_i1;TRINITY_DN21416_c0_g1_i1;TRINITY_DN30140_c0_g1_i1;TRINITY_DN11569_c0_g1_i1;TRINITY_DN71075_c0_g1_i1;TRINITY_DN71365_c0_g1_i1;TRINITY_DN5638_c0_g2_i1;TRINITY_DN29144_c0_g1_i1;TRINITY_DN14192_c0_g1_i1;TRINITY_DN14192_c0_g2_i1;TRINITY_DN4658_c1_g2_i1;TRINITY_DN28536_c2_g1_i1;TRINITY_DN5638_c0_g1_i1;TRINITY_DN41844_c0_g1_i1;TRIN…
ENSMUSG00000087178	TRINITY_DN12349_c0_g2_i1;TRINITY_DN12349_c0_g1_i1;TRINITY_DN49433_c0_g1_i1;TRINITY_DN2942_c0_g1_i4;TRINITY_DN1809_c3_g1_i1;TRINITY_DN6868_c0_g2_i1;TRINITY_DN11976_c0_g1_i1;TRINITY_DN32452_c0_g1_i1;TRINITY_DN21445_c0_g1_i1;TRINITY_DN16370_c4_g1_i1;TRINITY_DN41631_c1_g1_i1
ENSMUSG00000030321	TRINITY_DN73154_c0_g1_i1;TRINITY_DN32830_c0_g1_i1;TRINITY_DN43065_c0_g2_i1;TRINITY_DN21426_c0_g1_i1;TRINITY_DN43065_c0_g1_i1;TRINITY_DN16887_c0_g1_i1
ENSMUSG00000005699	TRINITY_DN21409_c0_g2_i1;TRINITY_DN21409_c0_g1_i1;TRINITY_DN64314_c0_g1_i1;TRINITY_DN21409_c0_g3_i1
ENSMUSG00000058291	TRINITY_DN21489_c0_g1_i1;TRINITY_DN2398_c1_g1_i1
ENSMUSG00000032177	TRINITY_DN30_c4_g1_i2;TRINITY_DN37418_c1_g1_i1;TRINITY_DN37418_c0_g1_i1;TRINITY_DN21491_c5_g1_i1;TRINITY_DN74821_c0_g1_i1;TRINITY_DN8502_c0_g2_i1;TRINITY_DN8502_c0_g1_i1;TRINITY_DN80420_c0_g1_i1;TRINITY_DN79643_c0_g1_i1;TRINITY_DN8502_c0_g3_i1;TRINITY_DN37418_c0_g2_i1
ENSMUSG00000028700	TRINITY_DN352_c1_g1_i1;TRINITY_DN1251_c2_g1_i1;TRINITY_DN76049_c0_g1_i1;TRINITY_DN88478_c0_g1_i1;TRINITY_DN71469_c0_g1_i1;TRINITY_DN51361_c0_g1_i1;TRINITY_DN26090_c0_g1_i1;TRINITY_DN21491_c0_g1_i1;TRINITY_DN1396_c3_g1_i1;TRINITY_DN21491_c0_g3_i1;TRINITY_DN88579_c0_g1_i1;TRINITY_DN70350_c0_g1_i1
ENSMUSG00000116339	TRINITY_DN21491_c3_g1_i1
ENSMUSG00000021820	TRINITY_DN1865_c0_g4_i1;TRINITY_DN1865_c0_g5_i1;TRINITY_DN1865_c0_g8_i1;TRINITY_DN1865_c0_g4_i3;TRINITY_DN21491_c4_g1_i1;TRINITY_DN84606_c0_g1_i1;TRINITY_DN9409_c0_g2_i1;TRINITY_DN9409_c0_g1_i1;TRINITY_DN502_c0_g1_i3;TRINITY_DN502_c0_g2_i1;TRINITY_DN1865_c0_g4_i2;TRINITY_DN502_c0_g1_i4;TRINITY_DN502_c0_g1_i2;TRINITY_DN36557_c0_g1_i1;TRINITY_DN1865_c0_g6_i1
ENSMUSG00000106656	TRINITY_DN16610_c0_g1_i1;TRINITY_DN78518_c0_g1_i1;TRINITY_DN53269_c0_g2_i1;TRINITY_DN16340_c0_g2_i1;TRINITY_DN53269_c0_g1_i1;TRINITY_DN75713_c0_g1_i1;TRINITY_DN27041_c0_g2_i1;TRINITY_DN21491_c2_g2_i1;TRINITY_DN72005_c0_g1_i1;TRINITY_DN87178_c0_g1_i1;TRINITY_DN16610_c0_g3_i1;TRINITY_DN72350_c0_g1_i1;TRINITY_DN16340_c0_g1_i1;TRINITY_DN27041_c0_g1_i1;TRINITY_DN21491_c2_g1_i1;TRINITY_DN16610_c0_g2_i1…
ENSMUSG00000079177	TRINITY_DN21491_c1_g1_i1;TRINITY_DN678_c0_g1_i11;TRINITY_DN22870_c1_g3_i1;TRINITY_DN678_c0_g1_i15;TRINITY_DN22870_c2_g4_i1;TRINITY_DN678_c0_g1_i2;TRINITY_DN678_c0_g1_i4;TRINITY_DN78085_c0_g1_i1;TRINITY_DN22870_c1_g2_i1;TRINITY_DN678_c0_g1_i10;TRINITY_DN22870_c1_g1_i1
ENSMUSG00000027652	TRINITY_DN214_c6_g1_i1;TRINITY_DN21467_c0_g1_i1;TRINITY_DN60808_c0_g1_i1;TRINITY_DN65712_c0_g1_i1;TRINITY_DN55621_c0_g2_i1;TRINITY_DN45649_c0_g1_i1;TRINITY_DN59945_c0_g1_i1;TRINITY_DN997_c0_g1_i2;TRINITY_DN55621_c0_g1_i1;TRINITY_DN35914_c0_g1_i1;TRINITY_DN691_c0_g3_i1;TRINITY_DN74646_c0_g1_i1
ENSMUSG00000097247	TRINITY_DN48570_c0_g1_i1;TRINITY_DN1028_c0_g1_i1;TRINITY_DN48570_c0_g3_i1;TRINITY_DN21467_c0_g2_i1
ENSMUSG00000054770	TRINITY_DN9572_c0_g3_i1;TRINITY_DN21415_c0_g2_i1;TRINITY_DN9684_c0_g1_i1;TRINITY_DN9572_c0_g7_i1;TRINITY_DN9684_c0_g2_i1;TRINITY_DN71831_c0_g1_i1;TRINITY_DN9572_c0_g8_i1;TRINITY_DN11042_c2_g1_i1;TRINITY_DN66734_c0_g1_i1;TRINITY_DN66165_c0_g1_i1;TRINITY_DN9572_c0_g6_i1;TRINITY_DN9572_c0_g5_i2;TRINITY_DN83632_c0_g1_i1;TRINITY_DN27101_c0_g1_i1;TRINITY_DN21415_c0_g1_i1;TRINITY_DN9572_c0_g9_i1;TRINITY…
ENSMUSG00000085208	TRINITY_DN4258_c2_g1_i2;TRINITY_DN5998_c8_g1_i1;TRINITY_DN24084_c1_g1_i1;TRINITY_DN74339_c0_g1_i1;TRINITY_DN27588_c0_g1_i1;TRINITY_DN85551_c0_g1_i1;TRINITY_DN52_c0_g1_i3;TRINITY_DN76143_c0_g1_i1;TRINITY_DN27588_c0_g1_i2;TRINITY_DN81655_c0_g1_i1;TRINITY_DN52_c0_g1_i7;TRINITY_DN68401_c0_g1_i1;TRINITY_DN86035_c0_g1_i1;TRINITY_DN66806_c0_g1_i1;TRINITY_DN9245_c0_g1_i1;TRINITY_DN65122_c0_g1_i1;TRINITY_…
ENSMUSG00000023826	TRINITY_DN63724_c0_g1_i1;TRINITY_DN44878_c0_g1_i1;TRINITY_DN14567_c1_g4_i1;TRINITY_DN18947_c0_g5_i1;TRINITY_DN64613_c0_g1_i1;TRINITY_DN21425_c0_g1_i1;TRINITY_DN14567_c1_g3_i1;TRINITY_DN17326_c0_g1_i1;TRINITY_DN8337_c0_g1_i1;TRINITY_DN27306_c0_g1_i1;TRINITY_DN66580_c0_g1_i1;TRINITY_DN10250_c0_g1_i1;TRINITY_DN2057_c2_g1_i1;TRINITY_DN72283_c0_g1_i1;TRINITY_DN511_c4_g1_i1;TRINITY_DN16595_c0_g2_i1;TRI…
ENSMUSG00000054477	TRINITY_DN21493_c0_g1_i1;TRINITY_DN9633_c0_g1_i1;TRINITY_DN82149_c0_g1_i1;TRINITY_DN9738_c0_g14_i1;TRINITY_DN31597_c0_g3_i1;TRINITY_DN15610_c0_g4_i1;TRINITY_DN69893_c0_g1_i1;TRINITY_DN488_c4_g1_i1;TRINITY_DN24477_c1_g2_i1;TRINITY_DN9491_c0_g2_i1;TRINITY_DN68438_c0_g1_i1;TRINITY_DN8108_c0_g4_i1;TRINITY_DN9738_c0_g2_i1;TRINITY_DN9491_c0_g1_i1;TRINITY_DN20763_c0_g1_i1;TRINITY_DN16163_c0_g3_i1;TRINIT…
ENSMUSG00000060034	TRINITY_DN21428_c0_g1_i1;TRINITY_DN32630_c0_g1_i1
ENSMUSG00000097071	TRINITY_DN21403_c0_g1_i1;TRINITY_DN84460_c0_g1_i1;TRINITY_DN2838_c1_g3_i1;TRINITY_DN15050_c0_g1_i1;TRINITY_DN81441_c0_g1_i1;TRINITY_DN4166_c1_g1_i2;TRINITY_DN624_c0_g2_i1;TRINITY_DN31502_c0_g1_i1;TRINITY_DN23583_c0_g2_i1;TRINITY_DN46420_c0_g1_i1;TRINITY_DN23152_c0_g1_i1;TRINITY_DN11788_c0_g1_i1;TRINITY_DN22617_c0_g1_i1;TRINITY_DN13562_c0_g1_i1;TRINITY_DN70334_c0_g1_i1;TRINITY_DN2838_c1_g1_i1;TRIN…
ENSMUSG00000038729	TRINITY_DN18005_c3_g3_i1;TRINITY_DN30508_c0_g1_i1;TRINITY_DN21462_c0_g1_i1;TRINITY_DN1980_c0_g1_i1;TRINITY_DN7856_c1_g3_i1
ENSMUSG00000107741	TRINITY_DN50_c0_g1_i1;TRINITY_DN21462_c0_g2_i1
ENSMUSG00000113380	TRINITY_DN44367_c0_g1_i1;TRINITY_DN17828_c0_g1_i1;TRINITY_DN63140_c0_g1_i1;TRINITY_DN17828_c0_g3_i1;TRINITY_DN59601_c0_g1_i1;TRINITY_DN17828_c0_g2_i1;TRINITY_DN21408_c0_g1_i1
ENSMUSG00000035964	TRINITY_DN21447_c0_g3_i1;TRINITY_DN65671_c0_g1_i1;TRINITY_DN21447_c0_g1_i1;TRINITY_DN21447_c0_g2_i1
ENSMUSG00000031559	TRINITY_DN1298_c1_g6_i1;TRINITY_DN7840_c0_g2_i1;TRINITY_DN3412_c0_g3_i1;TRINITY_DN1568_c1_g4_i1;TRINITY_DN1298_c1_g3_i1;TRINITY_DN3713_c0_g8_i2;TRINITY_DN22287_c0_g4_i1;TRINITY_DN4298_c0_g2_i1;TRINITY_DN1298_c1_g1_i1;TRINITY_DN6281_c2_g1_i3;TRINITY_DN2817_c0_g3_i1;TRINITY_DN8121_c0_g4_i1;TRINITY_DN6712_c0_g6_i1;TRINITY_DN7610_c0_g2_i1;TRINITY_DN18615_c2_g2_i1;TRINITY_DN4298_c0_g4_i1;TRINITY_DN691…
ENSMUSG00000037447	TRINITY_DN21450_c0_g2_i1;TRINITY_DN21450_c0_g1_i1;TRINITY_DN29618_c0_g1_i1;TRINITY_DN46990_c0_g1_i1;TRINITY_DN35804_c0_g1_i2;TRINITY_DN35804_c0_g1_i1;TRINITY_DN72675_c0_g1_i1;TRINITY_DN35804_c0_g2_i1
ENSMUSG00000033196	TRINITY_DN21486_c0_g2_i1;TRINITY_DN348_c0_g1_i3;TRINITY_DN21486_c0_g1_i1
ENSMUSG00000031486	TRINITY_DN858_c0_g1_i1;TRINITY_DN21449_c0_g1_i1;TRINITY_DN21449_c0_g2_i1;TRINITY_DN7452_c0_g3_i1;TRINITY_DN26718_c2_g2_i1;TRINITY_DN38701_c2_g2_i1;TRINITY_DN26718_c2_g1_i1;TRINITY_DN2326_c0_g1_i1;TRINITY_DN20669_c0_g1_i1;TRINITY_DN64703_c0_g1_i1;TRINITY_DN7452_c0_g1_i1;TRINITY_DN20669_c0_g2_i1;TRINITY_DN12603_c1_g1_i1;TRINITY_DN17146_c0_g1_i2;TRINITY_DN7452_c0_g2_i1;TRINITY_DN83788_c0_g1_i1;TRINI…
ENSMUSG00000022101	TRINITY_DN21446_c0_g1_i1;TRINITY_DN4443_c0_g2_i1;TRINITY_DN47_c7_g1_i1
ENSMUSG00000034164	TRINITY_DN11808_c0_g2_i1;TRINITY_DN9443_c0_g1_i1;TRINITY_DN75744_c0_g1_i1;TRINITY_DN21471_c3_g1_i1;TRINITY_DN49384_c0_g2_i1;TRINITY_DN3342_c0_g1_i1;TRINITY_DN3009_c0_g1_i1;TRINITY_DN39975_c0_g1_i1;TRINITY_DN3342_c0_g1_i4;TRINITY_DN43092_c1_g2_i1;TRINITY_DN39732_c0_g1_i1;TRINITY_DN31493_c0_g5_i1;TRINITY_DN43092_c1_g1_i1
ENSMUSG00000034028	TRINITY_DN7633_c0_g1_i1;TRINITY_DN22323_c0_g2_i1;TRINITY_DN10104_c0_g2_i1;TRINITY_DN5929_c0_g2_i1;TRINITY_DN5283_c0_g5_i1;TRINITY_DN25540_c0_g1_i1;TRINITY_DN42842_c0_g1_i1;TRINITY_DN25463_c0_g1_i1;TRINITY_DN65014_c0_g1_i1;TRINITY_DN7633_c0_g4_i1;TRINITY_DN287_c3_g2_i1;TRINITY_DN287_c3_g1_i1;TRINITY_DN15295_c0_g2_i1;TRINITY_DN24340_c1_g3_i1;TRINITY_DN15295_c0_g1_i1;TRINITY_DN88753_c0_g1_i1;TRINITY…
ENSMUSG00000021286	TRINITY_DN23317_c0_g1_i1;TRINITY_DN23317_c0_g2_i1;TRINITY_DN21471_c2_g1_i1;TRINITY_DN80362_c0_g1_i1
ENSMUSG00000043913	TRINITY_DN12337_c0_g2_i2;TRINITY_DN27546_c0_g1_i1;TRINITY_DN69495_c0_g1_i1;TRINITY_DN12337_c0_g2_i1;TRINITY_DN21471_c0_g1_i2;TRINITY_DN21471_c0_g1_i1;TRINITY_DN12337_c0_g3_i1;TRINITY_DN12337_c0_g1_i1;TRINITY_DN12834_c0_g1_i1;TRINITY_DN87735_c0_g1_i1;TRINITY_DN29475_c0_g1_i1;TRINITY_DN27546_c0_g2_i1;TRINITY_DN6218_c0_g3_i1;TRINITY_DN12337_c0_g4_i1;TRINITY_DN21471_c0_g2_i1;TRINITY_DN41421_c0_g1_i1
ENSMUSG00000041112	TRINITY_DN10514_c0_g3_i1;TRINITY_DN81800_c0_g1_i1;TRINITY_DN38525_c0_g1_i1;TRINITY_DN81261_c0_g1_i1;TRINITY_DN42135_c0_g1_i1;TRINITY_DN28016_c0_g1_i1;TRINITY_DN10514_c0_g2_i1;TRINITY_DN76737_c0_g1_i1;TRINITY_DN65597_c0_g1_i1;TRINITY_DN46930_c0_g2_i1;TRINITY_DN67813_c0_g1_i1;TRINITY_DN10514_c0_g1_i1;TRINITY_DN1086_c1_g2_i1;TRINITY_DN81175_c0_g1_i1;TRINITY_DN90017_c0_g1_i1;TRINITY_DN87668_c0_g1_i1;…
ENSMUSG00000001911	TRINITY_DN13966_c0_g2_i1;TRINITY_DN19716_c0_g4_i1;TRINITY_DN89285_c0_g1_i1;TRINITY_DN39840_c0_g1_i1;TRINITY_DN63330_c0_g1_i1;TRINITY_DN85587_c0_g1_i1;TRINITY_DN13966_c0_g3_i1;TRINITY_DN86065_c0_g1_i1;TRINITY_DN20373_c0_g2_i1;TRINITY_DN44545_c0_g1_i3;TRINITY_DN28068_c0_g1_i1;TRINITY_DN19716_c0_g2_i1;TRINITY_DN21429_c0_g1_i1;TRINITY_DN37246_c0_g1_i1;TRINITY_DN2082_c0_g1_i3;TRINITY_DN21429_c0_g2_i1;…
ENSMUSG00000027227	TRINITY_DN21490_c0_g1_i1;TRINITY_DN78602_c0_g1_i1
ENSMUSG00000105579	TRINITY_DN3744_c0_g5_i1;TRINITY_DN3744_c0_g2_i1;TRINITY_DN1309_c1_g1_i1;TRINITY_DN3744_c0_g3_i1;TRINITY_DN3744_c0_g1_i1;TRINITY_DN3744_c0_g4_i1;TRINITY_DN3744_c0_g7_i1;TRINITY_DN3744_c0_g6_i1;TRINITY_DN21468_c0_g1_i1
ENSMUSG00000039047	TRINITY_DN75091_c0_g1_i1;TRINITY_DN2832_c1_g1_i1;TRINITY_DN20868_c1_g3_i1;TRINITY_DN85308_c0_g1_i1;TRINITY_DN32525_c1_g2_i1;TRINITY_DN10242_c0_g1_i1;TRINITY_DN184_c1_g1_i1;TRINITY_DN32115_c0_g1_i1;TRINITY_DN29568_c0_g2_i1;TRINITY_DN18694_c0_g5_i1;TRINITY_DN196_c1_g1_i4;TRINITY_DN89_c0_g2_i1;TRINITY_DN43870_c0_g3_i1;TRINITY_DN4290_c0_g8_i1;TRINITY_DN343_c0_g2_i6;TRINITY_DN196_c1_g1_i1;TRINITY_DN29…
ENSMUSG00000037747	TRINITY_DN652_c0_g4_i2;TRINITY_DN21492_c0_g2_i1;TRINITY_DN13786_c1_g1_i1;TRINITY_DN4945_c0_g1_i1;TRINITY_DN9825_c0_g3_i1;TRINITY_DN15494_c0_g1_i1;TRINITY_DN26207_c0_g2_i1;TRINITY_DN5665_c0_g10_i1;TRINITY_DN40025_c0_g1_i1;TRINITY_DN34116_c0_g5_i1;TRINITY_DN27529_c0_g1_i1;TRINITY_DN8563_c0_g9_i1;TRINITY_DN17900_c0_g1_i1;TRINITY_DN5665_c0_g5_i1;TRINITY_DN18292_c0_g2_i1;TRINITY_DN17313_c0_g2_i1;TRINI…
ENSMUSG00000105316	TRINITY_DN34847_c0_g2_i1;TRINITY_DN25900_c0_g1_i1;TRINITY_DN21495_c0_g1_i1;TRINITY_DN25900_c0_g7_i1;TRINITY_DN25900_c0_g2_i1;TRINITY_DN25900_c0_g5_i1;TRINITY_DN34847_c0_g1_i1;TRINITY_DN51959_c0_g1_i1;TRINITY_DN7014_c0_g1_i1;TRINITY_DN14653_c0_g1_i1;TRINITY_DN49951_c1_g1_i1;TRINITY_DN76961_c0_g1_i1;TRINITY_DN82576_c0_g1_i1;TRINITY_DN25900_c0_g3_i1;TRINITY_DN29705_c0_g1_i1;TRINITY_DN25900_c0_g6_i1;…
ENSMUSG00000038045	TRINITY_DN48655_c0_g2_i1;TRINITY_DN9412_c0_g1_i1;TRINITY_DN39757_c1_g1_i1;TRINITY_DN39757_c0_g4_i1;TRINITY_DN21431_c0_g1_i1;TRINITY_DN39757_c0_g3_i1;TRINITY_DN24551_c0_g4_i1;TRINITY_DN48655_c0_g1_i1
ENSMUSG00000028280	TRINITY_DN30365_c0_g1_i1;TRINITY_DN11088_c0_g2_i1;TRINITY_DN1630_c2_g1_i1;TRINITY_DN21494_c0_g1_i1;TRINITY_DN30365_c0_g2_i1;TRINITY_DN11088_c0_g1_i1;TRINITY_DN45339_c0_g1_i1;TRINITY_DN474_c0_g1_i11;TRINITY_DN474_c0_g1_i5;TRINITY_DN86974_c0_g1_i1;TRINITY_DN474_c0_g1_i13
ENSMUSG00000020108	TRINITY_DN21417_c0_g2_i1;TRINITY_DN69757_c0_g1_i1;TRINITY_DN21417_c0_g1_i1
ENSMUSG00000068205	TRINITY_DN19276_c4_g1_i1;TRINITY_DN217_c9_g1_i1;TRINITY_DN3347_c0_g2_i2;TRINITY_DN7590_c0_g1_i2;TRINITY_DN62480_c0_g1_i1;TRINITY_DN690_c1_g1_i5;TRINITY_DN690_c1_g1_i4;TRINITY_DN15350_c1_g3_i1;TRINITY_DN12417_c0_g3_i1;TRINITY_DN12417_c0_g1_i1;TRINITY_DN4569_c0_g1_i1;TRINITY_DN1678_c1_g1_i1;TRINITY_DN84256_c0_g1_i1;TRINITY_DN70249_c0_g1_i1;TRINITY_DN1166_c1_g1_i3;TRINITY_DN45625_c3_g1_i1;TRINITY_DN…
ENSMUSG00000112685	TRINITY_DN18389_c0_g1_i1;TRINITY_DN19413_c0_g1_i1;TRINITY_DN21423_c0_g1_i1;TRINITY_DN83194_c0_g1_i1;TRINITY_DN19413_c0_g3_i1;TRINITY_DN35186_c0_g4_i1;TRINITY_DN21423_c0_g2_i1;TRINITY_DN13645_c0_g2_i1;TRINITY_DN35186_c0_g2_i1;TRINITY_DN35186_c0_g3_i1;TRINITY_DN19413_c0_g2_i1;TRINITY_DN35186_c0_g1_i1;TRINITY_DN13645_c0_g1_i1
ENSMUSG00000087003	TRINITY_DN21411_c0_g1_i1
ENSMUSG00000032997	TRINITY_DN24830_c0_g2_i1;TRINITY_DN21448_c0_g1_i1;TRINITY_DN21448_c0_g2_i1;TRINITY_DN39185_c0_g1_i4;TRINITY_DN17349_c0_g1_i2;TRINITY_DN39185_c0_g1_i2;TRINITY_DN39185_c0_g1_i1;TRINITY_DN24830_c0_g1_i1;TRINITY_DN39185_c0_g1_i5;TRINITY_DN39185_c0_g3_i1;TRINITY_DN39185_c0_g1_i3;TRINITY_DN17349_c0_g1_i1
ENSMUSG00000021420	TRINITY_DN8358_c3_g1_i1;TRINITY_DN10050_c0_g1_i1;TRINITY_DN26497_c0_g2_i1;TRINITY_DN3903_c0_g1_i1;TRINITY_DN53938_c0_g1_i1;TRINITY_DN50399_c0_g1_i1;TRINITY_DN26497_c0_g1_i1;TRINITY_DN26497_c0_g4_i1;TRINITY_DN26497_c0_g4_i2;TRINITY_DN515_c1_g3_i1;TRINITY_DN26497_c0_g6_i1;TRINITY_DN20401_c0_g3_i1;TRINITY_DN15056_c0_g1_i1;TRINITY_DN77069_c0_g1_i1;TRINITY_DN18377_c0_g6_i1;TRINITY_DN26497_c0_g3_i1;TRI…
ENSMUSG00000097393	TRINITY_DN10896_c0_g4_i1;TRINITY_DN11587_c1_g1_i1;TRINITY_DN9837_c0_g2_i1;TRINITY_DN20003_c0_g1_i1;TRINITY_DN15979_c0_g3_i1;TRINITY_DN10727_c1_g1_i1;TRINITY_DN6741_c2_g4_i1;TRINITY_DN4600_c0_g3_i1;TRINITY_DN7426_c0_g2_i1;TRINITY_DN10600_c0_g3_i1;TRINITY_DN7573_c0_g3_i1;TRINITY_DN9837_c0_g1_i1;TRINITY_DN21639_c0_g1_i1;TRINITY_DN12744_c3_g4_i1;TRINITY_DN19659_c0_g1_i1;TRINITY_DN28554_c0_g1_i1;TRINI…
ENSMUSG00000023802	TRINITY_DN773_c1_g1_i6;TRINITY_DN6136_c0_g1_i1;TRINITY_DN31277_c0_g1_i1;TRINITY_DN773_c1_g1_i7;TRINITY_DN31843_c0_g1_i1;TRINITY_DN21410_c0_g1_i1;TRINITY_DN6136_c0_g2_i1
ENSMUSG00000030086	TRINITY_DN26404_c2_g1_i1;TRINITY_DN15961_c0_g1_i1;TRINITY_DN15961_c0_g2_i1;TRINITY_DN85738_c0_g1_i1;TRINITY_DN36875_c0_g1_i1;TRINITY_DN21410_c2_g1_i1
ENSMUSG00000026280	TRINITY_DN21460_c0_g1_i1;TRINITY_DN4193_c0_g2_i1;TRINITY_DN52699_c0_g4_i1;TRINITY_DN37851_c0_g1_i1;TRINITY_DN69560_c0_g1_i1;TRINITY_DN21460_c0_g3_i1;TRINITY_DN21460_c0_g2_i1;TRINITY_DN82634_c0_g1_i1;TRINITY_DN21267_c0_g1_i1;TRINITY_DN21267_c0_g3_i1;TRINITY_DN4193_c0_g1_i1;TRINITY_DN21267_c0_g4_i1
ENSMUSG00000026883	TRINITY_DN24547_c0_g1_i1;TRINITY_DN6192_c0_g1_i1;TRINITY_DN18288_c0_g2_i1;TRINITY_DN42210_c0_g4_i1;TRINITY_DN14441_c0_g1_i1;TRINITY_DN6192_c0_g2_i1;TRINITY_DN89728_c0_g1_i1;TRINITY_DN74014_c0_g1_i1;TRINITY_DN21470_c0_g1_i1;TRINITY_DN11604_c0_g2_i1;TRINITY_DN18288_c0_g3_i1;TRINITY_DN11604_c0_g4_i1;TRINITY_DN14441_c0_g2_i1;TRINITY_DN11604_c0_g5_i1;TRINITY_DN11604_c0_g1_i1;TRINITY_DN42210_c0_g1_i1;T…
ENSMUSG00000022863	TRINITY_DN19559_c0_g1_i1;TRINITY_DN9193_c0_g7_i1;TRINITY_DN15482_c0_g1_i1;TRINITY_DN9193_c0_g4_i1;TRINITY_DN9193_c0_g6_i1;TRINITY_DN9193_c0_g3_i2;TRINITY_DN9193_c0_g1_i1;TRINITY_DN86281_c0_g1_i1;TRINITY_DN21484_c0_g1_i1;TRINITY_DN19559_c0_g2_i1;TRINITY_DN9193_c0_g5_i1;TRINITY_DN9193_c0_g3_i1
ENSMUSG00000020411	TRINITY_DN21453_c0_g1_i1
ENSMUSG00000107785	TRINITY_DN64327_c0_g1_i1;TRINITY_DN54785_c0_g1_i1;TRINITY_DN71921_c0_g1_i1;TRINITY_DN21456_c0_g1_i1
ENSMUSG00000110613	TRINITY_DN10373_c0_g4_i1;TRINITY_DN25383_c1_g1_i1;TRINITY_DN22597_c0_g2_i1;TRINITY_DN22597_c0_g1_i1;TRINITY_DN9203_c0_g2_i1;TRINITY_DN10373_c0_g3_i1;TRINITY_DN71294_c0_g1_i1;TRINITY_DN12974_c0_g4_i1;TRINITY_DN12422_c0_g1_i1;TRINITY_DN60648_c0_g1_i1;TRINITY_DN9203_c0_g1_i1;TRINITY_DN12422_c0_g2_i1;TRINITY_DN59240_c0_g1_i1;TRINITY_DN33241_c0_g1_i1;TRINITY_DN72409_c0_g1_i1;TRINITY_DN12974_c0_g5_i1;T…
ENSMUSG00000040586	TRINITY_DN17901_c0_g3_i1;TRINITY_DN48799_c0_g1_i1;TRINITY_DN17901_c0_g7_i1;TRINITY_DN17901_c0_g5_i1;TRINITY_DN38701_c1_g2_i1;TRINITY_DN17901_c0_g1_i1;TRINITY_DN21054_c0_g1_i1;TRINITY_DN78960_c0_g1_i1;TRINITY_DN21413_c0_g1_i1;TRINITY_DN44191_c0_g2_i1;TRINITY_DN37214_c0_g1_i1;TRINITY_DN16657_c0_g1_i1;TRINITY_DN17901_c0_g4_i1;TRINITY_DN801_c1_g1_i2;TRINITY_DN267_c2_g1_i1;TRINITY_DN801_c1_g1_i1;TRINI…
ENSMUSG00000015165	TRINITY_DN21475_c0_g1_i2;TRINITY_DN21475_c0_g2_i1;TRINITY_DN86840_c0_g1_i1;TRINITY_DN73795_c0_g1_i1;TRINITY_DN68535_c0_g1_i1;TRINITY_DN46939_c0_g1_i1;TRINITY_DN63080_c0_g1_i1;TRINITY_DN21475_c0_g1_i1;TRINITY_DN74993_c0_g1_i1
ENSMUSG00000033444	TRINITY_DN2805_c4_g1_i1;TRINITY_DN73686_c0_g1_i1;TRINITY_DN2914_c2_g1_i1;TRINITY_DN74731_c0_g1_i1;TRINITY_DN62736_c0_g1_i1;TRINITY_DN77261_c0_g1_i1;TRINITY_DN17926_c2_g1_i1;TRINITY_DN5656_c0_g1_i1;TRINITY_DN71655_c0_g1_i1;TRINITY_DN5656_c0_g1_i2;TRINITY_DN62734_c0_g1_i1;TRINITY_DN64359_c0_g1_i1;TRINITY_DN40079_c0_g1_i1;TRINITY_DN55717_c0_g1_i1
ENSMUSG00000017679	TRINITY_DN5625_c0_g1_i2;TRINITY_DN10007_c0_g1_i1;TRINITY_DN5625_c0_g1_i1;TRINITY_DN5625_c0_g2_i1
ENSMUSG00000073846	TRINITY_DN5625_c1_g3_i1;TRINITY_DN82248_c0_g1_i1;TRINITY_DN5625_c1_g2_i1;TRINITY_DN5625_c1_g1_i1;TRINITY_DN67504_c0_g1_i1
ENSMUSG00000055639	TRINITY_DN11195_c1_g1_i1;TRINITY_DN64709_c0_g1_i1;TRINITY_DN1343_c6_g1_i1;TRINITY_DN50878_c0_g1_i1;TRINITY_DN6087_c1_g1_i1;TRINITY_DN5625_c2_g1_i1;TRINITY_DN14610_c0_g1_i1;TRINITY_DN20271_c0_g1_i1
ENSMUSG00000029122	TRINITY_DN4946_c0_g3_i1;TRINITY_DN674_c0_g2_i1;TRINITY_DN5655_c0_g1_i1;TRINITY_DN674_c0_g1_i1;TRINITY_DN5655_c0_g2_i1
ENSMUSG00000049928	TRINITY_DN4131_c0_g1_i2;TRINITY_DN16559_c0_g5_i1;TRINITY_DN88874_c0_g1_i1;TRINITY_DN1991_c1_g1_i1;TRINITY_DN10321_c1_g1_i1;TRINITY_DN58233_c0_g1_i1;TRINITY_DN5449_c0_g1_i1;TRINITY_DN1597_c0_g1_i1;TRINITY_DN48475_c0_g1_i1;TRINITY_DN1991_c1_g2_i1;TRINITY_DN3307_c0_g1_i1;TRINITY_DN120_c3_g1_i1;TRINITY_DN2288_c0_g2_i1;TRINITY_DN5680_c0_g2_i1;TRINITY_DN8585_c0_g1_i1;TRINITY_DN154_c2_g1_i1;TRINITY_DN16…
ENSMUSG00000054263	TRINITY_DN5691_c0_g1_i1;TRINITY_DN2479_c0_g2_i1;TRINITY_DN36940_c0_g2_i1;TRINITY_DN9927_c0_g1_i1;TRINITY_DN17437_c0_g3_i2;TRINITY_DN17437_c0_g3_i1;TRINITY_DN70563_c0_g1_i1;TRINITY_DN59475_c0_g1_i1;TRINITY_DN47886_c0_g1_i1;TRINITY_DN14926_c0_g1_i1;TRINITY_DN9927_c0_g3_i1;TRINITY_DN9927_c0_g1_i2;TRINITY_DN17437_c0_g1_i1;TRINITY_DN12282_c0_g1_i1;TRINITY_DN85473_c0_g1_i1;TRINITY_DN5691_c0_g4_i1;TRINI…
ENSMUSG00000049744	TRINITY_DN69777_c0_g1_i1;TRINITY_DN26701_c0_g1_i1;TRINITY_DN3688_c0_g3_i1;TRINITY_DN3783_c0_g2_i1;TRINITY_DN37081_c0_g1_i1;TRINITY_DN3807_c0_g1_i1;TRINITY_DN23550_c0_g1_i4;TRINITY_DN3688_c0_g7_i1;TRINITY_DN1072_c1_g2_i1;TRINITY_DN14140_c0_g1_i1;TRINITY_DN10852_c1_g1_i1;TRINITY_DN34795_c0_g1_i1;TRINITY_DN14140_c0_g3_i1;TRINITY_DN21645_c0_g1_i1;TRINITY_DN23977_c0_g1_i1;TRINITY_DN17057_c0_g2_i1;TRIN…
ENSMUSG00000060073	TRINITY_DN4607_c0_g1_i1;TRINITY_DN174_c7_g1_i1;TRINITY_DN77523_c0_g1_i1;TRINITY_DN72655_c0_g1_i1;TRINITY_DN5636_c0_g1_i1;TRINITY_DN704_c5_g1_i1;TRINITY_DN1073_c2_g1_i2;TRINITY_DN1073_c2_g1_i1;TRINITY_DN196_c0_g1_i1;TRINITY_DN15252_c0_g5_i1
ENSMUSG00000001741	TRINITY_DN5283_c0_g2_i1;TRINITY_DN65736_c0_g1_i1;TRINITY_DN87647_c0_g1_i1;TRINITY_DN68239_c0_g1_i1;TRINITY_DN5636_c5_g1_i1;TRINITY_DN86063_c0_g1_i1;TRINITY_DN2932_c1_g1_i3;TRINITY_DN52731_c0_g1_i1;TRINITY_DN90013_c0_g1_i1;TRINITY_DN9316_c0_g2_i1;TRINITY_DN9316_c0_g1_i1;TRINITY_DN83483_c0_g1_i1;TRINITY_DN89872_c0_g1_i1
ENSMUSG00000044948	TRINITY_DN2149_c0_g1_i1;TRINITY_DN13_c0_g2_i1;TRINITY_DN13_c2_g2_i1;TRINITY_DN54989_c0_g1_i1;TRINITY_DN5636_c4_g1_i1;TRINITY_DN15580_c0_g2_i1;TRINITY_DN25864_c4_g1_i1;TRINITY_DN15580_c0_g1_i1;TRINITY_DN62746_c0_g1_i1;TRINITY_DN13_c2_g1_i1;TRINITY_DN64691_c0_g1_i1;TRINITY_DN8137_c0_g2_i1;TRINITY_DN2149_c0_g2_i1;TRINITY_DN2581_c1_g1_i1;TRINITY_DN31699_c0_g1_i1;TRINITY_DN4931_c0_g1_i1;TRINITY_DN7689…
ENSMUSG00000113586	TRINITY_DN9964_c0_g3_i1;TRINITY_DN47100_c0_g2_i1;TRINITY_DN2454_c1_g1_i1;TRINITY_DN11919_c0_g1_i1;TRINITY_DN9964_c0_g2_i1;TRINITY_DN30723_c0_g1_i1;TRINITY_DN17643_c0_g4_i1;TRINITY_DN47100_c0_g1_i1;TRINITY_DN17643_c0_g3_i1;TRINITY_DN39606_c0_g1_i1;TRINITY_DN17643_c0_g2_i1;TRINITY_DN30252_c0_g1_i1;TRINITY_DN17643_c0_g1_i1;TRINITY_DN2454_c1_g1_i4;TRINITY_DN67554_c0_g1_i1;TRINITY_DN5636_c2_g2_i1;TRIN…
ENSMUSG00000028977	TRINITY_DN395_c0_g2_i3;TRINITY_DN48742_c0_g1_i1;TRINITY_DN5636_c1_g2_i1;TRINITY_DN395_c0_g2_i1;TRINITY_DN2479_c2_g2_i1;TRINITY_DN395_c0_g1_i1;TRINITY_DN5636_c1_g1_i1;TRINITY_DN27684_c0_g1_i1;TRINITY_DN16523_c0_g1_i1;TRINITY_DN395_c0_g2_i2;TRINITY_DN78697_c0_g1_i1
ENSMUSG00000021874	TRINITY_DN8531_c0_g2_i1;TRINITY_DN8531_c0_g2_i2;TRINITY_DN8531_c0_g1_i1;TRINITY_DN5222_c0_g1_i1;TRINITY_DN992_c1_g3_i1;TRINITY_DN10474_c1_g2_i1;TRINITY_DN410_c3_g1_i1;TRINITY_DN5636_c6_g1_i1;TRINITY_DN21246_c0_g6_i1;TRINITY_DN8531_c0_g4_i1;TRINITY_DN8531_c0_g5_i1;TRINITY_DN10474_c1_g3_i1;TRINITY_DN8531_c0_g3_i1;TRINITY_DN80804_c0_g1_i1;TRINITY_DN3770_c0_g1_i1;TRINITY_DN3770_c0_g6_i2
ENSMUSG00000086373	TRINITY_DN56105_c0_g1_i1;TRINITY_DN5653_c0_g3_i1;TRINITY_DN5653_c0_g2_i1
ENSMUSG00000104781	TRINITY_DN25530_c1_g1_i1;TRINITY_DN1983_c2_g1_i1;TRINITY_DN10198_c0_g1_i1;TRINITY_DN17116_c0_g2_i1;TRINITY_DN20277_c1_g3_i1;TRINITY_DN20760_c0_g1_i1;TRINITY_DN78028_c0_g1_i1;TRINITY_DN25530_c0_g3_i1;TRINITY_DN11442_c0_g1_i1;TRINITY_DN10198_c0_g2_i1;TRINITY_DN40788_c0_g1_i1;TRINITY_DN11135_c0_g1_i1;TRINITY_DN67744_c0_g1_i1;TRINITY_DN20277_c1_g4_i1;TRINITY_DN13310_c0_g1_i1;TRINITY_DN27387_c0_g1_i1;…
ENSMUSG00000063488	TRINITY_DN59165_c0_g1_i1;TRINITY_DN80869_c0_g1_i1;TRINITY_DN5603_c0_g1_i1;TRINITY_DN44488_c0_g1_i1
ENSMUSG00000039059	TRINITY_DN5610_c0_g1_i1;TRINITY_DN22812_c0_g1_i1;TRINITY_DN806_c0_g2_i1;TRINITY_DN86967_c0_g1_i1;TRINITY_DN5610_c0_g3_i1;TRINITY_DN5610_c0_g2_i1
ENSMUSG00000004383	TRINITY_DN2274_c0_g1_i4;TRINITY_DN376_c0_g4_i1;TRINITY_DN24301_c0_g1_i1;TRINITY_DN2196_c7_g1_i1;TRINITY_DN57273_c0_g2_i1;TRINITY_DN57273_c0_g1_i1;TRINITY_DN5661_c2_g2_i1;TRINITY_DN24301_c0_g2_i1;TRINITY_DN52751_c0_g1_i1;TRINITY_DN36061_c0_g1_i1;TRINITY_DN39071_c0_g1_i1;TRINITY_DN13523_c0_g1_i1;TRINITY_DN39071_c0_g2_i1;TRINITY_DN52751_c0_g2_i1;TRINITY_DN38053_c0_g2_i1;TRINITY_DN1108_c0_g2_i1;TRINI…
ENSMUSG00000074146	TRINITY_DN23761_c0_g1_i1;TRINITY_DN21327_c1_g2_i1;TRINITY_DN64367_c0_g1_i1;TRINITY_DN5661_c0_g1_i1;TRINITY_DN4666_c0_g1_i1
ENSMUSG00000109841	TRINITY_DN1138_c0_g1_i2;TRINITY_DN1138_c0_g1_i1;TRINITY_DN6102_c5_g1_i1;TRINITY_DN5661_c3_g1_i1;TRINITY_DN74121_c0_g1_i1
ENSMUSG00000106464	TRINITY_DN82827_c0_g1_i1;TRINITY_DN900_c0_g5_i1;TRINITY_DN5661_c4_g1_i1;TRINITY_DN7820_c4_g1_i1;TRINITY_DN15062_c0_g2_i3;TRINITY_DN7234_c2_g1_i2;TRINITY_DN900_c0_g1_i1;TRINITY_DN7234_c2_g1_i1;TRINITY_DN15062_c0_g5_i1
ENSMUSG00000068101	TRINITY_DN6783_c0_g1_i1;TRINITY_DN5661_c4_g2_i1;TRINITY_DN29726_c0_g1_i1;TRINITY_DN43197_c0_g1_i1
ENSMUSG00000097651	TRINITY_DN34398_c1_g2_i1;TRINITY_DN21067_c1_g5_i1;TRINITY_DN21067_c1_g6_i2;TRINITY_DN21612_c0_g2_i1;TRINITY_DN21067_c1_g6_i1;TRINITY_DN21067_c1_g7_i1;TRINITY_DN14755_c0_g1_i1;TRINITY_DN21067_c1_g6_i3;TRINITY_DN21612_c0_g3_i1;TRINITY_DN21067_c1_g4_i1;TRINITY_DN21067_c1_g8_i1;TRINITY_DN21067_c1_g2_i1;TRINITY_DN21612_c0_g1_i1;TRINITY_DN5661_c3_g2_i1;TRINITY_DN21612_c0_g4_i1;TRINITY_DN34398_c1_g4_i1
ENSMUSG00000043154	TRINITY_DN5726_c0_g5_i2;TRINITY_DN20199_c0_g1_i1;TRINITY_DN67640_c0_g1_i1;TRINITY_DN11184_c0_g3_i1;TRINITY_DN73165_c0_g1_i1;TRINITY_DN38843_c0_g6_i1;TRINITY_DN13454_c0_g1_i1;TRINITY_DN22826_c0_g1_i1;TRINITY_DN19213_c0_g1_i1;TRINITY_DN52575_c0_g1_i1;TRINITY_DN17966_c0_g2_i1;TRINITY_DN40309_c0_g2_i1;TRINITY_DN9720_c1_g1_i1;TRINITY_DN73350_c0_g1_i1;TRINITY_DN36301_c0_g1_i1;TRINITY_DN20767_c0_g2_i1;T…
ENSMUSG00000115157	TRINITY_DN719_c0_g5_i2;TRINITY_DN150_c0_g1_i4;TRINITY_DN65311_c0_g1_i1;TRINITY_DN31344_c0_g1_i1;TRINITY_DN5282_c1_g1_i1;TRINITY_DN50119_c0_g4_i1;TRINITY_DN1453_c1_g1_i1;TRINITY_DN52422_c0_g1_i2;TRINITY_DN85508_c0_g1_i1;TRINITY_DN15921_c1_g2_i1;TRINITY_DN5100_c1_g1_i1;TRINITY_DN5661_c1_g2_i1;TRINITY_DN900_c1_g2_i2;TRINITY_DN20457_c0_g1_i1;TRINITY_DN47977_c0_g3_i1;TRINITY_DN75641_c0_g1_i1;TRINITY_D…
ENSMUSG00000099329	TRINITY_DN62471_c0_g1_i1;TRINITY_DN5607_c0_g1_i1;TRINITY_DN76394_c0_g1_i1;TRINITY_DN57619_c0_g2_i1;TRINITY_DN59720_c0_g1_i1;TRINITY_DN14586_c1_g1_i1
ENSMUSG00000068220	TRINITY_DN5630_c0_g1_i1;TRINITY_DN5630_c0_g2_i2;TRINITY_DN5630_c0_g2_i1
ENSMUSG00000048747	TRINITY_DN24579_c0_g1_i1;TRINITY_DN3517_c0_g1_i1;TRINITY_DN6522_c0_g10_i1;TRINITY_DN12507_c0_g5_i1;TRINITY_DN9162_c0_g1_i1;TRINITY_DN14024_c0_g2_i1;TRINITY_DN7272_c0_g3_i1;TRINITY_DN33153_c0_g1_i1;TRINITY_DN44922_c0_g2_i1;TRINITY_DN48461_c0_g1_i1;TRINITY_DN4030_c0_g3_i1;TRINITY_DN5796_c2_g5_i1;TRINITY_DN65651_c0_g1_i1;TRINITY_DN4006_c0_g5_i1;TRINITY_DN5796_c2_g1_i1;TRINITY_DN7272_c0_g4_i1;TRINITY…
ENSMUSG00000024238	TRINITY_DN61885_c0_g1_i1;TRINITY_DN24211_c6_g1_i1;TRINITY_DN840_c1_g3_i1;TRINITY_DN1587_c0_g2_i1;TRINITY_DN5668_c0_g6_i1;TRINITY_DN5668_c0_g4_i1;TRINITY_DN26909_c0_g1_i1;TRINITY_DN89398_c0_g1_i1;TRINITY_DN1587_c0_g3_i1;TRINITY_DN89717_c0_g1_i1;TRINITY_DN39503_c0_g1_i1;TRINITY_DN840_c1_g3_i2;TRINITY_DN74702_c0_g1_i1;TRINITY_DN10609_c0_g2_i1;TRINITY_DN934_c1_g1_i4
ENSMUSG00000062949	TRINITY_DN5668_c0_g8_i1;TRINITY_DN83121_c0_g1_i1;TRINITY_DN351_c3_g1_i1;TRINITY_DN56214_c0_g1_i1;TRINITY_DN5668_c0_g5_i1;TRINITY_DN14605_c0_g1_i1;TRINITY_DN823_c3_g1_i1;TRINITY_DN5668_c0_g7_i1
ENSMUSG00000063087	TRINITY_DN5668_c0_g2_i2;TRINITY_DN133_c1_g3_i1;TRINITY_DN5668_c0_g2_i1;TRINITY_DN67412_c0_g1_i1;TRINITY_DN6270_c1_g2_i1;TRINITY_DN1564_c1_g1_i1
ENSMUSG00000102774	TRINITY_DN5668_c3_g1_i1
ENSMUSG00000036422	TRINITY_DN64129_c0_g1_i1;TRINITY_DN5668_c8_g1_i1;TRINITY_DN5668_c1_g1_i1
ENSMUSG00000093436	TRINITY_DN544_c0_g7_i1;TRINITY_DN544_c0_g3_i2;TRINITY_DN51765_c0_g1_i1;TRINITY_DN75877_c0_g1_i1;TRINITY_DN8274_c1_g3_i1;TRINITY_DN8274_c1_g4_i1;TRINITY_DN70667_c0_g1_i1;TRINITY_DN544_c0_g3_i1;TRINITY_DN8274_c1_g5_i1;TRINITY_DN5668_c2_g1_i1;TRINITY_DN8274_c1_g1_i3;TRINITY_DN8274_c1_g1_i2;TRINITY_DN8274_c1_g1_i4;TRINITY_DN8274_c1_g2_i1;TRINITY_DN8274_c1_g1_i1;TRINITY_DN15462_c0_g1_i1
ENSMUSG00000021730	TRINITY_DN15207_c0_g1_i1;TRINITY_DN15207_c0_g2_i1;TRINITY_DN7489_c0_g2_i1;TRINITY_DN1494_c0_g3_i1;TRINITY_DN5668_c6_g1_i1;TRINITY_DN7489_c1_g1_i1;TRINITY_DN59313_c0_g1_i1;TRINITY_DN16028_c0_g5_i1;TRINITY_DN546_c2_g1_i1;TRINITY_DN89358_c0_g1_i1;TRINITY_DN23243_c1_g1_i1;TRINITY_DN884_c2_g1_i1;TRINITY_DN38977_c0_g1_i1;TRINITY_DN50275_c0_g1_i1;TRINITY_DN27331_c0_g2_i1;TRINITY_DN83818_c0_g1_i1;TRINITY…
ENSMUSG00000025451	TRINITY_DN4325_c0_g1_i3;TRINITY_DN79430_c0_g1_i1;TRINITY_DN2069_c0_g2_i1;TRINITY_DN4325_c0_g1_i4;TRINITY_DN4325_c0_g1_i2;TRINITY_DN4325_c0_g1_i1;TRINITY_DN5613_c0_g1_i1
ENSMUSG00000040003	TRINITY_DN9661_c0_g1_i1;TRINITY_DN19821_c0_g1_i1;TRINITY_DN10482_c6_g1_i1;TRINITY_DN11649_c0_g1_i1;TRINITY_DN86356_c0_g1_i1;TRINITY_DN30934_c0_g1_i1;TRINITY_DN34502_c1_g2_i1;TRINITY_DN7955_c0_g3_i1;TRINITY_DN11046_c0_g1_i1;TRINITY_DN31253_c0_g1_i1;TRINITY_DN10343_c0_g1_i1;TRINITY_DN49514_c0_g2_i1;TRINITY_DN51732_c0_g1_i1;TRINITY_DN51046_c0_g1_i1;TRINITY_DN49514_c0_g1_i1;TRINITY_DN17350_c0_g2_i1;T…
ENSMUSG00000026131	TRINITY_DN63976_c0_g1_i1;TRINITY_DN4042_c0_g3_i1;TRINITY_DN18210_c0_g1_i1;TRINITY_DN44267_c0_g1_i1;TRINITY_DN3837_c1_g1_i1;TRINITY_DN38104_c0_g1_i1;TRINITY_DN74798_c0_g1_i1;TRINITY_DN11261_c0_g1_i1;TRINITY_DN18010_c1_g5_i1;TRINITY_DN380_c0_g7_i1;TRINITY_DN18010_c1_g1_i1;TRINITY_DN17351_c1_g5_i1;TRINITY_DN78037_c0_g1_i1;TRINITY_DN4042_c0_g1_i1;TRINITY_DN86107_c0_g1_i1;TRINITY_DN85105_c0_g1_i1;TRIN…
ENSMUSG00000044968	TRINITY_DN5651_c0_g4_i1;TRINITY_DN5651_c0_g3_i1;TRINITY_DN5651_c0_g2_i1
ENSMUSG00000092349	TRINITY_DN7787_c0_g3_i1;TRINITY_DN5651_c0_g1_i1
ENSMUSG00000092329	TRINITY_DN21835_c0_g4_i1;TRINITY_DN15255_c0_g1_i1;TRINITY_DN1099_c1_g2_i6;TRINITY_DN14415_c0_g1_i1;TRINITY_DN87616_c0_g1_i1;TRINITY_DN10726_c0_g3_i1;TRINITY_DN13295_c0_g4_i1;TRINITY_DN513_c1_g1_i10;TRINITY_DN74340_c0_g1_i1;TRINITY_DN69670_c0_g1_i1;TRINITY_DN13295_c0_g3_i1;TRINITY_DN5550_c0_g2_i1;TRINITY_DN66825_c0_g1_i1;TRINITY_DN1559_c1_g3_i1;TRINITY_DN621_c0_g1_i1;TRINITY_DN1848_c0_g2_i2;TRINIT…
ENSMUSG00000104574	TRINITY_DN6034_c0_g4_i1;TRINITY_DN36631_c1_g1_i1;TRINITY_DN5669_c0_g1_i1;TRINITY_DN5669_c0_g2_i1;TRINITY_DN17058_c0_g2_i1;TRINITY_DN3540_c0_g4_i1;TRINITY_DN69462_c0_g1_i1;TRINITY_DN50165_c0_g1_i1;TRINITY_DN3540_c0_g2_i1;TRINITY_DN3540_c0_g7_i1;TRINITY_DN3690_c0_g2_i1;TRINITY_DN47642_c1_g1_i1;TRINITY_DN3540_c0_g5_i1;TRINITY_DN3540_c0_g1_i1;TRINITY_DN17058_c0_g1_i1;TRINITY_DN3540_c0_g2_i4;TRINITY_D…
ENSMUSG00000094819	TRINITY_DN17133_c0_g1_i1;TRINITY_DN41425_c0_g2_i1;TRINITY_DN17133_c0_g2_i1;TRINITY_DN5673_c0_g1_i1;TRINITY_DN74943_c0_g1_i1
ENSMUSG00000035356	TRINITY_DN5692_c0_g2_i1;TRINITY_DN14469_c0_g1_i1;TRINITY_DN5692_c0_g3_i1;TRINITY_DN5692_c0_g1_i1
ENSMUSG00000029829	TRINITY_DN8628_c3_g1_i1;TRINITY_DN31134_c0_g1_i1;TRINITY_DN8101_c1_g2_i1;TRINITY_DN34581_c0_g1_i1;TRINITY_DN8101_c1_g3_i1;TRINITY_DN5612_c0_g1_i1
ENSMUSG00000009731	TRINITY_DN5612_c0_g2_i1;TRINITY_DN4212_c0_g1_i2;TRINITY_DN16041_c0_g1_i1
ENSMUSG00000048251	TRINITY_DN42054_c0_g5_i1;TRINITY_DN4186_c0_g1_i1;TRINITY_DN42054_c0_g2_i1;TRINITY_DN8773_c2_g1_i3;TRINITY_DN56440_c0_g2_i1;TRINITY_DN8226_c2_g2_i1;TRINITY_DN82975_c0_g1_i1;TRINITY_DN13820_c0_g1_i1;TRINITY_DN13473_c0_g2_i1;TRINITY_DN1751_c1_g1_i1;TRINITY_DN56440_c0_g1_i1;TRINITY_DN5620_c0_g3_i1;TRINITY_DN3006_c9_g1_i1;TRINITY_DN89385_c0_g1_i1;TRINITY_DN14992_c0_g2_i1;TRINITY_DN5620_c0_g2_i1;TRINIT…
ENSMUSG00000031996	TRINITY_DN19634_c0_g2_i1;TRINITY_DN1552_c3_g1_i1;TRINITY_DN4754_c1_g1_i2;TRINITY_DN5654_c0_g1_i1;TRINITY_DN4754_c1_g2_i1;TRINITY_DN4754_c1_g1_i1;TRINITY_DN4258_c0_g1_i1
ENSMUSG00000059327	TRINITY_DN29847_c1_g1_i1;TRINITY_DN10321_c1_g1_i2;TRINITY_DN5665_c0_g4_i1;TRINITY_DN33839_c0_g1_i1
ENSMUSG00000000766	TRINITY_DN15114_c0_g1_i1;TRINITY_DN1938_c1_g2_i1;TRINITY_DN2735_c1_g1_i2;TRINITY_DN29491_c0_g4_i1;TRINITY_DN4158_c0_g3_i1;TRINITY_DN10927_c0_g1_i2;TRINITY_DN8390_c0_g1_i1;TRINITY_DN468_c1_g1_i1;TRINITY_DN2484_c1_g1_i1;TRINITY_DN4566_c0_g3_i1;TRINITY_DN51253_c2_g1_i1;TRINITY_DN5296_c1_g1_i1;TRINITY_DN5665_c0_g1_i1;TRINITY_DN3720_c0_g5_i1;TRINITY_DN32170_c0_g2_i1;TRINITY_DN102_c0_g1_i1;TRINITY_DN74…
ENSMUSG00000110067	TRINITY_DN701_c2_g1_i1;TRINITY_DN25087_c1_g3_i1;TRINITY_DN3272_c0_g2_i1;TRINITY_DN989_c1_g1_i2;TRINITY_DN2567_c0_g1_i8;TRINITY_DN77077_c0_g1_i1;TRINITY_DN15424_c0_g1_i1;TRINITY_DN1525_c1_g5_i1;TRINITY_DN2478_c0_g1_i1;TRINITY_DN22518_c0_g1_i1;TRINITY_DN44668_c0_g1_i1;TRINITY_DN6734_c2_g1_i1;TRINITY_DN33120_c0_g1_i1;TRINITY_DN61952_c0_g1_i1;TRINITY_DN12667_c0_g3_i1;TRINITY_DN1192_c1_g1_i1;TRINITY_D…
ENSMUSG00000016150	TRINITY_DN75110_c0_g1_i1;TRINITY_DN1069_c0_g1_i2;TRINITY_DN12717_c0_g1_i1;TRINITY_DN980_c4_g3_i1;TRINITY_DN41913_c1_g1_i2;TRINITY_DN5665_c2_g1_i1;TRINITY_DN89251_c0_g1_i1;TRINITY_DN24208_c0_g1_i1;TRINITY_DN75453_c0_g1_i1;TRINITY_DN980_c4_g3_i2;TRINITY_DN76898_c0_g1_i1;TRINITY_DN71537_c0_g1_i1;TRINITY_DN87102_c0_g1_i1;TRINITY_DN19818_c0_g1_i1;TRINITY_DN72774_c0_g1_i1;TRINITY_DN31557_c0_g1_i1
ENSMUSG00000041734	TRINITY_DN5608_c0_g1_i1
ENSMUSG00000024827	TRINITY_DN5608_c0_g2_i1;TRINITY_DN24211_c5_g1_i1;TRINITY_DN1422_c1_g1_i5;TRINITY_DN89232_c0_g1_i1;TRINITY_DN18778_c0_g1_i1;TRINITY_DN12161_c0_g1_i1;TRINITY_DN12161_c0_g1_i2;TRINITY_DN1861_c2_g1_i1
ENSMUSG00000020044	TRINITY_DN67783_c0_g1_i1;TRINITY_DN76132_c0_g1_i1;TRINITY_DN78962_c0_g1_i1;TRINITY_DN53060_c1_g1_i1;TRINITY_DN80048_c0_g1_i1;TRINITY_DN53060_c0_g1_i1;TRINITY_DN74352_c0_g1_i1;TRINITY_DN29939_c1_g1_i1;TRINITY_DN53585_c0_g1_i1;TRINITY_DN88659_c0_g1_i1;TRINITY_DN164_c4_g1_i1;TRINITY_DN73124_c0_g1_i1;TRINITY_DN52715_c0_g1_i1;TRINITY_DN55140_c0_g1_i1;TRINITY_DN88862_c0_g1_i1;TRINITY_DN29939_c1_g1_i2;T…
ENSMUSG00000014195	TRINITY_DN65662_c0_g1_i1;TRINITY_DN87211_c0_g1_i1;TRINITY_DN990_c1_g4_i1;TRINITY_DN5697_c0_g1_i1;TRINITY_DN74908_c0_g1_i1;TRINITY_DN79837_c0_g1_i1;TRINITY_DN4369_c0_g2_i2;TRINITY_DN87028_c0_g1_i1;TRINITY_DN68350_c0_g1_i1;TRINITY_DN33050_c0_g1_i1;TRINITY_DN3247_c0_g3_i1;TRINITY_DN4369_c0_g2_i1;TRINITY_DN30381_c1_g1_i1;TRINITY_DN33050_c0_g2_i1;TRINITY_DN85227_c0_g1_i1;TRINITY_DN65504_c0_g1_i1
ENSMUSG00000086433	TRINITY_DN14089_c1_g1_i1;TRINITY_DN27942_c1_g1_i1;TRINITY_DN331_c0_g1_i15;TRINITY_DN331_c0_g1_i12;TRINITY_DN5697_c0_g2_i1;TRINITY_DN60_c15_g1_i1;TRINITY_DN79355_c0_g1_i1;TRINITY_DN1258_c1_g4_i2;TRINITY_DN2675_c3_g2_i1;TRINITY_DN3142_c1_g1_i1;TRINITY_DN331_c0_g1_i14;TRINITY_DN81572_c0_g1_i1
ENSMUSG00000055972	TRINITY_DN5697_c3_g1_i1;TRINITY_DN1601_c0_g1_i6;TRINITY_DN8630_c0_g1_i1
ENSMUSG00000025968	TRINITY_DN43333_c0_g1_i2;TRINITY_DN88086_c0_g1_i1;TRINITY_DN14807_c0_g2_i1;TRINITY_DN5473_c1_g1_i1;TRINITY_DN69896_c0_g1_i1;TRINITY_DN68605_c0_g1_i1;TRINITY_DN463_c6_g1_i1;TRINITY_DN43333_c0_g1_i1;TRINITY_DN11524_c0_g3_i1;TRINITY_DN75693_c0_g1_i1;TRINITY_DN43333_c0_g1_i3;TRINITY_DN71557_c0_g1_i1;TRINITY_DN17260_c0_g1_i1;TRINITY_DN9117_c0_g2_i1;TRINITY_DN69289_c0_g1_i1;TRINITY_DN70545_c0_g1_i1;TRI…
ENSMUSG00000026388	TRINITY_DN4683_c1_g1_i1;TRINITY_DN37439_c0_g1_i5;TRINITY_DN5697_c1_g2_i1;TRINITY_DN5697_c1_g3_i1;TRINITY_DN25211_c0_g1_i1;TRINITY_DN16098_c0_g1_i1;TRINITY_DN66763_c0_g1_i1;TRINITY_DN62378_c0_g1_i1
ENSMUSG00000062822	TRINITY_DN58094_c0_g1_i1;TRINITY_DN4081_c1_g2_i1;TRINITY_DN20558_c1_g1_i1;TRINITY_DN1686_c0_g1_i1;TRINITY_DN5697_c1_g1_i1
ENSMUSG00000065045	TRINITY_DN5697_c2_g1_i1
ENSMUSG00000026659	TRINITY_DN2296_c0_g1_i1;TRINITY_DN1121_c0_g3_i1;TRINITY_DN1121_c0_g2_i1;TRINITY_DN2982_c7_g1_i1;TRINITY_DN3730_c3_g1_i1;TRINITY_DN15629_c1_g1_i1;TRINITY_DN10709_c3_g2_i1;TRINITY_DN5697_c6_g1_i1;TRINITY_DN65124_c0_g1_i1;TRINITY_DN46780_c0_g1_i1;TRINITY_DN82441_c0_g1_i1;TRINITY_DN10709_c3_g1_i1;TRINITY_DN66452_c0_g1_i1
ENSMUSG00000109327	TRINITY_DN5970_c1_g1_i1;TRINITY_DN83556_c0_g1_i1;TRINITY_DN64648_c0_g1_i1;TRINITY_DN12722_c1_g5_i1;TRINITY_DN5697_c8_g1_i1;TRINITY_DN35156_c3_g1_i1;TRINITY_DN19600_c0_g2_i1;TRINITY_DN60990_c0_g1_i1;TRINITY_DN19600_c0_g4_i1
ENSMUSG00000055471	TRINITY_DN5315_c0_g1_i1;TRINITY_DN47433_c0_g1_i1;TRINITY_DN82459_c0_g1_i1;TRINITY_DN21737_c0_g1_i1;TRINITY_DN692_c1_g1_i1;TRINITY_DN13308_c0_g2_i1;TRINITY_DN20973_c0_g2_i1;TRINITY_DN88381_c0_g1_i1;TRINITY_DN84656_c0_g1_i1;TRINITY_DN393_c0_g1_i1;TRINITY_DN2374_c2_g1_i1;TRINITY_DN6442_c0_g1_i1;TRINITY_DN24612_c0_g4_i1;TRINITY_DN80623_c0_g1_i1;TRINITY_DN26390_c0_g2_i1;TRINITY_DN54462_c0_g1_i1;TRINIT…
ENSMUSG00000113786	TRINITY_DN958_c0_g2_i1;TRINITY_DN10949_c0_g1_i1;TRINITY_DN5621_c0_g2_i1
ENSMUSG00000089669	TRINITY_DN5621_c3_g1_i1;TRINITY_DN6929_c3_g1_i1;TRINITY_DN22145_c2_g1_i1;TRINITY_DN22145_c0_g3_i2;TRINITY_DN22145_c0_g3_i1;TRINITY_DN86431_c0_g1_i1;TRINITY_DN22145_c0_g2_i1;TRINITY_DN22433_c0_g1_i1
ENSMUSG00000085890	TRINITY_DN73712_c0_g1_i1;TRINITY_DN12415_c1_g3_i1;TRINITY_DN77560_c0_g1_i1;TRINITY_DN61259_c0_g1_i1;TRINITY_DN17401_c0_g1_i1;TRINITY_DN22145_c0_g4_i2;TRINITY_DN71972_c0_g1_i1;TRINITY_DN22145_c0_g4_i1;TRINITY_DN5621_c4_g1_i1;TRINITY_DN62539_c0_g1_i1
ENSMUSG00000038481	TRINITY_DN5621_c1_g1_i2;TRINITY_DN87101_c0_g1_i1;TRINITY_DN60532_c0_g1_i1;TRINITY_DN17894_c0_g1_i1;TRINITY_DN44308_c0_g1_i1;TRINITY_DN34135_c0_g1_i1;TRINITY_DN1332_c0_g3_i1;TRINITY_DN34135_c0_g2_i1;TRINITY_DN17894_c0_g1_i2;TRINITY_DN65285_c0_g1_i1;TRINITY_DN88851_c0_g1_i1;TRINITY_DN68420_c0_g1_i1;TRINITY_DN52173_c0_g1_i1;TRINITY_DN5621_c1_g1_i3
ENSMUSG00000038538	TRINITY_DN314_c3_g3_i1;TRINITY_DN56007_c0_g1_i1;TRINITY_DN4041_c0_g1_i1;TRINITY_DN5621_c2_g1_i1;TRINITY_DN53620_c0_g1_i1;TRINITY_DN1199_c0_g1_i7;TRINITY_DN53620_c0_g3_i1;TRINITY_DN53620_c0_g2_i1;TRINITY_DN77921_c0_g1_i1
ENSMUSG00000109559	TRINITY_DN70741_c0_g1_i1;TRINITY_DN5600_c0_g5_i1;TRINITY_DN5600_c0_g9_i1;TRINITY_DN5600_c0_g1_i1;TRINITY_DN67700_c0_g1_i1;TRINITY_DN75715_c0_g1_i1;TRINITY_DN25387_c0_g1_i1;TRINITY_DN14197_c2_g1_i1;TRINITY_DN55123_c0_g1_i1;TRINITY_DN5600_c0_g2_i1;TRINITY_DN5600_c0_g4_i1;TRINITY_DN63862_c0_g1_i1;TRINITY_DN5600_c0_g3_i1;TRINITY_DN8272_c3_g1_i1;TRINITY_DN68068_c0_g1_i1;TRINITY_DN5600_c0_g8_i1;TRINITY…
ENSMUSG00000026427	TRINITY_DN997_c0_g1_i5;TRINITY_DN73188_c0_g1_i1;TRINITY_DN1343_c1_g2_i1;TRINITY_DN80503_c0_g1_i1;TRINITY_DN9123_c0_g2_i5;TRINITY_DN67063_c0_g1_i1;TRINITY_DN6706_c0_g4_i1;TRINITY_DN74453_c0_g1_i1;TRINITY_DN5600_c0_g6_i1;TRINITY_DN9123_c0_g2_i4;TRINITY_DN14541_c0_g2_i1;TRINITY_DN6706_c0_g5_i1;TRINITY_DN15947_c0_g1_i1;TRINITY_DN9123_c0_g2_i1;TRINITY_DN6706_c0_g1_i1;TRINITY_DN9123_c0_g3_i1;TRINITY_DN…
ENSMUSG00000086630	TRINITY_DN2717_c2_g3_i1;TRINITY_DN5600_c1_g1_i1;TRINITY_DN5353_c0_g2_i1
ENSMUSG00000042581	TRINITY_DN5670_c0_g4_i1;TRINITY_DN746_c3_g1_i1;TRINITY_DN1538_c2_g1_i1;TRINITY_DN746_c3_g2_i1;TRINITY_DN680_c7_g1_i1;TRINITY_DN70799_c0_g1_i1;TRINITY_DN58603_c0_g1_i1;TRINITY_DN28742_c0_g2_i1;TRINITY_DN342_c5_g1_i1
ENSMUSG00000030847	TRINITY_DN89350_c0_g1_i1;TRINITY_DN5670_c0_g5_i1;TRINITY_DN68173_c0_g1_i1;TRINITY_DN87134_c0_g1_i1
ENSMUSG00000107422	TRINITY_DN47349_c1_g1_i1;TRINITY_DN2294_c2_g2_i1;TRINITY_DN37513_c2_g1_i1;TRINITY_DN12275_c3_g1_i1;TRINITY_DN5344_c0_g1_i1;TRINITY_DN47349_c1_g2_i1;TRINITY_DN35066_c0_g1_i1;TRINITY_DN15644_c2_g3_i1;TRINITY_DN3124_c1_g3_i1;TRINITY_DN2322_c0_g1_i1;TRINITY_DN37513_c2_g4_i1;TRINITY_DN5670_c0_g5_i2;TRINITY_DN87487_c0_g1_i1
ENSMUSG00000049556	TRINITY_DN11554_c0_g1_i1;TRINITY_DN80900_c0_g1_i1;TRINITY_DN7810_c0_g2_i1;TRINITY_DN7810_c0_g1_i2;TRINITY_DN64864_c0_g1_i1;TRINITY_DN25615_c0_g1_i1;TRINITY_DN21652_c0_g1_i1;TRINITY_DN13439_c0_g2_i1;TRINITY_DN28609_c0_g1_i1;TRINITY_DN78650_c0_g1_i1;TRINITY_DN5670_c0_g1_i1;TRINITY_DN61692_c0_g1_i1;TRINITY_DN28372_c0_g1_i1;TRINITY_DN29405_c0_g1_i1;TRINITY_DN7643_c0_g2_i1;TRINITY_DN12379_c0_g1_i1;TRI…
ENSMUSG00000085915	TRINITY_DN15305_c0_g1_i1;TRINITY_DN28620_c0_g1_i1;TRINITY_DN5670_c0_g2_i1;TRINITY_DN12479_c0_g1_i1;TRINITY_DN28620_c0_g4_i1
ENSMUSG00000074863	TRINITY_DN2638_c1_g2_i1;TRINITY_DN5670_c0_g3_i1;TRINITY_DN1192_c6_g1_i1;TRINITY_DN2207_c0_g1_i1;TRINITY_DN29141_c0_g1_i1
ENSMUSG00000097435	TRINITY_DN56905_c0_g2_i1;TRINITY_DN5670_c1_g3_i1;TRINITY_DN56905_c0_g1_i1;TRINITY_DN5670_c1_g4_i1;TRINITY_DN5670_c1_g2_i1
ENSMUSG00000021235	TRINITY_DN80397_c0_g1_i1;TRINITY_DN2245_c0_g1_i1;TRINITY_DN21152_c0_g2_i1;TRINITY_DN42043_c0_g1_i1;TRINITY_DN5670_c1_g1_i1;TRINITY_DN1665_c4_g1_i1;TRINITY_DN68950_c0_g1_i1;TRINITY_DN21152_c0_g1_i1
ENSMUSG00000059974	TRINITY_DN22747_c1_g3_i1;TRINITY_DN26163_c0_g1_i1;TRINITY_DN78580_c0_g1_i1;TRINITY_DN32523_c0_g1_i1;TRINITY_DN77323_c0_g1_i1;TRINITY_DN1254_c0_g5_i1;TRINITY_DN22747_c1_g3_i3;TRINITY_DN22747_c1_g6_i1;TRINITY_DN35120_c0_g1_i1;TRINITY_DN90025_c0_g1_i1;TRINITY_DN59942_c0_g1_i1;TRINITY_DN89854_c0_g1_i1;TRINITY_DN74761_c0_g1_i1;TRINITY_DN63354_c0_g1_i1;TRINITY_DN5643_c0_g2_i1;TRINITY_DN5643_c0_g1_i1;TR…
ENSMUSG00000109238	TRINITY_DN5672_c0_g1_i1;TRINITY_DN5672_c0_g3_i1;TRINITY_DN14856_c0_g2_i1;TRINITY_DN5672_c0_g2_i1;TRINITY_DN14856_c0_g1_i1;TRINITY_DN18459_c0_g1_i1;TRINITY_DN18459_c0_g2_i1
ENSMUSG00000101585	TRINITY_DN1498_c0_g4_i1;TRINITY_DN8819_c2_g1_i1;TRINITY_DN21174_c0_g1_i1;TRINITY_DN24_c6_g1_i1;TRINITY_DN3093_c0_g2_i1;TRINITY_DN2343_c4_g1_i1;TRINITY_DN193_c1_g1_i1;TRINITY_DN1525_c3_g1_i1;TRINITY_DN4362_c0_g2_i1;TRINITY_DN529_c0_g1_i1;TRINITY_DN5695_c0_g1_i1;TRINITY_DN906_c1_g2_i1;TRINITY_DN1426_c0_g2_i1;TRINITY_DN1795_c2_g2_i1;TRINITY_DN75021_c0_g1_i1;TRINITY_DN877_c0_g1_i2;TRINITY_DN15732_c3_…
ENSMUSG00000022500	TRINITY_DN85327_c0_g1_i1;TRINITY_DN5077_c0_g2_i2;TRINITY_DN6575_c0_g3_i1;TRINITY_DN5695_c0_g2_i1;TRINITY_DN17799_c0_g1_i1;TRINITY_DN1596_c2_g1_i1;TRINITY_DN100_c0_g1_i3;TRINITY_DN1712_c1_g1_i1;TRINITY_DN4976_c1_g6_i1;TRINITY_DN5077_c0_g2_i3;TRINITY_DN31657_c1_g3_i1;TRINITY_DN86724_c0_g1_i1;TRINITY_DN9117_c1_g1_i1
ENSMUSG00000107594	TRINITY_DN5647_c0_g1_i1
ENSMUSG00000027651	TRINITY_DN22169_c0_g1_i1;TRINITY_DN22169_c0_g2_i1;TRINITY_DN6789_c0_g1_i3;TRINITY_DN82581_c0_g1_i1;TRINITY_DN30293_c0_g1_i1;TRINITY_DN30293_c0_g2_i1;TRINITY_DN6789_c0_g1_i2;TRINITY_DN85526_c0_g1_i1;TRINITY_DN77693_c0_g1_i1;TRINITY_DN13144_c0_g1_i1;TRINITY_DN4038_c2_g1_i1;TRINITY_DN48130_c0_g1_i1;TRINITY_DN6789_c0_g1_i4;TRINITY_DN5690_c0_g1_i1
ENSMUSG00000021699	TRINITY_DN25438_c0_g1_i1;TRINITY_DN3737_c0_g1_i1;TRINITY_DN14756_c0_g1_i1;TRINITY_DN5804_c3_g2_i1;TRINITY_DN78277_c0_g1_i1;TRINITY_DN34018_c0_g1_i1;TRINITY_DN8376_c0_g3_i1;TRINITY_DN5769_c0_g3_i1;TRINITY_DN171_c0_g2_i5;TRINITY_DN80755_c0_g1_i1;TRINITY_DN6308_c0_g1_i5;TRINITY_DN83184_c0_g1_i1;TRINITY_DN16770_c0_g1_i1;TRINITY_DN21947_c2_g1_i1;TRINITY_DN6199_c0_g2_i1;TRINITY_DN11184_c0_g2_i1;TRINITY…
ENSMUSG00000037617	TRINITY_DN1321_c0_g3_i1;TRINITY_DN14606_c5_g1_i1;TRINITY_DN21265_c1_g4_i1;TRINITY_DN327_c1_g2_i1;TRINITY_DN6254_c1_g1_i1;TRINITY_DN1790_c4_g1_i1;TRINITY_DN6936_c3_g2_i1;TRINITY_DN31187_c0_g1_i1;TRINITY_DN5685_c0_g1_i1;TRINITY_DN1877_c0_g1_i1;TRINITY_DN19640_c0_g1_i1;TRINITY_DN14202_c4_g1_i1;TRINITY_DN3819_c0_g1_i1
ENSMUSG00000040943	TRINITY_DN111_c0_g4_i1;TRINITY_DN82796_c0_g1_i1;TRINITY_DN68288_c0_g1_i1;TRINITY_DN11230_c0_g1_i2;TRINITY_DN4519_c0_g1_i1;TRINITY_DN5634_c0_g1_i1;TRINITY_DN49563_c0_g1_i1;TRINITY_DN4519_c0_g2_i1
ENSMUSG00000045733	TRINITY_DN5649_c0_g4_i1;TRINITY_DN5649_c0_g3_i1;TRINITY_DN5649_c0_g2_i1;TRINITY_DN5649_c0_g1_i1
ENSMUSG00000055024	TRINITY_DN89989_c0_g1_i1;TRINITY_DN5604_c3_g1_i1;TRINITY_DN36130_c0_g1_i1;TRINITY_DN82128_c0_g1_i1;TRINITY_DN25324_c0_g1_i2;TRINITY_DN7589_c0_g2_i1;TRINITY_DN3738_c1_g2_i1;TRINITY_DN38947_c0_g1_i1
ENSMUSG00000025357	TRINITY_DN69216_c0_g1_i1;TRINITY_DN2385_c3_g1_i1;TRINITY_DN88584_c0_g1_i1;TRINITY_DN5604_c1_g3_i1
ENSMUSG00000039765	TRINITY_DN6299_c0_g2_i1;TRINITY_DN38676_c0_g1_i1;TRINITY_DN6299_c0_g10_i1;TRINITY_DN84747_c0_g1_i1;TRINITY_DN10315_c0_g1_i1;TRINITY_DN38223_c0_g2_i1;TRINITY_DN20277_c0_g1_i1;TRINITY_DN18515_c0_g1_i1;TRINITY_DN26974_c0_g2_i1;TRINITY_DN20277_c0_g3_i3;TRINITY_DN19992_c0_g1_i1;TRINITY_DN76457_c0_g1_i1;TRINITY_DN38223_c0_g1_i1;TRINITY_DN14383_c1_g1_i1;TRINITY_DN20277_c0_g5_i1;TRINITY_DN17015_c0_g2_i1;…
ENSMUSG00000098090	TRINITY_DN2788_c4_g1_i1;TRINITY_DN5604_c1_g2_i2
ENSMUSG00000117608	TRINITY_DN5604_c1_g1_i1
ENSMUSG00000018925	TRINITY_DN9845_c0_g1_i1;TRINITY_DN13953_c0_g2_i1;TRINITY_DN68070_c0_g1_i1;TRINITY_DN4754_c0_g3_i1;TRINITY_DN353_c6_g1_i1;TRINITY_DN5604_c1_g5_i1;TRINITY_DN5604_c1_g5_i2;TRINITY_DN4754_c0_g4_i1
ENSMUSG00000034853	TRINITY_DN88977_c0_g1_i1;TRINITY_DN4894_c4_g1_i1;TRINITY_DN31575_c0_g2_i1;TRINITY_DN31575_c0_g1_i1;TRINITY_DN5604_c1_g4_i1;TRINITY_DN19110_c0_g4_i1
ENSMUSG00000032386	TRINITY_DN13023_c1_g1_i1;TRINITY_DN13498_c0_g1_i1;TRINITY_DN13023_c1_g2_i1;TRINITY_DN81109_c0_g1_i1;TRINITY_DN67520_c0_g1_i1;TRINITY_DN9000_c0_g1_i1;TRINITY_DN4201_c0_g2_i1;TRINITY_DN5617_c0_g1_i1;TRINITY_DN77386_c0_g1_i1;TRINITY_DN82943_c0_g1_i1;TRINITY_DN84909_c0_g1_i1;TRINITY_DN56005_c0_g1_i1;TRINITY_DN44049_c0_g1_i1;TRINITY_DN60277_c0_g1_i1;TRINITY_DN5017_c3_g1_i2;TRINITY_DN62605_c0_g1_i1;TRI…
ENSMUSG00000018415	TRINITY_DN5617_c0_g2_i1;TRINITY_DN62562_c0_g1_i1;TRINITY_DN22990_c0_g1_i2;TRINITY_DN2761_c0_g1_i1;TRINITY_DN71796_c0_g1_i1;TRINITY_DN55678_c0_g1_i1
ENSMUSG00000057421	TRINITY_DN3930_c0_g1_i1;TRINITY_DN5617_c1_g6_i1;TRINITY_DN20934_c0_g1_i1;TRINITY_DN7513_c0_g1_i1;TRINITY_DN28522_c0_g1_i1;TRINITY_DN22937_c1_g2_i2;TRINITY_DN5617_c1_g7_i1;TRINITY_DN5617_c1_g2_i1;TRINITY_DN5617_c1_g4_i1;TRINITY_DN22937_c1_g4_i1;TRINITY_DN39948_c5_g1_i1;TRINITY_DN5617_c1_g8_i1;TRINITY_DN5287_c0_g4_i1;TRINITY_DN5617_c1_g9_i1;TRINITY_DN5617_c1_g11_i1;TRINITY_DN22937_c1_g2_i1;TRINITY_…
ENSMUSG00000030685	TRINITY_DN5618_c0_g1_i1;TRINITY_DN9509_c0_g1_i1;TRINITY_DN5618_c0_g4_i1;TRINITY_DN5560_c0_g7_i1;TRINITY_DN5560_c0_g3_i1;TRINITY_DN5560_c0_g4_i1;TRINITY_DN9509_c0_g2_i1;TRINITY_DN5618_c0_g2_i1;TRINITY_DN5618_c0_g5_i1;TRINITY_DN54087_c0_g2_i1;TRINITY_DN5618_c0_g6_i1;TRINITY_DN5618_c0_g3_i1
ENSMUSG00000013878	TRINITY_DN5645_c0_g5_i1;TRINITY_DN7053_c3_g2_i1;TRINITY_DN12043_c0_g1_i1;TRINITY_DN34026_c0_g1_i1;TRINITY_DN15718_c2_g1_i1;TRINITY_DN15718_c2_g3_i1;TRINITY_DN8476_c0_g1_i1;TRINITY_DN15718_c2_g2_i1;TRINITY_DN5645_c0_g2_i1;TRINITY_DN74954_c0_g1_i1;TRINITY_DN71726_c0_g1_i1;TRINITY_DN8602_c0_g1_i1;TRINITY_DN8602_c0_g2_i1;TRINITY_DN5645_c0_g4_i1
ENSMUSG00000101800	TRINITY_DN5645_c0_g1_i1;TRINITY_DN5645_c1_g1_i1
ENSMUSG00000039621	TRINITY_DN26254_c0_g1_i1;TRINITY_DN26254_c0_g2_i1;TRINITY_DN46304_c0_g1_i1;TRINITY_DN19908_c1_g1_i1;TRINITY_DN73504_c0_g1_i1;TRINITY_DN63085_c0_g1_i1;TRINITY_DN62550_c0_g1_i1;TRINITY_DN32309_c0_g1_i1;TRINITY_DN89278_c0_g1_i1;TRINITY_DN75194_c0_g1_i1;TRINITY_DN19908_c0_g1_i1;TRINITY_DN32309_c0_g2_i1;TRINITY_DN2615_c0_g1_i1;TRINITY_DN83861_c0_g1_i1;TRINITY_DN5645_c0_g3_i1;TRINITY_DN79201_c0_g1_i1
ENSMUSG00000109248	TRINITY_DN24539_c0_g1_i1;TRINITY_DN21270_c0_g2_i1;TRINITY_DN4732_c0_g1_i3;TRINITY_DN71808_c0_g1_i1;TRINITY_DN5470_c6_g1_i1;TRINITY_DN4732_c0_g1_i2;TRINITY_DN4732_c0_g1_i4;TRINITY_DN5645_c2_g3_i1;TRINITY_DN5645_c2_g2_i1;TRINITY_DN19347_c0_g1_i1;TRINITY_DN5645_c2_g1_i1;TRINITY_DN7865_c0_g2_i1;TRINITY_DN74846_c0_g1_i1;TRINITY_DN4732_c0_g1_i5;TRINITY_DN21270_c0_g1_i1;TRINITY_DN4732_c0_g1_i1;TRINITY_D…
ENSMUSG00000023977	TRINITY_DN49408_c0_g2_i1;TRINITY_DN211_c0_g1_i4;TRINITY_DN49408_c0_g1_i1;TRINITY_DN77030_c0_g1_i1;TRINITY_DN5679_c0_g1_i1;TRINITY_DN211_c0_g1_i10;TRINITY_DN22937_c2_g1_i1;TRINITY_DN1196_c0_g3_i1;TRINITY_DN211_c0_g1_i6;TRINITY_DN21006_c0_g1_i1;TRINITY_DN4640_c2_g1_i1;TRINITY_DN5679_c0_g2_i1;TRINITY_DN877_c0_g1_i14;TRINITY_DN8449_c2_g2_i1
ENSMUSG00000028519	TRINITY_DN38474_c0_g1_i1;TRINITY_DN63588_c0_g1_i1;TRINITY_DN7300_c1_g7_i1;TRINITY_DN15492_c0_g1_i1;TRINITY_DN8431_c0_g1_i1;TRINITY_DN5641_c0_g2_i1;TRINITY_DN26179_c0_g2_i1;TRINITY_DN38578_c0_g1_i1;TRINITY_DN3632_c1_g1_i1;TRINITY_DN8210_c3_g1_i1;TRINITY_DN8431_c0_g2_i1;TRINITY_DN85782_c0_g1_i1;TRINITY_DN5641_c0_g3_i1;TRINITY_DN84728_c0_g1_i1;TRINITY_DN26179_c0_g1_i1;TRINITY_DN5641_c0_g1_i1
ENSMUSG00000047747	TRINITY_DN5632_c0_g1_i1;TRINITY_DN57238_c0_g5_i1;TRINITY_DN5738_c1_g2_i1;TRINITY_DN5632_c0_g1_i2;TRINITY_DN60033_c0_g1_i1;TRINITY_DN17388_c0_g2_i2;TRINITY_DN51641_c0_g1_i1;TRINITY_DN57238_c0_g2_i1;TRINITY_DN3321_c1_g5_i1;TRINITY_DN45291_c1_g1_i1;TRINITY_DN51641_c0_g1_i2;TRINITY_DN13921_c0_g1_i1;TRINITY_DN57238_c0_g3_i1;TRINITY_DN57238_c0_g2_i2;TRINITY_DN57238_c0_g1_i1;TRINITY_DN4815_c1_g1_i1;TRIN…
ENSMUSG00000111673	TRINITY_DN66094_c0_g1_i1;TRINITY_DN8282_c0_g1_i1;TRINITY_DN78992_c0_g1_i1;TRINITY_DN74858_c0_g1_i1;TRINITY_DN60971_c0_g1_i1;TRINITY_DN4667_c0_g2_i1;TRINITY_DN75092_c0_g1_i1;TRINITY_DN80714_c0_g1_i1;TRINITY_DN59068_c0_g1_i1;TRINITY_DN46820_c0_g1_i1;TRINITY_DN61825_c0_g1_i1;TRINITY_DN41264_c0_g1_i1;TRINITY_DN5696_c0_g1_i1
ENSMUSG00000037306	TRINITY_DN812_c0_g1_i1;TRINITY_DN11438_c0_g2_i1;TRINITY_DN71276_c0_g1_i1;TRINITY_DN5624_c2_g2_i1;TRINITY_DN11438_c0_g1_i1;TRINITY_DN1405_c0_g1_i2;TRINITY_DN39963_c0_g1_i1;TRINITY_DN19516_c0_g1_i1;TRINITY_DN24337_c0_g1_i1;TRINITY_DN32357_c0_g1_i1;TRINITY_DN53174_c0_g1_i1;TRINITY_DN24558_c0_g1_i1;TRINITY_DN11438_c0_g3_i1;TRINITY_DN812_c0_g1_i3;TRINITY_DN81861_c0_g1_i1
ENSMUSG00000005417	TRINITY_DN7151_c1_g1_i1;TRINITY_DN36700_c0_g2_i1;TRINITY_DN48140_c0_g2_i13;TRINITY_DN84801_c0_g1_i1;TRINITY_DN5624_c5_g1_i1;TRINITY_DN7821_c0_g1_i1;TRINITY_DN48140_c0_g2_i10;TRINITY_DN48140_c0_g3_i1;TRINITY_DN48140_c0_g2_i1;TRINITY_DN7151_c1_g2_i1;TRINITY_DN48140_c0_g7_i1;TRINITY_DN36700_c0_g1_i1;TRINITY_DN48140_c0_g5_i1;TRINITY_DN48140_c0_g6_i1;TRINITY_DN7151_c1_g4_i1;TRINITY_DN125_c0_g3_i1;TRIN…
ENSMUSG00000028080	TRINITY_DN12928_c1_g1_i1;TRINITY_DN77828_c0_g1_i1;TRINITY_DN28581_c0_g1_i1;TRINITY_DN29686_c1_g1_i1;TRINITY_DN3371_c0_g3_i1;TRINITY_DN77910_c0_g1_i1;TRINITY_DN8366_c6_g1_i1;TRINITY_DN1275_c0_g2_i1;TRINITY_DN74696_c0_g1_i1;TRINITY_DN1275_c0_g2_i2;TRINITY_DN68891_c0_g1_i1;TRINITY_DN19864_c0_g2_i1;TRINITY_DN62543_c0_g1_i1;TRINITY_DN14885_c0_g1_i1;TRINITY_DN77391_c0_g1_i1;TRINITY_DN1275_c0_g1_i1;TRIN…
ENSMUSG00000062488	TRINITY_DN47093_c0_g5_i1;TRINITY_DN5624_c0_g3_i1;TRINITY_DN1710_c0_g3_i1;TRINITY_DN5624_c0_g2_i1;TRINITY_DN47093_c0_g1_i1;TRINITY_DN3382_c1_g1_i1;TRINITY_DN15244_c1_g2_i1;TRINITY_DN47093_c0_g2_i1;TRINITY_DN47093_c0_g4_i1
ENSMUSG00000002109	TRINITY_DN12945_c0_g1_i1;TRINITY_DN29672_c4_g2_i1;TRINITY_DN30156_c1_g1_i1;TRINITY_DN29672_c4_g1_i1;TRINITY_DN3991_c1_g2_i1;TRINITY_DN5624_c3_g1_i1;TRINITY_DN73108_c0_g1_i1
ENSMUSG00000021831	TRINITY_DN51441_c0_g2_i1;TRINITY_DN8016_c0_g3_i1;TRINITY_DN8016_c0_g1_i1;TRINITY_DN87968_c0_g1_i1;TRINITY_DN71088_c0_g1_i1;TRINITY_DN5624_c4_g1_i1;TRINITY_DN59863_c0_g1_i1;TRINITY_DN87742_c0_g1_i1;TRINITY_DN8016_c0_g4_i1;TRINITY_DN1337_c0_g9_i1;TRINITY_DN51441_c0_g1_i1;TRINITY_DN565_c5_g1_i1
ENSMUSG00000022429	TRINITY_DN25324_c0_g1_i3;TRINITY_DN5624_c1_g2_i1;TRINITY_DN23523_c0_g2_i1;TRINITY_DN69408_c0_g1_i1;TRINITY_DN23523_c0_g2_i2;TRINITY_DN36119_c0_g1_i1;TRINITY_DN9670_c2_g1_i1;TRINITY_DN1589_c0_g1_i1
ENSMUSG00000095134	TRINITY_DN11433_c0_g1_i2;TRINITY_DN57261_c0_g1_i1;TRINITY_DN83760_c0_g1_i1;TRINITY_DN4150_c0_g2_i5;TRINITY_DN5624_c1_g3_i2;TRINITY_DN5624_c1_g1_i1;TRINITY_DN5624_c1_g4_i1;TRINITY_DN11493_c0_g1_i3
ENSMUSG00000030435	TRINITY_DN5624_c2_g1_i1;TRINITY_DN80925_c0_g1_i1;TRINITY_DN65856_c0_g1_i1;TRINITY_DN5624_c2_g2_i2;TRINITY_DN5624_c2_g3_i1
ENSMUSG00000026764	TRINITY_DN20416_c0_g2_i1;TRINITY_DN20416_c0_g1_i1;TRINITY_DN6199_c4_g1_i1;TRINITY_DN5666_c0_g2_i1;TRINITY_DN5666_c0_g4_i1;TRINITY_DN5666_c0_g5_i1;TRINITY_DN5666_c0_g3_i2
ENSMUSG00000036353	TRINITY_DN5666_c0_g1_i1;TRINITY_DN10760_c0_g1_i1;TRINITY_DN1659_c0_g7_i1;TRINITY_DN10760_c0_g1_i3;TRINITY_DN1659_c0_g5_i1;TRINITY_DN12334_c0_g2_i1;TRINITY_DN74607_c0_g1_i1;TRINITY_DN64737_c0_g1_i1;TRINITY_DN651_c5_g1_i1;TRINITY_DN59869_c0_g1_i1;TRINITY_DN16195_c0_g1_i1;TRINITY_DN46902_c0_g2_i1;TRINITY_DN12334_c0_g1_i1;TRINITY_DN2984_c6_g1_i1;TRINITY_DN62298_c0_g1_i1;TRINITY_DN59592_c0_g1_i1;TRINI…
ENSMUSG00000030788	TRINITY_DN58760_c0_g1_i1;TRINITY_DN62379_c0_g1_i1;TRINITY_DN5666_c1_g2_i1;TRINITY_DN2418_c0_g2_i1;TRINITY_DN73636_c0_g1_i1;TRINITY_DN5666_c1_g3_i1;TRINITY_DN14553_c0_g2_i1;TRINITY_DN35630_c2_g1_i1;TRINITY_DN28317_c0_g3_i1;TRINITY_DN40885_c1_g1_i1;TRINITY_DN14553_c0_g1_i1;TRINITY_DN5666_c1_g4_i1;TRINITY_DN13052_c0_g7_i1;TRINITY_DN5666_c1_g1_i2;TRINITY_DN80568_c0_g1_i1;TRINITY_DN5666_c1_g1_i1;TRINI…
ENSMUSG00000066807	TRINITY_DN5666_c1_g5_i1
ENSMUSG00000085754	TRINITY_DN7656_c0_g4_i1;TRINITY_DN5657_c0_g1_i1;TRINITY_DN73260_c0_g1_i1;TRINITY_DN5657_c0_g1_i2;TRINITY_DN13058_c1_g1_i1;TRINITY_DN4180_c4_g1_i1;TRINITY_DN2232_c1_g1_i1;TRINITY_DN7656_c0_g4_i2;TRINITY_DN3451_c3_g1_i1;TRINITY_DN2379_c3_g1_i1
ENSMUSG00000026814	TRINITY_DN5657_c0_g1_i3;TRINITY_DN60430_c0_g1_i1;TRINITY_DN55979_c0_g1_i1;TRINITY_DN59949_c0_g1_i1
ENSMUSG00000110246	TRINITY_DN9749_c0_g1_i1;TRINITY_DN637_c3_g1_i1;TRINITY_DN5657_c1_g3_i1;TRINITY_DN86309_c0_g1_i1;TRINITY_DN6005_c1_g1_i1
ENSMUSG00000038665	TRINITY_DN27453_c0_g1_i1;TRINITY_DN27453_c0_g2_i1;TRINITY_DN64393_c0_g1_i1;TRINITY_DN40149_c0_g1_i1;TRINITY_DN345_c8_g1_i1;TRINITY_DN78240_c0_g1_i1;TRINITY_DN5707_c0_g1_i1;TRINITY_DN79742_c0_g1_i1;TRINITY_DN40089_c0_g1_i1;TRINITY_DN11747_c0_g1_i1;TRINITY_DN5657_c1_g2_i1;TRINITY_DN88305_c0_g1_i1;TRINITY_DN81231_c0_g1_i1;TRINITY_DN36893_c0_g1_i1;TRINITY_DN14908_c0_g1_i1
ENSMUSG00000023984	TRINITY_DN8752_c1_g5_i1;TRINITY_DN9916_c0_g1_i1;TRINITY_DN79425_c0_g1_i1;TRINITY_DN8249_c5_g1_i1;TRINITY_DN5657_c2_g1_i1;TRINITY_DN31633_c0_g1_i1;TRINITY_DN8752_c1_g3_i1;TRINITY_DN1411_c3_g1_i1;TRINITY_DN15934_c1_g1_i1;TRINITY_DN12495_c0_g2_i1;TRINITY_DN24281_c0_g1_i1;TRINITY_DN31909_c0_g1_i1;TRINITY_DN5212_c5_g1_i1;TRINITY_DN14178_c0_g1_i1;TRINITY_DN7122_c0_g2_i1;TRINITY_DN12927_c0_g1_i1;TRINITY…
ENSMUSG00000103270	TRINITY_DN69347_c0_g1_i1;TRINITY_DN25689_c0_g1_i1;TRINITY_DN23372_c0_g5_i1;TRINITY_DN4121_c0_g1_i1;TRINITY_DN42753_c0_g1_i1;TRINITY_DN9925_c1_g2_i1;TRINITY_DN18828_c0_g1_i1;TRINITY_DN5657_c1_g5_i1;TRINITY_DN23372_c0_g4_i1;TRINITY_DN18828_c0_g2_i1;TRINITY_DN23372_c0_g1_i1;TRINITY_DN23372_c0_g1_i2;TRINITY_DN9925_c1_g1_i1;TRINITY_DN4121_c0_g2_i1;TRINITY_DN60660_c0_g1_i1
ENSMUSG00000074513	TRINITY_DN5657_c1_g4_i1
ENSMUSG00000099391	TRINITY_DN5671_c0_g1_i1
ENSMUSG00000073563	TRINITY_DN69571_c0_g1_i1;TRINITY_DN5066_c3_g2_i1;TRINITY_DN73479_c0_g1_i1;TRINITY_DN44130_c0_g1_i1;TRINITY_DN5671_c0_g2_i1;TRINITY_DN31759_c0_g1_i1
ENSMUSG00000066306	TRINITY_DN1679_c0_g1_i2;TRINITY_DN43809_c0_g1_i1;TRINITY_DN5619_c0_g1_i1;TRINITY_DN8698_c0_g2_i1;TRINITY_DN3145_c0_g1_i1;TRINITY_DN18176_c0_g2_i1;TRINITY_DN1455_c3_g1_i1;TRINITY_DN1679_c0_g4_i2;TRINITY_DN1679_c0_g1_i1;TRINITY_DN3475_c3_g2_i1;TRINITY_DN8698_c0_g1_i1;TRINITY_DN18176_c0_g1_i2;TRINITY_DN81990_c0_g1_i1;TRINITY_DN68277_c0_g1_i1;TRINITY_DN1679_c0_g3_i1;TRINITY_DN36124_c0_g1_i1;TRINITY_D…
ENSMUSG00000036278	TRINITY_DN1243_c4_g1_i1;TRINITY_DN27908_c0_g1_i1;TRINITY_DN7766_c2_g3_i1;TRINITY_DN3564_c1_g1_i1;TRINITY_DN11299_c1_g2_i1;TRINITY_DN27060_c0_g2_i1;TRINITY_DN465_c1_g1_i1;TRINITY_DN59730_c0_g1_i1;TRINITY_DN957_c0_g6_i1;TRINITY_DN766_c0_g2_i1;TRINITY_DN10809_c0_g1_i1;TRINITY_DN30586_c0_g1_i1;TRINITY_DN4700_c1_g1_i3;TRINITY_DN27908_c0_g2_i1;TRINITY_DN10809_c0_g2_i1;TRINITY_DN465_c1_g2_i1;TRINITY_DN1…
ENSMUSG00000056553	TRINITY_DN5362_c1_g9_i1;TRINITY_DN1585_c0_g1_i2;TRINITY_DN14834_c0_g4_i1;TRINITY_DN12922_c0_g5_i1;TRINITY_DN67763_c0_g1_i1;TRINITY_DN8151_c0_g2_i1;TRINITY_DN75882_c0_g1_i1;TRINITY_DN377_c0_g1_i1;TRINITY_DN13681_c0_g2_i1;TRINITY_DN8458_c0_g3_i1;TRINITY_DN86687_c0_g1_i1;TRINITY_DN25763_c0_g4_i1;TRINITY_DN14834_c0_g7_i1;TRINITY_DN56898_c0_g1_i1;TRINITY_DN17571_c0_g1_i1;TRINITY_DN25763_c0_g3_i1;TRINI…
ENSMUSG00000109156	TRINITY_DN5658_c1_g1_i1;TRINITY_DN12198_c0_g1_i1;TRINITY_DN828_c0_g1_i1
ENSMUSG00000114504	TRINITY_DN5031_c0_g2_i1;TRINITY_DN38435_c0_g2_i1;TRINITY_DN443_c0_g5_i1;TRINITY_DN1584_c1_g1_i1;TRINITY_DN9634_c0_g2_i1;TRINITY_DN5031_c0_g1_i1;TRINITY_DN5031_c0_g1_i6;TRINITY_DN15933_c0_g2_i1;TRINITY_DN5031_c0_g1_i3;TRINITY_DN1667_c1_g4_i1;TRINITY_DN18586_c3_g1_i1;TRINITY_DN719_c0_g1_i1;TRINITY_DN5236_c1_g1_i1;TRINITY_DN5031_c0_g1_i5;TRINITY_DN82980_c0_g1_i1;TRINITY_DN5031_c0_g1_i7;TRINITY_DN565…
ENSMUSG00000107246	TRINITY_DN16152_c0_g2_i1;TRINITY_DN7985_c5_g2_i1;TRINITY_DN22761_c1_g3_i1;TRINITY_DN20447_c0_g2_i1;TRINITY_DN2490_c0_g1_i2;TRINITY_DN36512_c1_g1_i1;TRINITY_DN24290_c4_g1_i1;TRINITY_DN19049_c3_g1_i1;TRINITY_DN19049_c3_g2_i1;TRINITY_DN5458_c1_g2_i1;TRINITY_DN22761_c1_g2_i1;TRINITY_DN2490_c0_g1_i3;TRINITY_DN5658_c0_g3_i1;TRINITY_DN16152_c0_g1_i1;TRINITY_DN23374_c0_g1_i1;TRINITY_DN20447_c0_g1_i1;TRIN…
ENSMUSG00000028344	TRINITY_DN5678_c0_g4_i2;TRINITY_DN5678_c0_g3_i1;TRINITY_DN3285_c6_g1_i1;TRINITY_DN5678_c0_g1_i1;TRINITY_DN2020_c0_g8_i1;TRINITY_DN87161_c0_g1_i1;TRINITY_DN115_c0_g3_i1;TRINITY_DN5678_c0_g2_i1;TRINITY_DN2020_c0_g4_i1;TRINITY_DN38140_c0_g1_i1;TRINITY_DN5678_c0_g5_i1;TRINITY_DN75827_c0_g1_i1;TRINITY_DN45314_c0_g1_i1;TRINITY_DN115_c0_g1_i3;TRINITY_DN24376_c0_g2_i1;TRINITY_DN88827_c0_g1_i1;TRINITY_DN5…
ENSMUSG00000112679	TRINITY_DN11376_c0_g2_i1;TRINITY_DN11376_c0_g1_i1;TRINITY_DN5642_c0_g1_i1;TRINITY_DN14763_c0_g1_i1
ENSMUSG00000105078	TRINITY_DN5606_c0_g1_i2;TRINITY_DN11835_c0_g2_i1;TRINITY_DN5606_c0_g1_i1;TRINITY_DN88355_c0_g1_i1;TRINITY_DN11835_c0_g1_i1
ENSMUSG00000048636	TRINITY_DN4102_c0_g1_i1;TRINITY_DN30813_c0_g6_i2;TRINITY_DN5663_c0_g2_i1;TRINITY_DN23520_c0_g1_i1;TRINITY_DN30813_c0_g5_i1;TRINITY_DN59393_c0_g1_i1;TRINITY_DN29800_c4_g1_i1;TRINITY_DN38626_c0_g1_i1;TRINITY_DN59801_c0_g1_i1;TRINITY_DN5663_c0_g1_i1;TRINITY_DN19885_c0_g2_i1;TRINITY_DN30813_c0_g3_i1;TRINITY_DN29800_c4_g2_i1;TRINITY_DN18790_c0_g1_i1;TRINITY_DN4102_c0_g2_i1;TRINITY_DN30813_c0_g1_i1;TRI…
ENSMUSG00000116130	TRINITY_DN5662_c0_g5_i1
ENSMUSG00000063884	TRINITY_DN72398_c0_g1_i1;TRINITY_DN68487_c0_g1_i1;TRINITY_DN953_c1_g1_i1;TRINITY_DN32810_c0_g2_i1;TRINITY_DN48247_c0_g1_i1;TRINITY_DN32810_c0_g1_i2;TRINITY_DN49508_c0_g1_i1;TRINITY_DN5662_c0_g6_i1;TRINITY_DN735_c0_g1_i1;TRINITY_DN735_c0_g1_i2;TRINITY_DN32810_c0_g1_i1
ENSMUSG00000102029	TRINITY_DN1405_c0_g4_i1;TRINITY_DN85619_c0_g1_i1;TRINITY_DN1997_c0_g1_i1;TRINITY_DN74145_c0_g1_i1;TRINITY_DN1539_c0_g2_i1;TRINITY_DN1709_c0_g1_i1;TRINITY_DN79141_c0_g1_i1;TRINITY_DN5662_c0_g7_i1;TRINITY_DN3317_c6_g1_i1;TRINITY_DN5662_c0_g1_i2;TRINITY_DN1539_c0_g1_i3
ENSMUSG00000054779	TRINITY_DN9060_c0_g2_i1;TRINITY_DN5662_c0_g2_i1;TRINITY_DN657_c2_g1_i1;TRINITY_DN9060_c0_g1_i1;TRINITY_DN11374_c2_g2_i1;TRINITY_DN36403_c0_g1_i1;TRINITY_DN36403_c0_g2_i1;TRINITY_DN27893_c0_g1_i1;TRINITY_DN11374_c2_g1_i1;TRINITY_DN36403_c0_g2_i2;TRINITY_DN5662_c0_g4_i1;TRINITY_DN80490_c0_g1_i1
ENSMUSG00000026779	TRINITY_DN67130_c0_g1_i1;TRINITY_DN36960_c0_g1_i1;TRINITY_DN30568_c0_g1_i1;TRINITY_DN42045_c0_g2_i1;TRINITY_DN73401_c0_g1_i1;TRINITY_DN10331_c1_g2_i1;TRINITY_DN53237_c0_g1_i1;TRINITY_DN7838_c1_g1_i1;TRINITY_DN42045_c0_g1_i1;TRINITY_DN7838_c1_g4_i1;TRINITY_DN5662_c0_g3_i1;TRINITY_DN83232_c0_g1_i1;TRINITY_DN65961_c0_g1_i1;TRINITY_DN3532_c1_g1_i1;TRINITY_DN565_c0_g4_i1
ENSMUSG00000023353	TRINITY_DN18308_c1_g4_i1;TRINITY_DN18308_c1_g1_i1;TRINITY_DN18308_c1_g3_i1;TRINITY_DN36638_c0_g2_i1;TRINITY_DN67208_c0_g1_i1;TRINITY_DN18308_c1_g1_i2;TRINITY_DN50642_c0_g1_i1;TRINITY_DN788_c2_g1_i1;TRINITY_DN18308_c1_g5_i1;TRINITY_DN5662_c2_g2_i1;TRINITY_DN36638_c0_g1_i1
ENSMUSG00000063296	TRINITY_DN10923_c0_g2_i1;TRINITY_DN5556_c1_g2_i1;TRINITY_DN5556_c1_g1_i1;TRINITY_DN10923_c0_g3_i1;TRINITY_DN64188_c0_g1_i1;TRINITY_DN22012_c0_g8_i1;TRINITY_DN7157_c0_g1_i1;TRINITY_DN6694_c0_g1_i9;TRINITY_DN6594_c0_g1_i1;TRINITY_DN22012_c0_g5_i1;TRINITY_DN5556_c1_g3_i1;TRINITY_DN39378_c0_g1_i1;TRINITY_DN5556_c1_g4_i1;TRINITY_DN49261_c0_g1_i1;TRINITY_DN20358_c0_g1_i1;TRINITY_DN36350_c0_g1_i1;TRINIT…
ENSMUSG00000033624	TRINITY_DN453_c1_g1_i2;TRINITY_DN89325_c0_g1_i1;TRINITY_DN2984_c2_g1_i1;TRINITY_DN5662_c2_g1_i1;TRINITY_DN13220_c0_g5_i1;TRINITY_DN2984_c2_g2_i1;TRINITY_DN34839_c0_g1_i1;TRINITY_DN13220_c0_g4_i1;TRINITY_DN453_c1_g1_i1;TRINITY_DN42436_c4_g2_i1;TRINITY_DN9973_c5_g1_i1;TRINITY_DN70332_c0_g1_i1;TRINITY_DN8411_c5_g1_i1;TRINITY_DN6643_c2_g1_i1;TRINITY_DN13220_c0_g3_i1;TRINITY_DN453_c1_g1_i3
ENSMUSG00000072294	TRINITY_DN77115_c0_g1_i1;TRINITY_DN12227_c0_g1_i1;TRINITY_DN68640_c0_g1_i1;TRINITY_DN76031_c0_g1_i1;TRINITY_DN43756_c0_g1_i1;TRINITY_DN60731_c0_g1_i1;TRINITY_DN2769_c0_g2_i1;TRINITY_DN66332_c0_g1_i1;TRINITY_DN28687_c0_g1_i1;TRINITY_DN184_c1_g4_i2;TRINITY_DN43756_c0_g1_i2;TRINITY_DN82057_c0_g1_i1;TRINITY_DN5659_c0_g1_i1;TRINITY_DN79970_c0_g1_i1;TRINITY_DN71321_c0_g1_i1
ENSMUSG00000060572	TRINITY_DN54281_c1_g1_i1;TRINITY_DN5698_c0_g2_i1;TRINITY_DN5698_c0_g1_i1
ENSMUSG00000104074	TRINITY_DN5687_c0_g1_i6
ENSMUSG00000085465	TRINITY_DN76788_c0_g1_i1;TRINITY_DN66746_c0_g1_i1;TRINITY_DN11946_c0_g2_i1;TRINITY_DN5616_c0_g2_i1;TRINITY_DN421_c1_g2_i1;TRINITY_DN5616_c0_g1_i1;TRINITY_DN37546_c0_g1_i1;TRINITY_DN37583_c0_g1_i1;TRINITY_DN296_c2_g1_i1
ENSMUSG00000048429	TRINITY_DN54340_c0_g1_i1;TRINITY_DN5684_c0_g1_i6
ENSMUSG00000058589	TRINITY_DN81373_c0_g1_i1;TRINITY_DN32516_c0_g1_i1;TRINITY_DN89038_c0_g1_i1;TRINITY_DN56439_c0_g1_i1;TRINITY_DN1147_c1_g3_i1;TRINITY_DN64491_c0_g1_i1;TRINITY_DN4949_c0_g1_i1;TRINITY_DN75458_c0_g1_i1;TRINITY_DN9636_c0_g5_i1;TRINITY_DN15428_c1_g1_i1;TRINITY_DN35363_c0_g1_i1;TRINITY_DN39279_c0_g1_i1;TRINITY_DN2961_c0_g1_i1;TRINITY_DN12983_c0_g3_i1;TRINITY_DN9636_c0_g2_i1;TRINITY_DN84583_c0_g1_i1;TRIN…
ENSMUSG00000020686	TRINITY_DN4171_c0_g1_i1;TRINITY_DN46785_c0_g5_i1;TRINITY_DN5667_c0_g2_i1;TRINITY_DN46785_c0_g3_i1;TRINITY_DN4171_c0_g2_i1;TRINITY_DN5667_c0_g1_i1;TRINITY_DN5667_c0_g3_i1
ENSMUSG00000037486	TRINITY_DN3710_c3_g1_i1;TRINITY_DN4796_c0_g3_i1;TRINITY_DN869_c0_g3_i1;TRINITY_DN613_c0_g1_i1;TRINITY_DN72947_c0_g1_i1;TRINITY_DN87605_c0_g1_i1;TRINITY_DN12012_c2_g1_i1;TRINITY_DN65645_c0_g1_i1;TRINITY_DN4796_c0_g1_i1;TRINITY_DN84134_c0_g1_i1;TRINITY_DN29726_c1_g1_i1;TRINITY_DN5667_c1_g1_i1;TRINITY_DN2579_c1_g1_i1;TRINITY_DN4079_c0_g1_i1
ENSMUSG00000047242	TRINITY_DN86165_c0_g1_i1;TRINITY_DN29402_c0_g1_i1;TRINITY_DN5667_c2_g1_i2;TRINITY_DN5667_c2_g1_i1
ENSMUSG00000101695	TRINITY_DN31515_c0_g2_i1;TRINITY_DN32672_c0_g1_i1;TRINITY_DN31515_c0_g3_i1;TRINITY_DN32672_c0_g2_i1;TRINITY_DN5667_c1_g3_i1;TRINITY_DN37730_c0_g1_i1;TRINITY_DN5667_c1_g4_i1;TRINITY_DN31515_c0_g1_i1;TRINITY_DN32649_c0_g1_i1
ENSMUSG00000021484	TRINITY_DN76246_c0_g1_i1;TRINITY_DN2900_c6_g1_i1;TRINITY_DN68488_c0_g1_i1;TRINITY_DN12902_c0_g1_i1;TRINITY_DN50408_c0_g1_i1;TRINITY_DN5699_c0_g1_i1;TRINITY_DN5699_c0_g1_i2
ENSMUSG00000079679	TRINITY_DN5605_c0_g1_i1
ENSMUSG00000039492	TRINITY_DN85157_c0_g1_i1;TRINITY_DN28925_c1_g1_i5;TRINITY_DN5754_c0_g3_i1;TRINITY_DN28925_c1_g1_i3;TRINITY_DN28925_c1_g1_i7;TRINITY_DN5605_c0_g3_i1;TRINITY_DN5605_c0_g2_i1;TRINITY_DN4790_c0_g1_i1;TRINITY_DN28925_c1_g1_i1;TRINITY_DN5754_c0_g2_i1;TRINITY_DN26889_c0_g5_i1;TRINITY_DN26889_c0_g4_i1;TRINITY_DN28925_c1_g1_i2;TRINITY_DN4790_c0_g2_i1;TRINITY_DN5754_c0_g1_i1;TRINITY_DN71343_c0_g1_i1;TRINIT…
ENSMUSG00000085357	TRINITY_DN74162_c0_g1_i1;TRINITY_DN26103_c0_g1_i1;TRINITY_DN64727_c0_g1_i1;TRINITY_DN34502_c4_g1_i1;TRINITY_DN5635_c1_g1_i1;TRINITY_DN65619_c0_g1_i1;TRINITY_DN16683_c0_g2_i1;TRINITY_DN5635_c1_g2_i1;TRINITY_DN69968_c0_g1_i1;TRINITY_DN26103_c0_g2_i1;TRINITY_DN16683_c0_g1_i1
ENSMUSG00000022701	TRINITY_DN16871_c0_g4_i1;TRINITY_DN5686_c0_g6_i1;TRINITY_DN5686_c0_g1_i1;TRINITY_DN16871_c0_g6_i1;TRINITY_DN5686_c0_g3_i1;TRINITY_DN27585_c0_g5_i1;TRINITY_DN5686_c0_g2_i1;TRINITY_DN76599_c0_g1_i1;TRINITY_DN78950_c0_g1_i1;TRINITY_DN56752_c1_g1_i1;TRINITY_DN36821_c0_g1_i1;TRINITY_DN15144_c0_g2_i1;TRINITY_DN16871_c0_g3_i1;TRINITY_DN85073_c0_g1_i1;TRINITY_DN3382_c0_g1_i1;TRINITY_DN56752_c1_g3_i1;TRIN…
ENSMUSG00000057672	TRINITY_DN43590_c0_g1_i2;TRINITY_DN43590_c0_g2_i1;TRINITY_DN5023_c0_g2_i1;TRINITY_DN63766_c0_g1_i1;TRINITY_DN74118_c0_g1_i1;TRINITY_DN61297_c0_g1_i1;TRINITY_DN3106_c0_g1_i1;TRINITY_DN43590_c0_g1_i1;TRINITY_DN84960_c0_g1_i1;TRINITY_DN5686_c1_g1_i1;TRINITY_DN43590_c0_g1_i3;TRINITY_DN73581_c0_g1_i1;TRINITY_DN5023_c0_g3_i1;TRINITY_DN52902_c0_g1_i1
ENSMUSG00000053289	TRINITY_DN50657_c0_g1_i1;TRINITY_DN57981_c0_g1_i1;TRINITY_DN5688_c0_g1_i1;TRINITY_DN84446_c0_g1_i1
ENSMUSG00000029312	TRINITY_DN33442_c0_g1_i1;TRINITY_DN52063_c1_g2_i1;TRINITY_DN5062_c0_g8_i1;TRINITY_DN4610_c3_g1_i1;TRINITY_DN5611_c0_g1_i1
ENSMUSG00000041380	TRINITY_DN74016_c0_g1_i1;TRINITY_DN2293_c0_g1_i1;TRINITY_DN25156_c0_g1_i1;TRINITY_DN64495_c0_g1_i1;TRINITY_DN16193_c0_g1_i1;TRINITY_DN78226_c0_g1_i1;TRINITY_DN19410_c0_g1_i1;TRINITY_DN47522_c0_g1_i1;TRINITY_DN21135_c0_g1_i1;TRINITY_DN39670_c0_g1_i1;TRINITY_DN69586_c0_g1_i1;TRINITY_DN18004_c0_g4_i1;TRINITY_DN63365_c0_g1_i1;TRINITY_DN66635_c0_g1_i1;TRINITY_DN18004_c0_g6_i1;TRINITY_DN59603_c0_g1_i1;…
ENSMUSG00000045275	TRINITY_DN3536_c1_g2_i1;TRINITY_DN20443_c0_g1_i1;TRINITY_DN216_c7_g1_i1;TRINITY_DN57457_c0_g1_i1;TRINITY_DN12260_c0_g2_i1;TRINITY_DN3446_c3_g1_i1;TRINITY_DN4372_c7_g1_i1;TRINITY_DN5369_c3_g1_i1;TRINITY_DN5629_c0_g1_i1;TRINITY_DN2033_c0_g1_i1;TRINITY_DN12260_c0_g1_i1;TRINITY_DN20443_c0_g3_i1;TRINITY_DN7507_c0_g5_i1;TRINITY_DN29380_c0_g1_i1;TRINITY_DN67004_c0_g1_i1;TRINITY_DN39162_c0_g1_i1;TRINITY_…
ENSMUSG00000029338	TRINITY_DN47944_c1_g2_i3;TRINITY_DN47944_c1_g2_i2;TRINITY_DN5629_c0_g2_i1;TRINITY_DN15629_c3_g5_i1
ENSMUSG00000044349	TRINITY_DN5749_c0_g1_i1;TRINITY_DN37069_c0_g2_i1;TRINITY_DN5749_c0_g1_i2;TRINITY_DN5628_c0_g2_i1;TRINITY_DN5628_c0_g1_i1;TRINITY_DN37069_c0_g1_i1;TRINITY_DN5628_c0_g1_i2;TRINITY_DN5628_c0_g3_i1
ENSMUSG00000029763	TRINITY_DN8237_c8_g1_i1;TRINITY_DN49727_c0_g2_i1;TRINITY_DN25561_c0_g1_i1;TRINITY_DN49382_c0_g1_i1;TRINITY_DN28956_c1_g1_i2;TRINITY_DN41673_c0_g1_i1;TRINITY_DN4434_c0_g2_i1;TRINITY_DN28956_c1_g1_i1;TRINITY_DN86615_c0_g1_i1;TRINITY_DN376_c0_g5_i1;TRINITY_DN6834_c0_g7_i2;TRINITY_DN22864_c2_g2_i1;TRINITY_DN84500_c0_g1_i1;TRINITY_DN13349_c0_g1_i1;TRINITY_DN5631_c1_g1_i1;TRINITY_DN49382_c0_g2_i1;TRINI…
ENSMUSG00000040936	TRINITY_DN279_c0_g1_i9;TRINITY_DN10190_c0_g3_i1;TRINITY_DN74257_c0_g1_i1;TRINITY_DN23456_c0_g2_i1;TRINITY_DN42789_c0_g1_i1;TRINITY_DN56924_c0_g2_i1;TRINITY_DN7137_c0_g1_i1;TRINITY_DN36551_c0_g4_i1;TRINITY_DN279_c0_g1_i10;TRINITY_DN9220_c1_g5_i1;TRINITY_DN279_c0_g1_i4;TRINITY_DN17241_c0_g1_i1;TRINITY_DN5631_c0_g2_i1;TRINITY_DN36551_c0_g2_i1;TRINITY_DN279_c0_g1_i7;TRINITY_DN23456_c0_g1_i1;TRINITY_D…
ENSMUSG00000028830	TRINITY_DN36536_c0_g1_i1;TRINITY_DN2097_c0_g1_i1;TRINITY_DN25537_c0_g1_i1;TRINITY_DN22051_c0_g1_i1;TRINITY_DN156_c10_g1_i1;TRINITY_DN62170_c0_g1_i1;TRINITY_DN4393_c1_g1_i1;TRINITY_DN4385_c0_g2_i1;TRINITY_DN2678_c2_g1_i1;TRINITY_DN4385_c0_g1_i1;TRINITY_DN214_c9_g1_i1;TRINITY_DN4385_c0_g1_i2;TRINITY_DN56067_c0_g1_i1;TRINITY_DN653_c0_g4_i1;TRINITY_DN45139_c0_g1_i1;TRINITY_DN87177_c0_g1_i1;TRINITY_DN…
ENSMUSG00000033458	TRINITY_DN5675_c0_g4_i1;TRINITY_DN8279_c4_g1_i1;TRINITY_DN26349_c0_g1_i1;TRINITY_DN45160_c0_g1_i1;TRINITY_DN10537_c0_g1_i1;TRINITY_DN26349_c0_g3_i1;TRINITY_DN68660_c0_g1_i1;TRINITY_DN37975_c0_g1_i1;TRINITY_DN23786_c0_g1_i1;TRINITY_DN26349_c0_g2_i1;TRINITY_DN32263_c0_g1_i1;TRINITY_DN10663_c0_g3_i1;TRINITY_DN36934_c2_g1_i1;TRINITY_DN62567_c0_g1_i1
ENSMUSG00000037818	TRINITY_DN10503_c0_g2_i1;TRINITY_DN10503_c0_g1_i1;TRINITY_DN9858_c0_g1_i1;TRINITY_DN137_c3_g1_i1;TRINITY_DN4166_c1_g1_i1;TRINITY_DN60003_c0_g1_i1;TRINITY_DN3589_c0_g1_i3;TRINITY_DN502_c4_g1_i1;TRINITY_DN7571_c1_g4_i1;TRINITY_DN5675_c0_g2_i1;TRINITY_DN3634_c1_g2_i1;TRINITY_DN2345_c3_g1_i1;TRINITY_DN5675_c0_g1_i1;TRINITY_DN3589_c0_g3_i1;TRINITY_DN9858_c0_g1_i2;TRINITY_DN9109_c0_g1_i1;TRINITY_DN3435…
ENSMUSG00000053684	TRINITY_DN67778_c0_g1_i1;TRINITY_DN5675_c0_g3_i1
ENSMUSG00000040669	TRINITY_DN4558_c0_g3_i1;TRINITY_DN5694_c1_g1_i1;TRINITY_DN51395_c0_g1_i1;TRINITY_DN4558_c0_g2_i1;TRINITY_DN56066_c0_g1_i1;TRINITY_DN4558_c0_g1_i1;TRINITY_DN84019_c0_g1_i1;TRINITY_DN56066_c0_g2_i1
ENSMUSG00000052763	TRINITY_DN5602_c0_g1_i1;TRINITY_DN5602_c0_g2_i1
ENSMUSG00000086162	TRINITY_DN19870_c1_g1_i1;TRINITY_DN20128_c0_g2_i1;TRINITY_DN68280_c0_g1_i1;TRINITY_DN1445_c0_g2_i1;TRINITY_DN6044_c0_g1_i1;TRINITY_DN6044_c0_g2_i2;TRINITY_DN88357_c0_g1_i1;TRINITY_DN1445_c0_g1_i2;TRINITY_DN6044_c0_g3_i1;TRINITY_DN20128_c0_g1_i1;TRINITY_DN5615_c0_g2_i1;TRINITY_DN1302_c5_g1_i1;TRINITY_DN6044_c0_g2_i1;TRINITY_DN5615_c0_g1_i1
ENSMUSG00000063108	TRINITY_DN140_c0_g1_i1;TRINITY_DN140_c0_g1_i2;TRINITY_DN5609_c1_g1_i1
ENSMUSG00000026655	TRINITY_DN2849_c0_g2_i1;TRINITY_DN1572_c4_g1_i1;TRINITY_DN33327_c0_g1_i1;TRINITY_DN5609_c0_g1_i1;TRINITY_DN54372_c1_g1_i1;TRINITY_DN76448_c0_g1_i1
ENSMUSG00000026932	TRINITY_DN25063_c0_g4_i1;TRINITY_DN37817_c0_g1_i1;TRINITY_DN4251_c4_g1_i1;TRINITY_DN82815_c0_g1_i1;TRINITY_DN80851_c0_g1_i1;TRINITY_DN71438_c0_g1_i1;TRINITY_DN25063_c0_g3_i1;TRINITY_DN3119_c2_g1_i1;TRINITY_DN25063_c0_g5_i1;TRINITY_DN34653_c0_g1_i1;TRINITY_DN25063_c0_g1_i1;TRINITY_DN11248_c0_g2_i1;TRINITY_DN11248_c0_g1_i1;TRINITY_DN23099_c0_g1_i1;TRINITY_DN37817_c0_g2_i1;TRINITY_DN73117_c0_g1_i1;T…
ENSMUSG00000048458	TRINITY_DN37808_c0_g1_i1;TRINITY_DN39083_c0_g1_i1;TRINITY_DN89159_c0_g1_i1;TRINITY_DN10738_c1_g2_i1;TRINITY_DN3507_c0_g1_i1;TRINITY_DN39083_c0_g2_i1;TRINITY_DN19367_c2_g2_i1;TRINITY_DN73682_c0_g1_i1;TRINITY_DN24491_c3_g1_i1;TRINITY_DN37808_c0_g2_i1;TRINITY_DN47151_c0_g1_i1;TRINITY_DN39083_c0_g3_i1;TRINITY_DN80659_c0_g1_i1;TRINITY_DN2666_c0_g8_i2;TRINITY_DN64647_c0_g1_i1
ENSMUSG00000086282	TRINITY_DN37873_c0_g4_i1;TRINITY_DN37873_c0_g5_i1;TRINITY_DN38418_c0_g1_i1;TRINITY_DN14823_c0_g1_i1;TRINITY_DN15252_c0_g4_i1;TRINITY_DN9471_c0_g1_i1;TRINITY_DN32181_c0_g1_i1;TRINITY_DN10978_c0_g2_i1;TRINITY_DN15412_c0_g3_i1;TRINITY_DN15412_c0_g2_i1;TRINITY_DN37873_c0_g2_i1;TRINITY_DN14823_c0_g3_i1;TRINITY_DN18653_c0_g2_i1;TRINITY_DN83383_c0_g1_i1;TRINITY_DN13856_c1_g3_i1;TRINITY_DN7733_c2_g1_i1;T…
ENSMUSG00000096768	TRINITY_DN0_c3_g1_i1;TRINITY_DN1232_c1_g3_i1;TRINITY_DN37834_c0_g1_i1
ENSMUSG00000069170	TRINITY_DN37844_c0_g3_i1;TRINITY_DN47741_c0_g1_i1;TRINITY_DN65389_c0_g1_i1;TRINITY_DN19720_c0_g1_i2;TRINITY_DN37844_c0_g2_i1;TRINITY_DN9316_c2_g1_i1;TRINITY_DN88590_c0_g1_i1;TRINITY_DN73893_c0_g1_i1;TRINITY_DN19720_c0_g2_i1;TRINITY_DN65349_c0_g1_i1;TRINITY_DN26111_c0_g1_i2;TRINITY_DN25215_c0_g1_i1;TRINITY_DN118_c9_g1_i1;TRINITY_DN47741_c0_g2_i1;TRINITY_DN80651_c0_g1_i1;TRINITY_DN7234_c0_g3_i1;TRI…
ENSMUSG00000029787	TRINITY_DN78760_c0_g1_i1;TRINITY_DN87878_c0_g1_i1;TRINITY_DN54344_c1_g1_i1;TRINITY_DN85299_c0_g1_i1;TRINITY_DN38213_c0_g1_i1;TRINITY_DN37881_c0_g1_i1
ENSMUSG00000025983	TRINITY_DN5741_c0_g2_i1;TRINITY_DN1950_c1_g1_i1;TRINITY_DN15702_c0_g1_i1;TRINITY_DN35495_c0_g2_i1;TRINITY_DN11846_c0_g3_i1;TRINITY_DN35495_c0_g1_i2;TRINITY_DN35495_c0_g3_i1;TRINITY_DN57728_c0_g1_i1;TRINITY_DN57728_c0_g5_i1;TRINITY_DN11846_c0_g1_i1;TRINITY_DN1950_c1_g3_i1;TRINITY_DN35495_c0_g5_i1;TRINITY_DN25878_c0_g1_i1;TRINITY_DN69063_c0_g1_i1;TRINITY_DN37822_c2_g1_i1;TRINITY_DN26959_c0_g1_i1;TR…
ENSMUSG00000111256	TRINITY_DN37822_c0_g1_i1;TRINITY_DN32527_c0_g1_i1;TRINITY_DN10228_c1_g1_i1;TRINITY_DN27719_c0_g4_i1;TRINITY_DN27719_c0_g1_i1;TRINITY_DN41951_c0_g1_i1;TRINITY_DN27719_c0_g3_i1;TRINITY_DN27719_c0_g2_i1
ENSMUSG00000097832	TRINITY_DN37886_c0_g1_i1;TRINITY_DN84347_c0_g1_i1
ENSMUSG00000021048	TRINITY_DN5542_c2_g2_i2;TRINITY_DN7048_c0_g1_i1;TRINITY_DN69556_c0_g1_i1;TRINITY_DN2066_c0_g1_i1;TRINITY_DN4721_c0_g3_i1;TRINITY_DN83458_c0_g1_i1;TRINITY_DN5542_c2_g1_i2;TRINITY_DN27952_c3_g1_i1;TRINITY_DN5542_c2_g2_i1;TRINITY_DN20586_c0_g1_i1;TRINITY_DN587_c0_g4_i1;TRINITY_DN5542_c2_g3_i1;TRINITY_DN699_c4_g1_i1;TRINITY_DN37838_c0_g1_i1;TRINITY_DN18138_c0_g1_i1
ENSMUSG00000101348	TRINITY_DN17789_c0_g1_i1;TRINITY_DN19084_c1_g1_i1;TRINITY_DN69728_c0_g1_i1;TRINITY_DN50524_c0_g1_i1;TRINITY_DN83037_c0_g1_i1;TRINITY_DN15257_c0_g1_i1;TRINITY_DN11633_c0_g1_i1;TRINITY_DN9015_c0_g2_i1;TRINITY_DN13399_c0_g1_i1;TRINITY_DN33305_c1_g1_i2;TRINITY_DN26633_c0_g1_i1;TRINITY_DN17747_c0_g1_i1;TRINITY_DN14149_c0_g2_i1;TRINITY_DN21246_c0_g3_i1;TRINITY_DN49287_c0_g2_i1;TRINITY_DN50077_c0_g1_i1;…
ENSMUSG00000048537	TRINITY_DN26506_c0_g1_i1;TRINITY_DN61982_c0_g1_i1;TRINITY_DN64215_c0_g1_i1;TRINITY_DN85179_c0_g1_i1;TRINITY_DN47137_c0_g1_i1;TRINITY_DN87858_c0_g1_i1;TRINITY_DN55749_c0_g1_i1;TRINITY_DN6212_c0_g1_i4;TRINITY_DN87222_c0_g1_i1;TRINITY_DN73678_c0_g1_i1;TRINITY_DN37826_c0_g1_i1;TRINITY_DN77927_c0_g1_i1
ENSMUSG00000032036	TRINITY_DN37405_c0_g6_i1;TRINITY_DN19939_c0_g1_i1;TRINITY_DN16964_c0_g2_i1;TRINITY_DN22828_c0_g1_i1;TRINITY_DN61022_c0_g1_i1;TRINITY_DN29738_c0_g1_i1;TRINITY_DN44293_c0_g1_i1;TRINITY_DN34373_c0_g1_i1;TRINITY_DN49937_c0_g2_i1;TRINITY_DN29294_c0_g2_i1;TRINITY_DN16964_c0_g6_i1;TRINITY_DN81052_c0_g1_i1;TRINITY_DN18003_c0_g2_i3;TRINITY_DN37405_c0_g4_i2;TRINITY_DN71229_c0_g1_i1;TRINITY_DN47585_c0_g1_i1…
ENSMUSG00000026259	TRINITY_DN74925_c0_g1_i1;TRINITY_DN48677_c0_g1_i1;TRINITY_DN63437_c0_g1_i1;TRINITY_DN4290_c0_g3_i2;TRINITY_DN1536_c0_g1_i5;TRINITY_DN14051_c0_g1_i1;TRINITY_DN86329_c0_g1_i1;TRINITY_DN35959_c0_g1_i1;TRINITY_DN75892_c0_g1_i1;TRINITY_DN38040_c1_g1_i1;TRINITY_DN26606_c0_g1_i1;TRINITY_DN59141_c0_g1_i1;TRINITY_DN8950_c0_g2_i1;TRINITY_DN68546_c0_g1_i1;TRINITY_DN16271_c0_g3_i1;TRINITY_DN23704_c0_g2_i1;TR…
ENSMUSG00000031342	TRINITY_DN373_c0_g4_i5;TRINITY_DN373_c0_g1_i1;TRINITY_DN62909_c0_g1_i1;TRINITY_DN66813_c0_g1_i1;TRINITY_DN144_c1_g1_i5;TRINITY_DN144_c1_g1_i8;TRINITY_DN144_c1_g1_i16;TRINITY_DN373_c0_g3_i1;TRINITY_DN70757_c0_g1_i1;TRINITY_DN64890_c0_g1_i1;TRINITY_DN41309_c0_g1_i1;TRINITY_DN26095_c0_g1_i1;TRINITY_DN373_c0_g7_i1;TRINITY_DN144_c1_g1_i7;TRINITY_DN373_c0_g4_i4;TRINITY_DN373_c0_g4_i3;TRINITY_DN373_c0_g…
ENSMUSG00000046572	TRINITY_DN71098_c0_g1_i1;TRINITY_DN78374_c0_g1_i1;TRINITY_DN84759_c0_g1_i1;TRINITY_DN81749_c0_g1_i1;TRINITY_DN81352_c0_g1_i1;TRINITY_DN37857_c0_g2_i1;TRINITY_DN37857_c0_g1_i1
ENSMUSG00000022935	TRINITY_DN76294_c0_g1_i1;TRINITY_DN3493_c0_g6_i1;TRINITY_DN45322_c0_g1_i1;TRINITY_DN38252_c0_g1_i1;TRINITY_DN36362_c0_g2_i1;TRINITY_DN3493_c0_g8_i1;TRINITY_DN36362_c0_g1_i1;TRINITY_DN35689_c0_g1_i1;TRINITY_DN13841_c1_g2_i1;TRINITY_DN3493_c0_g10_i1;TRINITY_DN3493_c0_g2_i1;TRINITY_DN3493_c0_g5_i1;TRINITY_DN20600_c0_g1_i1;TRINITY_DN3493_c0_g3_i1;TRINITY_DN59879_c0_g1_i1;TRINITY_DN12539_c0_g1_i1;TRIN…
ENSMUSG00000105650	TRINITY_DN10471_c0_g1_i1;TRINITY_DN37800_c0_g2_i1;TRINITY_DN89547_c0_g1_i1;TRINITY_DN8720_c0_g1_i1
ENSMUSG00000038304	TRINITY_DN47996_c0_g1_i1;TRINITY_DN20531_c0_g1_i1;TRINITY_DN61467_c0_g1_i1;TRINITY_DN37827_c0_g1_i1;TRINITY_DN20021_c0_g1_i1;TRINITY_DN13188_c0_g1_i1;TRINITY_DN2199_c5_g1_i1
ENSMUSG00000108869	TRINITY_DN14559_c0_g3_i1;TRINITY_DN6794_c0_g3_i1;TRINITY_DN3653_c0_g1_i1;TRINITY_DN12599_c0_g1_i1;TRINITY_DN3653_c0_g3_i1;TRINITY_DN2327_c2_g1_i1;TRINITY_DN50806_c0_g1_i1;TRINITY_DN14559_c0_g2_i1;TRINITY_DN14559_c0_g4_i1;TRINITY_DN499_c2_g2_i1;TRINITY_DN15782_c1_g1_i1;TRINITY_DN19895_c0_g1_i1;TRINITY_DN3653_c0_g2_i1;TRINITY_DN14559_c0_g6_i1;TRINITY_DN62929_c0_g1_i1;TRINITY_DN45527_c0_g1_i1;TRINIT…
ENSMUSG00000085655	TRINITY_DN65200_c0_g1_i1;TRINITY_DN196_c3_g1_i1;TRINITY_DN812_c1_g2_i1;TRINITY_DN54195_c0_g6_i1;TRINITY_DN1966_c2_g1_i1;TRINITY_DN54195_c0_g2_i1;TRINITY_DN1724_c3_g1_i1;TRINITY_DN678_c6_g1_i1;TRINITY_DN16954_c0_g2_i1;TRINITY_DN263_c1_g1_i2;TRINITY_DN1495_c2_g1_i1;TRINITY_DN16954_c0_g1_i1;TRINITY_DN24064_c0_g1_i1;TRINITY_DN54195_c0_g1_i1;TRINITY_DN361_c0_g4_i1;TRINITY_DN349_c1_g1_i9;TRINITY_DN3045…
ENSMUSG00000016933	TRINITY_DN27874_c0_g1_i1;TRINITY_DN89556_c0_g1_i1;TRINITY_DN3696_c2_g2_i1;TRINITY_DN60605_c0_g1_i1;TRINITY_DN51806_c0_g1_i1;TRINITY_DN64261_c0_g1_i1;TRINITY_DN10575_c0_g2_i1;TRINITY_DN66418_c0_g1_i1;TRINITY_DN43132_c0_g1_i1;TRINITY_DN82653_c0_g1_i1;TRINITY_DN53456_c0_g1_i1;TRINITY_DN81863_c0_g1_i1;TRINITY_DN84395_c0_g1_i1;TRINITY_DN24845_c0_g1_i1;TRINITY_DN78988_c0_g1_i1;TRINITY_DN55964_c0_g1_i1;…
ENSMUSG00000024975	TRINITY_DN7676_c0_g3_i1;TRINITY_DN23355_c0_g2_i1;TRINITY_DN37848_c0_g2_i1;TRINITY_DN89570_c0_g1_i1;TRINITY_DN37848_c0_g1_i1;TRINITY_DN7943_c0_g4_i1;TRINITY_DN64578_c0_g1_i1;TRINITY_DN30580_c0_g1_i1;TRINITY_DN71406_c0_g1_i1;TRINITY_DN7676_c0_g4_i1;TRINITY_DN72733_c0_g1_i1;TRINITY_DN61158_c0_g1_i1;TRINITY_DN23355_c0_g1_i1;TRINITY_DN17606_c0_g1_i1;TRINITY_DN1455_c0_g1_i1;TRINITY_DN13143_c1_g1_i1;TRI…
ENSMUSG00000005871	TRINITY_DN7937_c2_g1_i1;TRINITY_DN29615_c0_g1_i1;TRINITY_DN43157_c0_g1_i1;TRINITY_DN43157_c0_g3_i1;TRINITY_DN1291_c0_g2_i1;TRINITY_DN43157_c0_g2_i1;TRINITY_DN14518_c0_g1_i1;TRINITY_DN14518_c0_g3_i1;TRINITY_DN51590_c0_g1_i1;TRINITY_DN4341_c0_g1_i1;TRINITY_DN37883_c0_g1_i2;TRINITY_DN30359_c0_g1_i1;TRINITY_DN4341_c0_g1_i2;TRINITY_DN37883_c0_g1_i1
ENSMUSG00000063796	TRINITY_DN37832_c0_g1_i1;TRINITY_DN59180_c0_g1_i1;TRINITY_DN61606_c0_g1_i1;TRINITY_DN7757_c0_g1_i1;TRINITY_DN66868_c0_g1_i1;TRINITY_DN28425_c0_g1_i1;TRINITY_DN25032_c0_g1_i1;TRINITY_DN51004_c0_g1_i1;TRINITY_DN11302_c0_g1_i1;TRINITY_DN11302_c0_g2_i1;TRINITY_DN7757_c0_g1_i2;TRINITY_DN74498_c0_g1_i1;TRINITY_DN47481_c0_g1_i1;TRINITY_DN63752_c0_g1_i1;TRINITY_DN28361_c0_g1_i1;TRINITY_DN28361_c0_g2_i1;T…
ENSMUSG00000111654	TRINITY_DN37824_c1_g1_i1;TRINITY_DN452_c0_g2_i2;TRINITY_DN452_c0_g1_i1
ENSMUSG00000090113	TRINITY_DN37824_c2_g1_i1;TRINITY_DN77518_c0_g1_i1
ENSMUSG00000025728	TRINITY_DN89617_c0_g1_i1;TRINITY_DN37824_c0_g1_i1;TRINITY_DN70456_c0_g1_i1;TRINITY_DN5282_c1_g2_i2
ENSMUSG00000040818	TRINITY_DN37846_c0_g1_i1;TRINITY_DN84620_c0_g1_i1;TRINITY_DN15332_c1_g4_i1;TRINITY_DN22737_c0_g2_i1;TRINITY_DN961_c2_g2_i1;TRINITY_DN16938_c0_g3_i1;TRINITY_DN16938_c0_g1_i1;TRINITY_DN468_c5_g1_i1;TRINITY_DN67026_c0_g1_i1;TRINITY_DN1931_c0_g1_i1;TRINITY_DN1007_c1_g1_i3;TRINITY_DN16938_c0_g2_i1;TRINITY_DN5584_c0_g2_i1;TRINITY_DN53895_c0_g1_i1;TRINITY_DN28007_c1_g1_i1
ENSMUSG00000030077	TRINITY_DN37812_c0_g1_i2;TRINITY_DN37812_c0_g1_i1;TRINITY_DN37812_c0_g5_i1;TRINITY_DN37812_c0_g4_i2;TRINITY_DN37812_c0_g2_i1;TRINITY_DN37812_c1_g1_i1;TRINITY_DN37812_c1_g2_i1;TRINITY_DN37812_c0_g2_i2;TRINITY_DN37812_c0_g6_i1;TRINITY_DN37812_c0_g3_i1
ENSMUSG00000005237	TRINITY_DN25150_c3_g1_i1;TRINITY_DN3180_c2_g1_i1;TRINITY_DN50268_c0_g2_i1;TRINITY_DN77159_c0_g1_i1;TRINITY_DN50268_c0_g1_i1;TRINITY_DN79903_c0_g1_i1;TRINITY_DN79648_c0_g1_i1;TRINITY_DN84074_c0_g1_i1;TRINITY_DN15079_c1_g1_i1;TRINITY_DN59435_c0_g1_i1;TRINITY_DN4609_c1_g2_i1;TRINITY_DN37837_c0_g1_i1
ENSMUSG00000116617	TRINITY_DN37898_c0_g1_i1
ENSMUSG00000029923	TRINITY_DN33343_c0_g2_i1;TRINITY_DN37898_c0_g2_i1;TRINITY_DN33343_c0_g1_i1;TRINITY_DN5379_c3_g2_i1
ENSMUSG00000032850	TRINITY_DN37805_c0_g2_i1;TRINITY_DN31742_c0_g1_i1;TRINITY_DN37805_c0_g1_i1;TRINITY_DN6018_c0_g1_i1;TRINITY_DN88252_c0_g1_i1
ENSMUSG00000037188	TRINITY_DN17625_c1_g2_i1;TRINITY_DN37885_c0_g1_i1;TRINITY_DN30677_c0_g1_i1;TRINITY_DN17625_c1_g2_i3;TRINITY_DN87664_c0_g1_i1;TRINITY_DN22497_c0_g1_i1;TRINITY_DN34591_c0_g1_i1;TRINITY_DN17428_c0_g1_i1;TRINITY_DN86646_c0_g1_i1;TRINITY_DN22565_c0_g1_i1;TRINITY_DN17625_c1_g1_i1;TRINITY_DN17625_c1_g2_i4
ENSMUSG00000006818	TRINITY_DN44516_c0_g2_i1;TRINITY_DN37839_c0_g1_i1;TRINITY_DN36405_c0_g1_i1;TRINITY_DN44516_c0_g1_i1
ENSMUSG00000050132	TRINITY_DN37828_c0_g1_i1;TRINITY_DN17107_c0_g2_i1;TRINITY_DN64290_c0_g1_i1;TRINITY_DN17107_c0_g1_i1
ENSMUSG00000010290	TRINITY_DN84965_c0_g1_i1;TRINITY_DN37863_c0_g1_i1;TRINITY_DN13640_c1_g1_i1
ENSMUSG00000052544	TRINITY_DN37879_c0_g3_i1;TRINITY_DN54898_c0_g1_i1;TRINITY_DN4390_c0_g3_i1;TRINITY_DN12249_c0_g1_i1;TRINITY_DN11061_c0_g1_i1;TRINITY_DN37879_c0_g1_i1;TRINITY_DN3658_c0_g3_i1;TRINITY_DN44918_c0_g1_i1;TRINITY_DN4390_c0_g2_i1;TRINITY_DN14886_c0_g1_i2;TRINITY_DN28167_c0_g1_i1;TRINITY_DN8210_c4_g3_i1;TRINITY_DN45052_c0_g1_i1;TRINITY_DN3658_c0_g7_i2;TRINITY_DN25834_c0_g2_i1;TRINITY_DN32145_c0_g1_i1;TRIN…
ENSMUSG00000015533	TRINITY_DN10262_c0_g9_i1;TRINITY_DN6779_c0_g1_i1;TRINITY_DN10262_c0_g8_i1;TRINITY_DN87843_c0_g1_i1;TRINITY_DN118_c2_g1_i1;TRINITY_DN15344_c0_g1_i1;TRINITY_DN118_c2_g2_i1;TRINITY_DN32487_c0_g2_i1;TRINITY_DN37333_c1_g1_i1;TRINITY_DN33513_c0_g1_i1;TRINITY_DN23807_c0_g2_i1;TRINITY_DN50011_c0_g1_i1;TRINITY_DN33185_c0_g1_i1;TRINITY_DN2446_c0_g5_i1;TRINITY_DN58329_c0_g1_i1;TRINITY_DN48819_c0_g1_i1;TRINI…
ENSMUSG00000041565	TRINITY_DN2979_c0_g3_i1;TRINITY_DN37862_c0_g1_i1;TRINITY_DN17766_c0_g1_i1;TRINITY_DN40755_c0_g1_i1;TRINITY_DN41190_c0_g1_i1;TRINITY_DN22714_c0_g1_i1;TRINITY_DN74050_c0_g1_i1;TRINITY_DN78577_c0_g1_i1;TRINITY_DN27132_c0_g1_i1;TRINITY_DN23605_c0_g2_i1;TRINITY_DN23605_c0_g3_i1;TRINITY_DN89788_c0_g1_i1;TRINITY_DN23605_c0_g1_i1;TRINITY_DN21144_c0_g1_i1;TRINITY_DN646_c0_g1_i1;TRINITY_DN40755_c0_g1_i2;TR…
ENSMUSG00000015023	TRINITY_DN7115_c0_g1_i1;TRINITY_DN1925_c1_g4_i1;TRINITY_DN64056_c0_g1_i1;TRINITY_DN20123_c0_g2_i1;TRINITY_DN9793_c0_g1_i2;TRINITY_DN3673_c0_g1_i1;TRINITY_DN37865_c0_g1_i1;TRINITY_DN28291_c0_g3_i1;TRINITY_DN20123_c0_g3_i1;TRINITY_DN7589_c0_g1_i1;TRINITY_DN1993_c2_g1_i1;TRINITY_DN41322_c0_g1_i1;TRINITY_DN953_c8_g1_i1;TRINITY_DN7401_c0_g1_i1;TRINITY_DN7401_c0_g3_i1;TRINITY_DN7589_c0_g3_i1;TRINITY_DN…
ENSMUSG00000041638	TRINITY_DN5218_c8_g1_i1;TRINITY_DN1494_c2_g1_i1;TRINITY_DN77640_c0_g1_i1;TRINITY_DN37865_c0_g2_i1;TRINITY_DN80703_c0_g1_i1;TRINITY_DN167_c2_g1_i1;TRINITY_DN51781_c0_g1_i1;TRINITY_DN74059_c0_g1_i1;TRINITY_DN13168_c0_g2_i1;TRINITY_DN83472_c0_g1_i1;TRINITY_DN34211_c0_g1_i1
ENSMUSG00000038564	TRINITY_DN79330_c0_g1_i1;TRINITY_DN48473_c0_g1_i2;TRINITY_DN9477_c0_g1_i1;TRINITY_DN61729_c0_g1_i1;TRINITY_DN79167_c0_g1_i1;TRINITY_DN2549_c1_g3_i1;TRINITY_DN70511_c0_g1_i1;TRINITY_DN22022_c0_g1_i1;TRINITY_DN22022_c0_g2_i1;TRINITY_DN79098_c0_g1_i1;TRINITY_DN65535_c0_g1_i1;TRINITY_DN23199_c0_g1_i1;TRINITY_DN48473_c0_g1_i1;TRINITY_DN22022_c0_g3_i1;TRINITY_DN25920_c0_g1_i1;TRINITY_DN77576_c0_g1_i1
ENSMUSG00000045103	TRINITY_DN55642_c0_g2_i1;TRINITY_DN9670_c3_g1_i1;TRINITY_DN85880_c0_g1_i1;TRINITY_DN1146_c1_g2_i1;TRINITY_DN11421_c0_g2_i1;TRINITY_DN1690_c4_g1_i1;TRINITY_DN83531_c0_g1_i1;TRINITY_DN84765_c0_g1_i1;TRINITY_DN75611_c0_g1_i1;TRINITY_DN18745_c3_g1_i1;TRINITY_DN79361_c0_g1_i1;TRINITY_DN11591_c0_g5_i1;TRINITY_DN40724_c0_g1_i1;TRINITY_DN1140_c2_g1_i1;TRINITY_DN11421_c0_g1_i1;TRINITY_DN85917_c0_g1_i1;TRI…
ENSMUSG00000039335	TRINITY_DN62568_c0_g1_i1;TRINITY_DN67326_c0_g1_i1;TRINITY_DN29972_c0_g1_i1;TRINITY_DN13483_c0_g1_i1;TRINITY_DN11996_c0_g3_i1;TRINITY_DN19087_c0_g2_i1;TRINITY_DN32343_c0_g2_i1;TRINITY_DN59139_c0_g1_i1;TRINITY_DN23197_c0_g2_i1;TRINITY_DN48307_c0_g1_i1;TRINITY_DN73744_c0_g1_i1;TRINITY_DN57405_c0_g1_i1;TRINITY_DN70112_c0_g1_i1;TRINITY_DN34623_c0_g1_i1;TRINITY_DN19665_c0_g1_i1;TRINITY_DN40659_c0_g2_i1…
ENSMUSG00000086585	TRINITY_DN1925_c0_g1_i3;TRINITY_DN1925_c0_g2_i1;TRINITY_DN37958_c0_g5_i1;TRINITY_DN6476_c0_g1_i1;TRINITY_DN6476_c0_g3_i1;TRINITY_DN68590_c0_g1_i1;TRINITY_DN18349_c0_g5_i1;TRINITY_DN15425_c0_g2_i1;TRINITY_DN18349_c0_g1_i1;TRINITY_DN18349_c0_g2_i1;TRINITY_DN1925_c0_g1_i4;TRINITY_DN3943_c0_g6_i1;TRINITY_DN1360_c0_g3_i1;TRINITY_DN6476_c0_g2_i1;TRINITY_DN18349_c0_g4_i1;TRINITY_DN3943_c0_g3_i1;TRINITY_…
ENSMUSG00000112302	TRINITY_DN79340_c0_g1_i1;TRINITY_DN68233_c0_g1_i1
ENSMUSG00000036862	TRINITY_DN88930_c0_g1_i1;TRINITY_DN1751_c0_g1_i3;TRINITY_DN67000_c0_g1_i1;TRINITY_DN79366_c0_g1_i1;TRINITY_DN66360_c0_g1_i1;TRINITY_DN1751_c0_g4_i1;TRINITY_DN33326_c1_g1_i1;TRINITY_DN38878_c0_g2_i1;TRINITY_DN1751_c0_g1_i2;TRINITY_DN50778_c0_g1_i1;TRINITY_DN65972_c0_g1_i1;TRINITY_DN52742_c0_g2_i1;TRINITY_DN80156_c0_g1_i1;TRINITY_DN38878_c0_g2_i2;TRINITY_DN75228_c0_g1_i1;TRINITY_DN37614_c0_g1_i1;TR…
ENSMUSG00000030516	TRINITY_DN45946_c0_g1_i1;TRINITY_DN1258_c2_g1_i1;TRINITY_DN40550_c1_g2_i1;TRINITY_DN514_c3_g1_i1;TRINITY_DN82597_c0_g1_i1;TRINITY_DN79341_c0_g1_i1;TRINITY_DN49747_c0_g1_i1;TRINITY_DN28625_c1_g1_i3;TRINITY_DN3347_c0_g8_i1;TRINITY_DN66830_c0_g1_i1;TRINITY_DN65084_c0_g1_i1;TRINITY_DN15078_c0_g2_i1;TRINITY_DN61448_c0_g1_i1;TRINITY_DN55006_c0_g1_i1;TRINITY_DN76731_c0_g1_i1;TRINITY_DN36667_c0_g1_i1;TRI…
ENSMUSG00000042846	TRINITY_DN65216_c0_g1_i1;TRINITY_DN70770_c0_g1_i1;TRINITY_DN85415_c0_g1_i1;TRINITY_DN68405_c0_g1_i1;TRINITY_DN65794_c0_g1_i1;TRINITY_DN64508_c0_g1_i1;TRINITY_DN64549_c0_g1_i1;TRINITY_DN79335_c0_g1_i1;TRINITY_DN71832_c0_g1_i1;TRINITY_DN61121_c0_g1_i1;TRINITY_DN71676_c0_g1_i1;TRINITY_DN67140_c0_g1_i1;TRINITY_DN73821_c0_g1_i1;TRINITY_DN989_c8_g1_i1;TRINITY_DN67558_c0_g1_i1;TRINITY_DN89070_c0_g1_i1;T…
ENSMUSG00000039934	TRINITY_DN33977_c1_g1_i1;TRINITY_DN12376_c0_g2_i1;TRINITY_DN12376_c0_g1_i1;TRINITY_DN79380_c0_g1_i1;TRINITY_DN21196_c0_g1_i1;TRINITY_DN33380_c1_g1_i1;TRINITY_DN36756_c0_g2_i1;TRINITY_DN39537_c0_g5_i1;TRINITY_DN40818_c0_g1_i1;TRINITY_DN28727_c0_g1_i1;TRINITY_DN21196_c0_g2_i1;TRINITY_DN36756_c0_g1_i2;TRINITY_DN55535_c0_g1_i1;TRINITY_DN75395_c0_g1_i1;TRINITY_DN84383_c0_g1_i1;TRINITY_DN36756_c0_g1_i3…
ENSMUSG00000059439	TRINITY_DN79374_c0_g1_i1;TRINITY_DN4054_c1_g1_i1;TRINITY_DN77097_c0_g1_i1;TRINITY_DN29665_c1_g1_i1;TRINITY_DN2497_c1_g1_i5;TRINITY_DN88111_c0_g1_i1;TRINITY_DN68027_c0_g1_i1;TRINITY_DN13798_c2_g1_i1;TRINITY_DN2554_c0_g1_i1;TRINITY_DN12624_c4_g1_i1
ENSMUSG00000028978	TRINITY_DN82862_c0_g1_i1;TRINITY_DN79359_c0_g1_i1;TRINITY_DN58346_c0_g1_i1;TRINITY_DN84362_c0_g1_i1;TRINITY_DN69207_c0_g1_i1;TRINITY_DN55641_c0_g2_i1;TRINITY_DN85879_c0_g1_i1;TRINITY_DN5531_c1_g1_i1;TRINITY_DN70015_c0_g1_i1;TRINITY_DN73196_c0_g1_i1;TRINITY_DN59257_c0_g1_i1;TRINITY_DN86196_c0_g1_i1;TRINITY_DN46923_c2_g1_i1;TRINITY_DN43349_c1_g2_i1;TRINITY_DN15564_c5_g1_i1;TRINITY_DN59239_c0_g1_i1;…
ENSMUSG00000038872	TRINITY_DN47506_c0_g1_i1;TRINITY_DN10799_c0_g2_i1;TRINITY_DN8775_c0_g2_i1;TRINITY_DN13701_c0_g2_i1;TRINITY_DN266_c1_g2_i5;TRINITY_DN84698_c0_g1_i1;TRINITY_DN18455_c1_g1_i1;TRINITY_DN25476_c0_g1_i1;TRINITY_DN8775_c0_g1_i1;TRINITY_DN36940_c0_g1_i1;TRINITY_DN221_c1_g2_i1;TRINITY_DN79364_c0_g1_i1;TRINITY_DN40263_c0_g1_i1;TRINITY_DN89744_c0_g1_i1;TRINITY_DN12799_c0_g3_i1;TRINITY_DN21994_c0_g4_i1;TRINI…
ENSMUSG00000100826	TRINITY_DN13077_c0_g1_i1;TRINITY_DN52022_c0_g1_i1;TRINITY_DN2645_c0_g1_i5;TRINITY_DN5883_c1_g4_i1;TRINITY_DN38551_c1_g2_i1;TRINITY_DN6413_c0_g1_i2;TRINITY_DN879_c0_g5_i1;TRINITY_DN5883_c1_g1_i1;TRINITY_DN5883_c1_g2_i1;TRINITY_DN2645_c0_g1_i2;TRINITY_DN2645_c0_g1_i1;TRINITY_DN11771_c1_g2_i1;TRINITY_DN168_c1_g2_i1;TRINITY_DN14772_c0_g1_i1;TRINITY_DN67868_c0_g1_i1;TRINITY_DN38551_c1_g3_i1;TRINITY_DN…
ENSMUSG00000021840	TRINITY_DN79382_c0_g1_i1;TRINITY_DN13316_c0_g1_i1
ENSMUSG00000025266	TRINITY_DN81288_c0_g1_i1;TRINITY_DN54968_c0_g1_i1;TRINITY_DN3109_c6_g1_i1;TRINITY_DN79308_c0_g1_i1
ENSMUSG00000069072	TRINITY_DN10740_c0_g2_i1;TRINITY_DN6194_c0_g2_i2;TRINITY_DN67472_c0_g1_i1;TRINITY_DN50105_c0_g1_i1;TRINITY_DN31798_c0_g2_i1;TRINITY_DN14567_c2_g1_i1;TRINITY_DN17871_c1_g3_i1;TRINITY_DN62038_c0_g1_i1;TRINITY_DN18694_c6_g1_i1;TRINITY_DN20285_c0_g1_i1;TRINITY_DN5809_c0_g2_i1;TRINITY_DN62186_c0_g1_i1;TRINITY_DN578_c3_g1_i2;TRINITY_DN17871_c1_g1_i1;TRINITY_DN79333_c0_g1_i1;TRINITY_DN17871_c1_g4_i1;TRI…
ENSMUSG00000104093	TRINITY_DN8731_c0_g1_i1;TRINITY_DN1021_c2_g2_i1;TRINITY_DN49_c0_g2_i1;TRINITY_DN343_c0_g3_i2;TRINITY_DN1159_c2_g1_i1;TRINITY_DN17938_c0_g2_i1;TRINITY_DN1572_c0_g2_i1;TRINITY_DN79310_c0_g1_i1;TRINITY_DN375_c1_g6_i1;TRINITY_DN7217_c0_g2_i1;TRINITY_DN692_c4_g1_i1;TRINITY_DN80688_c0_g1_i1;TRINITY_DN1786_c0_g1_i1;TRINITY_DN15911_c1_g1_i1;TRINITY_DN1786_c0_g2_i1;TRINITY_DN7270_c0_g1_i1;TRINITY_DN72761_…
ENSMUSG00000087306	TRINITY_DN18299_c0_g3_i1;TRINITY_DN9544_c0_g1_i1;TRINITY_DN1816_c0_g2_i5;TRINITY_DN1928_c1_g4_i1;TRINITY_DN1816_c1_g1_i1;TRINITY_DN1816_c0_g2_i2;TRINITY_DN3976_c5_g1_i1;TRINITY_DN7610_c0_g7_i1;TRINITY_DN1816_c0_g3_i1;TRINITY_DN1816_c0_g2_i4;TRINITY_DN1353_c0_g4_i1;TRINITY_DN79318_c0_g1_i1;TRINITY_DN269_c2_g3_i1;TRINITY_DN1816_c0_g2_i8;TRINITY_DN29_c3_g1_i1;TRINITY_DN18299_c0_g2_i1;TRINITY_DN18299…
ENSMUSG00000118193	TRINITY_DN31607_c0_g1_i1;TRINITY_DN72470_c0_g1_i1;TRINITY_DN7145_c0_g1_i1;TRINITY_DN39809_c0_g1_i1;TRINITY_DN12009_c2_g1_i1;TRINITY_DN6984_c2_g1_i1;TRINITY_DN59727_c0_g1_i1;TRINITY_DN88245_c0_g1_i1;TRINITY_DN65144_c0_g1_i1;TRINITY_DN80242_c0_g1_i1;TRINITY_DN47844_c0_g7_i1;TRINITY_DN4796_c4_g1_i1;TRINITY_DN83983_c0_g1_i1;TRINITY_DN45311_c0_g1_i1;TRINITY_DN66606_c0_g1_i1;TRINITY_DN44710_c4_g1_i1;TR…
ENSMUSG00000047161	TRINITY_DN48103_c0_g1_i1;TRINITY_DN81216_c0_g1_i1;TRINITY_DN71712_c0_g1_i1;TRINITY_DN16120_c0_g1_i1;TRINITY_DN27535_c0_g1_i1;TRINITY_DN83945_c0_g1_i1;TRINITY_DN79383_c0_g1_i1;TRINITY_DN6046_c0_g1_i1;TRINITY_DN19149_c0_g1_i1;TRINITY_DN69026_c0_g1_i1;TRINITY_DN26009_c1_g1_i1;TRINITY_DN37569_c0_g1_i1;TRINITY_DN6046_c0_g2_i1;TRINITY_DN27535_c0_g2_i1;TRINITY_DN38882_c0_g1_i1;TRINITY_DN4411_c0_g1_i1
ENSMUSG00000028565	TRINITY_DN70805_c0_g1_i1;TRINITY_DN10796_c0_g1_i1;TRINITY_DN89935_c0_g1_i1;TRINITY_DN87352_c0_g1_i1;TRINITY_DN28179_c0_g1_i1;TRINITY_DN83991_c0_g1_i1;TRINITY_DN45119_c0_g2_i1;TRINITY_DN1134_c7_g1_i1;TRINITY_DN12814_c0_g2_i1;TRINITY_DN79304_c0_g1_i1;TRINITY_DN12814_c0_g3_i1;TRINITY_DN2878_c1_g4_i1;TRINITY_DN17382_c0_g1_i1;TRINITY_DN68789_c0_g1_i1;TRINITY_DN88090_c0_g1_i1;TRINITY_DN73243_c0_g1_i1;T…
ENSMUSG00000097705	TRINITY_DN57379_c0_g1_i1;TRINITY_DN53914_c3_g2_i1;TRINITY_DN77849_c0_g1_i1;TRINITY_DN18510_c0_g1_i1;TRINITY_DN83878_c0_g1_i1;TRINITY_DN2516_c0_g2_i9;TRINITY_DN3856_c0_g1_i1;TRINITY_DN57379_c0_g2_i1;TRINITY_DN77385_c0_g1_i1;TRINITY_DN45208_c0_g1_i3;TRINITY_DN20585_c0_g1_i1;TRINITY_DN23650_c0_g2_i1;TRINITY_DN18154_c0_g1_i1;TRINITY_DN79389_c0_g1_i1;TRINITY_DN7089_c0_g1_i1;TRINITY_DN86391_c0_g1_i1;TR…
ENSMUSG00000024891	TRINITY_DN217_c0_g2_i2;TRINITY_DN79309_c0_g1_i1;TRINITY_DN217_c0_g2_i13;TRINITY_DN217_c0_g2_i5;TRINITY_DN217_c0_g2_i4;TRINITY_DN217_c0_g2_i6;TRINITY_DN217_c0_g2_i12;TRINITY_DN307_c1_g1_i1;TRINITY_DN217_c0_g2_i15;TRINITY_DN6712_c0_g4_i1;TRINITY_DN217_c0_g2_i9;TRINITY_DN77494_c0_g1_i1;TRINITY_DN523_c1_g1_i2;TRINITY_DN217_c0_g2_i10;TRINITY_DN2415_c2_g1_i1;TRINITY_DN13566_c3_g1_i1;TRINITY_DN217_c0_g2…
ENSMUSG00000041078	TRINITY_DN2528_c0_g1_i1;TRINITY_DN41644_c0_g1_i1;TRINITY_DN2492_c1_g2_i1;TRINITY_DN41644_c0_g2_i1;TRINITY_DN253_c0_g3_i5;TRINITY_DN74103_c0_g1_i1;TRINITY_DN48050_c0_g1_i1;TRINITY_DN11298_c0_g3_i1;TRINITY_DN16233_c0_g2_i1;TRINITY_DN253_c0_g3_i3;TRINITY_DN6775_c0_g1_i1;TRINITY_DN2208_c0_g3_i1;TRINITY_DN16233_c0_g1_i1;TRINITY_DN2492_c1_g2_i2;TRINITY_DN1276_c0_g2_i2;TRINITY_DN79398_c0_g1_i1;TRINITY_D…
ENSMUSG00000038503	TRINITY_DN79360_c0_g1_i1;TRINITY_DN1964_c5_g1_i1
ENSMUSG00000002688	TRINITY_DN79319_c0_g1_i1;TRINITY_DN4740_c2_g1_i1;TRINITY_DN17953_c0_g1_i1;TRINITY_DN74918_c0_g1_i1
ENSMUSG00000114393	TRINITY_DN87635_c0_g1_i1;TRINITY_DN66736_c0_g1_i1;TRINITY_DN81757_c0_g1_i1;TRINITY_DN71188_c0_g1_i1;TRINITY_DN62302_c0_g1_i1;TRINITY_DN58964_c0_g1_i1;TRINITY_DN7454_c0_g1_i1;TRINITY_DN79369_c0_g1_i1;TRINITY_DN9135_c0_g1_i1
ENSMUSG00000002897	TRINITY_DN19935_c0_g1_i1;TRINITY_DN28925_c0_g1_i1;TRINITY_DN6253_c0_g1_i1;TRINITY_DN56836_c0_g1_i1;TRINITY_DN4485_c0_g1_i1;TRINITY_DN19935_c0_g2_i1;TRINITY_DN6253_c0_g4_i1;TRINITY_DN140_c2_g1_i2;TRINITY_DN6253_c0_g3_i1;TRINITY_DN79343_c0_g1_i1;TRINITY_DN140_c2_g1_i1;TRINITY_DN6253_c0_g2_i1;TRINITY_DN3326_c2_g1_i1
ENSMUSG00000038930	TRINITY_DN79338_c0_g1_i1;TRINITY_DN75907_c0_g1_i1;TRINITY_DN26251_c0_g1_i1;TRINITY_DN81163_c0_g1_i1;TRINITY_DN11447_c1_g1_i1;TRINITY_DN70586_c0_g1_i1;TRINITY_DN12986_c5_g1_i1;TRINITY_DN63301_c0_g1_i1;TRINITY_DN21265_c3_g1_i1;TRINITY_DN80559_c0_g1_i1;TRINITY_DN5096_c2_g1_i1;TRINITY_DN64550_c0_g1_i1;TRINITY_DN1993_c7_g1_i1;TRINITY_DN89849_c0_g1_i1;TRINITY_DN1412_c1_g3_i1;TRINITY_DN67272_c0_g1_i1;TR…
ENSMUSG00000074171	TRINITY_DN80185_c0_g1_i1;TRINITY_DN79386_c0_g1_i1
ENSMUSG00000022054	TRINITY_DN9252_c0_g1_i1;TRINITY_DN8549_c0_g1_i1;TRINITY_DN16263_c0_g1_i4;TRINITY_DN26591_c0_g5_i1;TRINITY_DN26591_c0_g7_i1;TRINITY_DN1303_c0_g1_i1;TRINITY_DN1303_c0_g1_i3;TRINITY_DN3802_c0_g1_i1;TRINITY_DN60835_c0_g1_i1;TRINITY_DN26591_c0_g4_i1;TRINITY_DN79391_c0_g1_i1;TRINITY_DN77593_c0_g1_i1;TRINITY_DN26591_c0_g2_i1;TRINITY_DN26591_c0_g3_i1;TRINITY_DN77810_c0_g1_i1;TRINITY_DN38848_c0_g1_i1;TRIN…
ENSMUSG00000110317	TRINITY_DN79344_c0_g1_i1;TRINITY_DN63220_c0_g1_i1;TRINITY_DN70293_c0_g1_i1
ENSMUSG00000026509	TRINITY_DN78309_c0_g1_i1;TRINITY_DN52793_c0_g1_i1;TRINITY_DN19624_c0_g2_i1;TRINITY_DN5500_c0_g1_i1;TRINITY_DN78233_c0_g1_i1;TRINITY_DN60846_c0_g1_i1;TRINITY_DN40193_c0_g1_i1;TRINITY_DN74726_c0_g1_i1;TRINITY_DN67649_c0_g1_i1;TRINITY_DN79332_c0_g1_i1;TRINITY_DN5500_c0_g1_i2;TRINITY_DN19624_c0_g1_i1;TRINITY_DN66245_c0_g1_i1;TRINITY_DN22644_c0_g1_i1;TRINITY_DN63027_c0_g1_i1;TRINITY_DN60096_c0_g1_i1;T…
ENSMUSG00000036792	TRINITY_DN2958_c0_g1_i1;TRINITY_DN70555_c0_g1_i1;TRINITY_DN79375_c0_g1_i1;TRINITY_DN2178_c1_g1_i3;TRINITY_DN83058_c0_g1_i1;TRINITY_DN30079_c1_g1_i1;TRINITY_DN6012_c0_g1_i2;TRINITY_DN2178_c1_g1_i8;TRINITY_DN88428_c0_g1_i1;TRINITY_DN79824_c0_g1_i1;TRINITY_DN2178_c1_g1_i5;TRINITY_DN2178_c1_g1_i15;TRINITY_DN23740_c3_g2_i1
ENSMUSG00000032103	TRINITY_DN73426_c0_g1_i1;TRINITY_DN61019_c0_g1_i1;TRINITY_DN55556_c0_g1_i1;TRINITY_DN79381_c0_g1_i1
ENSMUSG00000079330	TRINITY_DN57005_c0_g1_i1;TRINITY_DN24307_c0_g1_i7;TRINITY_DN24307_c0_g1_i6;TRINITY_DN64086_c0_g1_i1;TRINITY_DN24307_c0_g1_i9;TRINITY_DN4339_c0_g1_i3;TRINITY_DN24307_c0_g1_i3;TRINITY_DN23941_c0_g1_i1;TRINITY_DN23941_c0_g2_i1;TRINITY_DN67257_c0_g1_i1;TRINITY_DN79301_c0_g1_i1;TRINITY_DN4339_c0_g1_i2
ENSMUSG00000028385	TRINITY_DN44157_c0_g3_i1;TRINITY_DN79322_c0_g1_i1;TRINITY_DN18132_c0_g1_i1;TRINITY_DN67244_c0_g1_i1;TRINITY_DN1754_c1_g1_i1
ENSMUSG00000020015	TRINITY_DN55214_c0_g1_i1;TRINITY_DN64810_c0_g1_i1;TRINITY_DN74815_c0_g1_i1;TRINITY_DN76255_c0_g1_i1;TRINITY_DN19463_c0_g3_i1;TRINITY_DN74951_c0_g1_i1;TRINITY_DN88271_c0_g1_i1;TRINITY_DN79371_c0_g1_i1;TRINITY_DN62498_c0_g1_i1;TRINITY_DN85565_c0_g1_i1;TRINITY_DN25557_c0_g2_i1;TRINITY_DN15920_c1_g1_i1;TRINITY_DN5800_c3_g1_i1;TRINITY_DN88284_c0_g1_i1;TRINITY_DN15920_c0_g2_i1;TRINITY_DN19463_c0_g1_i1;…
ENSMUSG00000022197	TRINITY_DN37591_c0_g2_i1;TRINITY_DN87162_c0_g1_i1;TRINITY_DN71339_c0_g1_i1;TRINITY_DN81150_c0_g1_i1;TRINITY_DN89023_c0_g1_i1;TRINITY_DN71539_c0_g1_i1;TRINITY_DN7625_c0_g1_i3;TRINITY_DN6425_c0_g3_i1;TRINITY_DN68627_c0_g1_i1;TRINITY_DN34071_c2_g1_i1;TRINITY_DN60681_c0_g1_i1;TRINITY_DN37591_c0_g4_i1;TRINITY_DN7625_c0_g1_i1;TRINITY_DN7625_c0_g1_i2;TRINITY_DN9297_c3_g1_i1;TRINITY_DN74398_c0_g1_i1;TRIN…
ENSMUSG00000003379	TRINITY_DN3991_c4_g1_i1;TRINITY_DN79336_c0_g1_i1
ENSMUSG00000001089	TRINITY_DN14261_c0_g1_i1;TRINITY_DN70228_c0_g1_i1;TRINITY_DN6164_c2_g1_i1;TRINITY_DN73669_c0_g1_i1;TRINITY_DN79302_c0_g1_i1;TRINITY_DN88943_c0_g1_i1;TRINITY_DN8713_c0_g1_i1;TRINITY_DN2528_c2_g2_i1;TRINITY_DN8713_c0_g2_i1;TRINITY_DN49108_c0_g1_i1;TRINITY_DN59910_c0_g1_i1
ENSMUSG00000046096	TRINITY_DN79373_c0_g1_i1;TRINITY_DN7049_c3_g1_i1;TRINITY_DN22834_c0_g1_i1;TRINITY_DN5141_c2_g1_i1;TRINITY_DN6697_c0_g2_i2;TRINITY_DN22834_c0_g2_i1;TRINITY_DN6697_c0_g1_i1;TRINITY_DN12581_c0_g1_i1;TRINITY_DN43757_c0_g1_i1
ENSMUSG00000008398	TRINITY_DN52795_c0_g1_i1;TRINITY_DN5030_c0_g2_i1;TRINITY_DN15920_c0_g1_i1;TRINITY_DN4050_c0_g1_i1;TRINITY_DN88906_c0_g1_i1;TRINITY_DN5030_c0_g4_i1;TRINITY_DN22838_c0_g3_i1;TRINITY_DN5030_c0_g15_i1;TRINITY_DN18204_c0_g2_i1;TRINITY_DN73017_c0_g1_i1;TRINITY_DN15516_c0_g7_i1;TRINITY_DN7834_c0_g1_i1;TRINITY_DN18204_c0_g1_i1;TRINITY_DN665_c0_g1_i5;TRINITY_DN81512_c0_g1_i1;TRINITY_DN22838_c0_g4_i2;TRINI…
ENSMUSG00000032503	TRINITY_DN9352_c0_g2_i1;TRINITY_DN46819_c0_g2_i1;TRINITY_DN71677_c0_g1_i1;TRINITY_DN67103_c0_g1_i1;TRINITY_DN2663_c2_g1_i1;TRINITY_DN5781_c1_g3_i1;TRINITY_DN37114_c0_g1_i1;TRINITY_DN2556_c1_g1_i1;TRINITY_DN79388_c0_g1_i1;TRINITY_DN10185_c0_g2_i1;TRINITY_DN9352_c0_g1_i1;TRINITY_DN16213_c0_g1_i1;TRINITY_DN15476_c0_g1_i1;TRINITY_DN14904_c0_g1_i1;TRINITY_DN37114_c0_g2_i1;TRINITY_DN5781_c1_g1_i1;TRINI…
ENSMUSG00000020019	TRINITY_DN3209_c0_g2_i1;TRINITY_DN89914_c0_g1_i1;TRINITY_DN79362_c0_g1_i1;TRINITY_DN4506_c2_g2_i1;TRINITY_DN4853_c0_g6_i1
ENSMUSG00000026288	TRINITY_DN27905_c1_g1_i1;TRINITY_DN18265_c0_g1_i1;TRINITY_DN7176_c0_g3_i1;TRINITY_DN2261_c1_g2_i1;TRINITY_DN47027_c0_g4_i1;TRINITY_DN19379_c0_g2_i1;TRINITY_DN3372_c0_g1_i1;TRINITY_DN61889_c0_g1_i1;TRINITY_DN79353_c0_g1_i1;TRINITY_DN7176_c0_g2_i1;TRINITY_DN7176_c0_g1_i1;TRINITY_DN60876_c0_g1_i1;TRINITY_DN32932_c0_g1_i1;TRINITY_DN17278_c0_g1_i1;TRINITY_DN47027_c0_g1_i1;TRINITY_DN19379_c0_g1_i1;TRIN…
ENSMUSG00000106086	TRINITY_DN5559_c1_g2_i1;TRINITY_DN79337_c0_g1_i1;TRINITY_DN5559_c1_g1_i1
ENSMUSG00000097509	TRINITY_DN79345_c0_g1_i1
ENSMUSG00000023027	TRINITY_DN1550_c0_g3_i3;TRINITY_DN79324_c0_g1_i1;TRINITY_DN3958_c3_g1_i1;TRINITY_DN48447_c0_g4_i1
ENSMUSG00000108854	TRINITY_DN37442_c0_g3_i1;TRINITY_DN33950_c0_g1_i1;TRINITY_DN866_c0_g1_i1;TRINITY_DN789_c0_g4_i1;TRINITY_DN6569_c0_g3_i1;TRINITY_DN79317_c0_g1_i1;TRINITY_DN37958_c0_g2_i1;TRINITY_DN301_c3_g1_i1;TRINITY_DN866_c0_g1_i2;TRINITY_DN1757_c3_g1_i1;TRINITY_DN37958_c0_g6_i1;TRINITY_DN3412_c5_g1_i1;TRINITY_DN37958_c0_g3_i1;TRINITY_DN3672_c6_g1_i1
ENSMUSG00000021285	TRINITY_DN88891_c0_g1_i1;TRINITY_DN40329_c0_g2_i1;TRINITY_DN20795_c0_g2_i1;TRINITY_DN79390_c0_g1_i1;TRINITY_DN65974_c0_g1_i1;TRINITY_DN89025_c0_g1_i1;TRINITY_DN75880_c0_g1_i1;TRINITY_DN20795_c0_g1_i1;TRINITY_DN11593_c0_g1_i1;TRINITY_DN1302_c10_g1_i1;TRINITY_DN40329_c0_g5_i1;TRINITY_DN20795_c0_g3_i1;TRINITY_DN84374_c0_g1_i1;TRINITY_DN40329_c0_g3_i1;TRINITY_DN40329_c0_g7_i1;TRINITY_DN40329_c0_g1_i1…
ENSMUSG00000006576	TRINITY_DN59425_c0_g1_i1;TRINITY_DN80071_c0_g1_i1;TRINITY_DN249_c0_g3_i2;TRINITY_DN79376_c0_g1_i1;TRINITY_DN86676_c0_g1_i1;TRINITY_DN33901_c0_g1_i1;TRINITY_DN249_c0_g3_i4
ENSMUSG00000102539	TRINITY_DN79378_c0_g1_i1;TRINITY_DN2355_c0_g3_i1;TRINITY_DN2355_c0_g6_i1;TRINITY_DN2355_c0_g1_i1;TRINITY_DN2355_c0_g4_i1
ENSMUSG00000074646	TRINITY_DN71286_c0_g1_i1;TRINITY_DN2216_c0_g1_i1;TRINITY_DN5998_c9_g1_i1;TRINITY_DN67639_c0_g1_i1;TRINITY_DN79363_c0_g1_i1;TRINITY_DN59980_c0_g1_i1;TRINITY_DN13193_c0_g2_i1;TRINITY_DN102_c3_g2_i2;TRINITY_DN3732_c2_g1_i1;TRINITY_DN42132_c0_g1_i1;TRINITY_DN13193_c0_g1_i1;TRINITY_DN36981_c1_g2_i1;TRINITY_DN88989_c0_g1_i1;TRINITY_DN7887_c1_g1_i1;TRINITY_DN36981_c1_g1_i1;TRINITY_DN1236_c2_g2_i1;TRINIT…
ENSMUSG00000024371	TRINITY_DN7212_c0_g1_i2;TRINITY_DN58777_c0_g1_i1;TRINITY_DN43639_c1_g1_i1;TRINITY_DN79385_c0_g1_i1;TRINITY_DN43639_c1_g2_i1;TRINITY_DN7212_c0_g1_i1;TRINITY_DN24582_c2_g1_i1;TRINITY_DN15520_c0_g3_i1;TRINITY_DN15520_c0_g2_i1;TRINITY_DN15520_c0_g1_i1;TRINITY_DN16957_c1_g1_i1;TRINITY_DN15520_c0_g4_i1
ENSMUSG00000040260	TRINITY_DN841_c0_g2_i3;TRINITY_DN28983_c0_g1_i1;TRINITY_DN19228_c0_g2_i1;TRINITY_DN841_c0_g2_i1;TRINITY_DN19228_c0_g1_i1;TRINITY_DN79367_c0_g1_i1
ENSMUSG00000030310	TRINITY_DN20510_c0_g5_i1;TRINITY_DN20510_c0_g1_i1;TRINITY_DN20510_c0_g2_i1;TRINITY_DN77321_c0_g1_i1;TRINITY_DN79327_c0_g1_i1;TRINITY_DN20510_c0_g4_i1;TRINITY_DN20510_c0_g3_i1
ENSMUSG00000067889	TRINITY_DN32857_c0_g1_i1;TRINITY_DN80920_c0_g1_i1;TRINITY_DN72013_c0_g1_i1;TRINITY_DN937_c0_g2_i1;TRINITY_DN62377_c0_g1_i1;TRINITY_DN75207_c0_g1_i1;TRINITY_DN71112_c0_g1_i1;TRINITY_DN8772_c0_g2_i5;TRINITY_DN49945_c0_g1_i1;TRINITY_DN70631_c0_g1_i1;TRINITY_DN1772_c7_g1_i1;TRINITY_DN61470_c0_g1_i1;TRINITY_DN45436_c0_g1_i1;TRINITY_DN8772_c0_g2_i2;TRINITY_DN35333_c0_g1_i1;TRINITY_DN8772_c0_g6_i1;TRINI…
ENSMUSG00000031246	TRINITY_DN33657_c0_g1_i1;TRINITY_DN4054_c5_g1_i1;TRINITY_DN3799_c0_g1_i1;TRINITY_DN33218_c0_g2_i1;TRINITY_DN33218_c0_g1_i1;TRINITY_DN4810_c0_g1_i2;TRINITY_DN79377_c0_g1_i1
ENSMUSG00000024667	TRINITY_DN35901_c0_g1_i1;TRINITY_DN79399_c0_g1_i1;TRINITY_DN31041_c0_g2_i1;TRINITY_DN2431_c0_g1_i4;TRINITY_DN57628_c0_g1_i1;TRINITY_DN8534_c1_g1_i1
ENSMUSG00000004071	TRINITY_DN79329_c0_g1_i1;TRINITY_DN83410_c0_g1_i1;TRINITY_DN69339_c0_g1_i1;TRINITY_DN59196_c0_g1_i1;TRINITY_DN6270_c0_g1_i1;TRINITY_DN46585_c1_g1_i1;TRINITY_DN4506_c7_g1_i1;TRINITY_DN65296_c0_g1_i1;TRINITY_DN1265_c0_g1_i1;TRINITY_DN34846_c0_g2_i1;TRINITY_DN67416_c0_g1_i1;TRINITY_DN75383_c0_g1_i1;TRINITY_DN1265_c0_g1_i2;TRINITY_DN13822_c2_g1_i1
ENSMUSG00000051506	TRINITY_DN39872_c0_g1_i1;TRINITY_DN32887_c1_g1_i1;TRINITY_DN4714_c0_g2_i1;TRINITY_DN84322_c0_g1_i1;TRINITY_DN42775_c0_g1_i1;TRINITY_DN39872_c0_g2_i1;TRINITY_DN4714_c0_g2_i2;TRINITY_DN4714_c0_g1_i1;TRINITY_DN79387_c0_g1_i1
ENSMUSG00000030226	TRINITY_DN61175_c0_g1_i1;TRINITY_DN83668_c0_g1_i1;TRINITY_DN79315_c0_g1_i1;TRINITY_DN9095_c1_g1_i8;TRINITY_DN87874_c0_g1_i1;TRINITY_DN89810_c0_g1_i1;TRINITY_DN16829_c2_g1_i1;TRINITY_DN9095_c0_g2_i1;TRINITY_DN49744_c0_g1_i1;TRINITY_DN9095_c1_g2_i1;TRINITY_DN9095_c1_g1_i5;TRINITY_DN62330_c0_g1_i1;TRINITY_DN9095_c1_g1_i4;TRINITY_DN16829_c2_g2_i2;TRINITY_DN9095_c1_g1_i6;TRINITY_DN9095_c1_g1_i3;TRINIT…
ENSMUSG00000074274	TRINITY_DN13799_c0_g1_i1;TRINITY_DN69864_c0_g1_i1;TRINITY_DN89637_c0_g1_i1;TRINITY_DN13799_c0_g3_i1;TRINITY_DN40998_c0_g1_i1;TRINITY_DN79320_c0_g1_i1;TRINITY_DN13799_c0_g2_i1
ENSMUSG00000024118	TRINITY_DN60386_c0_g1_i1;TRINITY_DN56293_c0_g1_i1;TRINITY_DN13550_c0_g1_i1;TRINITY_DN18844_c0_g1_i1;TRINITY_DN79312_c0_g1_i1
ENSMUSG00000026469	TRINITY_DN86848_c0_g1_i1;TRINITY_DN42456_c0_g1_i1;TRINITY_DN20394_c0_g1_i2;TRINITY_DN50236_c0_g1_i1;TRINITY_DN20394_c0_g1_i1;TRINITY_DN53342_c0_g1_i1;TRINITY_DN34436_c0_g1_i1;TRINITY_DN24551_c0_g2_i1;TRINITY_DN79323_c0_g1_i1;TRINITY_DN34436_c0_g2_i1;TRINITY_DN3723_c4_g1_i1
ENSMUSG00000060201	TRINITY_DN76844_c0_g1_i1;TRINITY_DN79300_c0_g1_i1
ENSMUSG00000000194	TRINITY_DN1197_c0_g2_i1;TRINITY_DN39480_c0_g2_i1;TRINITY_DN39480_c0_g2_i2;TRINITY_DN5786_c3_g1_i1;TRINITY_DN1618_c0_g1_i1;TRINITY_DN60418_c0_g1_i1;TRINITY_DN523_c3_g1_i1;TRINITY_DN1467_c0_g1_i1;TRINITY_DN39480_c0_g1_i1;TRINITY_DN79334_c0_g1_i1
ENSMUSG00000030337	TRINITY_DN13102_c0_g1_i1;TRINITY_DN60340_c0_g1_i1;TRINITY_DN61538_c0_g1_i1;TRINITY_DN80418_c0_g1_i1;TRINITY_DN84296_c0_g1_i1;TRINITY_DN79307_c0_g1_i1;TRINITY_DN70868_c0_g1_i1;TRINITY_DN77498_c0_g1_i1;TRINITY_DN66980_c0_g1_i1;TRINITY_DN85751_c0_g1_i1;TRINITY_DN66193_c0_g1_i1;TRINITY_DN60071_c0_g1_i1
ENSMUSG00000114726	TRINITY_DN16308_c0_g1_i5;TRINITY_DN22900_c5_g1_i1;TRINITY_DN78709_c0_g1_i1;TRINITY_DN16308_c0_g1_i4;TRINITY_DN7476_c2_g1_i1;TRINITY_DN71042_c0_g1_i1;TRINITY_DN63095_c0_g1_i1;TRINITY_DN16308_c0_g1_i6;TRINITY_DN353_c0_g1_i1;TRINITY_DN16308_c0_g1_i1;TRINITY_DN16308_c0_g1_i7
ENSMUSG00000052488	TRINITY_DN63068_c0_g1_i1;TRINITY_DN60949_c0_g1_i1;TRINITY_DN36523_c0_g1_i1;TRINITY_DN80583_c0_g1_i1;TRINITY_DN74013_c0_g1_i1;TRINITY_DN36523_c0_g2_i1;TRINITY_DN56370_c0_g1_i1
ENSMUSG00000032803	TRINITY_DN63007_c0_g1_i1;TRINITY_DN83573_c0_g1_i1;TRINITY_DN81140_c0_g1_i1;TRINITY_DN62395_c0_g1_i1;TRINITY_DN24523_c0_g1_i1
ENSMUSG00000114493	TRINITY_DN8975_c0_g2_i1;TRINITY_DN14762_c0_g1_i1;TRINITY_DN78172_c0_g1_i1;TRINITY_DN86474_c0_g1_i1;TRINITY_DN63043_c0_g1_i1;TRINITY_DN85861_c0_g1_i1;TRINITY_DN3726_c0_g1_i1;TRINITY_DN41123_c0_g2_i1;TRINITY_DN12722_c0_g3_i1;TRINITY_DN8102_c0_g1_i1;TRINITY_DN12722_c0_g2_i1;TRINITY_DN5255_c0_g4_i1;TRINITY_DN5255_c0_g1_i1;TRINITY_DN41123_c0_g1_i1;TRINITY_DN16384_c0_g2_i1;TRINITY_DN5255_c0_g2_i1;TRINI…
ENSMUSG00000003484	TRINITY_DN4489_c0_g5_i1;TRINITY_DN35289_c0_g1_i1;TRINITY_DN53074_c0_g1_i1;TRINITY_DN23596_c1_g4_i1;TRINITY_DN57840_c0_g1_i1;TRINITY_DN4489_c0_g4_i1;TRINITY_DN35289_c0_g2_i1;TRINITY_DN23596_c1_g1_i1;TRINITY_DN4489_c0_g1_i1;TRINITY_DN15099_c0_g1_i1;TRINITY_DN4489_c0_g6_i1;TRINITY_DN50183_c0_g2_i1;TRINITY_DN4489_c0_g9_i1;TRINITY_DN63045_c0_g1_i1;TRINITY_DN78274_c0_g1_i1;TRINITY_DN4489_c0_g2_i1;TRINI…
ENSMUSG00000058831	TRINITY_DN63002_c0_g1_i1
ENSMUSG00000046079	TRINITY_DN35082_c0_g1_i1;TRINITY_DN71139_c0_g1_i1;TRINITY_DN63089_c0_g1_i1;TRINITY_DN2991_c6_g1_i1;TRINITY_DN1589_c0_g4_i3;TRINITY_DN64441_c0_g1_i1;TRINITY_DN65056_c0_g1_i1
ENSMUSG00000053004	TRINITY_DN63242_c0_g1_i1;TRINITY_DN87828_c0_g1_i1;TRINITY_DN74482_c0_g1_i1;TRINITY_DN78181_c0_g1_i1;TRINITY_DN63091_c0_g1_i1;TRINITY_DN82100_c0_g1_i1;TRINITY_DN54712_c0_g1_i1;TRINITY_DN22458_c0_g2_i1;TRINITY_DN22458_c0_g3_i1;TRINITY_DN22458_c0_g4_i1;TRINITY_DN18201_c1_g2_i1;TRINITY_DN15717_c0_g1_i1;TRINITY_DN76584_c0_g1_i1;TRINITY_DN22458_c0_g1_i1;TRINITY_DN27017_c0_g1_i1
ENSMUSG00000049439	TRINITY_DN63075_c0_g1_i1;TRINITY_DN13_c0_g1_i1;TRINITY_DN17170_c0_g1_i3;TRINITY_DN17170_c0_g1_i4;TRINITY_DN17170_c0_g1_i2;TRINITY_DN17170_c0_g1_i5;TRINITY_DN17170_c0_g1_i1
ENSMUSG00000064330	TRINITY_DN9275_c0_g3_i1;TRINITY_DN83361_c0_g1_i1;TRINITY_DN68819_c0_g1_i1;TRINITY_DN86340_c0_g1_i1;TRINITY_DN87256_c0_g1_i1;TRINITY_DN2126_c5_g1_i1;TRINITY_DN390_c2_g1_i1;TRINITY_DN63086_c0_g1_i1;TRINITY_DN82367_c0_g1_i1;TRINITY_DN85422_c0_g1_i1;TRINITY_DN74466_c0_g1_i1;TRINITY_DN11488_c1_g2_i1;TRINITY_DN32956_c0_g1_i1;TRINITY_DN7131_c0_g7_i1;TRINITY_DN86060_c0_g1_i1;TRINITY_DN14606_c4_g1_i1;TRIN…
ENSMUSG00000097240	TRINITY_DN62023_c0_g1_i1;TRINITY_DN74361_c0_g1_i1;TRINITY_DN53398_c0_g1_i1;TRINITY_DN53398_c0_g1_i2;TRINITY_DN63004_c0_g1_i1
ENSMUSG00000114369	TRINITY_DN4594_c5_g1_i1;TRINITY_DN25711_c0_g1_i1;TRINITY_DN63023_c0_g1_i1;TRINITY_DN32705_c0_g1_i1
ENSMUSG00000039804	TRINITY_DN5927_c0_g2_i1;TRINITY_DN48310_c0_g1_i1;TRINITY_DN48310_c0_g2_i1;TRINITY_DN5927_c0_g1_i1;TRINITY_DN5927_c0_g1_i3;TRINITY_DN5927_c0_g1_i4;TRINITY_DN63020_c0_g1_i1;TRINITY_DN5927_c0_g1_i2;TRINITY_DN43338_c0_g1_i1;TRINITY_DN5927_c0_g3_i1;TRINITY_DN73637_c0_g1_i1
ENSMUSG00000085914	TRINITY_DN69454_c0_g1_i1;TRINITY_DN59979_c0_g1_i1;TRINITY_DN67195_c0_g1_i1;TRINITY_DN44989_c0_g1_i1;TRINITY_DN74910_c0_g1_i1;TRINITY_DN63069_c0_g1_i1;TRINITY_DN5544_c0_g4_i1
ENSMUSG00000032112	TRINITY_DN6183_c0_g1_i3;TRINITY_DN63054_c0_g1_i1;TRINITY_DN6183_c0_g1_i1;TRINITY_DN6183_c0_g1_i2
ENSMUSG00000028688	TRINITY_DN69081_c0_g1_i1;TRINITY_DN3108_c2_g1_i1;TRINITY_DN69177_c0_g1_i1;TRINITY_DN74488_c0_g1_i1;TRINITY_DN63033_c0_g1_i1;TRINITY_DN48637_c0_g1_i1;TRINITY_DN73465_c0_g1_i1;TRINITY_DN267_c5_g1_i1;TRINITY_DN64097_c0_g1_i1;TRINITY_DN48637_c0_g2_i1;TRINITY_DN77805_c0_g1_i1;TRINITY_DN84315_c0_g1_i1;TRINITY_DN68467_c0_g1_i1
ENSMUSG00000060012	TRINITY_DN40388_c0_g1_i1;TRINITY_DN52372_c0_g1_i1;TRINITY_DN75925_c0_g1_i1;TRINITY_DN29961_c0_g3_i1;TRINITY_DN19760_c0_g2_i1;TRINITY_DN29961_c0_g1_i1;TRINITY_DN63042_c0_g1_i1;TRINITY_DN19760_c0_g1_i1;TRINITY_DN6280_c0_g1_i1;TRINITY_DN257_c0_g2_i1;TRINITY_DN29961_c0_g2_i1
ENSMUSG00000029360	TRINITY_DN7400_c0_g7_i1;TRINITY_DN63056_c0_g1_i1;TRINITY_DN67974_c0_g1_i1
ENSMUSG00000035623	TRINITY_DN63016_c0_g1_i1;TRINITY_DN315_c1_g1_i1;TRINITY_DN10382_c2_g1_i1;TRINITY_DN84414_c0_g1_i1;TRINITY_DN22333_c0_g4_i1
ENSMUSG00000026915	TRINITY_DN87191_c0_g1_i1;TRINITY_DN55971_c0_g1_i1;TRINITY_DN63072_c0_g1_i1;TRINITY_DN24561_c5_g1_i1;TRINITY_DN1144_c0_g1_i3;TRINITY_DN83369_c0_g1_i1;TRINITY_DN3206_c3_g1_i1;TRINITY_DN1144_c0_g1_i6;TRINITY_DN2127_c2_g1_i1;TRINITY_DN83844_c0_g1_i1;TRINITY_DN4540_c3_g1_i1;TRINITY_DN78953_c0_g1_i1;TRINITY_DN2201_c2_g1_i1;TRINITY_DN670_c3_g1_i1;TRINITY_DN300_c2_g1_i1;TRINITY_DN25797_c1_g3_i2;TRINITY_D…
ENSMUSG00000008496	TRINITY_DN39284_c0_g1_i1;TRINITY_DN585_c2_g1_i1;TRINITY_DN84372_c0_g1_i1;TRINITY_DN63077_c0_g1_i1;TRINITY_DN80863_c0_g1_i1
ENSMUSG00000113733	TRINITY_DN63036_c0_g1_i1
ENSMUSG00000047466	TRINITY_DN12833_c0_g1_i3;TRINITY_DN63008_c0_g1_i1;TRINITY_DN12833_c0_g1_i2;TRINITY_DN10190_c0_g1_i1;TRINITY_DN7243_c0_g3_i1;TRINITY_DN62617_c0_g1_i1;TRINITY_DN12833_c0_g1_i1
ENSMUSG00000038141	TRINITY_DN63037_c0_g1_i1;TRINITY_DN4683_c5_g1_i1;TRINITY_DN84998_c0_g1_i1;TRINITY_DN2736_c1_g1_i1;TRINITY_DN13698_c0_g1_i1;TRINITY_DN1128_c3_g1_i1;TRINITY_DN71198_c0_g1_i1;TRINITY_DN70429_c0_g1_i1;TRINITY_DN51101_c0_g1_i1;TRINITY_DN82219_c0_g1_i1;TRINITY_DN55446_c0_g1_i1
ENSMUSG00000038126	TRINITY_DN2798_c2_g1_i1;TRINITY_DN77895_c0_g1_i1;TRINITY_DN63057_c0_g1_i1;TRINITY_DN12388_c0_g1_i1;TRINITY_DN9688_c0_g2_i2;TRINITY_DN59824_c0_g1_i1;TRINITY_DN78247_c0_g1_i1;TRINITY_DN1343_c5_g1_i1;TRINITY_DN7820_c1_g2_i1;TRINITY_DN699_c2_g1_i1
ENSMUSG00000019189	TRINITY_DN1987_c0_g1_i2;TRINITY_DN6845_c1_g5_i1;TRINITY_DN63076_c0_g1_i1;TRINITY_DN63416_c0_g1_i1;TRINITY_DN79611_c0_g1_i1;TRINITY_DN44731_c0_g1_i1;TRINITY_DN1987_c0_g1_i1
ENSMUSG00000023965	TRINITY_DN63213_c0_g1_i1;TRINITY_DN29086_c1_g1_i1;TRINITY_DN215_c0_g1_i2;TRINITY_DN59983_c0_g1_i1;TRINITY_DN20085_c0_g3_i1;TRINITY_DN1353_c2_g1_i1;TRINITY_DN60127_c0_g1_i1;TRINITY_DN63053_c0_g1_i1;TRINITY_DN1589_c2_g1_i1;TRINITY_DN20085_c0_g3_i2;TRINITY_DN2058_c0_g1_i5
ENSMUSG00000023921	TRINITY_DN63049_c0_g1_i1;TRINITY_DN84563_c0_g1_i1;TRINITY_DN55154_c0_g1_i1
ENSMUSG00000029136	TRINITY_DN87863_c0_g1_i1;TRINITY_DN77579_c0_g1_i1;TRINITY_DN8213_c2_g1_i1;TRINITY_DN65094_c0_g1_i1;TRINITY_DN9239_c3_g1_i1;TRINITY_DN2415_c7_g1_i1;TRINITY_DN63083_c0_g1_i1;TRINITY_DN2013_c1_g2_i1;TRINITY_DN75717_c0_g1_i1;TRINITY_DN77325_c0_g1_i1;TRINITY_DN6455_c0_g2_i3;TRINITY_DN6455_c0_g2_i10;TRINITY_DN6455_c0_g2_i4;TRINITY_DN1755_c0_g2_i1;TRINITY_DN3561_c0_g1_i1;TRINITY_DN2579_c2_g2_i1;TRINITY_…
ENSMUSG00000039720	TRINITY_DN8770_c0_g1_i1;TRINITY_DN63060_c0_g1_i1
ENSMUSG00000109274	TRINITY_DN63005_c0_g1_i1;TRINITY_DN1025_c0_g1_i2;TRINITY_DN1025_c0_g1_i1
ENSMUSG00000022897	TRINITY_DN73162_c0_g1_i1;TRINITY_DN30451_c0_g1_i3;TRINITY_DN63067_c0_g1_i1;TRINITY_DN61125_c0_g1_i1;TRINITY_DN1332_c2_g1_i1;TRINITY_DN30451_c0_g1_i2;TRINITY_DN370_c0_g1_i1;TRINITY_DN9670_c1_g1_i1;TRINITY_DN77860_c0_g1_i1;TRINITY_DN54584_c0_g1_i1
ENSMUSG00000027605	TRINITY_DN4413_c0_g4_i1;TRINITY_DN42675_c0_g2_i1;TRINITY_DN67844_c0_g1_i1;TRINITY_DN70192_c0_g1_i1;TRINITY_DN42675_c0_g1_i3;TRINITY_DN88938_c0_g1_i1;TRINITY_DN63983_c0_g1_i1;TRINITY_DN22510_c1_g1_i1;TRINITY_DN4413_c0_g7_i1;TRINITY_DN42675_c0_g1_i2;TRINITY_DN86268_c0_g1_i1;TRINITY_DN63087_c0_g1_i1;TRINITY_DN65162_c0_g1_i1;TRINITY_DN86121_c0_g1_i1;TRINITY_DN67754_c0_g1_i1;TRINITY_DN70492_c0_g1_i1;T…
ENSMUSG00000032740	TRINITY_DN36303_c0_g1_i1;TRINITY_DN63055_c0_g1_i1;TRINITY_DN9784_c0_g1_i1;TRINITY_DN75245_c0_g1_i1;TRINITY_DN10921_c2_g2_i1;TRINITY_DN10921_c2_g1_i1;TRINITY_DN65041_c0_g1_i1;TRINITY_DN13160_c0_g1_i1;TRINITY_DN16699_c0_g1_i1;TRINITY_DN27923_c0_g2_i1;TRINITY_DN4573_c0_g1_i1;TRINITY_DN27923_c0_g1_i1;TRINITY_DN10921_c2_g3_i3;TRINITY_DN63322_c0_g1_i1;TRINITY_DN864_c0_g1_i1;TRINITY_DN78433_c0_g1_i1;TRI…
ENSMUSG00000086779	TRINITY_DN13168_c0_g1_i1;TRINITY_DN69704_c0_g1_i1;TRINITY_DN65584_c0_g1_i1;TRINITY_DN70882_c0_g1_i1;TRINITY_DN88583_c0_g1_i1;TRINITY_DN25546_c0_g1_i1;TRINITY_DN49810_c0_g1_i1;TRINITY_DN87776_c0_g1_i1;TRINITY_DN609_c1_g1_i1;TRINITY_DN74436_c0_g1_i1;TRINITY_DN87163_c0_g1_i1;TRINITY_DN9603_c0_g1_i1;TRINITY_DN71934_c0_g1_i1;TRINITY_DN63078_c0_g1_i1;TRINITY_DN49810_c1_g1_i1;TRINITY_DN81318_c0_g1_i1
ENSMUSG00000045980	TRINITY_DN63093_c0_g1_i1;TRINITY_DN12525_c0_g2_i1;TRINITY_DN21793_c0_g1_i1;TRINITY_DN3836_c1_g2_i1;TRINITY_DN12525_c0_g3_i1;TRINITY_DN18924_c0_g1_i1;TRINITY_DN21793_c0_g2_i1;TRINITY_DN41962_c0_g1_i1;TRINITY_DN79677_c0_g1_i1;TRINITY_DN31365_c0_g1_i1;TRINITY_DN22182_c0_g1_i1;TRINITY_DN81371_c0_g1_i1;TRINITY_DN12525_c0_g1_i1
ENSMUSG00000104710	TRINITY_DN77735_c0_g1_i1;TRINITY_DN1980_c1_g4_i1;TRINITY_DN83_c0_g2_i2;TRINITY_DN64069_c0_g1_i1;TRINITY_DN30463_c0_g1_i1;TRINITY_DN83321_c0_g1_i1;TRINITY_DN74445_c0_g1_i1;TRINITY_DN26779_c0_g1_i1;TRINITY_DN23160_c0_g2_i1;TRINITY_DN5242_c0_g2_i1;TRINITY_DN23160_c0_g5_i1;TRINITY_DN4319_c0_g2_i1;TRINITY_DN18844_c0_g2_i6;TRINITY_DN49725_c0_g1_i1;TRINITY_DN50228_c1_g1_i1;TRINITY_DN33026_c0_g2_i1;TRINI…
ENSMUSG00000037465	TRINITY_DN63094_c0_g1_i1;TRINITY_DN78876_c0_g1_i1;TRINITY_DN58562_c0_g1_i1;TRINITY_DN79288_c0_g1_i1
ENSMUSG00000104283	TRINITY_DN472_c0_g2_i1;TRINITY_DN63046_c0_g1_i1;TRINITY_DN472_c0_g2_i3;TRINITY_DN23628_c0_g2_i1;TRINITY_DN472_c0_g2_i6;TRINITY_DN472_c0_g2_i8;TRINITY_DN1966_c5_g1_i1;TRINITY_DN2101_c0_g1_i1;TRINITY_DN472_c0_g2_i2;TRINITY_DN472_c0_g2_i4;TRINITY_DN23015_c2_g1_i1;TRINITY_DN14759_c0_g1_i1;TRINITY_DN73291_c0_g1_i1;TRINITY_DN5017_c1_g1_i2;TRINITY_DN5017_c1_g1_i1
ENSMUSG00000037196	TRINITY_DN60897_c0_g1_i1;TRINITY_DN40232_c0_g1_i1;TRINITY_DN22840_c0_g4_i1;TRINITY_DN2691_c0_g1_i1;TRINITY_DN30354_c0_g2_i1;TRINITY_DN68159_c0_g1_i1;TRINITY_DN16545_c0_g1_i1;TRINITY_DN74337_c0_g1_i1;TRINITY_DN75650_c0_g1_i1;TRINITY_DN39386_c0_g2_i1;TRINITY_DN1013_c2_g1_i1;TRINITY_DN83091_c0_g1_i1;TRINITY_DN80427_c0_g1_i1;TRINITY_DN69524_c0_g1_i1;TRINITY_DN9279_c0_g1_i3;TRINITY_DN23819_c0_g1_i1;TR…
ENSMUSG00000014592	TRINITY_DN7016_c1_g3_i1;TRINITY_DN75377_c0_g1_i1;TRINITY_DN22856_c0_g1_i1;TRINITY_DN7016_c1_g4_i1;TRINITY_DN13219_c0_g1_i1;TRINITY_DN17814_c0_g1_i1;TRINITY_DN7662_c2_g1_i1;TRINITY_DN39340_c0_g2_i2;TRINITY_DN7816_c0_g3_i1;TRINITY_DN7875_c1_g3_i2;TRINITY_DN6845_c0_g1_i1;TRINITY_DN30590_c0_g1_i1;TRINITY_DN8920_c0_g1_i1;TRINITY_DN70737_c0_g1_i1;TRINITY_DN43974_c0_g1_i1;TRINITY_DN197_c0_g1_i6;TRINITY_…
ENSMUSG00000031284	TRINITY_DN10464_c0_g2_i1;TRINITY_DN59855_c0_g1_i1;TRINITY_DN26956_c0_g1_i1;TRINITY_DN6785_c1_g2_i1;TRINITY_DN1829_c2_g3_i1;TRINITY_DN58493_c0_g1_i1;TRINITY_DN10464_c0_g1_i1;TRINITY_DN463_c1_g2_i1;TRINITY_DN63021_c0_g1_i1;TRINITY_DN148_c1_g1_i1;TRINITY_DN54086_c0_g1_i1;TRINITY_DN38046_c0_g1_i1;TRINITY_DN87446_c0_g1_i1;TRINITY_DN66339_c0_g1_i1
ENSMUSG00000030946	TRINITY_DN76639_c0_g1_i1;TRINITY_DN68790_c0_g1_i1;TRINITY_DN76518_c0_g1_i1;TRINITY_DN69476_c0_g1_i1;TRINITY_DN82437_c0_g1_i1;TRINITY_DN67636_c0_g1_i1;TRINITY_DN66801_c0_g1_i1;TRINITY_DN13193_c0_g3_i1;TRINITY_DN79882_c0_g1_i1;TRINITY_DN63428_c0_g1_i1;TRINITY_DN64712_c0_g1_i1;TRINITY_DN79977_c0_g1_i1;TRINITY_DN60951_c0_g1_i1;TRINITY_DN63062_c0_g1_i1;TRINITY_DN11853_c5_g1_i1;TRINITY_DN71255_c0_g1_i1…
ENSMUSG00000020953	TRINITY_DN42112_c4_g1_i1;TRINITY_DN3028_c0_g5_i1;TRINITY_DN63019_c0_g1_i1;TRINITY_DN28415_c0_g1_i3;TRINITY_DN1189_c0_g1_i1;TRINITY_DN36379_c0_g1_i1;TRINITY_DN28415_c0_g1_i5;TRINITY_DN36379_c0_g2_i1;TRINITY_DN28415_c0_g1_i2;TRINITY_DN28415_c0_g1_i4
ENSMUSG00000085776	TRINITY_DN41192_c0_g1_i3;TRINITY_DN61891_c0_g1_i1;TRINITY_DN6448_c3_g1_i1;TRINITY_DN73880_c0_g1_i1;TRINITY_DN88215_c0_g1_i1;TRINITY_DN70891_c0_g1_i1;TRINITY_DN68304_c0_g1_i1;TRINITY_DN68892_c0_g1_i1;TRINITY_DN41192_c0_g1_i1;TRINITY_DN59969_c0_g1_i1;TRINITY_DN79040_c0_g1_i1;TRINITY_DN75478_c0_g1_i1;TRINITY_DN63065_c0_g1_i1;TRINITY_DN88899_c0_g1_i1;TRINITY_DN66288_c0_g1_i1;TRINITY_DN6448_c1_g1_i1;T…
ENSMUSG00000034595	TRINITY_DN5719_c0_g2_i1;TRINITY_DN63038_c0_g1_i1;TRINITY_DN421_c0_g2_i1;TRINITY_DN1021_c3_g1_i1;TRINITY_DN47757_c0_g2_i1;TRINITY_DN25122_c1_g2_i1;TRINITY_DN5719_c0_g1_i2;TRINITY_DN5719_c0_g1_i3
ENSMUSG00000046500	TRINITY_DN63028_c0_g1_i1;TRINITY_DN50192_c2_g2_i1;TRINITY_DN9926_c0_g1_i1;TRINITY_DN39746_c0_g1_i1;TRINITY_DN2146_c0_g2_i6;TRINITY_DN2146_c0_g2_i1;TRINITY_DN2146_c0_g2_i5;TRINITY_DN28289_c0_g2_i1;TRINITY_DN1384_c0_g3_i1;TRINITY_DN2146_c0_g2_i4;TRINITY_DN83909_c0_g1_i1;TRINITY_DN83220_c0_g1_i1;TRINITY_DN275_c4_g1_i1;TRINITY_DN28289_c0_g1_i1
ENSMUSG00000061859	TRINITY_DN3467_c3_g1_i1;TRINITY_DN7296_c0_g1_i1;TRINITY_DN5804_c5_g1_i1;TRINITY_DN63099_c0_g1_i1;TRINITY_DN60194_c0_g1_i1;TRINITY_DN46232_c1_g1_i1;TRINITY_DN1676_c5_g1_i1
ENSMUSG00000022565	TRINITY_DN63309_c0_g1_i1;TRINITY_DN63017_c0_g1_i1;TRINITY_DN70903_c0_g1_i1;TRINITY_DN44267_c1_g1_i1;TRINITY_DN80734_c0_g1_i1;TRINITY_DN62616_c0_g1_i1;TRINITY_DN65657_c0_g1_i1;TRINITY_DN13865_c1_g4_i1;TRINITY_DN58388_c0_g2_i1;TRINITY_DN42388_c0_g1_i1;TRINITY_DN60107_c0_g1_i1;TRINITY_DN58388_c0_g1_i1;TRINITY_DN42388_c0_g2_i1
ENSMUSG00000032370	TRINITY_DN11800_c0_g2_i1;TRINITY_DN12938_c1_g4_i1;TRINITY_DN63082_c0_g1_i1;TRINITY_DN11800_c0_g1_i1
ENSMUSG00000032575	TRINITY_DN679_c6_g1_i1;TRINITY_DN1590_c4_g1_i1;TRINITY_DN87991_c0_g1_i1;TRINITY_DN769_c0_g2_i2;TRINITY_DN10587_c0_g1_i1;TRINITY_DN85197_c0_g1_i1;TRINITY_DN63001_c0_g1_i1;TRINITY_DN55281_c0_g1_i1;TRINITY_DN18758_c0_g1_i1;TRINITY_DN769_c0_g2_i6;TRINITY_DN60148_c0_g1_i1;TRINITY_DN769_c0_g2_i1;TRINITY_DN19544_c0_g6_i1;TRINITY_DN18758_c0_g2_i1;TRINITY_DN271_c0_g3_i1;TRINITY_DN53732_c0_g1_i1;TRINITY_DN…
ENSMUSG00000039899	TRINITY_DN81954_c0_g1_i1;TRINITY_DN89100_c0_g1_i1;TRINITY_DN63030_c0_g1_i1
ENSMUSG00000041594	TRINITY_DN82921_c0_g1_i1;TRINITY_DN4662_c0_g2_i1;TRINITY_DN2912_c1_g3_i1;TRINITY_DN13696_c0_g1_i1;TRINITY_DN5238_c0_g1_i1;TRINITY_DN2702_c1_g1_i1;TRINITY_DN13754_c2_g1_i2;TRINITY_DN25901_c0_g1_i1;TRINITY_DN4662_c0_g1_i1;TRINITY_DN84201_c0_g1_i1;TRINITY_DN63058_c0_g1_i1;TRINITY_DN75429_c0_g1_i1;TRINITY_DN44493_c0_g4_i1;TRINITY_DN65817_c0_g1_i1;TRINITY_DN13696_c0_g2_i1;TRINITY_DN7779_c0_g1_i1;TRINI…
ENSMUSG00000042688	TRINITY_DN44327_c0_g2_i1;TRINITY_DN78253_c0_g1_i1;TRINITY_DN75015_c0_g1_i1;TRINITY_DN76901_c0_g1_i1;TRINITY_DN63051_c0_g1_i1;TRINITY_DN9472_c0_g1_i1;TRINITY_DN9472_c0_g2_i1;TRINITY_DN63407_c0_g1_i1;TRINITY_DN44327_c0_g1_i1;TRINITY_DN88714_c0_g1_i1
ENSMUSG00000027080	TRINITY_DN3094_c1_g1_i1;TRINITY_DN63066_c0_g1_i1;TRINITY_DN5581_c1_g2_i1;TRINITY_DN19725_c0_g1_i1;TRINITY_DN89743_c0_g1_i1
ENSMUSG00000028330	TRINITY_DN61_c10_g1_i1;TRINITY_DN84528_c0_g1_i1;TRINITY_DN63047_c0_g1_i1;TRINITY_DN67036_c0_g1_i1;TRINITY_DN77823_c0_g1_i1;TRINITY_DN79458_c0_g1_i1;TRINITY_DN15552_c1_g3_i2;TRINITY_DN76037_c0_g1_i1;TRINITY_DN62554_c0_g1_i1;TRINITY_DN64428_c0_g1_i1;TRINITY_DN61771_c0_g1_i1;TRINITY_DN89414_c0_g1_i1;TRINITY_DN7299_c2_g3_i1;TRINITY_DN31818_c0_g1_i2;TRINITY_DN86491_c0_g1_i1;TRINITY_DN71512_c0_g1_i1;TR…
ENSMUSG00000103458	TRINITY_DN37714_c0_g1_i1;TRINITY_DN49160_c0_g1_i1;TRINITY_DN16646_c0_g2_i1;TRINITY_DN33318_c0_g1_i1;TRINITY_DN60235_c0_g1_i1;TRINITY_DN68840_c0_g1_i1;TRINITY_DN42111_c0_g1_i1;TRINITY_DN65478_c0_g1_i1;TRINITY_DN26348_c0_g1_i1;TRINITY_DN41758_c0_g1_i1;TRINITY_DN64130_c0_g1_i1;TRINITY_DN7097_c0_g2_i2;TRINITY_DN81997_c0_g1_i1;TRINITY_DN64554_c0_g1_i1;TRINITY_DN17034_c2_g5_i1;TRINITY_DN46687_c0_g1_i1;…
ENSMUSG00000026811	TRINITY_DN63073_c0_g1_i1;TRINITY_DN20534_c0_g1_i3;TRINITY_DN4682_c0_g1_i1;TRINITY_DN62210_c0_g1_i1;TRINITY_DN5490_c2_g1_i1;TRINITY_DN65443_c0_g1_i1;TRINITY_DN26526_c0_g1_i1;TRINITY_DN26526_c0_g3_i1;TRINITY_DN20534_c0_g1_i2;TRINITY_DN13775_c0_g1_i1;TRINITY_DN26526_c0_g2_i1;TRINITY_DN55376_c0_g2_i1
ENSMUSG00000025545	TRINITY_DN76661_c0_g1_i1;TRINITY_DN30824_c0_g2_i1;TRINITY_DN10124_c4_g1_i1;TRINITY_DN22059_c1_g1_i1;TRINITY_DN50161_c0_g1_i1;TRINITY_DN63026_c0_g1_i1;TRINITY_DN64247_c0_g1_i1;TRINITY_DN74883_c0_g1_i1;TRINITY_DN61218_c0_g1_i1;TRINITY_DN5017_c4_g1_i1;TRINITY_DN88348_c0_g1_i1;TRINITY_DN88061_c0_g1_i1;TRINITY_DN81214_c0_g1_i1;TRINITY_DN63197_c0_g1_i1;TRINITY_DN88244_c0_g1_i1;TRINITY_DN74896_c0_g1_i1;…
ENSMUSG00000106918	TRINITY_DN60199_c0_g1_i1;TRINITY_DN83214_c0_g1_i1;TRINITY_DN60122_c0_g1_i1;TRINITY_DN61097_c0_g1_i1;TRINITY_DN25854_c0_g9_i1;TRINITY_DN6455_c0_g6_i1;TRINITY_DN66514_c0_g1_i1;TRINITY_DN63156_c0_g1_i1;TRINITY_DN67501_c0_g1_i1;TRINITY_DN6455_c0_g1_i1;TRINITY_DN85597_c0_g1_i1;TRINITY_DN88631_c0_g1_i1;TRINITY_DN6455_c0_g3_i1;TRINITY_DN53036_c0_g2_i1;TRINITY_DN63006_c0_g1_i1;TRINITY_DN59100_c0_g1_i1;TR…
ENSMUSG00000056687	TRINITY_DN63079_c0_g1_i1;TRINITY_DN83984_c0_g1_i1
ENSMUSG00000038122	TRINITY_DN87484_c0_g1_i1;TRINITY_DN82593_c0_g1_i1;TRINITY_DN89718_c0_g1_i1;TRINITY_DN52591_c1_g5_i1;TRINITY_DN63098_c0_g1_i1;TRINITY_DN64913_c0_g1_i1;TRINITY_DN79198_c0_g1_i1;TRINITY_DN32898_c1_g1_i1;TRINITY_DN64764_c0_g1_i1
ENSMUSG00000085121	TRINITY_DN8706_c0_g2_i1;TRINITY_DN63059_c0_g1_i1;TRINITY_DN8706_c0_g1_i1;TRINITY_DN24659_c0_g2_i1
ENSMUSG00000032548	TRINITY_DN11194_c3_g1_i1;TRINITY_DN22350_c0_g1_i1;TRINITY_DN66925_c0_g1_i1;TRINITY_DN59477_c0_g1_i1;TRINITY_DN71065_c0_g1_i1;TRINITY_DN61727_c0_g1_i1;TRINITY_DN11658_c0_g2_i1;TRINITY_DN10084_c0_g1_i1;TRINITY_DN11658_c0_g1_i1;TRINITY_DN41434_c0_g1_i1;TRINITY_DN4749_c1_g2_i2;TRINITY_DN36021_c0_g1_i1;TRINITY_DN64295_c0_g1_i1;TRINITY_DN11658_c0_g3_i1;TRINITY_DN71483_c0_g1_i1;TRINITY_DN61510_c0_g1_i1;…
ENSMUSG00000052403	TRINITY_DN85161_c0_g1_i1;TRINITY_DN14109_c0_g2_i1;TRINITY_DN12115_c0_g1_i1;TRINITY_DN14109_c0_g1_i1;TRINITY_DN63011_c0_g1_i1
ENSMUSG00000021103	TRINITY_DN44653_c0_g8_i1;TRINITY_DN125_c0_g3_i5;TRINITY_DN16927_c0_g3_i1;TRINITY_DN44653_c0_g1_i1;TRINITY_DN74393_c0_g1_i1;TRINITY_DN44653_c0_g3_i1;TRINITY_DN44653_c0_g2_i1;TRINITY_DN44653_c0_g5_i1;TRINITY_DN44653_c0_g7_i1;TRINITY_DN2577_c0_g1_i2;TRINITY_DN44653_c0_g4_i1;TRINITY_DN2577_c0_g1_i8;TRINITY_DN64966_c0_g1_i1;TRINITY_DN5805_c0_g4_i2;TRINITY_DN63025_c0_g1_i1
ENSMUSG00000087695	TRINITY_DN63040_c0_g1_i1;TRINITY_DN58939_c0_g1_i1
ENSMUSG00000037815	TRINITY_DN9234_c0_g6_i1;TRINITY_DN14911_c0_g1_i1;TRINITY_DN23960_c0_g1_i1;TRINITY_DN47437_c0_g2_i1;TRINITY_DN1747_c0_g4_i1;TRINITY_DN38662_c0_g1_i1;TRINITY_DN47_c2_g1_i1;TRINITY_DN7305_c0_g3_i1;TRINITY_DN1355_c0_g1_i1;TRINITY_DN67779_c0_g1_i1;TRINITY_DN1683_c2_g1_i1;TRINITY_DN48292_c0_g1_i1;TRINITY_DN83109_c0_g1_i1;TRINITY_DN1355_c0_g2_i1;TRINITY_DN2789_c1_g3_i1;TRINITY_DN28158_c0_g1_i3;TRINITY_D…
ENSMUSG00000089713	TRINITY_DN3907_c0_g3_i2;TRINITY_DN3907_c0_g1_i1;TRINITY_DN10841_c1_g1_i1;TRINITY_DN3907_c0_g3_i1;TRINITY_DN29786_c1_g1_i1;TRINITY_DN65653_c0_g1_i1;TRINITY_DN12832_c0_g1_i1;TRINITY_DN923_c5_g1_i1;TRINITY_DN63039_c0_g1_i1;TRINITY_DN10841_c0_g1_i1
ENSMUSG00000104535	TRINITY_DN810_c0_g1_i1;TRINITY_DN63074_c0_g1_i1;TRINITY_DN73180_c0_g1_i1;TRINITY_DN810_c0_g2_i1
ENSMUSG00000062184	TRINITY_DN63022_c0_g1_i1;TRINITY_DN1920_c6_g1_i1;TRINITY_DN27446_c0_g1_i1;TRINITY_DN18826_c0_g2_i1;TRINITY_DN77776_c0_g1_i1;TRINITY_DN18826_c0_g1_i1;TRINITY_DN1809_c1_g2_i1;TRINITY_DN1809_c1_g2_i2;TRINITY_DN6813_c2_g1_i1;TRINITY_DN40376_c0_g1_i1;TRINITY_DN329_c0_g2_i8
ENSMUSG00000106499	TRINITY_DN936_c0_g6_i1;TRINITY_DN63012_c0_g1_i1
ENSMUSG00000026765	TRINITY_DN68529_c0_g1_i1;TRINITY_DN67814_c0_g1_i1;TRINITY_DN31465_c0_g2_i1;TRINITY_DN59080_c0_g1_i1;TRINITY_DN79017_c0_g1_i1;TRINITY_DN35151_c0_g1_i1;TRINITY_DN63014_c0_g1_i1;TRINITY_DN30945_c0_g1_i1;TRINITY_DN30945_c0_g3_i1;TRINITY_DN17059_c0_g3_i1;TRINITY_DN72451_c0_g1_i1;TRINITY_DN31465_c0_g2_i3;TRINITY_DN71515_c0_g1_i1;TRINITY_DN17059_c0_g1_i1;TRINITY_DN30945_c0_g2_i1;TRINITY_DN31465_c0_g2_i2…
ENSMUSG00000026116	TRINITY_DN9217_c5_g1_i1;TRINITY_DN4205_c3_g1_i1;TRINITY_DN8156_c0_g1_i1;TRINITY_DN63084_c0_g1_i1;TRINITY_DN1158_c0_g5_i1;TRINITY_DN2484_c2_g2_i1;TRINITY_DN4205_c3_g2_i1;TRINITY_DN8636_c0_g1_i1;TRINITY_DN10480_c1_g3_i1;TRINITY_DN70909_c0_g1_i1;TRINITY_DN4205_c3_g3_i1;TRINITY_DN8636_c0_g2_i1;TRINITY_DN10249_c0_g1_i1
ENSMUSG00000038342	TRINITY_DN99_c0_g1_i1;TRINITY_DN63052_c0_g1_i1;TRINITY_DN321_c6_g1_i1;TRINITY_DN4759_c0_g2_i1;TRINITY_DN10777_c0_g1_i1
ENSMUSG00000039901	TRINITY_DN27356_c2_g1_i1;TRINITY_DN22322_c0_g3_i1;TRINITY_DN80750_c0_g1_i1;TRINITY_DN4822_c0_g5_i1;TRINITY_DN22322_c0_g2_i1;TRINITY_DN14628_c0_g2_i1;TRINITY_DN38690_c0_g1_i1;TRINITY_DN4822_c0_g1_i1;TRINITY_DN35694_c0_g2_i1;TRINITY_DN2405_c1_g3_i2;TRINITY_DN22322_c0_g1_i1;TRINITY_DN9665_c2_g1_i1;TRINITY_DN2405_c1_g3_i1;TRINITY_DN14628_c0_g4_i1;TRINITY_DN14628_c0_g1_i1;TRINITY_DN644_c2_g2_i1;TRINIT…
ENSMUSG00000034432	TRINITY_DN37306_c0_g1_i1;TRINITY_DN63050_c0_g1_i1;TRINITY_DN37306_c0_g2_i1
ENSMUSG00000052363	TRINITY_DN21508_c0_g1_i1;TRINITY_DN63015_c0_g1_i1;TRINITY_DN1905_c1_g1_i1
ENSMUSG00000047759	TRINITY_DN87332_c0_g1_i1;TRINITY_DN89645_c0_g1_i1;TRINITY_DN80284_c0_g1_i1
ENSMUSG00000031012	TRINITY_DN19927_c0_g2_i1;TRINITY_DN1801_c0_g1_i2;TRINITY_DN74919_c0_g1_i1;TRINITY_DN28190_c0_g3_i1;TRINITY_DN61929_c0_g1_i1;TRINITY_DN8014_c0_g1_i1;TRINITY_DN47129_c0_g1_i1;TRINITY_DN36767_c0_g2_i1;TRINITY_DN565_c0_g2_i10;TRINITY_DN52233_c0_g1_i1;TRINITY_DN3381_c0_g3_i1;TRINITY_DN19927_c0_g3_i1;TRINITY_DN3381_c0_g1_i1;TRINITY_DN80253_c0_g1_i1;TRINITY_DN8014_c0_g2_i1;TRINITY_DN67890_c0_g1_i1;TRINI…
ENSMUSG00000023949	TRINITY_DN18720_c0_g1_i1;TRINITY_DN507_c2_g1_i1;TRINITY_DN19674_c0_g1_i1;TRINITY_DN1739_c0_g2_i1;TRINITY_DN80276_c0_g1_i1;TRINITY_DN441_c2_g2_i1;TRINITY_DN8190_c2_g1_i1;TRINITY_DN18720_c0_g3_i1;TRINITY_DN58328_c0_g1_i1;TRINITY_DN63898_c0_g1_i1
ENSMUSG00000048078	TRINITY_DN29884_c0_g1_i1;TRINITY_DN36360_c1_g1_i2;TRINITY_DN13331_c0_g1_i1;TRINITY_DN84617_c0_g1_i1;TRINITY_DN35350_c0_g1_i1;TRINITY_DN40491_c0_g1_i1;TRINITY_DN7758_c0_g1_i1;TRINITY_DN30424_c0_g1_i1;TRINITY_DN40560_c0_g1_i1;TRINITY_DN11583_c0_g1_i1;TRINITY_DN23630_c0_g2_i1;TRINITY_DN36360_c1_g1_i1;TRINITY_DN80664_c0_g1_i1;TRINITY_DN9734_c0_g1_i1;TRINITY_DN5870_c1_g2_i1;TRINITY_DN20707_c0_g1_i1;TR…
ENSMUSG00000117423	TRINITY_DN80279_c0_g1_i1
ENSMUSG00000018809	TRINITY_DN59051_c0_g1_i1;TRINITY_DN80260_c0_g1_i1;TRINITY_DN62659_c0_g1_i1
ENSMUSG00000086896	TRINITY_DN80243_c0_g1_i1
ENSMUSG00000026037	TRINITY_DN828_c4_g1_i1;TRINITY_DN80983_c0_g1_i1;TRINITY_DN65474_c0_g1_i1;TRINITY_DN9635_c2_g1_i1;TRINITY_DN73368_c0_g1_i1;TRINITY_DN80293_c0_g1_i1
ENSMUSG00000044197	TRINITY_DN50126_c0_g1_i1;TRINITY_DN76160_c0_g1_i1;TRINITY_DN77087_c0_g1_i1;TRINITY_DN81747_c0_g1_i1;TRINITY_DN24974_c0_g1_i1;TRINITY_DN80256_c0_g1_i1;TRINITY_DN16557_c0_g3_i2;TRINITY_DN58743_c0_g1_i1;TRINITY_DN46108_c2_g1_i1;TRINITY_DN63533_c0_g1_i1;TRINITY_DN84178_c0_g1_i1;TRINITY_DN23480_c1_g1_i1;TRINITY_DN16557_c1_g1_i1;TRINITY_DN88142_c0_g1_i1;TRINITY_DN86712_c0_g1_i1;TRINITY_DN29733_c0_g2_i1…
ENSMUSG00000004633	TRINITY_DN55398_c0_g1_i1;TRINITY_DN55923_c0_g1_i1;TRINITY_DN17473_c1_g1_i1;TRINITY_DN61508_c0_g1_i1;TRINITY_DN80245_c0_g1_i1;TRINITY_DN12642_c0_g2_i1;TRINITY_DN1390_c0_g2_i1;TRINITY_DN61468_c0_g1_i1;TRINITY_DN21613_c1_g1_i1;TRINITY_DN71835_c0_g1_i1;TRINITY_DN83515_c0_g1_i1;TRINITY_DN77634_c0_g1_i1;TRINITY_DN57674_c0_g1_i2;TRINITY_DN86758_c0_g1_i1;TRINITY_DN21613_c1_g1_i2;TRINITY_DN41583_c0_g1_i1;…
ENSMUSG00000055116	TRINITY_DN86427_c0_g1_i1;TRINITY_DN8332_c0_g5_i1;TRINITY_DN42840_c0_g1_i1;TRINITY_DN8332_c0_g1_i1;TRINITY_DN18642_c0_g1_i1;TRINITY_DN80229_c0_g1_i1;TRINITY_DN673_c2_g1_i2;TRINITY_DN8332_c0_g7_i1;TRINITY_DN63206_c0_g1_i1;TRINITY_DN60604_c0_g1_i1;TRINITY_DN83528_c0_g1_i1;TRINITY_DN40422_c0_g1_i1;TRINITY_DN75996_c0_g1_i1;TRINITY_DN8332_c0_g6_i1;TRINITY_DN78745_c0_g1_i1;TRINITY_DN38509_c0_g3_i1;TRINI…
ENSMUSG00000006373	TRINITY_DN80267_c0_g1_i1;TRINITY_DN25843_c0_g1_i1
ENSMUSG00000028124	TRINITY_DN18721_c0_g1_i1;TRINITY_DN80275_c0_g1_i1;TRINITY_DN76157_c0_g1_i1;TRINITY_DN69892_c0_g1_i1;TRINITY_DN89006_c0_g1_i1;TRINITY_DN31423_c0_g1_i1;TRINITY_DN65699_c0_g1_i1;TRINITY_DN74329_c0_g1_i1;TRINITY_DN87456_c0_g1_i1;TRINITY_DN53688_c0_g1_i1;TRINITY_DN82882_c0_g1_i1;TRINITY_DN59043_c0_g1_i1;TRINITY_DN19629_c0_g1_i1;TRINITY_DN64747_c0_g1_i1;TRINITY_DN73391_c0_g1_i1;TRINITY_DN60519_c0_g1_i1…
ENSMUSG00000028885	TRINITY_DN80299_c0_g1_i1;TRINITY_DN4157_c0_g1_i1;TRINITY_DN17179_c0_g1_i1;TRINITY_DN4157_c0_g2_i1
ENSMUSG00000022096	TRINITY_DN58746_c0_g1_i1;TRINITY_DN78824_c0_g1_i1;TRINITY_DN45390_c0_g1_i1;TRINITY_DN80251_c0_g1_i1;TRINITY_DN72841_c0_g1_i1;TRINITY_DN961_c1_g1_i1;TRINITY_DN65450_c0_g1_i1
ENSMUSG00000022414	TRINITY_DN77431_c0_g1_i1;TRINITY_DN80274_c0_g1_i1;TRINITY_DN6712_c0_g7_i1;TRINITY_DN67015_c0_g1_i1;TRINITY_DN12684_c0_g1_i1;TRINITY_DN79725_c0_g1_i1;TRINITY_DN12684_c0_g2_i1
ENSMUSG00000041650	TRINITY_DN1674_c0_g1_i3;TRINITY_DN52668_c0_g1_i1;TRINITY_DN1674_c0_g1_i8;TRINITY_DN87050_c0_g1_i1;TRINITY_DN64088_c0_g1_i1;TRINITY_DN4743_c1_g7_i1;TRINITY_DN58241_c0_g1_i1;TRINITY_DN62049_c0_g1_i1;TRINITY_DN2240_c5_g1_i1;TRINITY_DN65634_c0_g1_i1;TRINITY_DN71095_c0_g1_i1;TRINITY_DN80904_c0_g1_i1;TRINITY_DN73996_c0_g1_i1;TRINITY_DN80277_c0_g1_i1;TRINITY_DN70569_c0_g1_i1;TRINITY_DN80480_c0_g1_i1;TRI…
ENSMUSG00000103906	TRINITY_DN80292_c0_g1_i1;TRINITY_DN13825_c0_g2_i1;TRINITY_DN61886_c0_g1_i1;TRINITY_DN13825_c0_g1_i1
ENSMUSG00000085741	TRINITY_DN2819_c0_g1_i1;TRINITY_DN78742_c0_g1_i1;TRINITY_DN73228_c0_g1_i1;TRINITY_DN75479_c0_g1_i1;TRINITY_DN89155_c0_g1_i1;TRINITY_DN80289_c0_g1_i1;TRINITY_DN87108_c0_g1_i1;TRINITY_DN60936_c0_g1_i1;TRINITY_DN83485_c0_g1_i1
ENSMUSG00000056476	TRINITY_DN81753_c0_g1_i1;TRINITY_DN1672_c0_g1_i1;TRINITY_DN18508_c1_g3_i1;TRINITY_DN61155_c0_g1_i1;TRINITY_DN23866_c0_g1_i1;TRINITY_DN75445_c0_g1_i1;TRINITY_DN58563_c0_g1_i1;TRINITY_DN10760_c0_g2_i1;TRINITY_DN66254_c0_g1_i1;TRINITY_DN64698_c0_g1_i1;TRINITY_DN75370_c0_g1_i1;TRINITY_DN4043_c2_g1_i1;TRINITY_DN85727_c0_g1_i1;TRINITY_DN61462_c0_g1_i1;TRINITY_DN72420_c0_g1_i1;TRINITY_DN5666_c2_g1_i1;TR…
ENSMUSG00000098692	TRINITY_DN61040_c0_g1_i1;TRINITY_DN67893_c0_g1_i1;TRINITY_DN67077_c0_g1_i1;TRINITY_DN7329_c0_g2_i1;TRINITY_DN7329_c0_g1_i1;TRINITY_DN80283_c0_g1_i1
ENSMUSG00000034686	TRINITY_DN22727_c0_g1_i1;TRINITY_DN80273_c0_g1_i1;TRINITY_DN19803_c0_g1_i1;TRINITY_DN67810_c0_g1_i1;TRINITY_DN22727_c0_g5_i1;TRINITY_DN22727_c0_g2_i1;TRINITY_DN19803_c0_g2_i1;TRINITY_DN22727_c0_g3_i1;TRINITY_DN22727_c0_g4_i1
ENSMUSG00000027596	TRINITY_DN71721_c0_g1_i1;TRINITY_DN5121_c0_g2_i1;TRINITY_DN2474_c1_g1_i2;TRINITY_DN5121_c0_g1_i2;TRINITY_DN74124_c0_g1_i1;TRINITY_DN73621_c0_g1_i1;TRINITY_DN4958_c0_g1_i9;TRINITY_DN31227_c0_g1_i1;TRINITY_DN81010_c0_g1_i1;TRINITY_DN80264_c0_g1_i1;TRINITY_DN70776_c0_g1_i1;TRINITY_DN70313_c0_g1_i1
ENSMUSG00000020190	TRINITY_DN80282_c0_g1_i1;TRINITY_DN63933_c0_g1_i1
ENSMUSG00000035357	TRINITY_DN73062_c0_g1_i1;TRINITY_DN80259_c0_g1_i1;TRINITY_DN1715_c0_g1_i2;TRINITY_DN44803_c0_g1_i1;TRINITY_DN8259_c0_g2_i1;TRINITY_DN26864_c0_g2_i1;TRINITY_DN62103_c0_g1_i1;TRINITY_DN33883_c0_g1_i1;TRINITY_DN24084_c2_g1_i1;TRINITY_DN81401_c0_g1_i1;TRINITY_DN6231_c0_g15_i1;TRINITY_DN65530_c0_g1_i1;TRINITY_DN66099_c0_g1_i1;TRINITY_DN58323_c0_g2_i1;TRINITY_DN33883_c0_g2_i1;TRINITY_DN253_c4_g1_i1;TRI…
ENSMUSG00000070808	TRINITY_DN65218_c0_g1_i1;TRINITY_DN1140_c0_g1_i1;TRINITY_DN12468_c0_g2_i1;TRINITY_DN51051_c2_g1_i1;TRINITY_DN5781_c0_g1_i1;TRINITY_DN1140_c0_g1_i2;TRINITY_DN60185_c0_g1_i1;TRINITY_DN2655_c1_g2_i1;TRINITY_DN80225_c0_g1_i1;TRINITY_DN480_c3_g1_i1;TRINITY_DN73944_c0_g1_i1;TRINITY_DN2312_c2_g1_i2;TRINITY_DN12468_c0_g3_i1;TRINITY_DN5781_c0_g3_i1
ENSMUSG00000029212	TRINITY_DN1281_c0_g2_i4;TRINITY_DN84289_c0_g1_i1;TRINITY_DN1281_c0_g2_i5;TRINITY_DN6317_c0_g1_i1;TRINITY_DN34156_c0_g1_i1;TRINITY_DN7680_c4_g1_i1;TRINITY_DN7680_c4_g2_i1;TRINITY_DN80268_c0_g1_i1;TRINITY_DN62522_c0_g1_i1;TRINITY_DN3454_c0_g3_i1;TRINITY_DN34156_c0_g2_i1;TRINITY_DN75939_c0_g1_i1;TRINITY_DN11051_c3_g1_i1;TRINITY_DN51437_c0_g1_i1;TRINITY_DN49193_c0_g1_i1;TRINITY_DN3454_c0_g5_i1;TRINIT…
ENSMUSG00000087143	TRINITY_DN72120_c0_g1_i1;TRINITY_DN80213_c0_g1_i1;TRINITY_DN75155_c0_g1_i1;TRINITY_DN6111_c2_g1_i2;TRINITY_DN6456_c0_g1_i1;TRINITY_DN11744_c0_g1_i1;TRINITY_DN49462_c0_g1_i1;TRINITY_DN25252_c0_g1_i1;TRINITY_DN7351_c3_g2_i1;TRINITY_DN88213_c0_g1_i1;TRINITY_DN725_c0_g1_i1
ENSMUSG00000089812	TRINITY_DN80236_c0_g1_i1;TRINITY_DN58803_c0_g1_i1
ENSMUSG00000027871	TRINITY_DN10853_c2_g1_i1;TRINITY_DN10399_c0_g1_i1;TRINITY_DN80209_c0_g1_i1;TRINITY_DN73269_c0_g1_i1;TRINITY_DN10399_c0_g8_i1
ENSMUSG00000027615	TRINITY_DN8162_c2_g2_i1;TRINITY_DN11517_c0_g1_i1;TRINITY_DN39457_c1_g1_i1;TRINITY_DN66190_c0_g1_i1;TRINITY_DN29300_c0_g1_i1;TRINITY_DN54055_c0_g1_i1;TRINITY_DN56437_c0_g2_i1;TRINITY_DN32001_c0_g2_i1;TRINITY_DN88229_c0_g1_i1;TRINITY_DN56437_c0_g1_i1;TRINITY_DN32001_c0_g1_i1;TRINITY_DN54055_c0_g1_i2;TRINITY_DN73029_c0_g1_i1;TRINITY_DN78282_c0_g1_i1;TRINITY_DN66769_c0_g1_i1;TRINITY_DN80257_c0_g1_i1
ENSMUSG00000030879	TRINITY_DN22034_c4_g1_i1;TRINITY_DN59872_c0_g1_i1;TRINITY_DN63189_c0_g1_i1;TRINITY_DN86113_c0_g1_i1;TRINITY_DN68192_c0_g1_i1;TRINITY_DN80232_c0_g1_i1;TRINITY_DN70491_c0_g1_i1;TRINITY_DN61756_c0_g1_i1
ENSMUSG00000053799	TRINITY_DN9031_c2_g1_i1;TRINITY_DN9638_c0_g2_i1;TRINITY_DN74064_c0_g1_i1;TRINITY_DN13020_c0_g1_i1;TRINITY_DN3730_c0_g1_i1;TRINITY_DN68129_c0_g1_i1;TRINITY_DN62840_c0_g1_i1;TRINITY_DN4594_c6_g1_i1;TRINITY_DN43165_c0_g1_i1;TRINITY_DN80281_c0_g1_i1;TRINITY_DN2653_c2_g1_i4;TRINITY_DN3730_c0_g1_i2;TRINITY_DN5407_c2_g1_i1
ENSMUSG00000097293	TRINITY_DN80252_c0_g1_i1
ENSMUSG00000041058	TRINITY_DN59598_c0_g1_i1;TRINITY_DN89933_c0_g1_i1;TRINITY_DN70275_c0_g1_i1;TRINITY_DN74289_c0_g1_i1;TRINITY_DN1066_c0_g1_i1;TRINITY_DN13496_c0_g1_i1;TRINITY_DN1066_c0_g2_i1;TRINITY_DN1066_c0_g6_i1;TRINITY_DN89450_c0_g1_i1;TRINITY_DN70101_c0_g1_i1;TRINITY_DN22799_c0_g1_i1;TRINITY_DN64638_c0_g1_i1;TRINITY_DN78438_c0_g1_i1;TRINITY_DN1066_c0_g5_i1;TRINITY_DN2020_c2_g1_i1;TRINITY_DN62633_c0_g1_i1;TRIN…
ENSMUSG00000058441	TRINITY_DN80263_c0_g1_i1;TRINITY_DN9999_c0_g1_i1;TRINITY_DN9999_c0_g2_i1;TRINITY_DN14560_c2_g2_i1;TRINITY_DN5046_c0_g1_i1;TRINITY_DN5046_c0_g1_i2
ENSMUSG00000063200	TRINITY_DN5214_c0_g2_i3;TRINITY_DN967_c0_g1_i1;TRINITY_DN80262_c0_g1_i1;TRINITY_DN967_c0_g1_i2
ENSMUSG00000022240	TRINITY_DN26502_c0_g1_i1;TRINITY_DN60068_c0_g1_i1;TRINITY_DN3018_c0_g1_i2;TRINITY_DN71219_c0_g1_i1;TRINITY_DN8_c1_g3_i1;TRINITY_DN12476_c0_g1_i2;TRINITY_DN3986_c0_g2_i1;TRINITY_DN3986_c0_g2_i2;TRINITY_DN18371_c0_g1_i1;TRINITY_DN52062_c0_g2_i1;TRINITY_DN36625_c0_g2_i1;TRINITY_DN3018_c0_g1_i1;TRINITY_DN29942_c0_g1_i1;TRINITY_DN68853_c0_g1_i1;TRINITY_DN35338_c1_g1_i1;TRINITY_DN3986_c0_g2_i3;TRINITY_…
ENSMUSG00000086730	TRINITY_DN11224_c1_g1_i1;TRINITY_DN26805_c0_g1_i1;TRINITY_DN80219_c0_g1_i1;TRINITY_DN11224_c0_g1_i1;TRINITY_DN72189_c0_g1_i1;TRINITY_DN22798_c0_g1_i1;TRINITY_DN11224_c0_g2_i1
ENSMUSG00000102805	TRINITY_DN55726_c0_g1_i1;TRINITY_DN8591_c0_g1_i1;TRINITY_DN44811_c0_g2_i1;TRINITY_DN16127_c0_g3_i1;TRINITY_DN6704_c0_g1_i1;TRINITY_DN1042_c0_g1_i2;TRINITY_DN5231_c1_g2_i1;TRINITY_DN5569_c0_g2_i1;TRINITY_DN3195_c1_g1_i1;TRINITY_DN528_c0_g2_i1;TRINITY_DN1302_c6_g1_i1;TRINITY_DN8932_c1_g1_i1;TRINITY_DN2374_c1_g1_i1;TRINITY_DN45656_c0_g1_i1;TRINITY_DN6704_c0_g2_i1;TRINITY_DN6176_c0_g3_i1;TRINITY_DN53…
ENSMUSG00000039652	TRINITY_DN1165_c0_g1_i1;TRINITY_DN36631_c0_g1_i1;TRINITY_DN82019_c0_g1_i1;TRINITY_DN34249_c1_g2_i1;TRINITY_DN41010_c0_g1_i1;TRINITY_DN87473_c0_g1_i1;TRINITY_DN15808_c0_g1_i1;TRINITY_DN66558_c0_g1_i1;TRINITY_DN80235_c0_g1_i1;TRINITY_DN10663_c2_g3_i2;TRINITY_DN39558_c0_g1_i1;TRINITY_DN2048_c0_g1_i1;TRINITY_DN1006_c1_g1_i1;TRINITY_DN3252_c0_g3_i1;TRINITY_DN22476_c0_g1_i1;TRINITY_DN70003_c0_g1_i1;TRI…
ENSMUSG00000089935	TRINITY_DN3086_c0_g3_i2;TRINITY_DN63239_c0_g1_i1;TRINITY_DN80217_c0_g1_i1;TRINITY_DN3086_c0_g1_i2
ENSMUSG00000034832	TRINITY_DN2873_c2_g1_i1;TRINITY_DN73718_c0_g1_i1;TRINITY_DN52843_c0_g1_i1;TRINITY_DN58982_c0_g1_i1;TRINITY_DN2873_c2_g3_i1;TRINITY_DN26969_c0_g2_i1;TRINITY_DN26572_c0_g1_i1;TRINITY_DN76185_c0_g1_i1;TRINITY_DN80278_c0_g1_i1;TRINITY_DN13259_c0_g2_i1;TRINITY_DN47970_c0_g1_i1;TRINITY_DN65109_c0_g1_i1;TRINITY_DN39175_c0_g1_i1;TRINITY_DN65468_c0_g1_i1;TRINITY_DN53575_c0_g1_i1;TRINITY_DN2873_c2_g2_i1;TR…
ENSMUSG00000037509	TRINITY_DN35180_c0_g4_i1;TRINITY_DN35180_c0_g5_i1;TRINITY_DN12534_c0_g4_i1;TRINITY_DN70_c2_g1_i6;TRINITY_DN1779_c1_g4_i1;TRINITY_DN13278_c0_g4_i1;TRINITY_DN35180_c0_g7_i1;TRINITY_DN70_c2_g1_i3;TRINITY_DN81367_c0_g1_i1;TRINITY_DN70_c2_g1_i7;TRINITY_DN35180_c0_g1_i3;TRINITY_DN7204_c0_g1_i1;TRINITY_DN12534_c0_g6_i1;TRINITY_DN6232_c5_g1_i1;TRINITY_DN6407_c0_g3_i1;TRINITY_DN53238_c0_g1_i1;TRINITY_DN70…
ENSMUSG00000036334	TRINITY_DN18508_c0_g1_i1;TRINITY_DN18508_c0_g2_i1;TRINITY_DN79680_c0_g1_i1;TRINITY_DN69069_c0_g1_i1;TRINITY_DN80206_c0_g1_i1;TRINITY_DN12350_c0_g2_i1;TRINITY_DN71625_c0_g1_i1;TRINITY_DN44863_c0_g1_i1;TRINITY_DN21190_c0_g1_i1;TRINITY_DN12350_c0_g1_i2;TRINITY_DN47030_c0_g1_i1
ENSMUSG00000036585	TRINITY_DN15718_c1_g1_i1;TRINITY_DN85284_c0_g1_i1;TRINITY_DN12536_c2_g1_i1;TRINITY_DN42736_c7_g1_i1;TRINITY_DN52063_c0_g1_i1;TRINITY_DN6230_c0_g2_i1;TRINITY_DN68126_c0_g1_i1;TRINITY_DN80831_c0_g1_i1;TRINITY_DN47977_c0_g4_i1;TRINITY_DN48_c5_g1_i1;TRINITY_DN55802_c0_g1_i1;TRINITY_DN60985_c0_g1_i1;TRINITY_DN48593_c0_g1_i1;TRINITY_DN77644_c0_g1_i1;TRINITY_DN48521_c0_g1_i1;TRINITY_DN15718_c1_g2_i1;TRI…
ENSMUSG00000021288	TRINITY_DN2958_c0_g5_i1;TRINITY_DN1428_c0_g2_i1;TRINITY_DN1428_c0_g2_i3;TRINITY_DN1428_c0_g2_i9;TRINITY_DN1428_c0_g2_i6;TRINITY_DN1428_c0_g2_i10;TRINITY_DN42736_c6_g1_i1;TRINITY_DN1428_c0_g2_i4;TRINITY_DN2210_c3_g1_i1;TRINITY_DN1428_c0_g2_i7;TRINITY_DN42519_c0_g2_i1;TRINITY_DN67432_c0_g1_i1;TRINITY_DN86152_c0_g1_i1;TRINITY_DN1428_c0_g2_i8;TRINITY_DN1428_c1_g1_i1;TRINITY_DN3663_c2_g1_i1;TRINITY_DN…
ENSMUSG00000046791	TRINITY_DN80239_c0_g1_i1
ENSMUSG00000020895	TRINITY_DN80530_c0_g1_i1;TRINITY_DN80231_c0_g1_i1;TRINITY_DN61866_c0_g1_i1;TRINITY_DN36457_c0_g1_i1
ENSMUSG00000102692	TRINITY_DN44325_c0_g1_i1;TRINITY_DN12817_c0_g1_i1;TRINITY_DN12817_c0_g2_i1;TRINITY_DN80272_c0_g1_i1;TRINITY_DN88210_c0_g1_i1
ENSMUSG00000021728	TRINITY_DN1564_c0_g2_i1;TRINITY_DN80220_c0_g1_i1;TRINITY_DN41998_c2_g2_i2;TRINITY_DN22333_c0_g3_i1;TRINITY_DN39927_c0_g2_i2;TRINITY_DN21912_c0_g1_i1;TRINITY_DN22333_c0_g1_i1;TRINITY_DN60_c9_g1_i1;TRINITY_DN7671_c0_g1_i1;TRINITY_DN22333_c0_g5_i1;TRINITY_DN22333_c0_g2_i1;TRINITY_DN41998_c2_g2_i1;TRINITY_DN1836_c0_g4_i1
ENSMUSG00000020716	TRINITY_DN90022_c0_g1_i1;TRINITY_DN1950_c0_g4_i1;TRINITY_DN5526_c0_g2_i1;TRINITY_DN438_c0_g2_i1;TRINITY_DN79644_c0_g1_i1;TRINITY_DN80182_c0_g1_i1;TRINITY_DN44394_c0_g1_i1;TRINITY_DN1360_c1_g1_i1;TRINITY_DN68938_c0_g1_i1;TRINITY_DN11726_c0_g1_i1;TRINITY_DN3317_c1_g4_i1;TRINITY_DN2891_c0_g1_i1;TRINITY_DN5526_c0_g2_i2;TRINITY_DN3638_c2_g1_i1;TRINITY_DN71623_c0_g1_i1;TRINITY_DN60780_c0_g1_i1;TRINITY_…
ENSMUSG00000049939	TRINITY_DN351_c2_g1_i1;TRINITY_DN26718_c1_g1_i1;TRINITY_DN60047_c0_g1_i1;TRINITY_DN9272_c2_g2_i1;TRINITY_DN692_c1_g2_i1;TRINITY_DN9273_c2_g1_i1;TRINITY_DN85352_c0_g1_i1;TRINITY_DN32170_c1_g3_i2;TRINITY_DN13913_c0_g3_i1;TRINITY_DN217_c5_g1_i1;TRINITY_DN84589_c0_g1_i1;TRINITY_DN75036_c0_g1_i1;TRINITY_DN8326_c0_g4_i1;TRINITY_DN86412_c0_g1_i1;TRINITY_DN32170_c1_g1_i1;TRINITY_DN2760_c0_g1_i1;TRINITY_D…
ENSMUSG00000070327	TRINITY_DN19526_c0_g1_i1;TRINITY_DN10024_c0_g2_i1;TRINITY_DN523_c8_g2_i1;TRINITY_DN10024_c0_g1_i1;TRINITY_DN19526_c0_g2_i1;TRINITY_DN15292_c0_g3_i1;TRINITY_DN83335_c0_g1_i1;TRINITY_DN48324_c0_g2_i1;TRINITY_DN3700_c0_g1_i1;TRINITY_DN17682_c0_g3_i1;TRINITY_DN79553_c0_g1_i1;TRINITY_DN61841_c0_g1_i1;TRINITY_DN4825_c0_g1_i1;TRINITY_DN34092_c0_g1_i1;TRINITY_DN17682_c0_g1_i1;TRINITY_DN80200_c0_g1_i1;TRI…
ENSMUSG00000021684	TRINITY_DN11592_c0_g3_i1;TRINITY_DN50012_c0_g1_i1;TRINITY_DN5008_c1_g3_i1;TRINITY_DN5008_c1_g1_i1;TRINITY_DN80234_c0_g1_i1;TRINITY_DN19191_c0_g1_i1;TRINITY_DN77817_c0_g1_i1;TRINITY_DN11592_c0_g2_i1;TRINITY_DN7264_c0_g3_i1;TRINITY_DN5008_c1_g2_i1;TRINITY_DN66314_c0_g1_i1;TRINITY_DN26769_c0_g1_i2;TRINITY_DN64498_c0_g1_i1;TRINITY_DN26769_c0_g4_i1;TRINITY_DN13214_c0_g1_i1;TRINITY_DN45443_c0_g2_i1;TRI…
ENSMUSG00000021996	TRINITY_DN80238_c0_g1_i1;TRINITY_DN3787_c0_g1_i1;TRINITY_DN24988_c0_g1_i1;TRINITY_DN32835_c0_g1_i1;TRINITY_DN3787_c0_g1_i3
ENSMUSG00000022219	TRINITY_DN80255_c0_g1_i1
ENSMUSG00000028409	TRINITY_DN18634_c0_g1_i1;TRINITY_DN18634_c0_g8_i1;TRINITY_DN18634_c0_g2_i3;TRINITY_DN18634_c0_g3_i1;TRINITY_DN18634_c0_g4_i1;TRINITY_DN18634_c0_g6_i1;TRINITY_DN75461_c0_g1_i1;TRINITY_DN80280_c0_g1_i1
ENSMUSG00000097414	TRINITY_DN56421_c0_g2_i1;TRINITY_DN84254_c0_g1_i1;TRINITY_DN11419_c0_g1_i1;TRINITY_DN82642_c0_g1_i1;TRINITY_DN66815_c0_g1_i1;TRINITY_DN80286_c0_g1_i1;TRINITY_DN56421_c0_g1_i1
ENSMUSG00000097057	TRINITY_DN64070_c0_g1_i1;TRINITY_DN2816_c0_g1_i2;TRINITY_DN80247_c0_g1_i1;TRINITY_DN2816_c0_g1_i3;TRINITY_DN89675_c0_g1_i1;TRINITY_DN2816_c0_g1_i1
ENSMUSG00000027087	TRINITY_DN1605_c0_g3_i1;TRINITY_DN80223_c0_g1_i1;TRINITY_DN52787_c0_g1_i1;TRINITY_DN36751_c0_g1_i1
ENSMUSG00000027263	TRINITY_DN2492_c0_g2_i1;TRINITY_DN74881_c0_g1_i1;TRINITY_DN88207_c0_g1_i1;TRINITY_DN2642_c0_g2_i1;TRINITY_DN15496_c6_g1_i1;TRINITY_DN31791_c0_g1_i1;TRINITY_DN80425_c0_g1_i1;TRINITY_DN30539_c0_g2_i1;TRINITY_DN2492_c0_g1_i1;TRINITY_DN29813_c0_g1_i1;TRINITY_DN30539_c0_g1_i1;TRINITY_DN71554_c0_g1_i1;TRINITY_DN4315_c0_g1_i2;TRINITY_DN80244_c0_g1_i1;TRINITY_DN2642_c0_g1_i1;TRINITY_DN31791_c0_g2_i1;TRIN…
ENSMUSG00000036281	TRINITY_DN27595_c0_g1_i2;TRINITY_DN19809_c0_g4_i1;TRINITY_DN82604_c0_g1_i1;TRINITY_DN27409_c0_g1_i1;TRINITY_DN19809_c0_g1_i1;TRINITY_DN59867_c0_g1_i1;TRINITY_DN609_c2_g1_i1;TRINITY_DN19809_c0_g2_i1;TRINITY_DN47218_c0_g1_i1;TRINITY_DN27595_c0_g2_i1;TRINITY_DN10412_c0_g2_i1;TRINITY_DN80227_c0_g1_i1;TRINITY_DN44729_c0_g1_i1;TRINITY_DN609_c0_g2_i1;TRINITY_DN61244_c0_g1_i1;TRINITY_DN27409_c0_g2_i1;TRI…
ENSMUSG00000018697	TRINITY_DN8836_c0_g1_i2;TRINITY_DN1355_c4_g1_i1;TRINITY_DN2653_c2_g2_i1;TRINITY_DN8836_c0_g1_i1;TRINITY_DN80266_c0_g1_i1
ENSMUSG00000085253	TRINITY_DN80271_c0_g1_i1;TRINITY_DN86285_c0_g1_i1
ENSMUSG00000109333	TRINITY_DN80241_c0_g1_i1
ENSMUSG00000034684	TRINITY_DN19313_c0_g5_i1;TRINITY_DN80297_c0_g1_i1;TRINITY_DN78943_c0_g1_i1
ENSMUSG00000020389	TRINITY_DN43447_c0_g2_i1;TRINITY_DN82687_c0_g1_i1;TRINITY_DN83824_c0_g1_i1;TRINITY_DN2196_c4_g1_i1;TRINITY_DN80215_c0_g1_i1
ENSMUSG00000050022	TRINITY_DN1227_c0_g1_i3;TRINITY_DN80237_c0_g1_i1;TRINITY_DN61804_c0_g1_i1;TRINITY_DN8303_c1_g5_i3;TRINITY_DN12130_c1_g1_i1;TRINITY_DN49374_c0_g1_i1;TRINITY_DN28529_c0_g1_i1;TRINITY_DN83221_c0_g1_i1
ENSMUSG00000086804	TRINITY_DN34819_c0_g2_i1;TRINITY_DN34819_c0_g5_i1;TRINITY_DN80207_c0_g1_i1;TRINITY_DN81868_c0_g1_i1;TRINITY_DN80801_c0_g1_i1;TRINITY_DN34819_c0_g3_i1;TRINITY_DN34819_c0_g1_i1;TRINITY_DN34819_c0_g4_i1
ENSMUSG00000031822	TRINITY_DN16501_c4_g1_i1;TRINITY_DN7939_c0_g1_i1;TRINITY_DN4657_c2_g1_i1;TRINITY_DN10261_c3_g1_i1;TRINITY_DN7939_c0_g2_i1;TRINITY_DN37014_c0_g1_i1;TRINITY_DN37156_c0_g1_i1;TRINITY_DN3046_c3_g3_i1;TRINITY_DN71273_c0_g1_i1;TRINITY_DN82876_c0_g1_i1;TRINITY_DN72155_c0_g1_i1;TRINITY_DN5871_c0_g1_i1;TRINITY_DN4657_c2_g2_i1;TRINITY_DN35797_c0_g2_i1;TRINITY_DN61167_c0_g1_i1;TRINITY_DN28480_c0_g2_i1;TRINI…
ENSMUSG00000108811	TRINITY_DN11956_c0_g1_i1;TRINITY_DN27896_c0_g1_i1;TRINITY_DN19571_c0_g2_i1;TRINITY_DN19571_c0_g3_i1;TRINITY_DN16650_c0_g5_i1;TRINITY_DN75168_c0_g1_i1;TRINITY_DN2847_c1_g2_i1;TRINITY_DN9385_c0_g1_i1;TRINITY_DN69474_c0_g1_i1;TRINITY_DN87381_c0_g1_i1;TRINITY_DN19597_c0_g3_i1;TRINITY_DN4454_c0_g3_i2;TRINITY_DN8161_c0_g3_i1;TRINITY_DN9696_c0_g6_i1;TRINITY_DN12285_c1_g4_i1;TRINITY_DN4713_c0_g3_i1;TRINI…
ENSMUSG00000041926	TRINITY_DN80270_c0_g1_i1;TRINITY_DN27800_c1_g1_i1
ENSMUSG00000024269	TRINITY_DN82338_c0_g1_i1;TRINITY_DN4065_c0_g3_i1;TRINITY_DN69378_c0_g1_i1;TRINITY_DN11159_c0_g1_i1;TRINITY_DN40196_c1_g1_i1;TRINITY_DN4065_c0_g6_i1;TRINITY_DN16195_c1_g2_i1;TRINITY_DN80204_c0_g1_i1;TRINITY_DN65623_c0_g1_i1
ENSMUSG00000002006	TRINITY_DN13582_c0_g2_i1;TRINITY_DN56527_c0_g1_i1;TRINITY_DN80211_c0_g1_i1;TRINITY_DN13582_c0_g3_i1;TRINITY_DN13582_c0_g1_i3;TRINITY_DN85107_c0_g1_i1;TRINITY_DN13582_c0_g1_i1;TRINITY_DN13582_c0_g1_i2;TRINITY_DN23641_c0_g2_i1;TRINITY_DN41509_c0_g1_i1;TRINITY_DN23641_c0_g1_i1;TRINITY_DN13582_c0_g1_i4;TRINITY_DN13582_c0_g4_i1
ENSMUSG00000072769	TRINITY_DN78752_c0_g1_i1;TRINITY_DN127_c1_g1_i1;TRINITY_DN80261_c0_g1_i1
ENSMUSG00000005686	TRINITY_DN67812_c0_g1_i1;TRINITY_DN44474_c0_g1_i1;TRINITY_DN14766_c0_g2_i1;TRINITY_DN67632_c0_g1_i1;TRINITY_DN73817_c0_g1_i1;TRINITY_DN8289_c0_g1_i1;TRINITY_DN80296_c0_g1_i1;TRINITY_DN8867_c0_g3_i1;TRINITY_DN2418_c0_g1_i2;TRINITY_DN14766_c0_g3_i1;TRINITY_DN2418_c0_g1_i1;TRINITY_DN78800_c0_g1_i1;TRINITY_DN8867_c0_g1_i1;TRINITY_DN14766_c0_g1_i1;TRINITY_DN79077_c0_g1_i1;TRINITY_DN8867_c0_g2_i1;TRINI…
ENSMUSG00000115433	TRINITY_DN11062_c0_g3_i1;TRINITY_DN28715_c0_g1_i1;TRINITY_DN6906_c0_g8_i1;TRINITY_DN7144_c0_g3_i1;TRINITY_DN6793_c0_g5_i1;TRINITY_DN7144_c0_g4_i1;TRINITY_DN9793_c1_g2_i1;TRINITY_DN5066_c3_g1_i1;TRINITY_DN17781_c0_g1_i1;TRINITY_DN85992_c0_g1_i1;TRINITY_DN6906_c0_g3_i1;TRINITY_DN11062_c1_g3_i1;TRINITY_DN17793_c1_g2_i1;TRINITY_DN11107_c0_g1_i1;TRINITY_DN28715_c0_g3_i1;TRINITY_DN28715_c0_g5_i1;TRINIT…
ENSMUSG00000087492	TRINITY_DN52861_c0_g2_i1;TRINITY_DN1310_c0_g1_i4;TRINITY_DN1845_c0_g1_i3;TRINITY_DN28763_c0_g1_i1;TRINITY_DN1310_c0_g1_i2;TRINITY_DN52861_c0_g1_i1;TRINITY_DN1310_c0_g1_i1;TRINITY_DN25324_c3_g1_i1;TRINITY_DN4592_c0_g1_i1;TRINITY_DN1041_c0_g1_i1;TRINITY_DN7838_c0_g2_i2;TRINITY_DN7872_c4_g5_i1;TRINITY_DN24702_c0_g1_i1;TRINITY_DN1845_c0_g1_i4
ENSMUSG00000045038	TRINITY_DN120_c1_g2_i1;TRINITY_DN89429_c0_g1_i1;TRINITY_DN51889_c0_g1_i1;TRINITY_DN47402_c0_g1_i1;TRINITY_DN83001_c0_g1_i1;TRINITY_DN44856_c0_g2_i1;TRINITY_DN10254_c0_g2_i1;TRINITY_DN10254_c0_g1_i1;TRINITY_DN65105_c0_g1_i1;TRINITY_DN80088_c0_g1_i1;TRINITY_DN80383_c0_g1_i1;TRINITY_DN8802_c0_g3_i3;TRINITY_DN120_c1_g2_i3;TRINITY_DN29339_c0_g1_i1;TRINITY_DN23451_c0_g1_i1;TRINITY_DN47439_c0_g1_i1;TRIN…
ENSMUSG00000022139	TRINITY_DN56777_c0_g1_i1;TRINITY_DN52348_c0_g1_i1;TRINITY_DN13669_c0_g4_i1;TRINITY_DN13669_c0_g4_i4;TRINITY_DN13669_c0_g7_i1;TRINITY_DN28741_c0_g2_i1;TRINITY_DN13669_c0_g5_i1;TRINITY_DN26740_c0_g1_i1;TRINITY_DN34895_c0_g1_i1;TRINITY_DN14550_c0_g1_i1;TRINITY_DN15965_c0_g2_i5;TRINITY_DN34895_c0_g2_i1;TRINITY_DN13669_c0_g3_i1;TRINITY_DN15965_c0_g2_i1;TRINITY_DN15965_c0_g2_i2;TRINITY_DN15965_c0_g2_i3…
ENSMUSG00000074235	TRINITY_DN2016_c0_g1_i1;TRINITY_DN84377_c0_g1_i1;TRINITY_DN28742_c1_g1_i1;TRINITY_DN14675_c0_g1_i2;TRINITY_DN2016_c0_g1_i3;TRINITY_DN14675_c0_g1_i1;TRINITY_DN6648_c0_g1_i1
ENSMUSG00000116858	TRINITY_DN1463_c1_g2_i1;TRINITY_DN5510_c8_g1_i1;TRINITY_DN646_c0_g1_i2;TRINITY_DN2024_c2_g1_i1;TRINITY_DN1326_c0_g2_i3;TRINITY_DN1326_c0_g2_i1;TRINITY_DN7797_c6_g1_i1;TRINITY_DN28742_c0_g3_i1;TRINITY_DN757_c0_g5_i2
ENSMUSG00000028115	TRINITY_DN28747_c0_g1_i1;TRINITY_DN15116_c0_g1_i1
ENSMUSG00000103553	TRINITY_DN28732_c0_g1_i1
ENSMUSG00000033981	TRINITY_DN66766_c0_g1_i1;TRINITY_DN28708_c0_g1_i1;TRINITY_DN8295_c1_g5_i1;TRINITY_DN28708_c0_g2_i1;TRINITY_DN10714_c3_g5_i1;TRINITY_DN388_c1_g1_i1;TRINITY_DN723_c1_g1_i1;TRINITY_DN80358_c0_g1_i1;TRINITY_DN28708_c0_g4_i1;TRINITY_DN12929_c0_g1_i1;TRINITY_DN28708_c0_g3_i1
ENSMUSG00000021981	TRINITY_DN77395_c0_g1_i1;TRINITY_DN32051_c2_g1_i1;TRINITY_DN75078_c0_g1_i1;TRINITY_DN9633_c0_g4_i2;TRINITY_DN993_c0_g3_i1;TRINITY_DN28748_c0_g1_i1;TRINITY_DN8596_c0_g1_i1;TRINITY_DN29627_c0_g2_i1;TRINITY_DN164_c1_g1_i1;TRINITY_DN19064_c3_g1_i1;TRINITY_DN29627_c0_g3_i1;TRINITY_DN29627_c0_g1_i1;TRINITY_DN9633_c0_g4_i3;TRINITY_DN9879_c0_g1_i1;TRINITY_DN13469_c3_g1_i1;TRINITY_DN9633_c0_g4_i1;TRINITY_…
ENSMUSG00000115704	TRINITY_DN13588_c0_g1_i1;TRINITY_DN28759_c0_g3_i1;TRINITY_DN43886_c0_g1_i1;TRINITY_DN27273_c0_g1_i1;TRINITY_DN89679_c0_g1_i1;TRINITY_DN37995_c0_g1_i1;TRINITY_DN28759_c0_g2_i1;TRINITY_DN48623_c0_g1_i1;TRINITY_DN1965_c2_g1_i2;TRINITY_DN14450_c2_g2_i4;TRINITY_DN21067_c1_g3_i1;TRINITY_DN59366_c0_g1_i1;TRINITY_DN3400_c1_g1_i1;TRINITY_DN68827_c0_g1_i1;TRINITY_DN28759_c0_g1_i1;TRINITY_DN7571_c0_g1_i1;TR…
ENSMUSG00000037487	TRINITY_DN28702_c0_g5_i1;TRINITY_DN16949_c0_g2_i1;TRINITY_DN28702_c0_g1_i1;TRINITY_DN58252_c0_g1_i1;TRINITY_DN43286_c0_g1_i1;TRINITY_DN19147_c0_g1_i1;TRINITY_DN36584_c0_g1_i1;TRINITY_DN53744_c0_g1_i1;TRINITY_DN28702_c0_g4_i1;TRINITY_DN45421_c0_g1_i1;TRINITY_DN40619_c0_g1_i1;TRINITY_DN28702_c0_g2_i1;TRINITY_DN16949_c0_g5_i1;TRINITY_DN83287_c0_g1_i1;TRINITY_DN28702_c0_g1_i2;TRINITY_DN5260_c0_g7_i1;…
ENSMUSG00000093650	TRINITY_DN77286_c0_g1_i1;TRINITY_DN27700_c0_g1_i1;TRINITY_DN11027_c0_g3_i1;TRINITY_DN13052_c0_g6_i1;TRINITY_DN73887_c0_g1_i1;TRINITY_DN58308_c0_g1_i1;TRINITY_DN12985_c0_g5_i1;TRINITY_DN21580_c0_g1_i1;TRINITY_DN5962_c0_g2_i10;TRINITY_DN28716_c0_g2_i1;TRINITY_DN31047_c0_g1_i1;TRINITY_DN15253_c0_g2_i1;TRINITY_DN29154_c0_g1_i1;TRINITY_DN12985_c0_g2_i1;TRINITY_DN15253_c0_g4_i1;TRINITY_DN38867_c0_g1_i1…
ENSMUSG00000040520	TRINITY_DN66362_c0_g1_i1;TRINITY_DN20385_c0_g1_i1;TRINITY_DN40682_c0_g3_i1;TRINITY_DN26679_c0_g5_i1;TRINITY_DN23161_c0_g1_i1;TRINITY_DN8216_c0_g2_i1;TRINITY_DN53974_c0_g1_i1;TRINITY_DN28775_c0_g1_i1;TRINITY_DN19129_c0_g1_i1;TRINITY_DN23935_c0_g1_i1;TRINITY_DN9588_c0_g2_i1;TRINITY_DN9588_c0_g3_i1;TRINITY_DN20854_c0_g1_i1;TRINITY_DN22634_c0_g1_i1;TRINITY_DN8216_c0_g4_i1;TRINITY_DN8216_c0_g1_i1;TRIN…
ENSMUSG00000056004	TRINITY_DN148_c0_g3_i1;TRINITY_DN2680_c5_g1_i1;TRINITY_DN10629_c1_g9_i1;TRINITY_DN22957_c0_g2_i1;TRINITY_DN11191_c0_g2_i1;TRINITY_DN20323_c0_g3_i1;TRINITY_DN19783_c0_g4_i1;TRINITY_DN19783_c0_g2_i2;TRINITY_DN20269_c0_g1_i1;TRINITY_DN16249_c0_g1_i1;TRINITY_DN10629_c1_g3_i1;TRINITY_DN28204_c0_g2_i1;TRINITY_DN66319_c0_g1_i1;TRINITY_DN22957_c0_g3_i1;TRINITY_DN76613_c0_g1_i1;TRINITY_DN10629_c1_g1_i1;TR…
ENSMUSG00000086196	TRINITY_DN15572_c1_g11_i1;TRINITY_DN2884_c1_g3_i1;TRINITY_DN9061_c0_g1_i1;TRINITY_DN15572_c1_g1_i5;TRINITY_DN9061_c0_g5_i1;TRINITY_DN28794_c0_g1_i1;TRINITY_DN15572_c1_g10_i1;TRINITY_DN15572_c1_g1_i4;TRINITY_DN9061_c0_g4_i1;TRINITY_DN15572_c1_g1_i3;TRINITY_DN2884_c1_g2_i1;TRINITY_DN43461_c1_g1_i1;TRINITY_DN15572_c1_g3_i1;TRINITY_DN6309_c0_g1_i1;TRINITY_DN9061_c0_g3_i1;TRINITY_DN15572_c1_g6_i1;TRIN…
ENSMUSG00000024299	TRINITY_DN28794_c0_g2_i1
ENSMUSG00000061436	TRINITY_DN88182_c0_g1_i1;TRINITY_DN32485_c0_g1_i1;TRINITY_DN31728_c0_g1_i1;TRINITY_DN32485_c0_g2_i1;TRINITY_DN30436_c0_g2_i1;TRINITY_DN6418_c1_g1_i2;TRINITY_DN29598_c0_g3_i2;TRINITY_DN6204_c0_g4_i1;TRINITY_DN30436_c0_g1_i1;TRINITY_DN28794_c0_g3_i1;TRINITY_DN17452_c0_g1_i2;TRINITY_DN61882_c0_g1_i1
ENSMUSG00000029916	TRINITY_DN14641_c0_g1_i1;TRINITY_DN23902_c0_g1_i1;TRINITY_DN53539_c0_g1_i1;TRINITY_DN42510_c0_g1_i1;TRINITY_DN87674_c0_g1_i1;TRINITY_DN52526_c0_g1_i1;TRINITY_DN10698_c0_g1_i1;TRINITY_DN34033_c0_g1_i1;TRINITY_DN42510_c0_g2_i1;TRINITY_DN86603_c0_g1_i1;TRINITY_DN12784_c0_g1_i1;TRINITY_DN36074_c0_g1_i1;TRINITY_DN21061_c0_g1_i1;TRINITY_DN12784_c0_g5_i1;TRINITY_DN12784_c0_g4_i1;TRINITY_DN12784_c1_g1_i1…
ENSMUSG00000008136	TRINITY_DN28745_c0_g2_i2;TRINITY_DN19123_c1_g2_i1;TRINITY_DN13640_c0_g1_i1;TRINITY_DN45926_c0_g2_i1;TRINITY_DN28745_c0_g2_i1;TRINITY_DN67126_c0_g1_i1;TRINITY_DN28745_c0_g3_i1;TRINITY_DN19123_c1_g3_i1;TRINITY_DN19123_c1_g1_i1;TRINITY_DN69955_c0_g1_i1;TRINITY_DN28745_c0_g1_i1;TRINITY_DN45926_c0_g1_i1;TRINITY_DN56095_c0_g1_i1
ENSMUSG00000087201	TRINITY_DN11925_c0_g3_i1;TRINITY_DN8820_c0_g6_i1;TRINITY_DN53930_c7_g1_i1;TRINITY_DN15389_c0_g1_i1;TRINITY_DN7482_c1_g1_i1;TRINITY_DN7482_c1_g2_i1;TRINITY_DN22710_c0_g1_i1;TRINITY_DN2631_c0_g2_i2;TRINITY_DN34266_c1_g6_i1;TRINITY_DN2631_c0_g1_i1;TRINITY_DN11925_c0_g4_i1;TRINITY_DN14151_c0_g2_i1;TRINITY_DN2631_c0_g2_i1;TRINITY_DN3072_c0_g1_i1;TRINITY_DN2631_c0_g3_i1;TRINITY_DN7666_c0_g1_i1;TRINITY_…
ENSMUSG00000021868	TRINITY_DN82364_c0_g1_i1;TRINITY_DN28746_c0_g1_i1
ENSMUSG00000041915	TRINITY_DN76963_c0_g1_i1;TRINITY_DN28760_c0_g1_i1;TRINITY_DN48594_c0_g1_i1;TRINITY_DN55730_c0_g1_i1;TRINITY_DN22905_c0_g4_i3;TRINITY_DN55730_c0_g2_i1
ENSMUSG00000021071	TRINITY_DN82180_c0_g1_i1;TRINITY_DN68175_c0_g1_i1;TRINITY_DN36217_c1_g1_i1;TRINITY_DN9140_c0_g2_i1;TRINITY_DN59147_c0_g1_i1;TRINITY_DN87899_c0_g1_i1;TRINITY_DN72025_c0_g1_i1;TRINITY_DN9140_c0_g1_i2;TRINITY_DN9140_c0_g1_i1;TRINITY_DN70467_c0_g1_i1;TRINITY_DN5236_c0_g1_i1;TRINITY_DN13124_c0_g2_i2;TRINITY_DN28770_c0_g1_i1;TRINITY_DN13124_c0_g2_i1;TRINITY_DN36478_c0_g1_i1;TRINITY_DN2_c3_g2_i1;TRINITY…
ENSMUSG00000047980	TRINITY_DN43622_c0_g2_i1;TRINITY_DN43622_c0_g1_i1;TRINITY_DN12602_c0_g1_i1;TRINITY_DN12602_c0_g2_i1;TRINITY_DN30493_c0_g1_i1;TRINITY_DN30493_c0_g2_i1;TRINITY_DN28713_c0_g1_i1
ENSMUSG00000041703	TRINITY_DN28754_c0_g1_i1;TRINITY_DN28754_c0_g2_i1;TRINITY_DN61062_c0_g1_i1
ENSMUSG00000026696	TRINITY_DN71627_c0_g1_i1;TRINITY_DN75694_c0_g1_i1;TRINITY_DN28700_c0_g3_i1;TRINITY_DN28700_c0_g1_i1;TRINITY_DN28700_c0_g2_i1
ENSMUSG00000110335	TRINITY_DN7494_c0_g1_i1;TRINITY_DN28791_c0_g1_i1;TRINITY_DN70017_c0_g1_i1
ENSMUSG00000103079	TRINITY_DN18433_c0_g2_i1;TRINITY_DN28771_c0_g1_i1;TRINITY_DN18433_c0_g3_i1;TRINITY_DN18433_c0_g1_i1;TRINITY_DN38658_c0_g1_i1
ENSMUSG00000067713	TRINITY_DN10825_c1_g1_i1;TRINITY_DN10825_c0_g1_i3;TRINITY_DN28788_c0_g1_i1;TRINITY_DN5510_c7_g1_i1;TRINITY_DN10825_c0_g1_i2;TRINITY_DN60594_c0_g1_i1;TRINITY_DN9959_c3_g1_i1;TRINITY_DN10825_c0_g1_i1
ENSMUSG00000046480	TRINITY_DN74771_c0_g1_i1;TRINITY_DN47721_c3_g1_i1;TRINITY_DN68673_c0_g1_i1;TRINITY_DN9447_c0_g1_i1;TRINITY_DN20683_c0_g1_i1;TRINITY_DN29430_c0_g1_i1;TRINITY_DN47721_c3_g2_i1;TRINITY_DN32025_c0_g1_i1;TRINITY_DN28736_c0_g1_i1;TRINITY_DN29430_c0_g2_i1;TRINITY_DN10962_c0_g3_i1;TRINITY_DN88309_c0_g1_i1;TRINITY_DN10962_c0_g1_i1;TRINITY_DN29430_c0_g3_i1;TRINITY_DN28736_c0_g2_i1;TRINITY_DN10962_c0_g2_i1;…
ENSMUSG00000089798	TRINITY_DN85877_c0_g1_i1;TRINITY_DN86465_c0_g1_i1;TRINITY_DN45_c0_g1_i22;TRINITY_DN45_c0_g1_i12;TRINITY_DN6741_c0_g2_i1;TRINITY_DN28781_c0_g1_i1;TRINITY_DN106_c0_g1_i1;TRINITY_DN43355_c0_g1_i1;TRINITY_DN45_c0_g1_i11;TRINITY_DN45_c0_g1_i3
ENSMUSG00000021596	TRINITY_DN7134_c3_g1_i2;TRINITY_DN27957_c0_g2_i1;TRINITY_DN7134_c3_g2_i1;TRINITY_DN11115_c0_g3_i1;TRINITY_DN26114_c0_g1_i1;TRINITY_DN6734_c3_g1_i1;TRINITY_DN20602_c0_g1_i1;TRINITY_DN27357_c0_g1_i1;TRINITY_DN20591_c0_g1_i1;TRINITY_DN20602_c0_g1_i2;TRINITY_DN25868_c0_g5_i1;TRINITY_DN44869_c0_g1_i1;TRINITY_DN60087_c0_g1_i1;TRINITY_DN11115_c0_g2_i1;TRINITY_DN7134_c3_g4_i1;TRINITY_DN27579_c0_g1_i1;TRI…
ENSMUSG00000100603	TRINITY_DN19855_c0_g1_i1;TRINITY_DN11313_c3_g2_i1;TRINITY_DN18362_c0_g1_i1;TRINITY_DN47076_c0_g1_i1;TRINITY_DN26404_c0_g2_i1;TRINITY_DN26404_c0_g3_i1;TRINITY_DN24201_c0_g1_i1;TRINITY_DN37499_c0_g1_i1;TRINITY_DN11313_c3_g3_i1;TRINITY_DN13703_c0_g3_i1;TRINITY_DN47076_c0_g2_i1;TRINITY_DN5728_c0_g3_i1;TRINITY_DN23349_c0_g1_i1;TRINITY_DN5728_c0_g1_i1;TRINITY_DN37705_c0_g1_i1;TRINITY_DN28703_c0_g1_i1;T…
ENSMUSG00000035840	TRINITY_DN28714_c0_g4_i1;TRINITY_DN28714_c0_g1_i1;TRINITY_DN20109_c0_g3_i1;TRINITY_DN20109_c0_g2_i1;TRINITY_DN82605_c0_g1_i1;TRINITY_DN28714_c0_g3_i1;TRINITY_DN28714_c0_g5_i1;TRINITY_DN20109_c0_g4_i1;TRINITY_DN28714_c0_g2_i1;TRINITY_DN718_c0_g2_i3;TRINITY_DN20109_c0_g1_i1
ENSMUSG00000086124	TRINITY_DN28782_c0_g2_i1;TRINITY_DN28782_c0_g3_i1;TRINITY_DN28782_c0_g1_i1
ENSMUSG00000114541	TRINITY_DN28772_c0_g2_i1
ENSMUSG00000063480	TRINITY_DN26989_c0_g1_i1;TRINITY_DN28752_c0_g1_i1;TRINITY_DN20177_c0_g1_i1
ENSMUSG00000027016	TRINITY_DN77027_c0_g1_i1;TRINITY_DN29590_c0_g1_i2;TRINITY_DN29590_c0_g2_i1;TRINITY_DN63460_c0_g1_i1;TRINITY_DN29590_c0_g3_i1;TRINITY_DN1447_c0_g1_i1;TRINITY_DN70404_c0_g1_i1;TRINITY_DN20356_c0_g1_i1;TRINITY_DN79456_c0_g1_i1;TRINITY_DN6929_c1_g1_i2;TRINITY_DN55924_c0_g1_i1;TRINITY_DN28757_c0_g1_i1;TRINITY_DN6929_c1_g1_i5;TRINITY_DN6929_c1_g1_i1;TRINITY_DN29590_c0_g1_i1;TRINITY_DN6929_c1_g1_i4
ENSMUSG00000025405	TRINITY_DN7318_c0_g2_i1;TRINITY_DN28740_c0_g1_i1;TRINITY_DN2317_c1_g3_i1;TRINITY_DN5024_c3_g1_i1;TRINITY_DN4698_c0_g1_i1;TRINITY_DN908_c0_g3_i1
ENSMUSG00000028549	TRINITY_DN18087_c0_g1_i1;TRINITY_DN5805_c0_g1_i4;TRINITY_DN54387_c0_g1_i1;TRINITY_DN52698_c0_g1_i1;TRINITY_DN12936_c0_g4_i1;TRINITY_DN54387_c0_g3_i1;TRINITY_DN1461_c0_g2_i1;TRINITY_DN54387_c0_g1_i2;TRINITY_DN33038_c1_g4_i1;TRINITY_DN45518_c0_g1_i1;TRINITY_DN57544_c1_g4_i1;TRINITY_DN76199_c0_g1_i1;TRINITY_DN6098_c2_g4_i2;TRINITY_DN74720_c0_g1_i1;TRINITY_DN3092_c0_g2_i1;TRINITY_DN54387_c0_g5_i1;TRI…
ENSMUSG00000012609	TRINITY_DN28767_c0_g12_i1;TRINITY_DN28767_c0_g6_i1;TRINITY_DN14076_c0_g1_i1;TRINITY_DN74535_c0_g1_i1;TRINITY_DN28767_c0_g5_i1;TRINITY_DN266_c1_g2_i1;TRINITY_DN21040_c0_g1_i1;TRINITY_DN6065_c3_g1_i1;TRINITY_DN14076_c0_g4_i1;TRINITY_DN44230_c0_g1_i1;TRINITY_DN21040_c0_g3_i1;TRINITY_DN1606_c1_g2_i1;TRINITY_DN72665_c0_g1_i1;TRINITY_DN443_c0_g4_i1;TRINITY_DN14076_c0_g3_i1;TRINITY_DN89536_c0_g1_i1;TRIN…
ENSMUSG00000046168	TRINITY_DN62612_c0_g1_i1;TRINITY_DN67992_c0_g1_i1;TRINITY_DN28767_c0_g8_i1;TRINITY_DN1807_c0_g2_i2
ENSMUSG00000036698	TRINITY_DN41168_c0_g1_i1;TRINITY_DN13071_c0_g1_i1;TRINITY_DN72531_c0_g1_i1;TRINITY_DN50228_c0_g2_i2;TRINITY_DN49421_c0_g2_i1;TRINITY_DN10437_c0_g1_i1;TRINITY_DN16994_c0_g2_i1;TRINITY_DN32182_c0_g1_i1;TRINITY_DN77473_c0_g1_i1;TRINITY_DN4617_c3_g2_i1;TRINITY_DN42515_c0_g1_i1;TRINITY_DN28767_c0_g9_i1;TRINITY_DN79990_c0_g1_i1;TRINITY_DN10437_c0_g2_i1;TRINITY_DN27034_c0_g1_i1;TRINITY_DN83655_c0_g1_i1;…
ENSMUSG00000033713	TRINITY_DN86194_c0_g1_i1;TRINITY_DN14715_c0_g1_i1;TRINITY_DN72755_c0_g1_i1;TRINITY_DN41834_c0_g1_i1;TRINITY_DN78405_c0_g1_i1;TRINITY_DN71773_c0_g1_i1;TRINITY_DN28767_c1_g1_i1;TRINITY_DN83974_c0_g1_i1;TRINITY_DN10357_c0_g1_i1;TRINITY_DN7048_c3_g1_i1;TRINITY_DN84552_c0_g1_i1;TRINITY_DN24496_c0_g1_i1;TRINITY_DN585_c4_g1_i1;TRINITY_DN28317_c1_g1_i1;TRINITY_DN44_c7_g1_i2;TRINITY_DN11289_c1_g1_i1;TRINI…
ENSMUSG00000004562	TRINITY_DN28783_c0_g1_i1;TRINITY_DN69815_c0_g1_i1;TRINITY_DN69247_c0_g1_i1;TRINITY_DN32957_c0_g2_i1;TRINITY_DN32957_c0_g3_i1;TRINITY_DN2691_c5_g1_i1;TRINITY_DN28520_c0_g1_i1;TRINITY_DN28520_c0_g2_i1;TRINITY_DN32957_c0_g1_i1;TRINITY_DN51000_c0_g1_i1;TRINITY_DN62295_c0_g1_i1;TRINITY_DN28520_c0_g1_i2;TRINITY_DN1349_c3_g1_i1;TRINITY_DN27375_c0_g1_i1;TRINITY_DN56402_c0_g1_i1;TRINITY_DN28783_c0_g2_i4;T…
ENSMUSG00000028573	TRINITY_DN46893_c0_g1_i1;TRINITY_DN21916_c0_g2_i1;TRINITY_DN9304_c0_g1_i1;TRINITY_DN21653_c0_g3_i1;TRINITY_DN40923_c0_g2_i1;TRINITY_DN18580_c0_g6_i1;TRINITY_DN76524_c0_g1_i1;TRINITY_DN21916_c0_g1_i1;TRINITY_DN18580_c0_g1_i1;TRINITY_DN21653_c0_g2_i1;TRINITY_DN28783_c0_g2_i1;TRINITY_DN13305_c0_g2_i1;TRINITY_DN86510_c0_g1_i1;TRINITY_DN13305_c0_g1_i1;TRINITY_DN40923_c0_g1_i1;TRINITY_DN40923_c0_g4_i1;…
ENSMUSG00000022607	TRINITY_DN27612_c0_g1_i1;TRINITY_DN70420_c0_g1_i1;TRINITY_DN1829_c1_g1_i1;TRINITY_DN21352_c0_g2_i2;TRINITY_DN680_c0_g3_i1;TRINITY_DN4180_c2_g3_i1;TRINITY_DN7241_c0_g3_i1;TRINITY_DN38179_c0_g2_i1;TRINITY_DN118_c1_g4_i1;TRINITY_DN1234_c5_g1_i1;TRINITY_DN971_c4_g1_i1;TRINITY_DN19040_c0_g5_i1;TRINITY_DN16195_c0_g3_i1;TRINITY_DN1724_c1_g1_i3;TRINITY_DN1224_c0_g6_i1;TRINITY_DN19040_c0_g1_i1;TRINITY_DN2…
ENSMUSG00000087614	TRINITY_DN73840_c0_g1_i1;TRINITY_DN75912_c0_g1_i1;TRINITY_DN28783_c4_g1_i1;TRINITY_DN517_c0_g3_i4
ENSMUSG00000046008	TRINITY_DN28783_c1_g3_i1;TRINITY_DN11151_c3_g2_i1
ENSMUSG00000030595	TRINITY_DN55124_c0_g1_i1;TRINITY_DN28783_c1_g2_i2;TRINITY_DN26118_c0_g1_i1;TRINITY_DN36999_c0_g1_i2;TRINITY_DN28783_c1_g2_i1;TRINITY_DN36999_c0_g1_i1;TRINITY_DN20741_c0_g1_i1;TRINITY_DN76102_c0_g1_i1
ENSMUSG00000031776	TRINITY_DN619_c1_g1_i1;TRINITY_DN19117_c0_g1_i2;TRINITY_DN28783_c1_g1_i1;TRINITY_DN19117_c0_g1_i1;TRINITY_DN75126_c0_g1_i1
ENSMUSG00000051359	TRINITY_DN56305_c0_g1_i1;TRINITY_DN20942_c0_g2_i1;TRINITY_DN8905_c0_g1_i1;TRINITY_DN28792_c0_g1_i1;TRINITY_DN26613_c0_g2_i1;TRINITY_DN75663_c0_g1_i1;TRINITY_DN44213_c0_g1_i1;TRINITY_DN67562_c0_g1_i1;TRINITY_DN71848_c0_g1_i1;TRINITY_DN80355_c0_g1_i1;TRINITY_DN85947_c0_g1_i1;TRINITY_DN70071_c0_g1_i1;TRINITY_DN26613_c0_g1_i1;TRINITY_DN73237_c0_g1_i1;TRINITY_DN16797_c0_g1_i1;TRINITY_DN77697_c0_g1_i1;…
ENSMUSG00000097023	TRINITY_DN8536_c0_g1_i1;TRINITY_DN28729_c0_g1_i1;TRINITY_DN60824_c0_g1_i1;TRINITY_DN76140_c0_g1_i1;TRINITY_DN22355_c0_g1_i1;TRINITY_DN88695_c0_g1_i1;TRINITY_DN68983_c0_g1_i1;TRINITY_DN22355_c0_g2_i1;TRINITY_DN8536_c0_g2_i1;TRINITY_DN75048_c0_g1_i1;TRINITY_DN22049_c0_g9_i1;TRINITY_DN59629_c0_g1_i1;TRINITY_DN50082_c0_g1_i1;TRINITY_DN22049_c0_g3_i1;TRINITY_DN85963_c0_g1_i1;TRINITY_DN992_c0_g2_i1;TRI…
ENSMUSG00000006269	TRINITY_DN31984_c0_g1_i1;TRINITY_DN10470_c0_g5_i1;TRINITY_DN14228_c0_g1_i1;TRINITY_DN14228_c0_g3_i1;TRINITY_DN18113_c0_g2_i1;TRINITY_DN28750_c0_g2_i1;TRINITY_DN77378_c0_g1_i1;TRINITY_DN28750_c0_g1_i1;TRINITY_DN31951_c0_g1_i1;TRINITY_DN89381_c0_g1_i1;TRINITY_DN33319_c0_g2_i1;TRINITY_DN18113_c0_g1_i1;TRINITY_DN10470_c0_g3_i1;TRINITY_DN7693_c0_g1_i1;TRINITY_DN10470_c0_g2_i1;TRINITY_DN33319_c0_g4_i1;…
ENSMUSG00000060923	TRINITY_DN178_c0_g3_i3;TRINITY_DN3433_c0_g1_i1;TRINITY_DN89046_c0_g1_i1;TRINITY_DN80988_c0_g1_i1;TRINITY_DN35356_c0_g1_i1;TRINITY_DN84955_c0_g1_i1;TRINITY_DN16292_c0_g2_i2;TRINITY_DN16292_c0_g2_i1;TRINITY_DN16292_c0_g1_i1;TRINITY_DN178_c0_g3_i2;TRINITY_DN178_c0_g3_i5;TRINITY_DN14572_c0_g1_i1;TRINITY_DN178_c0_g3_i4;TRINITY_DN3433_c0_g1_i2;TRINITY_DN178_c0_g3_i1;TRINITY_DN3433_c0_g2_i1;TRINITY_DN73…
ENSMUSG00000110373	TRINITY_DN12833_c3_g1_i1;TRINITY_DN11318_c4_g1_i1;TRINITY_DN79429_c0_g1_i1;TRINITY_DN8221_c1_g1_i1;TRINITY_DN62859_c0_g1_i1
ENSMUSG00000029125	TRINITY_DN89305_c0_g1_i1;TRINITY_DN73143_c0_g1_i1;TRINITY_DN64054_c0_g1_i1;TRINITY_DN28606_c0_g2_i1;TRINITY_DN28606_c0_g1_i1;TRINITY_DN82550_c0_g1_i1;TRINITY_DN79469_c0_g1_i1;TRINITY_DN41608_c0_g1_i1
ENSMUSG00000030805	TRINITY_DN53330_c0_g1_i1;TRINITY_DN2062_c0_g1_i1;TRINITY_DN2062_c0_g2_i1;TRINITY_DN36862_c0_g1_i1;TRINITY_DN18813_c2_g2_i1;TRINITY_DN65154_c0_g1_i1;TRINITY_DN79452_c0_g1_i1
ENSMUSG00000052387	TRINITY_DN4052_c1_g2_i3;TRINITY_DN8109_c0_g1_i3;TRINITY_DN11477_c0_g3_i1;TRINITY_DN4052_c1_g2_i1;TRINITY_DN6400_c0_g1_i1;TRINITY_DN55240_c0_g1_i1;TRINITY_DN36808_c0_g1_i1;TRINITY_DN77358_c0_g1_i1;TRINITY_DN11477_c0_g2_i1;TRINITY_DN27751_c0_g4_i2;TRINITY_DN38222_c0_g1_i1;TRINITY_DN65139_c0_g1_i1;TRINITY_DN18507_c1_g1_i1;TRINITY_DN11740_c0_g1_i1;TRINITY_DN56262_c0_g1_i1;TRINITY_DN8109_c0_g1_i1;TRIN…
ENSMUSG00000032216	TRINITY_DN50287_c0_g1_i1;TRINITY_DN5004_c0_g1_i2;TRINITY_DN5004_c0_g1_i1;TRINITY_DN7846_c2_g1_i1;TRINITY_DN79405_c0_g1_i1;TRINITY_DN23738_c0_g1_i1;TRINITY_DN50287_c0_g2_i1;TRINITY_DN1266_c5_g1_i1
ENSMUSG00000085085	TRINITY_DN79436_c0_g1_i1
ENSMUSG00000062961	TRINITY_DN86650_c0_g1_i1;TRINITY_DN79950_c0_g1_i1;TRINITY_DN77220_c0_g1_i1;TRINITY_DN79489_c0_g1_i1;TRINITY_DN68459_c0_g1_i1
ENSMUSG00000038412	TRINITY_DN28337_c0_g1_i1;TRINITY_DN28337_c0_g2_i1;TRINITY_DN79447_c0_g1_i1;TRINITY_DN71873_c0_g1_i1;TRINITY_DN40465_c0_g1_i1
ENSMUSG00000050541	TRINITY_DN64448_c0_g1_i1;TRINITY_DN39107_c0_g3_i1;TRINITY_DN79412_c0_g1_i1
ENSMUSG00000104748	TRINITY_DN85867_c0_g1_i1;TRINITY_DN79406_c0_g1_i1;TRINITY_DN77835_c0_g1_i1
ENSMUSG00000040125	TRINITY_DN84005_c0_g1_i1;TRINITY_DN24875_c0_g1_i1;TRINITY_DN64573_c0_g1_i1;TRINITY_DN79457_c0_g1_i1;TRINITY_DN60864_c0_g1_i1
ENSMUSG00000043909	TRINITY_DN20171_c0_g1_i1;TRINITY_DN14439_c0_g2_i4;TRINITY_DN54677_c0_g1_i1;TRINITY_DN79479_c0_g1_i1;TRINITY_DN85685_c0_g1_i1;TRINITY_DN30612_c0_g1_i1;TRINITY_DN14439_c0_g2_i3;TRINITY_DN4393_c3_g1_i1;TRINITY_DN7200_c2_g1_i1;TRINITY_DN167_c9_g1_i1;TRINITY_DN50541_c0_g1_i1;TRINITY_DN1754_c0_g2_i1;TRINITY_DN86342_c0_g1_i1;TRINITY_DN81751_c0_g1_i1;TRINITY_DN14439_c0_g2_i2;TRINITY_DN38422_c1_g1_i1;TRIN…
ENSMUSG00000073985	TRINITY_DN50358_c0_g1_i2;TRINITY_DN79472_c0_g1_i1;TRINITY_DN50358_c0_g1_i3;TRINITY_DN915_c0_g1_i1;TRINITY_DN50358_c0_g1_i1;TRINITY_DN915_c0_g1_i2
ENSMUSG00000089941	TRINITY_DN30290_c1_g3_i2;TRINITY_DN66848_c0_g1_i1;TRINITY_DN76488_c0_g1_i1;TRINITY_DN59707_c0_g1_i1;TRINITY_DN79234_c0_g1_i1;TRINITY_DN69472_c0_g1_i1;TRINITY_DN85939_c0_g1_i1;TRINITY_DN58040_c0_g1_i1;TRINITY_DN81822_c0_g1_i1;TRINITY_DN79038_c0_g1_i1;TRINITY_DN85616_c0_g1_i1;TRINITY_DN71522_c0_g1_i1;TRINITY_DN81988_c0_g1_i1;TRINITY_DN77089_c0_g1_i1;TRINITY_DN73076_c0_g1_i1;TRINITY_DN59881_c0_g1_i1…
ENSMUSG00000007379	TRINITY_DN6854_c4_g1_i1;TRINITY_DN79491_c0_g1_i1
ENSMUSG00000026058	TRINITY_DN36257_c0_g1_i2;TRINITY_DN36257_c0_g1_i1;TRINITY_DN79451_c0_g1_i1;TRINITY_DN7066_c1_g2_i1;TRINITY_DN2619_c2_g1_i1;TRINITY_DN140_c2_g2_i1
ENSMUSG00000026721	TRINITY_DN19050_c0_g2_i1;TRINITY_DN79438_c0_g1_i1;TRINITY_DN77214_c0_g1_i1;TRINITY_DN11824_c0_g2_i1;TRINITY_DN54011_c0_g1_i1;TRINITY_DN318_c3_g2_i1;TRINITY_DN68442_c0_g1_i1;TRINITY_DN64338_c0_g1_i1;TRINITY_DN63878_c0_g1_i1;TRINITY_DN86814_c0_g1_i1;TRINITY_DN6757_c0_g5_i1;TRINITY_DN38937_c0_g1_i3;TRINITY_DN11824_c0_g3_i1;TRINITY_DN66070_c0_g1_i1;TRINITY_DN70911_c0_g1_i1;TRINITY_DN31390_c1_g2_i1;TR…
ENSMUSG00000108714	TRINITY_DN63654_c0_g1_i1;TRINITY_DN28221_c3_g1_i1;TRINITY_DN20739_c0_g5_i1;TRINITY_DN71735_c0_g1_i1;TRINITY_DN79418_c0_g1_i1;TRINITY_DN66158_c0_g1_i1;TRINITY_DN23654_c0_g2_i1;TRINITY_DN81837_c0_g1_i1;TRINITY_DN20739_c0_g3_i1;TRINITY_DN28221_c3_g2_i1;TRINITY_DN72979_c0_g1_i1;TRINITY_DN85143_c0_g1_i1;TRINITY_DN47274_c3_g1_i1;TRINITY_DN23654_c0_g1_i1;TRINITY_DN59581_c0_g1_i1;TRINITY_DN20739_c0_g2_i1…
ENSMUSG00000034239	TRINITY_DN7286_c0_g1_i2;TRINITY_DN79460_c0_g1_i1;TRINITY_DN7286_c0_g1_i1;TRINITY_DN7286_c0_g2_i1
ENSMUSG00000024725	TRINITY_DN61487_c0_g1_i1;TRINITY_DN79455_c0_g1_i1;TRINITY_DN1724_c0_g2_i1
ENSMUSG00000041997	TRINITY_DN4407_c1_g1_i1;TRINITY_DN58548_c0_g2_i1;TRINITY_DN2668_c0_g2_i1;TRINITY_DN67014_c0_g1_i1;TRINITY_DN1606_c5_g1_i1;TRINITY_DN5793_c0_g1_i1;TRINITY_DN61843_c0_g1_i1;TRINITY_DN2668_c0_g1_i1;TRINITY_DN8588_c0_g1_i1;TRINITY_DN58548_c0_g1_i1;TRINITY_DN79431_c0_g1_i1
ENSMUSG00000032411	TRINITY_DN49067_c0_g1_i1;TRINITY_DN38204_c0_g1_i1;TRINITY_DN65534_c0_g1_i1;TRINITY_DN79409_c0_g1_i1;TRINITY_DN27044_c0_g1_i1;TRINITY_DN49067_c0_g2_i1;TRINITY_DN49067_c0_g3_i1;TRINITY_DN8115_c0_g2_i1;TRINITY_DN81397_c0_g1_i1;TRINITY_DN12129_c0_g1_i1;TRINITY_DN9290_c0_g2_i1;TRINITY_DN12129_c0_g2_i1;TRINITY_DN9290_c0_g1_i1
ENSMUSG00000039195	TRINITY_DN27794_c0_g1_i2;TRINITY_DN63642_c0_g1_i1;TRINITY_DN27794_c2_g1_i1;TRINITY_DN79428_c0_g1_i1;TRINITY_DN27794_c0_g1_i1
ENSMUSG00000025909	TRINITY_DN15277_c0_g1_i1;TRINITY_DN79444_c0_g1_i1;TRINITY_DN74874_c0_g1_i1;TRINITY_DN42112_c0_g1_i1;TRINITY_DN2495_c1_g1_i2;TRINITY_DN1232_c1_g2_i1;TRINITY_DN23518_c0_g1_i1;TRINITY_DN15277_c0_g2_i1;TRINITY_DN40841_c0_g1_i1;TRINITY_DN67310_c0_g1_i1;TRINITY_DN84893_c0_g1_i1;TRINITY_DN3664_c0_g1_i1;TRINITY_DN1166_c1_g3_i1
ENSMUSG00000031949	TRINITY_DN8688_c1_g1_i2;TRINITY_DN39380_c0_g1_i1;TRINITY_DN15848_c0_g2_i1;TRINITY_DN989_c7_g1_i1;TRINITY_DN62962_c0_g1_i1;TRINITY_DN79410_c0_g1_i1
ENSMUSG00000109636	TRINITY_DN54756_c0_g1_i1;TRINITY_DN16374_c0_g3_i1;TRINITY_DN79499_c0_g1_i1
ENSMUSG00000097079	TRINITY_DN79432_c0_g1_i1;TRINITY_DN11518_c1_g1_i1;TRINITY_DN34159_c0_g1_i1;TRINITY_DN5348_c0_g1_i1;TRINITY_DN66740_c0_g1_i1
ENSMUSG00000076128	TRINITY_DN79485_c0_g1_i1
ENSMUSG00000022685	TRINITY_DN27628_c0_g1_i1;TRINITY_DN79483_c0_g1_i1;TRINITY_DN139_c2_g1_i1;TRINITY_DN330_c0_g1_i5;TRINITY_DN13478_c1_g2_i1;TRINITY_DN27628_c0_g1_i2;TRINITY_DN80604_c0_g1_i1
ENSMUSG00000022012	TRINITY_DN19972_c0_g1_i1;TRINITY_DN15592_c3_g2_i1;TRINITY_DN12626_c0_g3_i1;TRINITY_DN13359_c0_g1_i1;TRINITY_DN9856_c0_g3_i1;TRINITY_DN12626_c0_g2_i1;TRINITY_DN13359_c0_g1_i2;TRINITY_DN4560_c3_g1_i1;TRINITY_DN12626_c0_g1_i1;TRINITY_DN73559_c0_g1_i1;TRINITY_DN23913_c0_g1_i1;TRINITY_DN5556_c0_g3_i3;TRINITY_DN12626_c0_g4_i1;TRINITY_DN4759_c0_g1_i1;TRINITY_DN83714_c0_g1_i1;TRINITY_DN79400_c0_g1_i1;TRI…
ENSMUSG00000090069	TRINITY_DN87433_c0_g1_i1;TRINITY_DN42740_c2_g1_i1;TRINITY_DN69499_c0_g1_i1;TRINITY_DN62991_c0_g1_i1;TRINITY_DN86726_c0_g1_i1;TRINITY_DN81408_c0_g1_i1;TRINITY_DN11099_c1_g1_i2;TRINITY_DN81849_c0_g1_i1;TRINITY_DN87662_c0_g1_i1;TRINITY_DN79408_c0_g1_i1;TRINITY_DN11099_c1_g1_i1;TRINITY_DN67376_c0_g1_i1
ENSMUSG00000021196	TRINITY_DN1879_c0_g1_i4;TRINITY_DN1879_c0_g1_i1;TRINITY_DN64372_c0_g1_i1;TRINITY_DN1879_c0_g1_i3;TRINITY_DN89365_c0_g1_i1;TRINITY_DN53909_c0_g1_i1;TRINITY_DN1879_c0_g4_i1;TRINITY_DN62463_c0_g1_i1;TRINITY_DN1879_c0_g2_i1;TRINITY_DN1879_c0_g3_i1;TRINITY_DN11952_c0_g1_i1;TRINITY_DN119_c11_g1_i1;TRINITY_DN71058_c0_g1_i1;TRINITY_DN84630_c0_g1_i1;TRINITY_DN79488_c0_g1_i1;TRINITY_DN87591_c0_g1_i1
ENSMUSG00000075289	TRINITY_DN13346_c0_g1_i1;TRINITY_DN61736_c0_g1_i1;TRINITY_DN79453_c0_g1_i1;TRINITY_DN1142_c1_g1_i1;TRINITY_DN13346_c0_g2_i1
ENSMUSG00000024277	TRINITY_DN2665_c0_g6_i1;TRINITY_DN10715_c0_g1_i2;TRINITY_DN78126_c0_g1_i1;TRINITY_DN79416_c0_g1_i1;TRINITY_DN10715_c0_g1_i1;TRINITY_DN16149_c0_g1_i1;TRINITY_DN594_c11_g1_i1;TRINITY_DN18028_c0_g1_i1;TRINITY_DN79875_c0_g1_i1;TRINITY_DN29312_c0_g1_i1;TRINITY_DN47736_c0_g1_i1;TRINITY_DN29312_c0_g2_i1;TRINITY_DN80177_c0_g1_i1;TRINITY_DN4200_c0_g2_i1
ENSMUSG00000043336	TRINITY_DN85977_c0_g1_i1;TRINITY_DN17844_c0_g4_i1;TRINITY_DN14454_c0_g1_i1;TRINITY_DN2590_c0_g8_i1;TRINITY_DN9321_c1_g1_i1;TRINITY_DN24_c7_g1_i1;TRINITY_DN9321_c0_g1_i1;TRINITY_DN9482_c0_g3_i1;TRINITY_DN76867_c0_g1_i1;TRINITY_DN3244_c0_g3_i1;TRINITY_DN88107_c0_g1_i1;TRINITY_DN4571_c0_g4_i1;TRINITY_DN33000_c0_g1_i1;TRINITY_DN44364_c0_g7_i1;TRINITY_DN27397_c0_g1_i1;TRINITY_DN7206_c0_g1_i1;TRINITY_D…
ENSMUSG00000039428	TRINITY_DN56644_c0_g1_i1;TRINITY_DN69646_c0_g1_i1;TRINITY_DN6763_c0_g2_i1;TRINITY_DN61865_c0_g1_i1;TRINITY_DN79470_c0_g1_i1;TRINITY_DN6763_c0_g1_i1;TRINITY_DN37144_c0_g1_i1
ENSMUSG00000060098	TRINITY_DN64148_c0_g1_i1;TRINITY_DN61989_c0_g1_i1;TRINITY_DN16844_c0_g1_i1;TRINITY_DN34157_c0_g1_i1;TRINITY_DN154_c9_g1_i1;TRINITY_DN79467_c0_g1_i1;TRINITY_DN30_c11_g1_i1;TRINITY_DN66140_c0_g1_i1
ENSMUSG00000019373	TRINITY_DN16904_c0_g1_i1;TRINITY_DN16904_c0_g3_i1;TRINITY_DN11082_c0_g1_i1;TRINITY_DN55542_c0_g1_i1;TRINITY_DN79497_c0_g1_i1;TRINITY_DN70817_c0_g1_i1;TRINITY_DN16904_c0_g2_i1;TRINITY_DN53468_c0_g1_i1
ENSMUSG00000000439	TRINITY_DN79484_c0_g1_i1;TRINITY_DN7048_c1_g1_i1;TRINITY_DN62598_c0_g1_i1;TRINITY_DN7048_c1_g2_i1;TRINITY_DN10312_c2_g1_i1;TRINITY_DN29395_c0_g1_i1;TRINITY_DN54413_c0_g1_i1;TRINITY_DN68626_c0_g1_i1;TRINITY_DN82384_c0_g1_i1
ENSMUSG00000079659	TRINITY_DN1196_c0_g1_i25;TRINITY_DN56187_c0_g1_i1;TRINITY_DN42065_c1_g1_i1;TRINITY_DN2673_c1_g2_i1;TRINITY_DN1440_c2_g1_i1;TRINITY_DN60126_c0_g1_i1;TRINITY_DN1196_c0_g1_i27;TRINITY_DN73528_c0_g1_i1;TRINITY_DN59204_c0_g1_i1;TRINITY_DN1196_c0_g1_i4;TRINITY_DN1196_c0_g1_i22;TRINITY_DN89301_c0_g1_i1;TRINITY_DN79404_c0_g1_i1;TRINITY_DN59560_c0_g1_i1;TRINITY_DN56642_c2_g1_i1;TRINITY_DN58922_c0_g1_i1;TR…
ENSMUSG00000062991	TRINITY_DN7144_c1_g1_i1;TRINITY_DN5238_c0_g3_i1;TRINITY_DN3800_c0_g3_i1;TRINITY_DN46787_c1_g1_i1;TRINITY_DN5914_c1_g2_i1;TRINITY_DN14885_c2_g2_i1;TRINITY_DN15413_c2_g2_i1;TRINITY_DN64128_c0_g1_i1;TRINITY_DN737_c4_g1_i1;TRINITY_DN71653_c0_g1_i1;TRINITY_DN73158_c0_g1_i1;TRINITY_DN80193_c0_g1_i1;TRINITY_DN5316_c0_g1_i1;TRINITY_DN55014_c0_g1_i1;TRINITY_DN82500_c0_g1_i1;TRINITY_DN82451_c0_g1_i1;TRINIT…
ENSMUSG00000084146	TRINITY_DN79403_c0_g1_i1;TRINITY_DN65268_c0_g1_i1
ENSMUSG00000052852	TRINITY_DN7334_c0_g2_i1;TRINITY_DN621_c2_g2_i1;TRINITY_DN7334_c0_g1_i1;TRINITY_DN11299_c0_g2_i2;TRINITY_DN76510_c0_g1_i1;TRINITY_DN7334_c0_g2_i2;TRINITY_DN2937_c1_g4_i1;TRINITY_DN13989_c0_g1_i1;TRINITY_DN13989_c0_g2_i1;TRINITY_DN50152_c0_g1_i1;TRINITY_DN79495_c0_g1_i1;TRINITY_DN10770_c0_g1_i1;TRINITY_DN11299_c0_g2_i1;TRINITY_DN2724_c0_g1_i1;TRINITY_DN77229_c0_g1_i1
ENSMUSG00000026546	TRINITY_DN89366_c0_g1_i1;TRINITY_DN63245_c0_g1_i1;TRINITY_DN47930_c0_g2_i1;TRINITY_DN53008_c1_g1_i1;TRINITY_DN6683_c3_g1_i1;TRINITY_DN16085_c0_g1_i1;TRINITY_DN68831_c0_g1_i1;TRINITY_DN53008_c0_g1_i1;TRINITY_DN47930_c0_g1_i1;TRINITY_DN79493_c0_g1_i1;TRINITY_DN62630_c0_g1_i1;TRINITY_DN83245_c0_g1_i1;TRINITY_DN66624_c0_g1_i1;TRINITY_DN78646_c0_g1_i1;TRINITY_DN85085_c0_g1_i1
ENSMUSG00000078772	TRINITY_DN2421_c0_g1_i1;TRINITY_DN62385_c0_g1_i1;TRINITY_DN2805_c2_g1_i1;TRINITY_DN4531_c0_g6_i1;TRINITY_DN242_c0_g3_i1;TRINITY_DN2497_c1_g2_i1;TRINITY_DN1754_c6_g1_i1;TRINITY_DN85379_c0_g1_i1;TRINITY_DN67741_c0_g1_i1;TRINITY_DN87939_c0_g1_i1;TRINITY_DN73889_c0_g1_i1;TRINITY_DN61930_c0_g1_i1;TRINITY_DN2421_c0_g2_i1;TRINITY_DN79494_c0_g1_i1;TRINITY_DN86421_c0_g1_i1
ENSMUSG00000087693	TRINITY_DN79434_c0_g1_i1
ENSMUSG00000022052	TRINITY_DN79473_c0_g1_i1;TRINITY_DN5833_c0_g1_i1;TRINITY_DN2611_c0_g2_i1;TRINITY_DN994_c1_g1_i3;TRINITY_DN10124_c0_g6_i1;TRINITY_DN994_c1_g1_i1;TRINITY_DN994_c1_g1_i2;TRINITY_DN2611_c0_g2_i2
ENSMUSG00000061950	TRINITY_DN35427_c0_g1_i1;TRINITY_DN7820_c3_g1_i1;TRINITY_DN1234_c0_g2_i1;TRINITY_DN29320_c0_g1_i1;TRINITY_DN85084_c0_g1_i1;TRINITY_DN46763_c0_g1_i2;TRINITY_DN46763_c0_g1_i1;TRINITY_DN79421_c0_g1_i1
ENSMUSG00000026939	TRINITY_DN79475_c0_g1_i1;TRINITY_DN65020_c0_g1_i1;TRINITY_DN869_c1_g2_i1
ENSMUSG00000035048	TRINITY_DN79417_c0_g1_i1;TRINITY_DN33870_c0_g1_i1
ENSMUSG00000085201	TRINITY_DN5414_c6_g1_i1;TRINITY_DN1327_c0_g8_i1;TRINITY_DN8888_c3_g1_i1;TRINITY_DN2940_c0_g1_i2;TRINITY_DN61536_c0_g1_i1;TRINITY_DN4105_c5_g1_i1;TRINITY_DN79464_c0_g1_i1;TRINITY_DN2940_c0_g1_i1;TRINITY_DN4105_c0_g2_i1;TRINITY_DN11066_c5_g1_i1
ENSMUSG00000022526	TRINITY_DN86379_c0_g1_i1;TRINITY_DN44337_c0_g1_i1;TRINITY_DN66702_c0_g1_i1;TRINITY_DN3629_c0_g1_i2;TRINITY_DN79414_c0_g1_i1;TRINITY_DN25944_c0_g1_i1
ENSMUSG00000063632	TRINITY_DN7185_c0_g7_i1;TRINITY_DN67542_c0_g1_i1;TRINITY_DN79415_c0_g1_i1
ENSMUSG00000074625	TRINITY_DN27756_c0_g1_i1;TRINITY_DN79413_c0_g1_i1;TRINITY_DN39485_c0_g4_i1;TRINITY_DN39485_c0_g2_i1;TRINITY_DN67306_c0_g1_i1;TRINITY_DN17127_c0_g1_i1;TRINITY_DN39485_c0_g1_i1;TRINITY_DN39485_c0_g3_i1
ENSMUSG00000025243	TRINITY_DN75432_c0_g1_i1;TRINITY_DN84994_c0_g1_i1;TRINITY_DN34134_c2_g1_i1;TRINITY_DN81322_c0_g1_i1;TRINITY_DN84486_c0_g1_i1;TRINITY_DN79480_c0_g1_i1
ENSMUSG00000042102	TRINITY_DN20815_c0_g1_i1;TRINITY_DN12071_c0_g2_i1;TRINITY_DN8853_c0_g2_i1;TRINITY_DN25566_c0_g2_i1;TRINITY_DN64242_c0_g1_i1;TRINITY_DN14561_c0_g2_i2;TRINITY_DN82_c1_g2_i2;TRINITY_DN48081_c0_g1_i1;TRINITY_DN82_c1_g1_i1;TRINITY_DN25566_c0_g4_i1;TRINITY_DN7141_c0_g1_i1;TRINITY_DN23674_c0_g1_i1;TRINITY_DN14561_c0_g2_i1;TRINITY_DN82_c1_g2_i3;TRINITY_DN25566_c0_g3_i1;TRINITY_DN82_c1_g2_i5;TRINITY_DN145…
ENSMUSG00000112384	TRINITY_DN81264_c0_g1_i1;TRINITY_DN16943_c0_g6_i1;TRINITY_DN79437_c0_g1_i1
ENSMUSG00000085761	TRINITY_DN37378_c0_g2_i1;TRINITY_DN79402_c0_g1_i1
ENSMUSG00000022773	TRINITY_DN85693_c0_g1_i1;TRINITY_DN61636_c0_g1_i1;TRINITY_DN3133_c1_g4_i1;TRINITY_DN68720_c0_g1_i1;TRINITY_DN79448_c0_g1_i1
ENSMUSG00000036411	TRINITY_DN75425_c0_g1_i1;TRINITY_DN79487_c0_g1_i1;TRINITY_DN5236_c8_g1_i1;TRINITY_DN2431_c0_g1_i5;TRINITY_DN82679_c0_g1_i1;TRINITY_DN4963_c1_g1_i1;TRINITY_DN2431_c0_g1_i10;TRINITY_DN2431_c0_g1_i1;TRINITY_DN76237_c0_g1_i1;TRINITY_DN7404_c0_g5_i1;TRINITY_DN71456_c0_g1_i1;TRINITY_DN3463_c2_g1_i1;TRINITY_DN69666_c0_g1_i1;TRINITY_DN81340_c0_g1_i1;TRINITY_DN20722_c0_g1_i1;TRINITY_DN76479_c0_g1_i1;TRINI…
ENSMUSG00000114903	TRINITY_DN6752_c1_g1_i1;TRINITY_DN33331_c0_g1_i1;TRINITY_DN5313_c0_g1_i1;TRINITY_DN73335_c0_g1_i1;TRINITY_DN85362_c0_g1_i1;TRINITY_DN79462_c0_g1_i1;TRINITY_DN77262_c0_g1_i1;TRINITY_DN88650_c0_g1_i1;TRINITY_DN61309_c0_g1_i1;TRINITY_DN63859_c0_g1_i1;TRINITY_DN33331_c0_g2_i2;TRINITY_DN5313_c0_g2_i1;TRINITY_DN35218_c0_g1_i1;TRINITY_DN88300_c0_g1_i1
ENSMUSG00000067879	TRINITY_DN54745_c0_g1_i1;TRINITY_DN79450_c0_g1_i1;TRINITY_DN71266_c0_g1_i1;TRINITY_DN62322_c0_g1_i1;TRINITY_DN55605_c0_g1_i1;TRINITY_DN83580_c0_g1_i1;TRINITY_DN67226_c0_g1_i1;TRINITY_DN22572_c2_g1_i1;TRINITY_DN84650_c0_g1_i1;TRINITY_DN41918_c0_g1_i1;TRINITY_DN60317_c0_g1_i1;TRINITY_DN73238_c0_g1_i1;TRINITY_DN51615_c0_g1_i1;TRINITY_DN64695_c0_g1_i1;TRINITY_DN81709_c0_g1_i1;TRINITY_DN77177_c0_g1_i1
ENSMUSG00000034593	TRINITY_DN7299_c2_g1_i1;TRINITY_DN30556_c0_g2_i1;TRINITY_DN37673_c0_g1_i1;TRINITY_DN7299_c2_g5_i1;TRINITY_DN40590_c0_g1_i1;TRINITY_DN30556_c0_g1_i1;TRINITY_DN36737_c0_g1_i1;TRINITY_DN7299_c2_g2_i1;TRINITY_DN50831_c1_g1_i1;TRINITY_DN79401_c0_g1_i1;TRINITY_DN36737_c0_g2_i1;TRINITY_DN7299_c2_g8_i1;TRINITY_DN50831_c1_g2_i1;TRINITY_DN40590_c0_g2_i1
ENSMUSG00000028329	TRINITY_DN61911_c0_g1_i1;TRINITY_DN61_c3_g1_i1;TRINITY_DN36826_c0_g1_i1;TRINITY_DN5101_c4_g1_i1;TRINITY_DN83322_c0_g1_i1;TRINITY_DN12941_c0_g1_i1;TRINITY_DN54811_c0_g2_i1;TRINITY_DN3755_c0_g1_i1;TRINITY_DN82870_c0_g1_i1;TRINITY_DN25474_c0_g1_i1;TRINITY_DN61939_c0_g1_i1;TRINITY_DN29163_c0_g1_i1;TRINITY_DN31818_c0_g2_i1;TRINITY_DN1041_c1_g4_i1;TRINITY_DN88167_c0_g1_i1;TRINITY_DN79476_c0_g1_i1;TRINI…
ENSMUSG00000020340	TRINITY_DN61873_c0_g1_i1;TRINITY_DN3419_c0_g1_i2;TRINITY_DN78725_c0_g1_i1;TRINITY_DN21725_c0_g1_i1;TRINITY_DN53301_c0_g1_i1;TRINITY_DN73703_c0_g1_i1;TRINITY_DN3419_c0_g2_i1;TRINITY_DN42574_c0_g1_i1;TRINITY_DN3419_c0_g1_i3;TRINITY_DN79461_c0_g1_i1;TRINITY_DN21725_c0_g2_i1;TRINITY_DN3419_c0_g1_i1;TRINITY_DN43521_c0_g1_i1;TRINITY_DN3419_c0_g1_i4;TRINITY_DN3419_c0_g3_i1;TRINITY_DN37761_c0_g1_i1;TRINI…
ENSMUSG00000104887	TRINITY_DN28676_c0_g2_i1;TRINITY_DN88003_c0_g1_i1;TRINITY_DN12640_c0_g4_i1;TRINITY_DN56441_c0_g2_i1;TRINITY_DN12640_c0_g8_i1;TRINITY_DN53723_c0_g2_i1;TRINITY_DN12640_c0_g1_i10;TRINITY_DN75726_c0_g1_i1;TRINITY_DN38647_c0_g1_i1;TRINITY_DN53723_c0_g1_i1;TRINITY_DN7234_c0_g1_i1;TRINITY_DN12640_c0_g1_i2;TRINITY_DN79440_c0_g1_i1;TRINITY_DN12640_c0_g1_i3;TRINITY_DN12640_c0_g1_i5;TRINITY_DN12640_c0_g5_i1…
ENSMUSG00000024293	TRINITY_DN54157_c0_g2_i1;TRINITY_DN37742_c0_g3_i1;TRINITY_DN54157_c0_g1_i1;TRINITY_DN37742_c0_g2_i1;TRINITY_DN86571_c0_g1_i1;TRINITY_DN89818_c0_g1_i1;TRINITY_DN77863_c0_g1_i1;TRINITY_DN37742_c0_g1_i1;TRINITY_DN42055_c0_g1_i1;TRINITY_DN79498_c0_g1_i1;TRINITY_DN68107_c0_g1_i1
ENSMUSG00000040441	TRINITY_DN3207_c6_g1_i1;TRINITY_DN66798_c0_g1_i1;TRINITY_DN84473_c0_g1_i1;TRINITY_DN79459_c0_g1_i1;TRINITY_DN24054_c0_g1_i1
ENSMUSG00000115002	TRINITY_DN79445_c0_g1_i1;TRINITY_DN19617_c0_g7_i1
ENSMUSG00000087172	TRINITY_DN79471_c0_g1_i1;TRINITY_DN2974_c0_g4_i1;TRINITY_DN28474_c0_g1_i1;TRINITY_DN44339_c0_g2_i1;TRINITY_DN9598_c0_g2_i5;TRINITY_DN34798_c0_g1_i1;TRINITY_DN75463_c0_g1_i1;TRINITY_DN60886_c0_g1_i1;TRINITY_DN26943_c0_g1_i1;TRINITY_DN30321_c0_g1_i1;TRINITY_DN3534_c0_g2_i1;TRINITY_DN68014_c0_g1_i1;TRINITY_DN9598_c0_g2_i2;TRINITY_DN30364_c0_g2_i1;TRINITY_DN13559_c0_g2_i3;TRINITY_DN19482_c1_g2_i1;TRI…
ENSMUSG00000034317	TRINITY_DN16501_c4_g2_i1;TRINITY_DN12406_c0_g2_i1;TRINITY_DN12406_c0_g3_i1;TRINITY_DN2772_c4_g2_i1;TRINITY_DN12406_c0_g1_i1;TRINITY_DN18968_c0_g1_i1
ENSMUSG00000026111	TRINITY_DN6372_c1_g2_i2;TRINITY_DN6372_c1_g1_i1;TRINITY_DN12423_c0_g1_i1;TRINITY_DN6372_c1_g2_i1
ENSMUSG00000025202	TRINITY_DN12647_c0_g1_i1;TRINITY_DN12421_c0_g6_i1;TRINITY_DN12421_c0_g1_i1;TRINITY_DN5889_c0_g2_i1;TRINITY_DN12421_c0_g4_i1;TRINITY_DN12647_c0_g2_i1;TRINITY_DN23870_c0_g6_i1;TRINITY_DN23870_c0_g2_i1;TRINITY_DN13772_c0_g1_i1;TRINITY_DN12421_c0_g3_i1;TRINITY_DN23870_c0_g4_i1;TRINITY_DN23870_c0_g3_i1;TRINITY_DN22059_c0_g2_i1;TRINITY_DN53150_c0_g1_i1;TRINITY_DN12421_c0_g5_i1;TRINITY_DN17512_c0_g1_i1
ENSMUSG00000112773	TRINITY_DN12449_c0_g2_i1;TRINITY_DN12449_c0_g1_i1
ENSMUSG00000049960	TRINITY_DN12484_c0_g1_i1;TRINITY_DN42308_c0_g1_i1
ENSMUSG00000027678	TRINITY_DN12443_c0_g1_i1;TRINITY_DN18517_c1_g1_i1;TRINITY_DN6930_c0_g1_i1;TRINITY_DN16761_c0_g2_i1;TRINITY_DN84896_c0_g1_i1;TRINITY_DN53084_c0_g2_i1;TRINITY_DN15879_c1_g5_i1;TRINITY_DN53084_c0_g1_i1;TRINITY_DN77210_c0_g1_i1;TRINITY_DN68148_c0_g1_i1;TRINITY_DN16761_c0_g1_i1;TRINITY_DN1251_c5_g1_i1;TRINITY_DN34470_c0_g1_i1;TRINITY_DN15879_c1_g3_i1
ENSMUSG00000021549	TRINITY_DN6231_c0_g3_i1;TRINITY_DN2841_c0_g1_i1;TRINITY_DN10013_c0_g1_i1;TRINITY_DN6399_c2_g2_i1;TRINITY_DN14006_c0_g2_i1;TRINITY_DN17299_c0_g2_i1;TRINITY_DN6231_c0_g4_i1;TRINITY_DN12440_c0_g1_i1;TRINITY_DN6231_c0_g12_i1;TRINITY_DN6231_c0_g2_i1;TRINITY_DN78588_c0_g1_i1;TRINITY_DN6231_c0_g5_i1;TRINITY_DN6231_c0_g14_i1;TRINITY_DN6231_c0_g16_i1;TRINITY_DN6231_c0_g2_i2;TRINITY_DN6231_c0_g7_i1;TRINITY…
ENSMUSG00000041426	TRINITY_DN24789_c0_g1_i1;TRINITY_DN13957_c0_g1_i1;TRINITY_DN45561_c0_g7_i1;TRINITY_DN64816_c0_g1_i1;TRINITY_DN22274_c1_g1_i1;TRINITY_DN5276_c1_g4_i1;TRINITY_DN45561_c0_g3_i1;TRINITY_DN16940_c0_g1_i1;TRINITY_DN12496_c0_g1_i1;TRINITY_DN24789_c0_g3_i1;TRINITY_DN31138_c0_g10_i1;TRINITY_DN45561_c0_g6_i1;TRINITY_DN342_c3_g1_i1;TRINITY_DN2311_c0_g1_i2;TRINITY_DN31138_c0_g1_i1;TRINITY_DN31138_c0_g2_i1;TR…
ENSMUSG00000086219	TRINITY_DN1365_c0_g1_i1;TRINITY_DN494_c0_g1_i6;TRINITY_DN17073_c0_g1_i1;TRINITY_DN53021_c0_g1_i1;TRINITY_DN36430_c0_g1_i1;TRINITY_DN494_c0_g1_i8;TRINITY_DN842_c2_g1_i1;TRINITY_DN48632_c0_g1_i1;TRINITY_DN494_c0_g1_i2;TRINITY_DN494_c0_g1_i9;TRINITY_DN12425_c4_g1_i1;TRINITY_DN83795_c0_g1_i1;TRINITY_DN494_c0_g1_i1;TRINITY_DN3826_c3_g1_i1;TRINITY_DN72742_c0_g1_i1
ENSMUSG00000029088	TRINITY_DN8744_c0_g1_i1;TRINITY_DN20192_c0_g3_i1;TRINITY_DN12826_c0_g1_i1;TRINITY_DN45981_c0_g1_i1;TRINITY_DN3201_c0_g4_i1;TRINITY_DN44964_c2_g1_i1;TRINITY_DN59658_c0_g1_i1;TRINITY_DN61172_c0_g1_i1;TRINITY_DN16235_c0_g3_i1;TRINITY_DN80065_c0_g1_i1;TRINITY_DN89866_c0_g1_i1;TRINITY_DN3594_c1_g3_i1;TRINITY_DN44419_c0_g1_i1;TRINITY_DN87544_c0_g1_i1;TRINITY_DN10293_c2_g1_i1;TRINITY_DN29541_c0_g1_i1;TR…
ENSMUSG00000025060	TRINITY_DN12420_c0_g4_i1;TRINITY_DN60889_c0_g1_i1;TRINITY_DN12420_c0_g3_i1;TRINITY_DN435_c4_g1_i1;TRINITY_DN59482_c0_g1_i1;TRINITY_DN12420_c0_g2_i1;TRINITY_DN12420_c0_g1_i1;TRINITY_DN64787_c0_g1_i1;TRINITY_DN36907_c0_g1_i1
ENSMUSG00000020007	TRINITY_DN12427_c0_g1_i1;TRINITY_DN35296_c0_g1_i1
ENSMUSG00000089956	TRINITY_DN929_c5_g1_i1;TRINITY_DN12455_c0_g2_i1;TRINITY_DN12455_c0_g3_i1;TRINITY_DN12455_c0_g1_i1
ENSMUSG00000027346	TRINITY_DN76581_c0_g1_i1;TRINITY_DN12418_c0_g1_i1;TRINITY_DN47461_c0_g1_i1;TRINITY_DN47461_c0_g2_i1;TRINITY_DN8534_c0_g2_i1;TRINITY_DN80365_c0_g1_i1
ENSMUSG00000005034	TRINITY_DN12403_c0_g3_i2;TRINITY_DN12403_c0_g7_i1;TRINITY_DN12403_c0_g4_i1;TRINITY_DN12403_c0_g9_i1;TRINITY_DN12403_c0_g6_i1;TRINITY_DN12403_c0_g3_i3;TRINITY_DN12403_c0_g10_i1;TRINITY_DN8044_c0_g2_i1;TRINITY_DN67167_c0_g1_i1;TRINITY_DN12403_c0_g5_i1;TRINITY_DN12403_c0_g1_i1
ENSMUSG00000005469	TRINITY_DN12403_c0_g8_i1;TRINITY_DN12403_c0_g2_i1;TRINITY_DN53175_c0_g1_i1
ENSMUSG00000100931	TRINITY_DN174_c0_g4_i3;TRINITY_DN18700_c2_g1_i1;TRINITY_DN2688_c0_g2_i1;TRINITY_DN31687_c0_g1_i1;TRINITY_DN1515_c1_g1_i9;TRINITY_DN1515_c1_g1_i3;TRINITY_DN12465_c0_g1_i1;TRINITY_DN1667_c1_g8_i1;TRINITY_DN1515_c1_g1_i7;TRINITY_DN31687_c0_g2_i1;TRINITY_DN1515_c1_g1_i2;TRINITY_DN1515_c1_g1_i11;TRINITY_DN1515_c1_g1_i6;TRINITY_DN1515_c1_g1_i1;TRINITY_DN1515_c1_g1_i4;TRINITY_DN1515_c1_g1_i5;TRINITY_DN1…
ENSMUSG00000039058	TRINITY_DN79572_c0_g1_i1;TRINITY_DN31589_c1_g1_i1;TRINITY_DN57200_c0_g1_i1;TRINITY_DN44221_c0_g1_i1;TRINITY_DN12482_c0_g2_i1;TRINITY_DN12154_c0_g3_i1;TRINITY_DN58313_c0_g2_i1;TRINITY_DN27880_c0_g1_i1;TRINITY_DN74952_c0_g1_i1;TRINITY_DN49881_c0_g1_i1;TRINITY_DN3907_c1_g2_i1;TRINITY_DN27880_c0_g2_i1;TRINITY_DN9889_c0_g1_i3;TRINITY_DN9889_c0_g1_i2;TRINITY_DN12482_c0_g1_i1;TRINITY_DN12154_c0_g2_i1;TR…
ENSMUSG00000018736	TRINITY_DN18166_c0_g1_i1;TRINITY_DN18279_c0_g1_i1;TRINITY_DN13346_c3_g3_i1;TRINITY_DN146_c2_g2_i1;TRINITY_DN18166_c0_g1_i2;TRINITY_DN18279_c0_g2_i1;TRINITY_DN34437_c0_g1_i1;TRINITY_DN25_c6_g1_i1;TRINITY_DN12473_c0_g3_i1;TRINITY_DN12473_c0_g2_i1;TRINITY_DN34437_c0_g2_i1;TRINITY_DN18166_c0_g3_i1;TRINITY_DN12473_c0_g1_i1;TRINITY_DN18166_c0_g2_i1
ENSMUSG00000039956	TRINITY_DN17841_c0_g2_i1;TRINITY_DN16472_c0_g1_i1;TRINITY_DN12400_c0_g1_i1
ENSMUSG00000006014	TRINITY_DN15452_c0_g3_i1;TRINITY_DN15452_c0_g1_i1;TRINITY_DN12475_c0_g1_i1;TRINITY_DN15452_c0_g4_i1;TRINITY_DN3074_c2_g1_i1;TRINITY_DN15452_c0_g2_i1;TRINITY_DN3074_c2_g2_i1
ENSMUSG00000083674	TRINITY_DN30_c3_g2_i1;TRINITY_DN1188_c0_g4_i1;TRINITY_DN1188_c0_g3_i1;TRINITY_DN12_c1_g1_i6;TRINITY_DN12475_c0_g2_i1;TRINITY_DN85459_c0_g1_i1;TRINITY_DN4237_c0_g2_i1;TRINITY_DN12_c1_g1_i2;TRINITY_DN58664_c0_g1_i1;TRINITY_DN12639_c0_g2_i1;TRINITY_DN1552_c0_g5_i1;TRINITY_DN1188_c0_g1_i1;TRINITY_DN12_c1_g1_i4;TRINITY_DN12_c1_g1_i1;TRINITY_DN2292_c3_g1_i1;TRINITY_DN4237_c0_g3_i1;TRINITY_DN4237_c0_g1_…
ENSMUSG00000029461	TRINITY_DN82764_c0_g1_i1;TRINITY_DN33262_c0_g1_i1;TRINITY_DN27280_c0_g3_i1;TRINITY_DN12475_c3_g1_i1;TRINITY_DN33435_c0_g1_i1;TRINITY_DN22435_c0_g1_i1;TRINITY_DN17475_c0_g2_i1;TRINITY_DN27280_c0_g2_i1;TRINITY_DN33435_c0_g2_i1;TRINITY_DN6545_c0_g1_i1;TRINITY_DN133_c8_g1_i1;TRINITY_DN49400_c0_g1_i1;TRINITY_DN17475_c0_g1_i1;TRINITY_DN87188_c0_g1_i1;TRINITY_DN72140_c0_g1_i1;TRINITY_DN4752_c0_g4_i1;TRI…
ENSMUSG00000026796	TRINITY_DN15804_c1_g2_i1;TRINITY_DN80072_c0_g1_i1;TRINITY_DN26759_c0_g1_i1;TRINITY_DN33946_c0_g1_i1;TRINITY_DN15804_c1_g1_i1;TRINITY_DN81607_c0_g1_i1;TRINITY_DN12475_c3_g2_i1
ENSMUSG00000073821	TRINITY_DN12847_c0_g1_i1;TRINITY_DN487_c0_g1_i9;TRINITY_DN88205_c0_g1_i1;TRINITY_DN487_c0_g1_i8;TRINITY_DN3447_c4_g1_i1;TRINITY_DN81473_c0_g1_i1;TRINITY_DN27206_c0_g1_i1;TRINITY_DN487_c0_g1_i3;TRINITY_DN487_c0_g1_i2;TRINITY_DN67587_c0_g1_i1;TRINITY_DN21606_c0_g1_i1;TRINITY_DN12475_c1_g1_i1;TRINITY_DN17072_c0_g1_i1;TRINITY_DN49621_c0_g2_i1;TRINITY_DN487_c0_g1_i4;TRINITY_DN487_c0_g1_i7;TRINITY_DN48…
ENSMUSG00000086414	TRINITY_DN69933_c0_g1_i1;TRINITY_DN31741_c0_g2_i1;TRINITY_DN38843_c0_g6_i2;TRINITY_DN59934_c0_g1_i1;TRINITY_DN61191_c0_g1_i1;TRINITY_DN38878_c0_g5_i1;TRINITY_DN38878_c0_g1_i2;TRINITY_DN59279_c0_g1_i1;TRINITY_DN51882_c0_g1_i1;TRINITY_DN79675_c0_g1_i1;TRINITY_DN38878_c0_g1_i4;TRINITY_DN12475_c2_g1_i1;TRINITY_DN38878_c0_g4_i1;TRINITY_DN1751_c0_g2_i1;TRINITY_DN31741_c1_g1_i1;TRINITY_DN51882_c0_g2_i1;…
ENSMUSG00000110697	TRINITY_DN940_c0_g1_i1;TRINITY_DN13606_c0_g1_i1;TRINITY_DN10933_c0_g2_i1;TRINITY_DN34298_c0_g1_i1;TRINITY_DN80128_c0_g1_i1;TRINITY_DN12441_c0_g1_i1;TRINITY_DN10933_c0_g4_i1;TRINITY_DN10933_c0_g3_i1;TRINITY_DN34540_c2_g1_i1;TRINITY_DN10933_c1_g1_i1;TRINITY_DN85983_c0_g1_i1;TRINITY_DN60820_c0_g1_i1
ENSMUSG00000047880	TRINITY_DN7792_c0_g3_i1;TRINITY_DN12477_c0_g1_i1;TRINITY_DN27478_c0_g1_i3;TRINITY_DN19066_c0_g3_i1;TRINITY_DN19066_c0_g2_i1;TRINITY_DN18652_c0_g1_i1;TRINITY_DN19066_c0_g1_i1
ENSMUSG00000020547	TRINITY_DN60037_c0_g1_i1;TRINITY_DN12428_c0_g1_i1;TRINITY_DN65444_c0_g1_i1
ENSMUSG00000036188	TRINITY_DN12428_c0_g2_i1;TRINITY_DN31902_c0_g1_i1;TRINITY_DN87462_c0_g1_i1;TRINITY_DN31902_c0_g2_i1;TRINITY_DN253_c2_g2_i1;TRINITY_DN64476_c0_g1_i1
ENSMUSG00000021176	TRINITY_DN10696_c0_g7_i1;TRINITY_DN9924_c0_g1_i1;TRINITY_DN9917_c0_g2_i1;TRINITY_DN9924_c0_g2_i1;TRINITY_DN5031_c0_g1_i9;TRINITY_DN9917_c0_g1_i1;TRINITY_DN4079_c5_g1_i1;TRINITY_DN12471_c0_g1_i1;TRINITY_DN9924_c0_g3_i1;TRINITY_DN5031_c0_g1_i11;TRINITY_DN9917_c0_g3_i1;TRINITY_DN137_c2_g2_i1;TRINITY_DN5031_c0_g1_i4
ENSMUSG00000057738	TRINITY_DN12456_c0_g4_i1;TRINITY_DN15592_c6_g1_i1;TRINITY_DN2559_c1_g1_i2;TRINITY_DN174_c0_g3_i1;TRINITY_DN1557_c0_g1_i1;TRINITY_DN12456_c0_g2_i1;TRINITY_DN1557_c0_g2_i4;TRINITY_DN12456_c0_g5_i1;TRINITY_DN12456_c0_g3_i1;TRINITY_DN1557_c0_g2_i5;TRINITY_DN1557_c0_g2_i2;TRINITY_DN12456_c0_g1_i1;TRINITY_DN2685_c3_g1_i1
ENSMUSG00000021069	TRINITY_DN74366_c0_g1_i1;TRINITY_DN68680_c0_g1_i1;TRINITY_DN1036_c0_g2_i2;TRINITY_DN35222_c0_g1_i1;TRINITY_DN13124_c0_g6_i1;TRINITY_DN49610_c0_g1_i1;TRINITY_DN13124_c0_g4_i1;TRINITY_DN13124_c0_g11_i1;TRINITY_DN12438_c0_g3_i1;TRINITY_DN12438_c0_g1_i1;TRINITY_DN89000_c0_g1_i1;TRINITY_DN25815_c0_g1_i1;TRINITY_DN35222_c0_g2_i1;TRINITY_DN77728_c0_g1_i1;TRINITY_DN76959_c0_g1_i1;TRINITY_DN13124_c0_g1_i1…
ENSMUSG00000034648	TRINITY_DN34097_c0_g3_i1;TRINITY_DN12447_c0_g1_i1;TRINITY_DN55138_c0_g1_i1;TRINITY_DN60673_c0_g1_i1;TRINITY_DN34097_c0_g1_i1;TRINITY_DN34097_c0_g2_i1
ENSMUSG00000041444	TRINITY_DN19734_c0_g4_i1;TRINITY_DN23750_c0_g4_i1;TRINITY_DN19734_c0_g3_i1;TRINITY_DN23750_c0_g2_i1;TRINITY_DN19734_c0_g5_i1;TRINITY_DN12454_c0_g1_i1;TRINITY_DN19734_c0_g1_i1;TRINITY_DN75136_c0_g1_i1;TRINITY_DN65620_c0_g1_i1;TRINITY_DN23750_c0_g1_i1;TRINITY_DN78975_c0_g1_i1;TRINITY_DN69711_c0_g1_i1;TRINITY_DN79618_c0_g1_i1;TRINITY_DN20616_c0_g1_i1;TRINITY_DN30098_c0_g4_i1;TRINITY_DN30098_c0_g4_i2…
ENSMUSG00000040649	TRINITY_DN8366_c2_g1_i1;TRINITY_DN5829_c0_g1_i1;TRINITY_DN14910_c5_g1_i1;TRINITY_DN12499_c0_g1_i1;TRINITY_DN74349_c0_g1_i1;TRINITY_DN29689_c0_g2_i1;TRINITY_DN29689_c0_g1_i1;TRINITY_DN30226_c0_g1_i1;TRINITY_DN88577_c0_g1_i1
ENSMUSG00000029868	TRINITY_DN10164_c0_g1_i1;TRINITY_DN14332_c0_g1_i1;TRINITY_DN35765_c0_g2_i1;TRINITY_DN35765_c0_g1_i1;TRINITY_DN12408_c0_g1_i1;TRINITY_DN10164_c0_g2_i1;TRINITY_DN4255_c1_g1_i1
ENSMUSG00000024132	TRINITY_DN12450_c0_g1_i1;TRINITY_DN14_c5_g1_i1;TRINITY_DN12450_c0_g2_i1
ENSMUSG00000063434	TRINITY_DN32833_c0_g1_i1;TRINITY_DN12485_c0_g1_i1;TRINITY_DN20330_c4_g1_i1;TRINITY_DN5559_c4_g1_i1;TRINITY_DN51192_c0_g1_i1;TRINITY_DN85165_c0_g1_i1;TRINITY_DN1027_c3_g1_i1;TRINITY_DN8113_c0_g1_i1
ENSMUSG00000027690	TRINITY_DN24083_c0_g1_i1;TRINITY_DN4654_c0_g5_i1;TRINITY_DN10928_c0_g1_i1;TRINITY_DN6453_c0_g1_i1;TRINITY_DN168_c4_g1_i1;TRINITY_DN49833_c0_g2_i1;TRINITY_DN23221_c0_g5_i1;TRINITY_DN23411_c0_g1_i1;TRINITY_DN23221_c0_g4_i1;TRINITY_DN49833_c0_g1_i1;TRINITY_DN14440_c0_g1_i1;TRINITY_DN11580_c0_g2_i1;TRINITY_DN55683_c0_g1_i1;TRINITY_DN10928_c0_g7_i1;TRINITY_DN10928_c0_g3_i1;TRINITY_DN65095_c0_g1_i1;TRI…
ENSMUSG00000118537	TRINITY_DN12429_c0_g1_i1
ENSMUSG00000032388	TRINITY_DN27701_c0_g2_i1;TRINITY_DN18103_c0_g2_i1;TRINITY_DN8787_c1_g1_i1;TRINITY_DN27701_c0_g4_i1;TRINITY_DN12402_c0_g4_i1;TRINITY_DN27701_c0_g7_i1;TRINITY_DN49376_c0_g1_i1;TRINITY_DN47317_c0_g1_i1;TRINITY_DN83684_c0_g1_i1;TRINITY_DN12402_c0_g3_i1;TRINITY_DN12402_c0_g1_i1;TRINITY_DN27701_c0_g6_i1;TRINITY_DN18103_c0_g1_i1;TRINITY_DN76922_c0_g1_i1;TRINITY_DN27701_c0_g3_i1;TRINITY_DN51351_c0_g1_i1;…
ENSMUSG00000102408	TRINITY_DN12434_c0_g2_i1;TRINITY_DN20090_c0_g1_i1;TRINITY_DN12434_c0_g1_i1;TRINITY_DN38586_c0_g1_i1
ENSMUSG00000039936	TRINITY_DN12491_c0_g3_i1;TRINITY_DN7838_c0_g3_i1;TRINITY_DN2386_c1_g1_i1;TRINITY_DN12491_c0_g1_i1;TRINITY_DN89904_c0_g1_i1;TRINITY_DN1301_c3_g1_i1;TRINITY_DN12491_c0_g2_i1
ENSMUSG00000047773	TRINITY_DN89837_c0_g1_i1;TRINITY_DN12452_c0_g1_i1;TRINITY_DN89136_c0_g1_i1;TRINITY_DN3068_c0_g2_i1;TRINITY_DN494_c0_g1_i3;TRINITY_DN494_c0_g1_i7;TRINITY_DN2582_c0_g4_i1;TRINITY_DN1500_c0_g4_i1;TRINITY_DN13259_c2_g1_i1;TRINITY_DN4776_c0_g2_i5
ENSMUSG00000059430	TRINITY_DN12489_c0_g2_i1;TRINITY_DN12489_c0_g1_i1;TRINITY_DN1581_c0_g2_i1
ENSMUSG00000039126	TRINITY_DN13004_c0_g5_i1;TRINITY_DN394_c0_g6_i1;TRINITY_DN9368_c0_g2_i1;TRINITY_DN9368_c0_g7_i1;TRINITY_DN4279_c2_g1_i1;TRINITY_DN9368_c0_g4_i1;TRINITY_DN81307_c0_g1_i1;TRINITY_DN9368_c0_g1_i1;TRINITY_DN9368_c0_g6_i1;TRINITY_DN30165_c0_g1_i1;TRINITY_DN77397_c0_g1_i1;TRINITY_DN12437_c0_g1_i1;TRINITY_DN861_c0_g1_i5;TRINITY_DN1965_c3_g1_i2;TRINITY_DN1965_c3_g1_i1;TRINITY_DN9368_c0_g5_i1;TRINITY_DN93…
ENSMUSG00000103620	TRINITY_DN88269_c0_g1_i1;TRINITY_DN23954_c0_g1_i1;TRINITY_DN15764_c0_g3_i1;TRINITY_DN10567_c0_g2_i1;TRINITY_DN10567_c0_g3_i2;TRINITY_DN12448_c0_g3_i1;TRINITY_DN28120_c0_g1_i1;TRINITY_DN10567_c0_g1_i2;TRINITY_DN12448_c0_g2_i1;TRINITY_DN15764_c0_g1_i1;TRINITY_DN15764_c0_g2_i1;TRINITY_DN12448_c0_g1_i1;TRINITY_DN15764_c0_g4_i1;TRINITY_DN10567_c0_g1_i1
ENSMUSG00000008373	TRINITY_DN82779_c0_g1_i1;TRINITY_DN55986_c0_g1_i1;TRINITY_DN80952_c0_g1_i1;TRINITY_DN73113_c0_g1_i1;TRINITY_DN72493_c0_g1_i1;TRINITY_DN12445_c0_g1_i3;TRINITY_DN12445_c0_g1_i2;TRINITY_DN12445_c0_g1_i1;TRINITY_DN76806_c0_g1_i1;TRINITY_DN38413_c1_g1_i1;TRINITY_DN4478_c1_g3_i1
ENSMUSG00000024335	TRINITY_DN57989_c0_g2_i1;TRINITY_DN249_c0_g6_i1;TRINITY_DN29443_c0_g3_i1;TRINITY_DN29443_c0_g1_i1;TRINITY_DN29443_c0_g2_i1;TRINITY_DN6773_c0_g1_i1;TRINITY_DN57989_c0_g1_i1;TRINITY_DN25835_c0_g1_i1;TRINITY_DN25835_c0_g2_i1;TRINITY_DN12401_c0_g1_i1;TRINITY_DN12401_c0_g2_i1;TRINITY_DN80641_c0_g1_i1
ENSMUSG00000025961	TRINITY_DN30103_c0_g1_i1;TRINITY_DN45688_c0_g1_i1;TRINITY_DN20141_c0_g1_i1;TRINITY_DN12436_c0_g1_i1;TRINITY_DN55716_c0_g1_i1;TRINITY_DN12436_c0_g2_i1
ENSMUSG00000087301	TRINITY_DN12460_c0_g1_i1;TRINITY_DN2163_c2_g1_i1;TRINITY_DN76263_c0_g1_i1;TRINITY_DN52036_c1_g1_i1;TRINITY_DN73489_c0_g1_i1;TRINITY_DN89802_c0_g1_i1;TRINITY_DN23719_c0_g1_i1;TRINITY_DN65243_c0_g1_i1;TRINITY_DN65941_c0_g1_i1;TRINITY_DN85868_c0_g1_i1;TRINITY_DN87023_c0_g1_i1;TRINITY_DN10361_c0_g1_i1;TRINITY_DN63456_c0_g1_i1;TRINITY_DN5711_c0_g1_i8;TRINITY_DN57465_c0_g1_i1;TRINITY_DN60977_c0_g1_i1;T…
ENSMUSG00000030465	TRINITY_DN1185_c0_g2_i2;TRINITY_DN81418_c0_g1_i1;TRINITY_DN6936_c5_g1_i1;TRINITY_DN7243_c0_g1_i1;TRINITY_DN7243_c0_g7_i1;TRINITY_DN32017_c0_g1_i1;TRINITY_DN74069_c0_g1_i1;TRINITY_DN18708_c0_g2_i11;TRINITY_DN30257_c0_g2_i1;TRINITY_DN8633_c0_g2_i1;TRINITY_DN21692_c0_g2_i1;TRINITY_DN12527_c0_g1_i1;TRINITY_DN66449_c0_g1_i1;TRINITY_DN21692_c0_g5_i1;TRINITY_DN30257_c0_g1_i2;TRINITY_DN1976_c1_g7_i1;TRIN…
ENSMUSG00000024924	TRINITY_DN12493_c0_g1_i2;TRINITY_DN38414_c0_g1_i1;TRINITY_DN9398_c0_g1_i3;TRINITY_DN41914_c0_g1_i1;TRINITY_DN12493_c0_g5_i1;TRINITY_DN36393_c0_g1_i2;TRINITY_DN31426_c0_g1_i1;TRINITY_DN12493_c0_g3_i1;TRINITY_DN89979_c0_g1_i1;TRINITY_DN45496_c0_g2_i1;TRINITY_DN15208_c0_g2_i1;TRINITY_DN15208_c0_g1_i1;TRINITY_DN71147_c0_g1_i1;TRINITY_DN23237_c0_g1_i1;TRINITY_DN45496_c0_g4_i1;TRINITY_DN38134_c1_g1_i1;…
ENSMUSG00000010517	TRINITY_DN77080_c0_g1_i1;TRINITY_DN12476_c5_g1_i1;TRINITY_DN8730_c0_g1_i1;TRINITY_DN2804_c0_g1_i1;TRINITY_DN9942_c0_g4_i1;TRINITY_DN9096_c0_g1_i2;TRINITY_DN5283_c0_g1_i1;TRINITY_DN2410_c4_g1_i1;TRINITY_DN2526_c0_g3_i2;TRINITY_DN82006_c0_g1_i1;TRINITY_DN20593_c0_g1_i1
ENSMUSG00000024515	TRINITY_DN30754_c0_g1_i1;TRINITY_DN89457_c0_g1_i1;TRINITY_DN12476_c0_g1_i1;TRINITY_DN5369_c0_g2_i1;TRINITY_DN44250_c0_g1_i1;TRINITY_DN53633_c0_g1_i1;TRINITY_DN4566_c6_g1_i1;TRINITY_DN1409_c0_g1_i2
ENSMUSG00000060450	TRINITY_DN12476_c3_g1_i1;TRINITY_DN10341_c3_g1_i1;TRINITY_DN45425_c0_g1_i2;TRINITY_DN45425_c0_g1_i1
ENSMUSG00000025551	TRINITY_DN50776_c0_g2_i1;TRINITY_DN5848_c0_g3_i1;TRINITY_DN5848_c0_g2_i1;TRINITY_DN11488_c2_g1_i1;TRINITY_DN3676_c5_g1_i1;TRINITY_DN50106_c1_g1_i1;TRINITY_DN50776_c0_g1_i1;TRINITY_DN5848_c0_g5_i1;TRINITY_DN551_c4_g1_i1;TRINITY_DN475_c2_g3_i1;TRINITY_DN1193_c0_g3_i1;TRINITY_DN2582_c0_g5_i1;TRINITY_DN89513_c0_g1_i1;TRINITY_DN11488_c2_g2_i1;TRINITY_DN85052_c0_g1_i1;TRINITY_DN2894_c3_g3_i1;TRINITY_DN…
ENSMUSG00000109251	TRINITY_DN11907_c0_g2_i1;TRINITY_DN12476_c1_g2_i1;TRINITY_DN6983_c5_g1_i1;TRINITY_DN27498_c0_g1_i2;TRINITY_DN11907_c0_g3_i1;TRINITY_DN11410_c3_g1_i1;TRINITY_DN65484_c0_g1_i1;TRINITY_DN12476_c1_g3_i1;TRINITY_DN27498_c0_g3_i1;TRINITY_DN12476_c1_g1_i1;TRINITY_DN6983_c5_g1_i3;TRINITY_DN75779_c0_g1_i1;TRINITY_DN88016_c0_g1_i1
ENSMUSG00000031481	TRINITY_DN17581_c0_g1_i1;TRINITY_DN46441_c0_g1_i1;TRINITY_DN26610_c0_g1_i1;TRINITY_DN27592_c0_g1_i1;TRINITY_DN12476_c2_g1_i1;TRINITY_DN17581_c0_g2_i1;TRINITY_DN75025_c0_g1_i1
ENSMUSG00000102501	TRINITY_DN69543_c0_g1_i1;TRINITY_DN73067_c0_g1_i1;TRINITY_DN89015_c0_g1_i1;TRINITY_DN13368_c0_g1_i1;TRINITY_DN12476_c6_g1_i1;TRINITY_DN71553_c0_g1_i1
ENSMUSG00000046573	TRINITY_DN22475_c4_g1_i1;TRINITY_DN13323_c0_g5_i1;TRINITY_DN13323_c0_g2_i1;TRINITY_DN22769_c0_g1_i1;TRINITY_DN20378_c0_g2_i1;TRINITY_DN12461_c0_g4_i1;TRINITY_DN12461_c0_g2_i1;TRINITY_DN12461_c0_g3_i1;TRINITY_DN3929_c0_g1_i1;TRINITY_DN20378_c0_g1_i1;TRINITY_DN62229_c0_g1_i1;TRINITY_DN515_c1_g1_i3;TRINITY_DN4739_c0_g2_i1;TRINITY_DN12461_c0_g1_i1;TRINITY_DN4739_c0_g1_i1;TRINITY_DN84163_c0_g1_i1;TRIN…
ENSMUSG00000038485	TRINITY_DN69348_c0_g1_i1;TRINITY_DN12492_c0_g3_i1;TRINITY_DN12492_c0_g1_i1;TRINITY_DN12492_c0_g2_i1;TRINITY_DN30653_c0_g1_i1;TRINITY_DN2483_c3_g1_i1
ENSMUSG00000034452	TRINITY_DN3128_c0_g1_i1;TRINITY_DN12419_c0_g1_i1;TRINITY_DN22774_c0_g2_i1;TRINITY_DN22774_c0_g1_i1;TRINITY_DN16345_c0_g1_i1;TRINITY_DN69761_c0_g1_i1;TRINITY_DN88102_c0_g1_i1;TRINITY_DN49139_c0_g1_i1;TRINITY_DN49139_c0_g2_i1
ENSMUSG00000086915	TRINITY_DN20847_c0_g1_i1;TRINITY_DN20847_c0_g2_i1;TRINITY_DN29170_c0_g1_i1;TRINITY_DN67660_c0_g1_i1;TRINITY_DN42160_c0_g1_i1;TRINITY_DN34132_c0_g3_i1;TRINITY_DN12424_c0_g1_i1;TRINITY_DN88377_c0_g1_i1;TRINITY_DN12424_c0_g2_i1;TRINITY_DN30157_c0_g1_i1
ENSMUSG00000020627	TRINITY_DN21156_c1_g3_i1;TRINITY_DN5042_c0_g5_i1;TRINITY_DN20153_c0_g2_i1;TRINITY_DN12495_c5_g1_i1;TRINITY_DN86790_c0_g1_i1;TRINITY_DN1005_c8_g1_i1;TRINITY_DN1823_c2_g2_i1;TRINITY_DN1823_c2_g1_i1;TRINITY_DN56443_c0_g2_i1;TRINITY_DN56443_c0_g3_i1;TRINITY_DN76033_c0_g1_i1;TRINITY_DN82888_c0_g1_i1;TRINITY_DN2494_c3_g1_i1;TRINITY_DN26557_c1_g1_i1;TRINITY_DN5281_c1_g1_i1;TRINITY_DN59687_c0_g1_i1;TRINI…
ENSMUSG00000116589	TRINITY_DN75098_c0_g1_i1;TRINITY_DN11198_c0_g1_i1;TRINITY_DN58776_c0_g1_i1;TRINITY_DN3943_c0_g1_i1;TRINITY_DN64852_c0_g1_i1;TRINITY_DN12495_c0_g1_i1;TRINITY_DN73907_c0_g1_i1;TRINITY_DN3943_c0_g1_i2;TRINITY_DN81059_c0_g1_i1;TRINITY_DN1166_c2_g1_i1;TRINITY_DN83074_c0_g1_i1;TRINITY_DN11348_c0_g1_i2;TRINITY_DN87596_c0_g1_i1;TRINITY_DN4045_c0_g1_i1
ENSMUSG00000073771	TRINITY_DN15925_c0_g1_i1;TRINITY_DN12495_c3_g1_i1
ENSMUSG00000091556	TRINITY_DN47844_c0_g8_i1;TRINITY_DN12495_c4_g1_i1;TRINITY_DN47844_c0_g5_i1;TRINITY_DN47844_c0_g6_i1;TRINITY_DN47844_c0_g9_i1
ENSMUSG00000078994	TRINITY_DN12495_c3_g2_i1
ENSMUSG00000031862	TRINITY_DN8112_c1_g1_i1;TRINITY_DN36834_c0_g1_i1;TRINITY_DN12495_c1_g2_i1;TRINITY_DN36834_c0_g2_i1;TRINITY_DN82416_c0_g1_i1
ENSMUSG00000105082	TRINITY_DN12495_c2_g1_i2
ENSMUSG00000021945	TRINITY_DN8888_c0_g2_i1;TRINITY_DN40842_c0_g1_i1;TRINITY_DN593_c5_g1_i1;TRINITY_DN6924_c0_g1_i1;TRINITY_DN1938_c3_g1_i1;TRINITY_DN32508_c0_g1_i1;TRINITY_DN80208_c0_g1_i1;TRINITY_DN32508_c0_g3_i1;TRINITY_DN88079_c0_g1_i1;TRINITY_DN6924_c0_g2_i1;TRINITY_DN12495_c2_g1_i1;TRINITY_DN17285_c0_g1_i1;TRINITY_DN7985_c7_g1_i1;TRINITY_DN51453_c0_g1_i1;TRINITY_DN7326_c5_g1_i1;TRINITY_DN32508_c0_g2_i1
ENSMUSG00000072589	TRINITY_DN6767_c0_g1_i1;TRINITY_DN6767_c0_g8_i1;TRINITY_DN6767_c0_g12_i1;TRINITY_DN6767_c0_g9_i1;TRINITY_DN6767_c0_g3_i1;TRINITY_DN47828_c1_g1_i1;TRINITY_DN6767_c0_g11_i1;TRINITY_DN17027_c0_g1_i1;TRINITY_DN12495_c6_g1_i1;TRINITY_DN3941_c2_g1_i1;TRINITY_DN53692_c0_g1_i1;TRINITY_DN17027_c0_g2_i1;TRINITY_DN81332_c0_g1_i1
ENSMUSG00000019178	TRINITY_DN81735_c0_g1_i1;TRINITY_DN12468_c0_g1_i1
ENSMUSG00000055912	TRINITY_DN86235_c0_g1_i1;TRINITY_DN12444_c0_g1_i1;TRINITY_DN36410_c0_g8_i1;TRINITY_DN59466_c0_g1_i1
ENSMUSG00000002396	TRINITY_DN12415_c0_g4_i1;TRINITY_DN80497_c0_g1_i1
ENSMUSG00000038685	TRINITY_DN12415_c0_g1_i7;TRINITY_DN23083_c0_g3_i1;TRINITY_DN12415_c0_g1_i3;TRINITY_DN1329_c7_g1_i1;TRINITY_DN12415_c0_g1_i5;TRINITY_DN12415_c0_g1_i4;TRINITY_DN23083_c0_g5_i1;TRINITY_DN23083_c0_g1_i1;TRINITY_DN23083_c0_g2_i1;TRINITY_DN23083_c0_g4_i1
ENSMUSG00000038160	TRINITY_DN1359_c3_g1_i1;TRINITY_DN861_c2_g1_i1;TRINITY_DN34134_c4_g1_i1;TRINITY_DN22329_c0_g2_i1;TRINITY_DN5393_c3_g1_i1;TRINITY_DN22329_c0_g1_i1;TRINITY_DN12415_c0_g1_i1;TRINITY_DN171_c0_g2_i4
ENSMUSG00000029925	TRINITY_DN12415_c0_g3_i1;TRINITY_DN25981_c0_g1_i1;TRINITY_DN21552_c0_g2_i1;TRINITY_DN50991_c0_g1_i1;TRINITY_DN21552_c0_g1_i1;TRINITY_DN113_c2_g2_i1;TRINITY_DN85780_c0_g1_i1;TRINITY_DN47505_c0_g4_i1;TRINITY_DN80631_c0_g1_i1;TRINITY_DN77489_c0_g1_i1;TRINITY_DN7710_c0_g1_i1;TRINITY_DN27266_c0_g1_i1;TRINITY_DN9693_c0_g1_i1;TRINITY_DN72346_c0_g1_i1;TRINITY_DN7710_c0_g1_i2
ENSMUSG00000021221	TRINITY_DN12415_c1_g2_i1;TRINITY_DN4759_c1_g3_i1;TRINITY_DN57_c12_g1_i1;TRINITY_DN10393_c1_g4_i1;TRINITY_DN5044_c1_g3_i1;TRINITY_DN8799_c0_g1_i1;TRINITY_DN10393_c1_g3_i1;TRINITY_DN6062_c1_g1_i1;TRINITY_DN10393_c1_g1_i1;TRINITY_DN2310_c3_g1_i1;TRINITY_DN10393_c1_g2_i1
ENSMUSG00000005583	TRINITY_DN11511_c0_g6_i1;TRINITY_DN11511_c0_g7_i1;TRINITY_DN8738_c0_g2_i1;TRINITY_DN14445_c0_g1_i1;TRINITY_DN20031_c0_g1_i1;TRINITY_DN12405_c0_g1_i1;TRINITY_DN4422_c0_g6_i1;TRINITY_DN7760_c0_g3_i1;TRINITY_DN14445_c0_g3_i1;TRINITY_DN13335_c0_g4_i1;TRINITY_DN28245_c0_g2_i1;TRINITY_DN15516_c0_g6_i1;TRINITY_DN13335_c0_g5_i1;TRINITY_DN13673_c0_g4_i1;TRINITY_DN18473_c0_g1_i1;TRINITY_DN25214_c0_g1_i1;TR…
ENSMUSG00000040040	TRINITY_DN63392_c0_g1_i1;TRINITY_DN4180_c0_g3_i1;TRINITY_DN62356_c0_g1_i1;TRINITY_DN32607_c0_g1_i1;TRINITY_DN81075_c0_g1_i1;TRINITY_DN10326_c0_g1_i1;TRINITY_DN74189_c0_g1_i1;TRINITY_DN23981_c0_g1_i1;TRINITY_DN4180_c0_g1_i1;TRINITY_DN4305_c0_g4_i1;TRINITY_DN12233_c0_g2_i1;TRINITY_DN32607_c0_g3_i1;TRINITY_DN12233_c1_g1_i1;TRINITY_DN36480_c0_g7_i1;TRINITY_DN74853_c0_g1_i1;TRINITY_DN1881_c0_g2_i1;TRI…
ENSMUSG00000096988	TRINITY_DN4617_c2_g2_i2;TRINITY_DN13313_c0_g1_i1;TRINITY_DN35118_c0_g1_i1;TRINITY_DN12469_c0_g2_i1;TRINITY_DN59182_c0_g1_i1;TRINITY_DN32389_c6_g1_i1;TRINITY_DN66052_c0_g1_i1;TRINITY_DN12469_c0_g3_i1;TRINITY_DN13416_c0_g1_i1;TRINITY_DN13313_c0_g2_i1;TRINITY_DN4617_c2_g2_i1;TRINITY_DN12469_c0_g1_i1
ENSMUSG00000087104	TRINITY_DN12488_c0_g1_i1;TRINITY_DN60275_c0_g1_i1;TRINITY_DN26854_c0_g1_i1;TRINITY_DN51262_c0_g1_i1;TRINITY_DN64981_c0_g1_i1;TRINITY_DN26183_c0_g2_i1;TRINITY_DN66811_c0_g1_i1;TRINITY_DN30422_c0_g1_i1;TRINITY_DN66221_c0_g1_i1;TRINITY_DN79551_c0_g1_i1;TRINITY_DN81028_c0_g1_i1;TRINITY_DN19870_c0_g1_i1;TRINITY_DN15135_c0_g2_i1;TRINITY_DN72848_c0_g1_i1;TRINITY_DN69484_c0_g1_i1;TRINITY_DN9329_c0_g1_i1;…
ENSMUSG00000025027	TRINITY_DN9501_c0_g3_i1;TRINITY_DN11374_c0_g3_i1;TRINITY_DN40082_c0_g1_i1;TRINITY_DN9501_c0_g5_i1;TRINITY_DN62121_c0_g1_i1;TRINITY_DN15593_c6_g1_i1;TRINITY_DN3990_c0_g2_i1;TRINITY_DN69056_c0_g1_i1;TRINITY_DN9501_c0_g1_i1;TRINITY_DN30328_c0_g2_i1;TRINITY_DN11374_c0_g5_i1;TRINITY_DN20032_c0_g3_i1;TRINITY_DN83291_c0_g1_i1;TRINITY_DN66994_c0_g1_i1;TRINITY_DN11262_c0_g1_i1;TRINITY_DN35205_c0_g1_i1;TRI…
ENSMUSG00000039376	TRINITY_DN12407_c0_g3_i1;TRINITY_DN89187_c0_g1_i1;TRINITY_DN12407_c0_g1_i1;TRINITY_DN12407_c0_g2_i1
ENSMUSG00000025586	TRINITY_DN34415_c0_g1_i1;TRINITY_DN12433_c0_g2_i1;TRINITY_DN804_c1_g3_i1;TRINITY_DN12433_c0_g1_i1
ENSMUSG00000006154	TRINITY_DN473_c1_g1_i1;TRINITY_DN12470_c0_g1_i1;TRINITY_DN119_c1_g3_i1;TRINITY_DN473_c5_g1_i1;TRINITY_DN20607_c0_g1_i1
ENSMUSG00000049792	TRINITY_DN12410_c0_g2_i2;TRINITY_DN62198_c0_g1_i1;TRINITY_DN12410_c0_g2_i1;TRINITY_DN12410_c0_g3_i1;TRINITY_DN12410_c0_g4_i1;TRINITY_DN12410_c0_g2_i3
ENSMUSG00000095643	TRINITY_DN12446_c0_g1_i1
ENSMUSG00000020872	TRINITY_DN24639_c0_g1_i1;TRINITY_DN4610_c4_g1_i1;TRINITY_DN22148_c0_g3_i1;TRINITY_DN4725_c0_g2_i1;TRINITY_DN64115_c0_g1_i1;TRINITY_DN22148_c0_g2_i1;TRINITY_DN4725_c0_g1_i1;TRINITY_DN22148_c0_g1_i1
ENSMUSG00000028218	TRINITY_DN765_c0_g6_i3;TRINITY_DN4747_c0_g3_i1;TRINITY_DN765_c0_g3_i1;TRINITY_DN15592_c2_g1_i1;TRINITY_DN765_c0_g6_i1;TRINITY_DN4747_c0_g2_i1;TRINITY_DN4747_c0_g3_i2;TRINITY_DN765_c0_g6_i2;TRINITY_DN4747_c0_g1_i1;TRINITY_DN1194_c0_g4_i2;TRINITY_DN64169_c0_g1_i1;TRINITY_DN4747_c0_g4_i1;TRINITY_DN4942_c0_g2_i1;TRINITY_DN68206_c0_g1_i1;TRINITY_DN1194_c0_g4_i1
ENSMUSG00000097129	TRINITY_DN4709_c0_g2_i1;TRINITY_DN4709_c0_g1_i1
ENSMUSG00000022797	TRINITY_DN3983_c1_g1_i4;TRINITY_DN22895_c0_g1_i1;TRINITY_DN526_c0_g1_i7;TRINITY_DN25860_c0_g2_i1;TRINITY_DN526_c0_g1_i3;TRINITY_DN526_c0_g1_i8;TRINITY_DN526_c0_g1_i5;TRINITY_DN3090_c2_g1_i1;TRINITY_DN527_c1_g3_i1;TRINITY_DN307_c2_g1_i1;TRINITY_DN4706_c0_g1_i1;TRINITY_DN54608_c0_g1_i1;TRINITY_DN4706_c0_g1_i4;TRINITY_DN526_c0_g1_i4;TRINITY_DN88638_c0_g1_i1;TRINITY_DN79627_c0_g1_i1;TRINITY_DN526_c0_…
ENSMUSG00000038146	TRINITY_DN7254_c0_g4_i1;TRINITY_DN4715_c0_g5_i1;TRINITY_DN67922_c0_g1_i1;TRINITY_DN69107_c0_g1_i1;TRINITY_DN14935_c0_g1_i1;TRINITY_DN3826_c1_g1_i1;TRINITY_DN4715_c0_g4_i1;TRINITY_DN4715_c0_g1_i1;TRINITY_DN44483_c0_g1_i1;TRINITY_DN68058_c0_g1_i1;TRINITY_DN4715_c0_g3_i1;TRINITY_DN1367_c0_g1_i4;TRINITY_DN51026_c0_g1_i1
ENSMUSG00000004462	TRINITY_DN4715_c0_g6_i1;TRINITY_DN4715_c0_g2_i1
ENSMUSG00000037984	TRINITY_DN4722_c0_g1_i3;TRINITY_DN4722_c0_g2_i1;TRINITY_DN4722_c0_g1_i1;TRINITY_DN4722_c0_g1_i4;TRINITY_DN4722_c0_g1_i2
ENSMUSG00000006389	TRINITY_DN23493_c0_g1_i1;TRINITY_DN4775_c0_g5_i1
ENSMUSG00000049690	TRINITY_DN14136_c0_g2_i1;TRINITY_DN4775_c0_g6_i1;TRINITY_DN14136_c0_g1_i1;TRINITY_DN42536_c0_g1_i1;TRINITY_DN77157_c0_g1_i1;TRINITY_DN37726_c0_g2_i1;TRINITY_DN17472_c0_g2_i1;TRINITY_DN87371_c0_g1_i1;TRINITY_DN17472_c0_g1_i1;TRINITY_DN2632_c0_g2_i1;TRINITY_DN20401_c1_g3_i1;TRINITY_DN20401_c1_g2_i1;TRINITY_DN4306_c0_g3_i1;TRINITY_DN5096_c1_g3_i1
ENSMUSG00000028189	TRINITY_DN20793_c6_g1_i1;TRINITY_DN4775_c0_g9_i1;TRINITY_DN64412_c0_g1_i1;TRINITY_DN85048_c0_g1_i1;TRINITY_DN51727_c0_g1_i1;TRINITY_DN52872_c0_g2_i1;TRINITY_DN4775_c0_g4_i1;TRINITY_DN52872_c0_g1_i1;TRINITY_DN4775_c0_g3_i1;TRINITY_DN3119_c1_g2_i1;TRINITY_DN4775_c0_g7_i1;TRINITY_DN4775_c0_g1_i1;TRINITY_DN4775_c0_g2_i1;TRINITY_DN60197_c0_g1_i1;TRINITY_DN4775_c0_g10_i1
ENSMUSG00000068523	TRINITY_DN4775_c0_g8_i1
ENSMUSG00000066687	TRINITY_DN22959_c0_g1_i1;TRINITY_DN22959_c0_g4_i1;TRINITY_DN86000_c0_g1_i1;TRINITY_DN83874_c0_g1_i1;TRINITY_DN87047_c0_g1_i1;TRINITY_DN15854_c0_g1_i1;TRINITY_DN15854_c0_g2_i1;TRINITY_DN22959_c0_g2_i1;TRINITY_DN22959_c0_g3_i1;TRINITY_DN18064_c0_g1_i1;TRINITY_DN4775_c1_g2_i1;TRINITY_DN78260_c0_g1_i1;TRINITY_DN27789_c0_g1_i1
ENSMUSG00000029602	TRINITY_DN11860_c0_g3_i1;TRINITY_DN48860_c0_g1_i2;TRINITY_DN15229_c0_g1_i1;TRINITY_DN80702_c0_g1_i1;TRINITY_DN11860_c0_g1_i2;TRINITY_DN11860_c0_g2_i1;TRINITY_DN4775_c1_g1_i1;TRINITY_DN11860_c0_g1_i1;TRINITY_DN55895_c0_g2_i1;TRINITY_DN55895_c0_g1_i1;TRINITY_DN48860_c0_g1_i1;TRINITY_DN78767_c0_g1_i1
ENSMUSG00000034765	TRINITY_DN4760_c0_g1_i1
ENSMUSG00000085297	TRINITY_DN16435_c0_g1_i1;TRINITY_DN1535_c0_g6_i1;TRINITY_DN4749_c0_g2_i1;TRINITY_DN22056_c0_g1_i2;TRINITY_DN1535_c0_g2_i1;TRINITY_DN22056_c0_g1_i1;TRINITY_DN1535_c0_g1_i2;TRINITY_DN77287_c0_g1_i1;TRINITY_DN61492_c0_g1_i1;TRINITY_DN1535_c0_g5_i1;TRINITY_DN1535_c0_g1_i4;TRINITY_DN16264_c0_g1_i1;TRINITY_DN1535_c0_g1_i3;TRINITY_DN22056_c0_g1_i3;TRINITY_DN4749_c0_g1_i1;TRINITY_DN1535_c0_g4_i1;TRINITY_…
ENSMUSG00000092134	TRINITY_DN4976_c1_g2_i1;TRINITY_DN21174_c0_g3_i1;TRINITY_DN4749_c0_g3_i2;TRINITY_DN4749_c0_g3_i1;TRINITY_DN4749_c0_g3_i4;TRINITY_DN4976_c1_g1_i1
ENSMUSG00000080115	TRINITY_DN39454_c0_g2_i1;TRINITY_DN4749_c1_g5_i1;TRINITY_DN4749_c1_g4_i1;TRINITY_DN4749_c1_g1_i1;TRINITY_DN39454_c0_g1_i1;TRINITY_DN1683_c3_g1_i1
ENSMUSG00000028847	TRINITY_DN27962_c0_g1_i2;TRINITY_DN27962_c0_g1_i3;TRINITY_DN27962_c0_g3_i1;TRINITY_DN45055_c0_g1_i1;TRINITY_DN4773_c0_g1_i1;TRINITY_DN27962_c0_g1_i4;TRINITY_DN27962_c0_g2_i1;TRINITY_DN27962_c0_g1_i5;TRINITY_DN3755_c3_g2_i1;TRINITY_DN27962_c0_g1_i1
ENSMUSG00000020747	TRINITY_DN60268_c0_g1_i1;TRINITY_DN21132_c0_g1_i1;TRINITY_DN47948_c0_g2_i1;TRINITY_DN4773_c0_g2_i5;TRINITY_DN47948_c0_g3_i1;TRINITY_DN1276_c1_g2_i1;TRINITY_DN47948_c0_g1_i1;TRINITY_DN4773_c0_g2_i3;TRINITY_DN47948_c0_g4_i1;TRINITY_DN21132_c0_g2_i1
ENSMUSG00000007908	TRINITY_DN4773_c0_g3_i1;TRINITY_DN52711_c0_g1_i1
ENSMUSG00000028788	TRINITY_DN14637_c0_g2_i1;TRINITY_DN35766_c0_g1_i1;TRINITY_DN14549_c0_g3_i1;TRINITY_DN14549_c0_g1_i1;TRINITY_DN14637_c0_g4_i1;TRINITY_DN14637_c0_g1_i1;TRINITY_DN35766_c0_g2_i1;TRINITY_DN4773_c3_g1_i1;TRINITY_DN14637_c0_g3_i1
ENSMUSG00000084987	TRINITY_DN4773_c1_g2_i1;TRINITY_DN8757_c0_g2_i1
ENSMUSG00000052139	TRINITY_DN4773_c1_g1_i1;TRINITY_DN2146_c0_g5_i1;TRINITY_DN87656_c0_g1_i1;TRINITY_DN6111_c0_g3_i1;TRINITY_DN38851_c0_g1_i1;TRINITY_DN4420_c0_g1_i1;TRINITY_DN83719_c0_g1_i1;TRINITY_DN50746_c0_g1_i1;TRINITY_DN1643_c4_g1_i1;TRINITY_DN587_c1_g3_i2;TRINITY_DN64530_c0_g1_i1
ENSMUSG00000103434	TRINITY_DN6688_c0_g3_i1;TRINITY_DN4773_c2_g1_i1
ENSMUSG00000014075	TRINITY_DN87689_c0_g1_i1;TRINITY_DN4718_c0_g2_i1;TRINITY_DN4718_c0_g1_i1
ENSMUSG00000086269	TRINITY_DN11539_c0_g6_i1;TRINITY_DN1810_c0_g1_i5;TRINITY_DN11539_c0_g5_i1;TRINITY_DN22049_c0_g7_i1;TRINITY_DN11539_c0_g3_i1;TRINITY_DN19421_c1_g1_i1;TRINITY_DN4751_c0_g1_i1;TRINITY_DN4751_c0_g2_i1;TRINITY_DN1219_c0_g2_i1;TRINITY_DN1219_c0_g1_i1;TRINITY_DN11539_c0_g4_i1;TRINITY_DN4751_c0_g4_i1;TRINITY_DN11539_c0_g1_i1;TRINITY_DN820_c3_g1_i1;TRINITY_DN11539_c0_g2_i1
ENSMUSG00000031847	TRINITY_DN4751_c0_g3_i1;TRINITY_DN38785_c0_g1_i1
ENSMUSG00000046240	TRINITY_DN4726_c0_g2_i1;TRINITY_DN4726_c0_g3_i3;TRINITY_DN4726_c0_g3_i2;TRINITY_DN61512_c0_g1_i1;TRINITY_DN65964_c0_g1_i1;TRINITY_DN43782_c0_g1_i1;TRINITY_DN4726_c0_g1_i1
ENSMUSG00000024290	TRINITY_DN49224_c0_g1_i1;TRINITY_DN45881_c0_g1_i1;TRINITY_DN2788_c7_g1_i1;TRINITY_DN47793_c0_g1_i1;TRINITY_DN4726_c0_g3_i1;TRINITY_DN41154_c0_g1_i1;TRINITY_DN4500_c3_g2_i1;TRINITY_DN1615_c0_g1_i1;TRINITY_DN55703_c0_g1_i1;TRINITY_DN49224_c0_g2_i1;TRINITY_DN88220_c0_g1_i1;TRINITY_DN81631_c0_g1_i1
ENSMUSG00000031104	TRINITY_DN21394_c0_g2_i1;TRINITY_DN73045_c0_g1_i1;TRINITY_DN87588_c0_g1_i1;TRINITY_DN4727_c0_g1_i2;TRINITY_DN29583_c0_g1_i1;TRINITY_DN21394_c0_g1_i1;TRINITY_DN11548_c0_g1_i1;TRINITY_DN4727_c0_g1_i1;TRINITY_DN33045_c2_g4_i1;TRINITY_DN16123_c0_g1_i1
ENSMUSG00000041278	TRINITY_DN46214_c1_g2_i1;TRINITY_DN6559_c0_g1_i1;TRINITY_DN22506_c3_g1_i1;TRINITY_DN4724_c0_g2_i1;TRINITY_DN46214_c1_g1_i1;TRINITY_DN68878_c0_g1_i1;TRINITY_DN3467_c0_g3_i1;TRINITY_DN3467_c0_g2_i1;TRINITY_DN61617_c0_g1_i1;TRINITY_DN4724_c0_g1_i1;TRINITY_DN3467_c0_g1_i1;TRINITY_DN4724_c0_g3_i1;TRINITY_DN11097_c0_g1_i1;TRINITY_DN4724_c0_g4_i1;TRINITY_DN69799_c0_g1_i1;TRINITY_DN6559_c0_g2_i1;TRINITY_…
ENSMUSG00000027955	TRINITY_DN4778_c0_g2_i1;TRINITY_DN4778_c0_g1_i1;TRINITY_DN61642_c0_g1_i1;TRINITY_DN66397_c0_g1_i1
ENSMUSG00000026611	TRINITY_DN5151_c0_g1_i1;TRINITY_DN5402_c0_g1_i1;TRINITY_DN4766_c0_g1_i1;TRINITY_DN4766_c0_g1_i2
ENSMUSG00000046230	TRINITY_DN6672_c0_g1_i1;TRINITY_DN52680_c0_g1_i1;TRINITY_DN52680_c0_g2_i1;TRINITY_DN87167_c0_g1_i1;TRINITY_DN62657_c0_g1_i1;TRINITY_DN67370_c0_g1_i1;TRINITY_DN71811_c0_g1_i1;TRINITY_DN89776_c0_g1_i1;TRINITY_DN4776_c0_g4_i1;TRINITY_DN53157_c0_g1_i1;TRINITY_DN84161_c0_g1_i1;TRINITY_DN81042_c0_g1_i1;TRINITY_DN71312_c0_g1_i1
ENSMUSG00000085448	TRINITY_DN2011_c6_g1_i1;TRINITY_DN19970_c0_g2_i1;TRINITY_DN4776_c0_g2_i4;TRINITY_DN22150_c0_g3_i1;TRINITY_DN4776_c0_g8_i1;TRINITY_DN4776_c0_g3_i1;TRINITY_DN67384_c0_g1_i1;TRINITY_DN6610_c0_g2_i1;TRINITY_DN4776_c0_g2_i3;TRINITY_DN22150_c0_g10_i1;TRINITY_DN6610_c0_g1_i1;TRINITY_DN804_c6_g1_i1;TRINITY_DN80764_c0_g1_i1;TRINITY_DN20044_c0_g1_i1;TRINITY_DN4776_c0_g9_i1;TRINITY_DN22150_c0_g2_i1;TRINITY_…
ENSMUSG00000022521	TRINITY_DN15332_c1_g1_i1;TRINITY_DN28625_c1_g1_i2;TRINITY_DN551_c1_g1_i2;TRINITY_DN828_c1_g1_i1;TRINITY_DN4776_c0_g7_i1;TRINITY_DN1610_c3_g1_i1;TRINITY_DN74153_c0_g1_i1;TRINITY_DN551_c1_g1_i1;TRINITY_DN15496_c0_g1_i1;TRINITY_DN82887_c0_g1_i1;TRINITY_DN1626_c0_g1_i1;TRINITY_DN76675_c0_g1_i1;TRINITY_DN86586_c0_g1_i1;TRINITY_DN66163_c0_g1_i1;TRINITY_DN8279_c2_g2_i3;TRINITY_DN68051_c0_g1_i1;TRINITY_D…
ENSMUSG00000056917	TRINITY_DN6028_c0_g1_i1;TRINITY_DN6028_c0_g2_i1;TRINITY_DN4776_c0_g1_i1;TRINITY_DN4776_c0_g10_i1;TRINITY_DN23656_c0_g3_i2;TRINITY_DN1856_c1_g2_i1;TRINITY_DN6028_c0_g3_i1;TRINITY_DN73673_c0_g1_i1;TRINITY_DN1856_c1_g2_i2;TRINITY_DN1856_c1_g1_i1;TRINITY_DN23656_c0_g1_i1;TRINITY_DN15756_c1_g1_i1;TRINITY_DN23656_c0_g2_i1
ENSMUSG00000021590	TRINITY_DN5333_c0_g5_i1;TRINITY_DN18956_c0_g4_i1;TRINITY_DN4764_c0_g2_i1;TRINITY_DN25374_c0_g1_i1;TRINITY_DN18956_c0_g3_i1;TRINITY_DN18063_c0_g1_i1;TRINITY_DN18956_c0_g1_i1;TRINITY_DN60803_c0_g1_i1;TRINITY_DN18314_c0_g3_i1;TRINITY_DN18314_c0_g4_i1;TRINITY_DN21502_c0_g1_i1;TRINITY_DN29896_c0_g1_i1;TRINITY_DN18314_c0_g1_i1;TRINITY_DN1727_c0_g2_i1;TRINITY_DN1727_c0_g1_i1;TRINITY_DN18314_c0_g2_i1;TRI…
ENSMUSG00000015804	TRINITY_DN4762_c0_g1_i1;TRINITY_DN25295_c0_g1_i1;TRINITY_DN4762_c0_g6_i1;TRINITY_DN25295_c0_g2_i1;TRINITY_DN25295_c0_g3_i1;TRINITY_DN4762_c0_g2_i1;TRINITY_DN25295_c0_g4_i1
ENSMUSG00000030178	TRINITY_DN4762_c0_g3_i1
ENSMUSG00000023868	TRINITY_DN5725_c0_g2_i2;TRINITY_DN84582_c0_g1_i1;TRINITY_DN12285_c1_g6_i1;TRINITY_DN56886_c0_g1_i1;TRINITY_DN30646_c0_g9_i1;TRINITY_DN184_c0_g1_i2;TRINITY_DN23671_c0_g2_i1;TRINITY_DN10652_c0_g4_i1;TRINITY_DN15110_c0_g1_i1;TRINITY_DN29220_c0_g2_i1;TRINITY_DN31908_c1_g2_i1;TRINITY_DN31908_c1_g3_i1;TRINITY_DN4721_c0_g1_i1;TRINITY_DN32479_c0_g1_i1;TRINITY_DN68389_c0_g1_i1;TRINITY_DN23671_c0_g1_i1;TRI…
ENSMUSG00000059631	TRINITY_DN80756_c0_g1_i1;TRINITY_DN68297_c0_g1_i1;TRINITY_DN3175_c0_g2_i1;TRINITY_DN4721_c0_g2_i1;TRINITY_DN3175_c0_g3_i1
ENSMUSG00000008301	TRINITY_DN12005_c2_g1_i1;TRINITY_DN40396_c0_g2_i1;TRINITY_DN34642_c0_g1_i1;TRINITY_DN64460_c0_g1_i1;TRINITY_DN4721_c1_g1_i1;TRINITY_DN3109_c1_g1_i1;TRINITY_DN13356_c1_g1_i1;TRINITY_DN40396_c0_g1_i1;TRINITY_DN40396_c0_g2_i2
ENSMUSG00000026153	TRINITY_DN4721_c2_g1_i1;TRINITY_DN36331_c0_g1_i1
ENSMUSG00000050567	TRINITY_DN62089_c0_g1_i1;TRINITY_DN65751_c0_g1_i1;TRINITY_DN71451_c0_g1_i1;TRINITY_DN65424_c0_g1_i1;TRINITY_DN71295_c0_g1_i1;TRINITY_DN71981_c0_g1_i1;TRINITY_DN20085_c0_g1_i1;TRINITY_DN64934_c0_g1_i1;TRINITY_DN8049_c1_g1_i1;TRINITY_DN64196_c0_g1_i1;TRINITY_DN62150_c0_g1_i1;TRINITY_DN61549_c0_g1_i1;TRINITY_DN68778_c0_g1_i1;TRINITY_DN88942_c0_g1_i1;TRINITY_DN20085_c0_g1_i4;TRINITY_DN83863_c0_g1_i1;…
ENSMUSG00000031166	TRINITY_DN4785_c0_g3_i1;TRINITY_DN4785_c0_g1_i3;TRINITY_DN38996_c0_g1_i1;TRINITY_DN4785_c0_g1_i1;TRINITY_DN4785_c0_g1_i2;TRINITY_DN4785_c0_g1_i4
ENSMUSG00000029814	TRINITY_DN14781_c1_g2_i1;TRINITY_DN2308_c0_g1_i3;TRINITY_DN485_c0_g1_i1;TRINITY_DN8428_c0_g3_i1;TRINITY_DN72987_c0_g1_i1;TRINITY_DN10157_c0_g2_i1;TRINITY_DN3414_c0_g1_i2;TRINITY_DN14781_c1_g1_i1;TRINITY_DN61604_c0_g1_i1;TRINITY_DN19315_c0_g1_i1;TRINITY_DN35583_c0_g1_i1;TRINITY_DN4364_c0_g2_i1;TRINITY_DN4364_c0_g1_i1;TRINITY_DN11697_c0_g1_i1;TRINITY_DN8454_c0_g1_i1;TRINITY_DN7009_c0_g1_i1;TRINITY_…
ENSMUSG00000078787	TRINITY_DN208_c4_g2_i1;TRINITY_DN4796_c3_g1_i1;TRINITY_DN378_c1_g1_i1;TRINITY_DN3886_c1_g1_i1;TRINITY_DN3346_c0_g1_i1
ENSMUSG00000014850	TRINITY_DN980_c4_g3_i3;TRINITY_DN5287_c1_g2_i1;TRINITY_DN1325_c0_g2_i2;TRINITY_DN435_c1_g3_i2;TRINITY_DN980_c4_g3_i4;TRINITY_DN435_c1_g3_i3;TRINITY_DN4796_c1_g3_i1;TRINITY_DN31478_c0_g1_i1;TRINITY_DN13245_c1_g1_i1
ENSMUSG00000089940	TRINITY_DN30194_c2_g2_i1;TRINITY_DN30646_c0_g1_i1;TRINITY_DN36148_c0_g1_i1;TRINITY_DN22584_c2_g1_i1;TRINITY_DN39376_c0_g1_i1;TRINITY_DN84388_c0_g1_i1;TRINITY_DN57588_c0_g1_i1;TRINITY_DN60063_c0_g1_i1;TRINITY_DN27592_c0_g2_i1;TRINITY_DN22168_c0_g1_i1;TRINITY_DN72295_c0_g1_i1;TRINITY_DN47519_c0_g1_i1;TRINITY_DN87_c7_g1_i1;TRINITY_DN30646_c0_g5_i1;TRINITY_DN2060_c0_g1_i1;TRINITY_DN2060_c0_g2_i1;TRIN…
ENSMUSG00000040552	TRINITY_DN4788_c0_g1_i1;TRINITY_DN26592_c0_g2_i1;TRINITY_DN4788_c0_g2_i1;TRINITY_DN26592_c0_g1_i1
ENSMUSG00000029253	TRINITY_DN4759_c5_g1_i1;TRINITY_DN2995_c0_g5_i1;TRINITY_DN8732_c0_g1_i2;TRINITY_DN76630_c0_g1_i1;TRINITY_DN2033_c3_g1_i1;TRINITY_DN2033_c3_g1_i3
ENSMUSG00000028649	TRINITY_DN46027_c0_g1_i1;TRINITY_DN639_c0_g1_i1;TRINITY_DN13149_c0_g3_i2;TRINITY_DN10259_c4_g1_i1;TRINITY_DN13149_c0_g3_i1;TRINITY_DN16894_c0_g1_i1;TRINITY_DN16894_c0_g4_i1;TRINITY_DN1409_c0_g1_i3;TRINITY_DN47187_c0_g1_i1;TRINITY_DN85054_c0_g1_i1;TRINITY_DN56119_c0_g1_i1;TRINITY_DN3056_c0_g3_i1;TRINITY_DN89321_c0_g1_i1;TRINITY_DN16894_c0_g5_i1;TRINITY_DN39212_c0_g2_i1;TRINITY_DN58396_c0_g1_i1;TRI…
ENSMUSG00000005268	TRINITY_DN17035_c2_g1_i1;TRINITY_DN14276_c0_g1_i1;TRINITY_DN4759_c4_g1_i1
ENSMUSG00000023852	TRINITY_DN2675_c2_g2_i2;TRINITY_DN1074_c5_g1_i1;TRINITY_DN87116_c0_g1_i1;TRINITY_DN4759_c1_g1_i1
ENSMUSG00000038085	TRINITY_DN63759_c0_g1_i1;TRINITY_DN4743_c0_g1_i1;TRINITY_DN3689_c2_g1_i1;TRINITY_DN8914_c0_g1_i2;TRINITY_DN15181_c3_g1_i1;TRINITY_DN8914_c0_g1_i1;TRINITY_DN294_c0_g1_i1;TRINITY_DN294_c0_g2_i1;TRINITY_DN2526_c1_g1_i1
ENSMUSG00000020381	TRINITY_DN82795_c0_g1_i1;TRINITY_DN28196_c0_g5_i1;TRINITY_DN3817_c0_g4_i3;TRINITY_DN4743_c0_g2_i2;TRINITY_DN4743_c0_g2_i1
ENSMUSG00000022636	TRINITY_DN4743_c1_g3_i1;TRINITY_DN82830_c0_g1_i1;TRINITY_DN20569_c0_g1_i1;TRINITY_DN1738_c4_g1_i1;TRINITY_DN4743_c1_g5_i1;TRINITY_DN8466_c0_g5_i1;TRINITY_DN19393_c0_g1_i1;TRINITY_DN32087_c0_g1_i1;TRINITY_DN23891_c0_g1_i1;TRINITY_DN8466_c0_g2_i1;TRINITY_DN20569_c0_g1_i2;TRINITY_DN86618_c0_g1_i1;TRINITY_DN32087_c0_g2_i1;TRINITY_DN8466_c0_g4_i1;TRINITY_DN21265_c0_g2_i1;TRINITY_DN8466_c0_g3_i1;TRINIT…
ENSMUSG00000006386	TRINITY_DN11510_c0_g2_i1;TRINITY_DN4743_c1_g6_i1;TRINITY_DN15114_c1_g2_i1;TRINITY_DN11510_c0_g1_i1;TRINITY_DN7232_c0_g1_i1;TRINITY_DN15114_c1_g1_i1;TRINITY_DN7952_c0_g1_i1;TRINITY_DN14663_c1_g2_i1;TRINITY_DN11510_c0_g5_i1;TRINITY_DN14663_c1_g1_i1;TRINITY_DN7909_c0_g3_i3;TRINITY_DN4743_c1_g2_i1;TRINITY_DN7232_c0_g2_i1;TRINITY_DN12003_c0_g2_i1;TRINITY_DN7952_c0_g2_i1;TRINITY_DN25093_c0_g1_i1;TRINIT…
ENSMUSG00000089683	TRINITY_DN113_c0_g2_i2;TRINITY_DN113_c0_g2_i1;TRINITY_DN4743_c1_g1_i1
ENSMUSG00000106441	TRINITY_DN4743_c1_g4_i1
ENSMUSG00000042064	TRINITY_DN6499_c0_g2_i1;TRINITY_DN11624_c0_g6_i1;TRINITY_DN1710_c5_g1_i1;TRINITY_DN52587_c0_g1_i1;TRINITY_DN16707_c0_g2_i2;TRINITY_DN11507_c0_g1_i1;TRINITY_DN11507_c0_g1_i2;TRINITY_DN11624_c0_g1_i1;TRINITY_DN631_c1_g1_i4;TRINITY_DN69559_c0_g1_i1;TRINITY_DN62193_c0_g1_i1;TRINITY_DN16707_c0_g1_i1;TRINITY_DN1984_c2_g1_i1;TRINITY_DN22610_c0_g1_i1;TRINITY_DN5913_c0_g1_i2;TRINITY_DN616_c5_g1_i1;TRINITY…
ENSMUSG00000026004	TRINITY_DN1143_c0_g3_i1;TRINITY_DN756_c0_g4_i3;TRINITY_DN756_c0_g4_i1;TRINITY_DN45161_c0_g2_i1;TRINITY_DN4933_c1_g5_i1;TRINITY_DN4933_c1_g2_i1;TRINITY_DN8969_c0_g3_i1;TRINITY_DN756_c1_g1_i1;TRINITY_DN8969_c0_g5_i1;TRINITY_DN4933_c1_g3_i1;TRINITY_DN3720_c3_g1_i1;TRINITY_DN60521_c0_g1_i1;TRINITY_DN45161_c0_g3_i1;TRINITY_DN45161_c0_g1_i1;TRINITY_DN6930_c0_g2_i1;TRINITY_DN4933_c1_g4_i1;TRINITY_DN8727…
ENSMUSG00000022041	TRINITY_DN4748_c0_g3_i1;TRINITY_DN4748_c0_g4_i1;TRINITY_DN4748_c0_g2_i1;TRINITY_DN4748_c0_g1_i1
ENSMUSG00000054733	TRINITY_DN19851_c0_g1_i1;TRINITY_DN4748_c1_g2_i1;TRINITY_DN64561_c0_g1_i1;TRINITY_DN6027_c0_g2_i1;TRINITY_DN12014_c0_g2_i1;TRINITY_DN732_c0_g5_i1;TRINITY_DN23779_c0_g5_i1;TRINITY_DN20646_c0_g1_i1;TRINITY_DN4748_c1_g4_i1;TRINITY_DN3736_c2_g1_i1;TRINITY_DN61626_c0_g1_i1;TRINITY_DN16549_c0_g1_i1;TRINITY_DN27932_c0_g1_i1;TRINITY_DN19851_c0_g2_i1;TRINITY_DN61558_c0_g1_i1;TRINITY_DN85008_c0_g1_i1;TRINI…
ENSMUSG00000109809	TRINITY_DN4794_c0_g1_i1
ENSMUSG00000050821	TRINITY_DN4799_c0_g1_i1;TRINITY_DN4799_c0_g2_i1;TRINITY_DN28236_c0_g1_i1;TRINITY_DN4799_c0_g1_i2;TRINITY_DN4799_c0_g3_i1;TRINITY_DN4799_c0_g4_i1
ENSMUSG00000113265	TRINITY_DN266_c3_g1_i1;TRINITY_DN4772_c4_g1_i1;TRINITY_DN25355_c0_g1_i1
ENSMUSG00000033237	TRINITY_DN53720_c0_g1_i1;TRINITY_DN22649_c0_g2_i1;TRINITY_DN16973_c0_g1_i1;TRINITY_DN4772_c2_g2_i1;TRINITY_DN2135_c2_g1_i1;TRINITY_DN2125_c0_g1_i1;TRINITY_DN1894_c2_g2_i1;TRINITY_DN2135_c2_g1_i2;TRINITY_DN81673_c0_g1_i1;TRINITY_DN73774_c0_g1_i1;TRINITY_DN37218_c0_g1_i1
ENSMUSG00000094638	TRINITY_DN2655_c4_g1_i1;TRINITY_DN4772_c2_g1_i2
ENSMUSG00000074746	TRINITY_DN27104_c0_g1_i1;TRINITY_DN20577_c0_g2_i1;TRINITY_DN9888_c0_g2_i1;TRINITY_DN3109_c4_g1_i1;TRINITY_DN43470_c0_g2_i1;TRINITY_DN9888_c0_g1_i1;TRINITY_DN27104_c0_g2_i1;TRINITY_DN65336_c0_g1_i1;TRINITY_DN27104_c0_g3_i1;TRINITY_DN20577_c0_g1_i1;TRINITY_DN4786_c0_g1_i1;TRINITY_DN43470_c0_g1_i1;TRINITY_DN1063_c4_g1_i1
ENSMUSG00000022681	TRINITY_DN25287_c0_g4_i1;TRINITY_DN25754_c1_g2_i1;TRINITY_DN4787_c0_g4_i1;TRINITY_DN80757_c0_g1_i1;TRINITY_DN12528_c0_g2_i1;TRINITY_DN6799_c0_g1_i1;TRINITY_DN85270_c0_g1_i1
ENSMUSG00000001833	TRINITY_DN90032_c0_g1_i1;TRINITY_DN4787_c0_g2_i1;TRINITY_DN4787_c0_g1_i1;TRINITY_DN87321_c0_g1_i1;TRINITY_DN8202_c0_g2_i1;TRINITY_DN4787_c0_g2_i2;TRINITY_DN8202_c0_g1_i1
ENSMUSG00000066415	TRINITY_DN82430_c0_g1_i1;TRINITY_DN4787_c2_g2_i1;TRINITY_DN4570_c0_g5_i1;TRINITY_DN4570_c0_g1_i1;TRINITY_DN14349_c0_g1_i1;TRINITY_DN4787_c2_g1_i1;TRINITY_DN79682_c0_g1_i1;TRINITY_DN4570_c0_g2_i1;TRINITY_DN8241_c0_g1_i1;TRINITY_DN4570_c0_g3_i1;TRINITY_DN4570_c0_g4_i1
ENSMUSG00000107761	TRINITY_DN4787_c1_g3_i1
ENSMUSG00000098530	TRINITY_DN19186_c4_g1_i1;TRINITY_DN79024_c0_g1_i1;TRINITY_DN14088_c0_g2_i1;TRINITY_DN26782_c0_g1_i1;TRINITY_DN4787_c1_g2_i1;TRINITY_DN26680_c0_g1_i1;TRINITY_DN80809_c0_g1_i1;TRINITY_DN37788_c0_g1_i1
ENSMUSG00000025195	TRINITY_DN2794_c0_g5_i1;TRINITY_DN3028_c1_g1_i1;TRINITY_DN4787_c1_g1_i1;TRINITY_DN70250_c0_g1_i1;TRINITY_DN6039_c0_g1_i1
ENSMUSG00000030869	TRINITY_DN4546_c0_g1_i1;TRINITY_DN3590_c4_g1_i1;TRINITY_DN58659_c0_g1_i1;TRINITY_DN84211_c0_g1_i1;TRINITY_DN4546_c0_g4_i1;TRINITY_DN4720_c0_g1_i1;TRINITY_DN4546_c0_g5_i1;TRINITY_DN4546_c0_g3_i1;TRINITY_DN24792_c0_g1_i1;TRINITY_DN4546_c0_g6_i1;TRINITY_DN61583_c0_g1_i1
ENSMUSG00000058440	TRINITY_DN3160_c3_g1_i1;TRINITY_DN56475_c0_g1_i1;TRINITY_DN4720_c0_g2_i1;TRINITY_DN86946_c0_g1_i1
ENSMUSG00000038375	TRINITY_DN7293_c0_g1_i1;TRINITY_DN38804_c0_g1_i1;TRINITY_DN57642_c0_g2_i2;TRINITY_DN4700_c3_g1_i1;TRINITY_DN4323_c0_g1_i1;TRINITY_DN70444_c0_g1_i1;TRINITY_DN57642_c0_g3_i1;TRINITY_DN57642_c0_g1_i1;TRINITY_DN57642_c0_g2_i1;TRINITY_DN4323_c0_g2_i1;TRINITY_DN72946_c0_g1_i1
ENSMUSG00000090053	TRINITY_DN47731_c0_g1_i1;TRINITY_DN4700_c1_g1_i1;TRINITY_DN8833_c0_g1_i1;TRINITY_DN8833_c0_g2_i1;TRINITY_DN2431_c0_g2_i2;TRINITY_DN16527_c0_g2_i1;TRINITY_DN4700_c1_g1_i4
ENSMUSG00000085354	TRINITY_DN4729_c0_g1_i1;TRINITY_DN4729_c0_g2_i1
ENSMUSG00000034663	TRINITY_DN75150_c0_g1_i1;TRINITY_DN4755_c0_g4_i1;TRINITY_DN27337_c0_g1_i1;TRINITY_DN17521_c0_g1_i1;TRINITY_DN6321_c0_g2_i1;TRINITY_DN81961_c0_g1_i1;TRINITY_DN49916_c0_g1_i1;TRINITY_DN17521_c0_g4_i1;TRINITY_DN6321_c0_g1_i1;TRINITY_DN4755_c0_g3_i1;TRINITY_DN66947_c0_g1_i1;TRINITY_DN4755_c0_g1_i1;TRINITY_DN23581_c0_g1_i1;TRINITY_DN17521_c0_g2_i1;TRINITY_DN4755_c0_g2_i1;TRINITY_DN17521_c0_g3_i1;TRINI…
ENSMUSG00000089872	TRINITY_DN9266_c0_g1_i2;TRINITY_DN76530_c0_g1_i1;TRINITY_DN69322_c0_g1_i1;TRINITY_DN68448_c0_g1_i1;TRINITY_DN73746_c0_g1_i1;TRINITY_DN77685_c0_g1_i1;TRINITY_DN63424_c0_g1_i1;TRINITY_DN9266_c0_g1_i1;TRINITY_DN15733_c0_g2_i1;TRINITY_DN4780_c0_g1_i1
ENSMUSG00000043822	TRINITY_DN4780_c0_g2_i1;TRINITY_DN67821_c0_g1_i1
ENSMUSG00000110138	TRINITY_DN31724_c0_g3_i1;TRINITY_DN1665_c1_g4_i1;TRINITY_DN4734_c0_g1_i3;TRINITY_DN4734_c0_g1_i2;TRINITY_DN31724_c0_g1_i1;TRINITY_DN4734_c0_g1_i1;TRINITY_DN31724_c0_g2_i1;TRINITY_DN4734_c0_g2_i1;TRINITY_DN4084_c3_g2_i1;TRINITY_DN561_c0_g2_i1;TRINITY_DN4084_c3_g1_i1;TRINITY_DN23884_c0_g1_i1
ENSMUSG00000003573	TRINITY_DN4765_c0_g2_i1;TRINITY_DN59688_c0_g1_i1;TRINITY_DN69508_c0_g1_i1;TRINITY_DN4765_c0_g1_i1
ENSMUSG00000038515	TRINITY_DN12986_c0_g2_i1;TRINITY_DN89486_c0_g1_i1;TRINITY_DN4765_c0_g3_i1;TRINITY_DN106_c1_g1_i1;TRINITY_DN12986_c0_g1_i3;TRINITY_DN17415_c0_g1_i1
ENSMUSG00000036864	TRINITY_DN4730_c0_g3_i1;TRINITY_DN48447_c0_g2_i1;TRINITY_DN4730_c0_g4_i1;TRINITY_DN4730_c0_g2_i1;TRINITY_DN48447_c0_g3_i1;TRINITY_DN15793_c0_g1_i1
ENSMUSG00000069808	TRINITY_DN2832_c1_g3_i1;TRINITY_DN118_c1_g3_i7;TRINITY_DN71306_c0_g1_i1;TRINITY_DN9200_c1_g2_i1;TRINITY_DN89789_c0_g1_i1;TRINITY_DN18716_c3_g1_i1;TRINITY_DN55803_c1_g1_i1;TRINITY_DN80100_c0_g1_i1;TRINITY_DN1058_c0_g2_i1;TRINITY_DN4730_c0_g1_i1
ENSMUSG00000026470	TRINITY_DN1814_c5_g2_i1;TRINITY_DN53263_c0_g1_i1;TRINITY_DN79827_c0_g1_i1;TRINITY_DN8508_c0_g2_i1;TRINITY_DN4769_c0_g1_i1;TRINITY_DN4769_c0_g2_i1;TRINITY_DN70046_c0_g1_i1;TRINITY_DN8508_c0_g1_i1;TRINITY_DN4769_c0_g3_i1;TRINITY_DN8508_c0_g3_i1;TRINITY_DN4769_c0_g4_i1;TRINITY_DN16558_c0_g1_i1
ENSMUSG00000045962	TRINITY_DN673_c0_g1_i1;TRINITY_DN44959_c0_g1_i1;TRINITY_DN9090_c1_g1_i1;TRINITY_DN4391_c0_g1_i1;TRINITY_DN4391_c0_g2_i1;TRINITY_DN67786_c0_g1_i1;TRINITY_DN61801_c0_g1_i1;TRINITY_DN48965_c0_g1_i1;TRINITY_DN30615_c0_g1_i1;TRINITY_DN78682_c0_g1_i1;TRINITY_DN80892_c0_g1_i1;TRINITY_DN44959_c1_g1_i1;TRINITY_DN3488_c6_g1_i1;TRINITY_DN60603_c0_g1_i1;TRINITY_DN31208_c0_g1_i1;TRINITY_DN2786_c0_g1_i1;TRINIT…
ENSMUSG00000025083	TRINITY_DN34515_c0_g2_i1;TRINITY_DN20896_c0_g1_i1;TRINITY_DN4723_c0_g3_i2;TRINITY_DN13052_c0_g3_i1;TRINITY_DN0_c3_g2_i2;TRINITY_DN4723_c0_g5_i1;TRINITY_DN0_c3_g2_i1;TRINITY_DN4723_c0_g2_i1;TRINITY_DN34515_c0_g1_i1;TRINITY_DN4723_c0_g4_i1;TRINITY_DN4723_c0_g1_i1;TRINITY_DN4723_c0_g3_i1;TRINITY_DN79081_c0_g1_i1;TRINITY_DN74177_c0_g1_i1
ENSMUSG00000021490	TRINITY_DN2111_c2_g2_i1;TRINITY_DN41882_c0_g2_i1;TRINITY_DN4735_c0_g1_i1;TRINITY_DN41882_c0_g1_i1;TRINITY_DN12010_c0_g1_i1
ENSMUSG00000110256	TRINITY_DN4728_c0_g1_i1
ENSMUSG00000118293	TRINITY_DN4754_c0_g2_i1
ENSMUSG00000022288	TRINITY_DN245_c1_g4_i2;TRINITY_DN4754_c3_g1_i1;TRINITY_DN41980_c0_g1_i1;TRINITY_DN245_c1_g6_i1
ENSMUSG00000034911	TRINITY_DN8249_c2_g1_i1;TRINITY_DN32881_c0_g2_i1;TRINITY_DN4754_c5_g1_i1;TRINITY_DN32881_c0_g1_i1;TRINITY_DN65441_c0_g1_i1
ENSMUSG00000028278	TRINITY_DN14681_c0_g2_i1;TRINITY_DN74369_c0_g1_i1;TRINITY_DN24319_c0_g1_i1;TRINITY_DN14681_c0_g1_i1;TRINITY_DN76409_c0_g1_i1;TRINITY_DN67728_c0_g1_i1;TRINITY_DN27360_c0_g2_i1;TRINITY_DN4754_c3_g2_i1
ENSMUSG00000103485	TRINITY_DN4430_c0_g2_i1;TRINITY_DN4430_c0_g1_i1;TRINITY_DN4430_c0_g2_i2;TRINITY_DN4754_c7_g1_i1
ENSMUSG00000024973	TRINITY_DN4754_c2_g1_i1;TRINITY_DN23480_c1_g3_i2;TRINITY_DN84952_c0_g1_i1
ENSMUSG00000112925	TRINITY_DN66681_c0_g1_i1;TRINITY_DN3124_c3_g1_i1;TRINITY_DN20868_c0_g3_i1;TRINITY_DN4742_c0_g1_i1;TRINITY_DN65333_c0_g1_i1;TRINITY_DN59750_c0_g1_i1;TRINITY_DN21662_c0_g1_i1;TRINITY_DN15992_c0_g1_i1;TRINITY_DN63342_c0_g1_i1;TRINITY_DN7610_c0_g12_i1;TRINITY_DN5711_c2_g2_i1;TRINITY_DN7820_c1_g1_i1;TRINITY_DN12557_c0_g1_i1;TRINITY_DN12557_c0_g1_i2;TRINITY_DN15992_c0_g1_i2;TRINITY_DN84833_c0_g1_i1;TRI…
ENSMUSG00000025240	TRINITY_DN48586_c0_g1_i1;TRINITY_DN40832_c0_g1_i1;TRINITY_DN40832_c0_g2_i1;TRINITY_DN7018_c0_g2_i1;TRINITY_DN329_c1_g1_i1;TRINITY_DN4742_c0_g2_i1
ENSMUSG00000032017	TRINITY_DN76997_c0_g1_i1;TRINITY_DN4744_c0_g3_i1;TRINITY_DN10261_c3_g4_i1;TRINITY_DN19519_c0_g1_i1;TRINITY_DN19519_c0_g2_i1;TRINITY_DN60982_c0_g1_i1;TRINITY_DN19519_c0_g3_i1;TRINITY_DN4744_c0_g2_i1;TRINITY_DN4744_c0_g5_i2;TRINITY_DN4744_c0_g4_i1;TRINITY_DN4744_c0_g1_i1;TRINITY_DN4744_c0_g5_i1;TRINITY_DN10279_c0_g4_i1;TRINITY_DN29156_c0_g2_i1;TRINITY_DN72086_c0_g1_i1
ENSMUSG00000046317	TRINITY_DN78952_c0_g1_i1;TRINITY_DN4719_c0_g1_i1;TRINITY_DN29291_c0_g5_i1;TRINITY_DN689_c1_g1_i1
ENSMUSG00000097307	TRINITY_DN83079_c0_g1_i1;TRINITY_DN4757_c0_g1_i1;TRINITY_DN11834_c0_g2_i1;TRINITY_DN4757_c0_g3_i1;TRINITY_DN44816_c0_g1_i1;TRINITY_DN45087_c0_g1_i1;TRINITY_DN29099_c0_g1_i1;TRINITY_DN73958_c0_g1_i1;TRINITY_DN4757_c0_g4_i1;TRINITY_DN43133_c0_g1_i1;TRINITY_DN27945_c0_g2_i1;TRINITY_DN4024_c6_g1_i1;TRINITY_DN27945_c0_g1_i1;TRINITY_DN28265_c1_g1_i1;TRINITY_DN11834_c0_g1_i1
ENSMUSG00000022255	TRINITY_DN7809_c0_g1_i1;TRINITY_DN7809_c0_g2_i1;TRINITY_DN78198_c0_g1_i1;TRINITY_DN76487_c0_g1_i1;TRINITY_DN62588_c0_g1_i1;TRINITY_DN4757_c0_g2_i1
ENSMUSG00000028011	TRINITY_DN29643_c0_g1_i1;TRINITY_DN86592_c0_g1_i1;TRINITY_DN12792_c0_g2_i1;TRINITY_DN29643_c0_g2_i1;TRINITY_DN19510_c0_g1_i1;TRINITY_DN14125_c0_g1_i1;TRINITY_DN63723_c0_g1_i1;TRINITY_DN12792_c0_g1_i1;TRINITY_DN19510_c0_g2_i1;TRINITY_DN4757_c1_g1_i1
ENSMUSG00000057230	TRINITY_DN29798_c0_g1_i1;TRINITY_DN48304_c0_g1_i1;TRINITY_DN84574_c0_g1_i1;TRINITY_DN76425_c0_g1_i1;TRINITY_DN89515_c0_g1_i1;TRINITY_DN961_c6_g1_i1;TRINITY_DN73451_c0_g1_i1;TRINITY_DN494_c0_g2_i1;TRINITY_DN84110_c0_g1_i1;TRINITY_DN17140_c0_g2_i1;TRINITY_DN4757_c2_g1_i1;TRINITY_DN17140_c0_g1_i1;TRINITY_DN29798_c0_g2_i1;TRINITY_DN67369_c0_g1_i1;TRINITY_DN12371_c0_g1_i1;TRINITY_DN48304_c0_g2_i1;TRIN…
ENSMUSG00000079450	TRINITY_DN81700_c0_g1_i1;TRINITY_DN11591_c0_g2_i1;TRINITY_DN6041_c2_g2_i1;TRINITY_DN11591_c0_g4_i1;TRINITY_DN59211_c0_g1_i1;TRINITY_DN2569_c0_g3_i1;TRINITY_DN4779_c0_g2_i1
ENSMUSG00000026567	TRINITY_DN9009_c0_g1_i1;TRINITY_DN1654_c0_g2_i1;TRINITY_DN28151_c1_g2_i1;TRINITY_DN11725_c0_g3_i1;TRINITY_DN16237_c0_g3_i1;TRINITY_DN10964_c0_g2_i1;TRINITY_DN5405_c1_g2_i1;TRINITY_DN14333_c0_g1_i1;TRINITY_DN25559_c1_g1_i1;TRINITY_DN26096_c0_g1_i1;TRINITY_DN15242_c0_g1_i1;TRINITY_DN15489_c2_g1_i1;TRINITY_DN13425_c0_g1_i1;TRINITY_DN28151_c1_g1_i1;TRINITY_DN35102_c0_g1_i1;TRINITY_DN14251_c0_g2_i2;TR…
ENSMUSG00000108601	TRINITY_DN4777_c0_g5_i1;TRINITY_DN4552_c0_g1_i1
ENSMUSG00000087063	TRINITY_DN2559_c2_g1_i1;TRINITY_DN8101_c0_g1_i3;TRINITY_DN33913_c0_g1_i1;TRINITY_DN78244_c0_g1_i1;TRINITY_DN16673_c1_g1_i1;TRINITY_DN8101_c0_g1_i2;TRINITY_DN8101_c0_g1_i1;TRINITY_DN4777_c0_g6_i1;TRINITY_DN83182_c0_g1_i1;TRINITY_DN69713_c0_g1_i1;TRINITY_DN33913_c0_g2_i1;TRINITY_DN8101_c0_g1_i4;TRINITY_DN4987_c1_g1_i1;TRINITY_DN8101_c0_g3_i1;TRINITY_DN76085_c0_g1_i1
ENSMUSG00000050087	TRINITY_DN4777_c0_g2_i2
ENSMUSG00000056758	TRINITY_DN4777_c0_g3_i1;TRINITY_DN21367_c0_g1_i1
ENSMUSG00000051497	TRINITY_DN9523_c3_g1_i1;TRINITY_DN12319_c0_g1_i1;TRINITY_DN4777_c0_g8_i1
ENSMUSG00000060843	TRINITY_DN1005_c3_g1_i1;TRINITY_DN58997_c0_g1_i1;TRINITY_DN36264_c0_g3_i1;TRINITY_DN19618_c0_g1_i1;TRINITY_DN9042_c0_g1_i4;TRINITY_DN572_c0_g2_i1;TRINITY_DN21915_c0_g3_i1;TRINITY_DN1963_c5_g1_i1;TRINITY_DN72_c2_g1_i1;TRINITY_DN13085_c0_g1_i1;TRINITY_DN11533_c0_g1_i1;TRINITY_DN5518_c1_g4_i1;TRINITY_DN1812_c0_g1_i1;TRINITY_DN1302_c3_g1_i1;TRINITY_DN40196_c0_g3_i1;TRINITY_DN45_c0_g2_i3;TRINITY_DN268…
ENSMUSG00000025271	TRINITY_DN8031_c0_g2_i1;TRINITY_DN8031_c0_g3_i1;TRINITY_DN2675_c1_g1_i1;TRINITY_DN8031_c0_g1_i1;TRINITY_DN31305_c0_g7_i1;TRINITY_DN447_c4_g1_i1;TRINITY_DN4770_c0_g4_i1
ENSMUSG00000073856	TRINITY_DN11615_c0_g1_i1;TRINITY_DN3285_c8_g1_i1;TRINITY_DN20035_c0_g1_i1;TRINITY_DN64893_c0_g1_i1;TRINITY_DN27637_c0_g2_i1;TRINITY_DN70268_c0_g1_i1;TRINITY_DN4251_c0_g2_i1;TRINITY_DN21506_c0_g1_i1;TRINITY_DN7966_c0_g1_i1;TRINITY_DN7875_c3_g1_i1;TRINITY_DN4251_c0_g1_i1;TRINITY_DN61881_c0_g1_i1;TRINITY_DN20035_c0_g2_i1;TRINITY_DN2685_c0_g2_i2;TRINITY_DN11615_c0_g2_i1;TRINITY_DN27637_c0_g1_i1;TRINI…
ENSMUSG00000112573	TRINITY_DN33999_c2_g1_i1;TRINITY_DN19866_c0_g1_i1;TRINITY_DN4770_c0_g2_i1
ENSMUSG00000044072	TRINITY_DN11138_c0_g1_i1;TRINITY_DN333_c0_g1_i1;TRINITY_DN13682_c0_g1_i1;TRINITY_DN13682_c0_g2_i1;TRINITY_DN51378_c0_g1_i1;TRINITY_DN7072_c2_g1_i1;TRINITY_DN3337_c0_g2_i1;TRINITY_DN17941_c0_g1_i1;TRINITY_DN9819_c0_g2_i1;TRINITY_DN7072_c2_g1_i2;TRINITY_DN11138_c0_g2_i1;TRINITY_DN14266_c0_g1_i1;TRINITY_DN10738_c0_g6_i1;TRINITY_DN24170_c0_g1_i1;TRINITY_DN17941_c0_g3_i1;TRINITY_DN43898_c0_g1_i1;TRINI…
ENSMUSG00000115186	TRINITY_DN60851_c0_g1_i1;TRINITY_DN14347_c0_g2_i4;TRINITY_DN14347_c0_g2_i2;TRINITY_DN2942_c0_g1_i1;TRINITY_DN80188_c0_g1_i1;TRINITY_DN85568_c0_g1_i1;TRINITY_DN80163_c0_g1_i1;TRINITY_DN64307_c0_g1_i1;TRINITY_DN567_c4_g1_i1;TRINITY_DN76904_c0_g1_i1;TRINITY_DN4770_c1_g2_i1;TRINITY_DN14347_c0_g3_i2;TRINITY_DN14347_c0_g2_i1;TRINITY_DN81695_c0_g1_i1;TRINITY_DN4522_c0_g5_i1;TRINITY_DN1772_c6_g1_i1;TRINI…
ENSMUSG00000036815	TRINITY_DN50610_c0_g1_i1;TRINITY_DN21994_c0_g3_i1;TRINITY_DN2474_c3_g1_i1;TRINITY_DN84832_c0_g1_i1;TRINITY_DN76851_c0_g1_i1;TRINITY_DN32999_c0_g2_i1;TRINITY_DN3424_c3_g1_i2;TRINITY_DN13059_c0_g3_i1;TRINITY_DN23698_c0_g6_i1;TRINITY_DN66011_c0_g1_i1;TRINITY_DN3424_c3_g1_i1;TRINITY_DN6493_c0_g1_i3;TRINITY_DN21994_c0_g2_i2;TRINITY_DN2832_c0_g1_i1;TRINITY_DN88589_c0_g1_i1;TRINITY_DN13059_c0_g2_i1;TRIN…
ENSMUSG00000039375	TRINITY_DN5899_c0_g1_i1;TRINITY_DN68768_c0_g1_i1;TRINITY_DN81496_c0_g1_i1;TRINITY_DN3239_c0_g4_i1;TRINITY_DN1639_c3_g1_i1;TRINITY_DN2043_c0_g1_i1;TRINITY_DN5101_c2_g1_i1;TRINITY_DN3732_c0_g4_i1;TRINITY_DN13769_c1_g3_i1;TRINITY_DN87304_c0_g1_i1;TRINITY_DN89125_c0_g1_i1;TRINITY_DN5899_c0_g2_i1;TRINITY_DN1435_c0_g3_i1;TRINITY_DN1326_c0_g3_i1;TRINITY_DN16068_c0_g1_i1;TRINITY_DN5101_c2_g2_i1;TRINITY_D…
ENSMUSG00000021365	TRINITY_DN1491_c0_g1_i3;TRINITY_DN28712_c0_g1_i2;TRINITY_DN2908_c0_g1_i1;TRINITY_DN57649_c0_g1_i1;TRINITY_DN49837_c0_g1_i1;TRINITY_DN28712_c0_g1_i1;TRINITY_DN4705_c0_g1_i1;TRINITY_DN67766_c0_g1_i1;TRINITY_DN49580_c0_g1_i1;TRINITY_DN84275_c0_g1_i1;TRINITY_DN28712_c0_g1_i3
ENSMUSG00000031352	TRINITY_DN24634_c0_g1_i1;TRINITY_DN14285_c0_g1_i1;TRINITY_DN21089_c0_g1_i1;TRINITY_DN6803_c0_g2_i1;TRINITY_DN12716_c0_g1_i1;TRINITY_DN46365_c0_g1_i1;TRINITY_DN4115_c0_g1_i4;TRINITY_DN17517_c0_g1_i1;TRINITY_DN6803_c0_g1_i1;TRINITY_DN50998_c1_g2_i1;TRINITY_DN4115_c0_g1_i1;TRINITY_DN66316_c0_g1_i1;TRINITY_DN11915_c0_g1_i1;TRINITY_DN28383_c0_g1_i1;TRINITY_DN23139_c0_g1_i1;TRINITY_DN14468_c0_g2_i1;TRI…
ENSMUSG00000041670	TRINITY_DN2782_c0_g1_i3;TRINITY_DN2782_c0_g1_i4;TRINITY_DN1810_c0_g1_i2;TRINITY_DN2234_c0_g1_i1;TRINITY_DN2234_c0_g1_i2;TRINITY_DN2782_c0_g1_i2;TRINITY_DN2355_c0_g2_i2;TRINITY_DN45626_c0_g1_i2;TRINITY_DN4745_c0_g1_i1;TRINITY_DN2646_c0_g1_i1;TRINITY_DN25256_c0_g2_i1;TRINITY_DN2234_c0_g1_i3;TRINITY_DN18931_c0_g3_i1;TRINITY_DN62787_c0_g1_i1;TRINITY_DN2782_c0_g1_i1;TRINITY_DN3215_c0_g1_i3;TRINITY_DN3…
ENSMUSG00000020658	TRINITY_DN68808_c0_g1_i1;TRINITY_DN76965_c0_g1_i1;TRINITY_DN1706_c0_g1_i6;TRINITY_DN1706_c0_g1_i2;TRINITY_DN2801_c4_g1_i1;TRINITY_DN1706_c0_g1_i4;TRINITY_DN47407_c0_g2_i1;TRINITY_DN4711_c0_g3_i1;TRINITY_DN4711_c0_g4_i1;TRINITY_DN4711_c0_g3_i3;TRINITY_DN68475_c0_g1_i1;TRINITY_DN4711_c0_g1_i1;TRINITY_DN81354_c0_g1_i1;TRINITY_DN866_c0_g4_i1;TRINITY_DN19421_c2_g1_i1;TRINITY_DN47407_c0_g1_i1;TRINITY_D…
ENSMUSG00000099561	TRINITY_DN29186_c0_g4_i1;TRINITY_DN2942_c3_g1_i1;TRINITY_DN4737_c0_g3_i1;TRINITY_DN49552_c0_g3_i1;TRINITY_DN11112_c0_g3_i1;TRINITY_DN11112_c0_g5_i1;TRINITY_DN55016_c1_g4_i1;TRINITY_DN9264_c1_g1_i1;TRINITY_DN11112_c0_g4_i1;TRINITY_DN49552_c0_g7_i1;TRINITY_DN29186_c0_g2_i1;TRINITY_DN4737_c0_g1_i1;TRINITY_DN82088_c0_g1_i1;TRINITY_DN70534_c0_g1_i1;TRINITY_DN9264_c1_g2_i1;TRINITY_DN11112_c0_g1_i1;TRIN…
ENSMUSG00000031534	TRINITY_DN64402_c0_g1_i1;TRINITY_DN4733_c0_g1_i1
ENSMUSG00000078876	TRINITY_DN4793_c0_g1_i1
ENSMUSG00000073889	TRINITY_DN2461_c0_g1_i1;TRINITY_DN6685_c0_g2_i1;TRINITY_DN16143_c0_g3_i1;TRINITY_DN47359_c0_g1_i1;TRINITY_DN475_c1_g1_i4;TRINITY_DN2405_c1_g1_i2;TRINITY_DN6164_c1_g1_i1;TRINITY_DN4736_c1_g1_i1;TRINITY_DN2405_c1_g1_i7;TRINITY_DN2405_c1_g1_i8;TRINITY_DN17003_c0_g2_i1;TRINITY_DN2405_c1_g1_i6;TRINITY_DN2405_c1_g2_i1;TRINITY_DN2405_c1_g1_i5;TRINITY_DN81995_c0_g1_i1;TRINITY_DN3245_c1_g2_i1;TRINITY_DN32…
ENSMUSG00000085568	TRINITY_DN5030_c0_g6_i1;TRINITY_DN102_c3_g1_i3;TRINITY_DN5030_c0_g5_i2;TRINITY_DN5030_c0_g5_i1;TRINITY_DN21188_c0_g1_i1;TRINITY_DN10567_c2_g2_i1;TRINITY_DN5030_c0_g11_i1;TRINITY_DN10567_c2_g5_i1;TRINITY_DN3577_c1_g1_i1;TRINITY_DN102_c3_g1_i6;TRINITY_DN47275_c0_g1_i1;TRINITY_DN11704_c0_g1_i1;TRINITY_DN3512_c0_g4_i1;TRINITY_DN10567_c2_g4_i1;TRINITY_DN4736_c0_g1_i1;TRINITY_DN5030_c0_g9_i1;TRINITY_DN…
ENSMUSG00000098645	TRINITY_DN9273_c1_g3_i1;TRINITY_DN42054_c2_g1_i1;TRINITY_DN9273_c1_g4_i1;TRINITY_DN9273_c1_g2_i1;TRINITY_DN4736_c0_g3_i1;TRINITY_DN9273_c1_g1_i1
ENSMUSG00000084978	TRINITY_DN2838_c0_g7_i1;TRINITY_DN4732_c3_g2_i1;TRINITY_DN2838_c0_g1_i2;TRINITY_DN2838_c0_g4_i1;TRINITY_DN2838_c0_g1_i3;TRINITY_DN4732_c3_g1_i1;TRINITY_DN2685_c5_g1_i1
ENSMUSG00000097429	TRINITY_DN259_c0_g1_i11;TRINITY_DN7818_c4_g1_i1;TRINITY_DN712_c1_g2_i3;TRINITY_DN36421_c0_g1_i1;TRINITY_DN22309_c0_g2_i1;TRINITY_DN259_c0_g1_i5;TRINITY_DN712_c1_g2_i2;TRINITY_DN259_c0_g1_i3;TRINITY_DN2143_c6_g1_i1;TRINITY_DN23561_c2_g1_i1;TRINITY_DN445_c1_g1_i1;TRINITY_DN259_c0_g1_i6;TRINITY_DN8045_c5_g1_i1;TRINITY_DN74379_c0_g1_i1;TRINITY_DN2878_c0_g3_i1;TRINITY_DN259_c0_g1_i9;TRINITY_DN259_c0_g…
ENSMUSG00000056018	TRINITY_DN81131_c0_g1_i1;TRINITY_DN16965_c0_g1_i2;TRINITY_DN37403_c0_g2_i1;TRINITY_DN30194_c1_g1_i1;TRINITY_DN713_c2_g1_i1;TRINITY_DN22583_c0_g1_i1;TRINITY_DN4732_c1_g2_i1;TRINITY_DN85200_c0_g1_i1;TRINITY_DN7175_c0_g1_i1;TRINITY_DN37439_c1_g3_i1;TRINITY_DN80439_c0_g1_i1;TRINITY_DN13790_c0_g2_i1;TRINITY_DN54927_c0_g1_i1;TRINITY_DN37403_c0_g1_i1;TRINITY_DN10636_c1_g6_i1;TRINITY_DN65992_c0_g1_i1;TRI…
ENSMUSG00000058392	TRINITY_DN63946_c0_g1_i1;TRINITY_DN47050_c0_g1_i1;TRINITY_DN28081_c0_g1_i1;TRINITY_DN4732_c2_g1_i2;TRINITY_DN78662_c0_g1_i1
ENSMUSG00000107319	TRINITY_DN4756_c0_g1_i1;TRINITY_DN4756_c0_g1_i3;TRINITY_DN4756_c0_g1_i4
ENSMUSG00000037720	TRINITY_DN72766_c0_g1_i1;TRINITY_DN4756_c0_g2_i1;TRINITY_DN62872_c0_g1_i1;TRINITY_DN42398_c0_g1_i1
ENSMUSG00000067882	TRINITY_DN4738_c0_g1_i1;TRINITY_DN86215_c0_g1_i1
ENSMUSG00000043885	TRINITY_DN69529_c0_g1_i1;TRINITY_DN4708_c0_g1_i1;TRINITY_DN69587_c0_g1_i1;TRINITY_DN4708_c0_g1_i2
ENSMUSG00000087058	TRINITY_DN4752_c0_g1_i4;TRINITY_DN4752_c0_g1_i1
ENSMUSG00000026065	TRINITY_DN4752_c0_g3_i1
ENSMUSG00000085264	TRINITY_DN450_c0_g1_i1;TRINITY_DN23646_c0_g1_i1;TRINITY_DN74451_c0_g1_i1;TRINITY_DN66649_c0_g1_i1;TRINITY_DN86541_c0_g1_i1;TRINITY_DN4905_c0_g2_i1;TRINITY_DN12835_c0_g1_i1;TRINITY_DN4659_c0_g2_i1;TRINITY_DN39314_c0_g1_i1;TRINITY_DN25723_c0_g1_i1;TRINITY_DN52901_c0_g2_i1;TRINITY_DN450_c0_g1_i2;TRINITY_DN3360_c5_g1_i1;TRINITY_DN4905_c3_g1_i1;TRINITY_DN4905_c0_g1_i1;TRINITY_DN4905_c1_g2_i1;TRINITY_D…
ENSMUSG00000086312	TRINITY_DN3245_c2_g1_i2;TRINITY_DN3245_c2_g3_i1;TRINITY_DN15413_c0_g1_i1;TRINITY_DN3245_c2_g1_i3;TRINITY_DN1513_c3_g1_i1;TRINITY_DN4752_c1_g2_i1;TRINITY_DN1513_c3_g1_i2;TRINITY_DN15413_c0_g2_i1;TRINITY_DN3245_c2_g1_i1;TRINITY_DN9217_c0_g2_i1;TRINITY_DN443_c3_g1_i1;TRINITY_DN3245_c2_g6_i1
ENSMUSG00000031957	TRINITY_DN4752_c1_g1_i1;TRINITY_DN4752_c1_g1_i2
ENSMUSG00000044477	TRINITY_DN40931_c0_g1_i1;TRINITY_DN41310_c0_g2_i1;TRINITY_DN4752_c2_g1_i2;TRINITY_DN71322_c0_g1_i1;TRINITY_DN547_c0_g2_i6;TRINITY_DN3133_c5_g1_i1;TRINITY_DN19085_c0_g1_i1;TRINITY_DN5391_c0_g2_i1;TRINITY_DN10974_c0_g1_i1;TRINITY_DN5391_c0_g1_i1;TRINITY_DN19085_c0_g3_i1;TRINITY_DN4752_c2_g1_i1;TRINITY_DN3076_c8_g1_i1;TRINITY_DN10974_c0_g2_i1;TRINITY_DN19085_c0_g4_i1;TRINITY_DN19085_c0_g2_i1;TRINITY…
ENSMUSG00000001323	TRINITY_DN70437_c0_g1_i1;TRINITY_DN89328_c0_g1_i1;TRINITY_DN61963_c0_g1_i1;TRINITY_DN4752_c2_g1_i3;TRINITY_DN85928_c0_g1_i1
ENSMUSG00000038370	TRINITY_DN37034_c4_g1_i1;TRINITY_DN4784_c0_g1_i1;TRINITY_DN87621_c0_g1_i1;TRINITY_DN13491_c0_g1_i1;TRINITY_DN2017_c1_g1_i1;TRINITY_DN61207_c0_g1_i1;TRINITY_DN4784_c0_g3_i1;TRINITY_DN4784_c0_g2_i1
ENSMUSG00000112493	TRINITY_DN4702_c1_g1_i1;TRINITY_DN6145_c0_g5_i1
ENSMUSG00000087489	TRINITY_DN4702_c2_g1_i1
ENSMUSG00000042589	TRINITY_DN83159_c0_g1_i1;TRINITY_DN39322_c0_g1_i1;TRINITY_DN21592_c0_g3_i1;TRINITY_DN57675_c0_g1_i1;TRINITY_DN4702_c0_g1_i1;TRINITY_DN21592_c0_g1_i2;TRINITY_DN70005_c0_g1_i1;TRINITY_DN76986_c0_g1_i1;TRINITY_DN21592_c0_g1_i1;TRINITY_DN83423_c0_g1_i1;TRINITY_DN79947_c0_g1_i1;TRINITY_DN21592_c0_g4_i1;TRINITY_DN26718_c0_g2_i1;TRINITY_DN21592_c0_g2_i1;TRINITY_DN77490_c0_g1_i1
ENSMUSG00000020180	TRINITY_DN4741_c0_g1_i2;TRINITY_DN2292_c0_g1_i1;TRINITY_DN72608_c0_g1_i1;TRINITY_DN67827_c0_g1_i1;TRINITY_DN4741_c0_g1_i1
ENSMUSG00000033416	TRINITY_DN5004_c0_g3_i1;TRINITY_DN4741_c0_g2_i1;TRINITY_DN78754_c0_g1_i1;TRINITY_DN9716_c0_g1_i1;TRINITY_DN1953_c2_g1_i1;TRINITY_DN46350_c0_g1_i1;TRINITY_DN11646_c0_g1_i1;TRINITY_DN4603_c0_g1_i3;TRINITY_DN1953_c2_g3_i1;TRINITY_DN4603_c0_g3_i1;TRINITY_DN4603_c0_g1_i1;TRINITY_DN16446_c0_g1_i1;TRINITY_DN4603_c0_g1_i2;TRINITY_DN18462_c0_g1_i1;TRINITY_DN2474_c1_g1_i1;TRINITY_DN41921_c0_g1_i1;TRINITY_D…
ENSMUSG00000001768	TRINITY_DN4771_c0_g2_i2;TRINITY_DN13587_c0_g1_i1;TRINITY_DN84547_c0_g1_i1;TRINITY_DN2069_c1_g1_i10;TRINITY_DN32743_c1_g3_i1;TRINITY_DN4442_c0_g3_i1;TRINITY_DN25677_c0_g1_i1;TRINITY_DN2069_c1_g1_i6;TRINITY_DN4771_c0_g2_i1;TRINITY_DN10714_c1_g2_i1;TRINITY_DN43776_c0_g1_i1;TRINITY_DN4442_c0_g2_i1;TRINITY_DN26366_c0_g1_i1;TRINITY_DN4771_c0_g1_i1;TRINITY_DN80784_c0_g1_i1;TRINITY_DN76496_c0_g1_i1;TRINI…
ENSMUSG00000079700	TRINITY_DN4958_c0_g1_i7;TRINITY_DN23045_c0_g1_i7;TRINITY_DN1387_c7_g1_i1;TRINITY_DN4792_c0_g1_i1;TRINITY_DN6252_c0_g1_i1;TRINITY_DN23045_c0_g1_i6;TRINITY_DN6252_c0_g2_i1;TRINITY_DN23045_c0_g1_i3;TRINITY_DN23045_c0_g1_i4
ENSMUSG00000043015	TRINITY_DN13179_c0_g1_i1;TRINITY_DN13179_c0_g5_i1;TRINITY_DN4740_c5_g1_i1;TRINITY_DN13179_c0_g7_i1;TRINITY_DN13179_c0_g2_i1;TRINITY_DN13179_c0_g6_i1;TRINITY_DN8411_c1_g1_i1;TRINITY_DN8411_c1_g2_i1;TRINITY_DN84853_c0_g1_i1;TRINITY_DN9965_c0_g1_i1;TRINITY_DN13179_c0_g4_i1
ENSMUSG00000113874	TRINITY_DN4740_c0_g1_i1
ENSMUSG00000019936	TRINITY_DN9214_c0_g7_i1;TRINITY_DN22578_c3_g1_i1;TRINITY_DN497_c1_g2_i2;TRINITY_DN3130_c2_g2_i1;TRINITY_DN4740_c0_g2_i1;TRINITY_DN1835_c0_g2_i1;TRINITY_DN9214_c0_g1_i1;TRINITY_DN3130_c2_g1_i1;TRINITY_DN1835_c0_g1_i1;TRINITY_DN9214_c0_g2_i1;TRINITY_DN45905_c0_g1_i1;TRINITY_DN9214_c0_g4_i1;TRINITY_DN22578_c2_g1_i2;TRINITY_DN3130_c2_g3_i1;TRINITY_DN497_c1_g2_i1;TRINITY_DN22578_c2_g1_i1
ENSMUSG00000026609	TRINITY_DN15319_c0_g2_i1;TRINITY_DN4740_c4_g1_i1;TRINITY_DN15319_c0_g1_i1;TRINITY_DN9714_c0_g2_i1;TRINITY_DN38745_c0_g1_i1;TRINITY_DN14563_c0_g3_i1;TRINITY_DN79823_c0_g1_i1;TRINITY_DN14563_c0_g2_i1;TRINITY_DN9714_c0_g1_i1;TRINITY_DN51620_c0_g1_i1;TRINITY_DN9714_c0_g3_i1
ENSMUSG00000033676	TRINITY_DN27167_c0_g3_i1;TRINITY_DN1278_c0_g1_i22;TRINITY_DN1334_c0_g2_i1;TRINITY_DN85678_c0_g1_i1;TRINITY_DN20982_c0_g1_i1;TRINITY_DN12239_c0_g3_i1;TRINITY_DN35990_c0_g2_i1;TRINITY_DN13337_c0_g2_i1;TRINITY_DN71733_c0_g1_i1;TRINITY_DN72721_c0_g1_i1;TRINITY_DN1278_c0_g3_i2;TRINITY_DN14711_c0_g12_i1;TRINITY_DN1278_c0_g1_i25;TRINITY_DN47076_c1_g1_i1;TRINITY_DN87_c13_g1_i1;TRINITY_DN1334_c0_g1_i2;TRI…
ENSMUSG00000087083	TRINITY_DN15448_c0_g2_i1;TRINITY_DN19607_c0_g1_i1;TRINITY_DN18360_c0_g3_i1;TRINITY_DN1587_c1_g3_i3;TRINITY_DN15448_c0_g1_i6;TRINITY_DN15448_c0_g1_i8;TRINITY_DN18360_c0_g2_i1;TRINITY_DN3611_c0_g1_i1;TRINITY_DN54_c0_g3_i1;TRINITY_DN54_c0_g4_i1;TRINITY_DN18360_c0_g1_i1;TRINITY_DN4740_c2_g2_i1
ENSMUSG00000056682	TRINITY_DN4783_c0_g1_i2;TRINITY_DN4783_c0_g1_i1
ENSMUSG00000042807	TRINITY_DN22519_c3_g1_i1;TRINITY_DN383_c0_g8_i1;TRINITY_DN88887_c0_g1_i1;TRINITY_DN14606_c1_g5_i1;TRINITY_DN4763_c0_g2_i1;TRINITY_DN72963_c0_g1_i1;TRINITY_DN71520_c0_g1_i1;TRINITY_DN71829_c0_g1_i1;TRINITY_DN3512_c0_g7_i1;TRINITY_DN36569_c0_g1_i1;TRINITY_DN4763_c0_g3_i1;TRINITY_DN45854_c0_g1_i1;TRINITY_DN4763_c0_g1_i1;TRINITY_DN43617_c0_g1_i1;TRINITY_DN1991_c3_g1_i5;TRINITY_DN4763_c0_g4_i1;TRINITY…
ENSMUSG00000049013	TRINITY_DN4717_c0_g1_i1;TRINITY_DN2166_c0_g4_i1;TRINITY_DN4717_c0_g2_i1;TRINITY_DN2488_c2_g2_i1;TRINITY_DN2166_c0_g3_i1;TRINITY_DN2166_c0_g5_i1
ENSMUSG00000035632	TRINITY_DN27317_c0_g2_i1;TRINITY_DN82849_c0_g1_i1;TRINITY_DN4753_c0_g1_i1;TRINITY_DN73665_c0_g1_i1;TRINITY_DN27317_c0_g1_i1;TRINITY_DN87576_c0_g1_i1
ENSMUSG00000104642	TRINITY_DN4753_c0_g2_i1
ENSMUSG00000090907	TRINITY_DN4767_c0_g1_i3;TRINITY_DN4767_c0_g1_i2;TRINITY_DN4767_c0_g1_i1
ENSMUSG00000092083	TRINITY_DN23092_c0_g1_i1;TRINITY_DN40052_c0_g2_i1;TRINITY_DN40052_c0_g1_i1;TRINITY_DN38926_c0_g3_i1;TRINITY_DN4750_c0_g1_i1;TRINITY_DN38926_c0_g4_i1;TRINITY_DN11896_c0_g1_i1;TRINITY_DN14025_c0_g1_i1;TRINITY_DN38926_c0_g3_i2;TRINITY_DN84197_c0_g1_i1;TRINITY_DN89227_c0_g1_i1;TRINITY_DN83388_c0_g1_i1;TRINITY_DN18840_c0_g1_i1;TRINITY_DN38926_c0_g1_i1;TRINITY_DN4750_c0_g3_i1;TRINITY_DN65473_c0_g1_i1;T…
ENSMUSG00000074039	TRINITY_DN82661_c0_g1_i1;TRINITY_DN48017_c0_g1_i1;TRINITY_DN22211_c0_g1_i1;TRINITY_DN80325_c0_g1_i1;TRINITY_DN15419_c0_g3_i1;TRINITY_DN75399_c0_g1_i1;TRINITY_DN62524_c0_g1_i1;TRINITY_DN22211_c0_g2_i1
ENSMUSG00000114401	TRINITY_DN89568_c0_g1_i1;TRINITY_DN6848_c0_g2_i1;TRINITY_DN22704_c0_g1_i1;TRINITY_DN69005_c0_g1_i1;TRINITY_DN24674_c0_g1_i1;TRINITY_DN7159_c0_g1_i1;TRINITY_DN1806_c1_g2_i1;TRINITY_DN65780_c0_g1_i1;TRINITY_DN3543_c1_g4_i1;TRINITY_DN579_c0_g3_i1;TRINITY_DN18475_c0_g1_i1;TRINITY_DN18475_c0_g4_i1;TRINITY_DN594_c4_g2_i1;TRINITY_DN20479_c1_g1_i1;TRINITY_DN1806_c1_g1_i1;TRINITY_DN68848_c0_g1_i1;TRINITY_…
ENSMUSG00000021823	TRINITY_DN48733_c0_g1_i1;TRINITY_DN80350_c0_g1_i1;TRINITY_DN60_c6_g1_i1;TRINITY_DN2085_c1_g5_i1;TRINITY_DN22593_c0_g5_i1;TRINITY_DN47523_c0_g1_i1;TRINITY_DN47523_c0_g3_i1;TRINITY_DN86359_c0_g1_i1;TRINITY_DN10366_c0_g1_i1;TRINITY_DN50355_c0_g2_i1;TRINITY_DN47523_c0_g2_i1;TRINITY_DN85080_c0_g1_i1;TRINITY_DN201_c0_g1_i1;TRINITY_DN10366_c0_g2_i1;TRINITY_DN7291_c0_g1_i1
ENSMUSG00000104786	TRINITY_DN80345_c0_g1_i1;TRINITY_DN953_c0_g4_i1;TRINITY_DN22049_c0_g5_i1;TRINITY_DN953_c0_g1_i2;TRINITY_DN22049_c0_g4_i1;TRINITY_DN22049_c0_g1_i1;TRINITY_DN953_c0_g1_i1;TRINITY_DN3254_c3_g1_i1;TRINITY_DN2260_c0_g3_i1;TRINITY_DN67952_c0_g1_i1;TRINITY_DN2260_c0_g1_i1;TRINITY_DN22049_c0_g10_i1;TRINITY_DN2260_c0_g2_i1
ENSMUSG00000033569	TRINITY_DN54070_c0_g1_i1;TRINITY_DN80302_c0_g1_i1;TRINITY_DN84727_c0_g1_i1;TRINITY_DN53230_c0_g3_i1;TRINITY_DN62695_c0_g1_i1;TRINITY_DN4594_c8_g1_i1;TRINITY_DN469_c5_g1_i1;TRINITY_DN36943_c0_g2_i1;TRINITY_DN3317_c2_g1_i1;TRINITY_DN7037_c0_g1_i1;TRINITY_DN2276_c0_g1_i2;TRINITY_DN53230_c0_g2_i1;TRINITY_DN34371_c0_g2_i1;TRINITY_DN36943_c0_g1_i1;TRINITY_DN84636_c0_g1_i1;TRINITY_DN36943_c0_g3_i1;TRINI…
ENSMUSG00000072694	TRINITY_DN11221_c1_g1_i2;TRINITY_DN16369_c0_g1_i1;TRINITY_DN11221_c1_g2_i1;TRINITY_DN80311_c0_g1_i1;TRINITY_DN937_c1_g4_i1;TRINITY_DN44842_c0_g1_i1;TRINITY_DN937_c1_g1_i2;TRINITY_DN11221_c1_g1_i1
ENSMUSG00000101448	TRINITY_DN35678_c0_g1_i1;TRINITY_DN25757_c0_g1_i1;TRINITY_DN69514_c0_g1_i1;TRINITY_DN5304_c0_g4_i1;TRINITY_DN2567_c0_g1_i1;TRINITY_DN87534_c0_g1_i1;TRINITY_DN27627_c0_g1_i1;TRINITY_DN19210_c0_g5_i1;TRINITY_DN81643_c0_g1_i1;TRINITY_DN25575_c0_g8_i1;TRINITY_DN8381_c0_g10_i1;TRINITY_DN20331_c0_g3_i1;TRINITY_DN10000_c0_g1_i1;TRINITY_DN5167_c0_g4_i1;TRINITY_DN8242_c1_g1_i1;TRINITY_DN22593_c0_g7_i1;TRI…
ENSMUSG00000086855	TRINITY_DN69426_c0_g1_i1;TRINITY_DN62317_c0_g1_i1;TRINITY_DN80965_c0_g1_i1;TRINITY_DN80317_c0_g1_i1
ENSMUSG00000085001	TRINITY_DN868_c0_g1_i2;TRINITY_DN75215_c0_g1_i1;TRINITY_DN80370_c0_g1_i1;TRINITY_DN7069_c2_g3_i1
ENSMUSG00000020436	TRINITY_DN5334_c1_g1_i2;TRINITY_DN80377_c0_g1_i1;TRINITY_DN78197_c0_g1_i1;TRINITY_DN5334_c1_g1_i1;TRINITY_DN76482_c0_g1_i1
ENSMUSG00000050666	TRINITY_DN80369_c0_g1_i1;TRINITY_DN30495_c0_g2_i1;TRINITY_DN65417_c0_g1_i1;TRINITY_DN30495_c0_g3_i1;TRINITY_DN41114_c0_g1_i1;TRINITY_DN30495_c0_g1_i1;TRINITY_DN41114_c0_g2_i1;TRINITY_DN41355_c0_g1_i1
ENSMUSG00000047361	TRINITY_DN64871_c0_g1_i1;TRINITY_DN82004_c0_g1_i1;TRINITY_DN86127_c0_g1_i1;TRINITY_DN4290_c1_g3_i1;TRINITY_DN30049_c0_g1_i1;TRINITY_DN36621_c0_g1_i1;TRINITY_DN72256_c0_g1_i1;TRINITY_DN54738_c0_g1_i2;TRINITY_DN80323_c0_g1_i1;TRINITY_DN6949_c2_g1_i1;TRINITY_DN70967_c0_g1_i1;TRINITY_DN84718_c0_g1_i1;TRINITY_DN52577_c0_g1_i1;TRINITY_DN54738_c0_g1_i1;TRINITY_DN52941_c0_g1_i1
ENSMUSG00000021360	TRINITY_DN73364_c0_g1_i1;TRINITY_DN35596_c0_g4_i1;TRINITY_DN14975_c0_g1_i1;TRINITY_DN87427_c0_g1_i1;TRINITY_DN65321_c0_g1_i1;TRINITY_DN9882_c0_g2_i1;TRINITY_DN80353_c0_g1_i1;TRINITY_DN84914_c0_g1_i1;TRINITY_DN9882_c0_g3_i1;TRINITY_DN73796_c0_g1_i1;TRINITY_DN67962_c0_g1_i1;TRINITY_DN9882_c0_g1_i1;TRINITY_DN35596_c0_g2_i1;TRINITY_DN5024_c1_g1_i2;TRINITY_DN88164_c0_g1_i1;TRINITY_DN35596_c0_g1_i1;TRI…
ENSMUSG00000039157	TRINITY_DN1983_c0_g2_i1;TRINITY_DN56743_c0_g1_i1;TRINITY_DN29717_c0_g1_i1;TRINITY_DN46038_c0_g1_i1;TRINITY_DN29717_c0_g2_i1;TRINITY_DN82214_c0_g1_i1;TRINITY_DN50148_c0_g2_i1;TRINITY_DN50148_c0_g1_i1;TRINITY_DN69936_c0_g1_i1;TRINITY_DN75590_c0_g1_i1;TRINITY_DN7045_c0_g2_i1;TRINITY_DN29717_c0_g3_i1;TRINITY_DN7045_c0_g1_i1;TRINITY_DN80357_c0_g1_i1;TRINITY_DN17037_c0_g2_i1;TRINITY_DN17037_c0_g1_i1
ENSMUSG00000062115	TRINITY_DN3812_c8_g1_i1;TRINITY_DN13604_c0_g2_i1;TRINITY_DN837_c3_g1_i1;TRINITY_DN9055_c0_g1_i1;TRINITY_DN884_c1_g2_i1;TRINITY_DN65605_c0_g1_i1;TRINITY_DN13604_c0_g1_i1;TRINITY_DN80308_c0_g1_i1;TRINITY_DN17345_c0_g1_i1;TRINITY_DN29156_c0_g1_i1;TRINITY_DN76218_c0_g1_i1;TRINITY_DN2739_c1_g2_i1;TRINITY_DN6900_c0_g2_i1;TRINITY_DN13998_c0_g1_i1;TRINITY_DN6900_c0_g1_i1;TRINITY_DN3013_c1_g1_i2;TRINITY_D…
ENSMUSG00000008575	TRINITY_DN6760_c1_g1_i1;TRINITY_DN13569_c0_g3_i1;TRINITY_DN42354_c0_g3_i1;TRINITY_DN78606_c0_g1_i1;TRINITY_DN13569_c0_g1_i1;TRINITY_DN61698_c0_g1_i1;TRINITY_DN82971_c0_g1_i1;TRINITY_DN8561_c0_g1_i1;TRINITY_DN18872_c1_g1_i1;TRINITY_DN68712_c0_g1_i1;TRINITY_DN871_c0_g8_i1;TRINITY_DN2884_c1_g1_i1;TRINITY_DN20190_c0_g2_i1;TRINITY_DN8032_c0_g6_i1;TRINITY_DN81915_c0_g1_i1;TRINITY_DN65143_c0_g1_i1;TRINI…
ENSMUSG00000038954	TRINITY_DN23372_c1_g1_i1;TRINITY_DN60613_c0_g1_i1;TRINITY_DN65159_c0_g1_i1;TRINITY_DN76882_c0_g1_i1;TRINITY_DN89971_c0_g1_i1;TRINITY_DN73120_c0_g1_i1;TRINITY_DN70428_c0_g1_i1;TRINITY_DN75031_c0_g1_i1;TRINITY_DN71894_c0_g1_i1;TRINITY_DN86255_c0_g1_i1;TRINITY_DN61289_c0_g1_i1;TRINITY_DN80008_c0_g1_i1;TRINITY_DN80341_c0_g1_i1;TRINITY_DN73251_c0_g1_i1;TRINITY_DN2266_c3_g1_i1;TRINITY_DN699_c1_g1_i1;TR…
ENSMUSG00000105107	TRINITY_DN76406_c0_g1_i1;TRINITY_DN33848_c0_g1_i1;TRINITY_DN78854_c0_g1_i1;TRINITY_DN80398_c0_g1_i1;TRINITY_DN910_c4_g1_i1
ENSMUSG00000032827	TRINITY_DN61266_c0_g1_i1;TRINITY_DN42670_c1_g1_i1;TRINITY_DN3138_c2_g3_i1;TRINITY_DN13093_c0_g1_i1;TRINITY_DN39633_c0_g1_i1;TRINITY_DN13093_c0_g4_i1;TRINITY_DN13093_c0_g3_i1;TRINITY_DN80310_c0_g1_i1;TRINITY_DN36273_c0_g1_i1;TRINITY_DN13093_c0_g6_i1;TRINITY_DN13437_c0_g1_i1;TRINITY_DN7507_c1_g1_i1;TRINITY_DN57217_c0_g1_i1;TRINITY_DN13093_c0_g5_i1;TRINITY_DN6145_c0_g3_i1;TRINITY_DN13093_c0_g2_i1;TR…
ENSMUSG00000032010	TRINITY_DN9333_c1_g1_i1;TRINITY_DN81384_c0_g1_i1;TRINITY_DN63271_c0_g1_i1;TRINITY_DN88336_c0_g1_i1;TRINITY_DN71795_c0_g1_i1;TRINITY_DN7482_c5_g1_i1;TRINITY_DN65656_c0_g1_i1;TRINITY_DN8598_c2_g1_i1;TRINITY_DN89297_c0_g1_i1;TRINITY_DN19004_c0_g1_i1;TRINITY_DN59169_c0_g1_i1;TRINITY_DN67251_c0_g1_i1;TRINITY_DN69010_c0_g1_i1;TRINITY_DN55957_c0_g2_i1;TRINITY_DN87257_c0_g1_i1;TRINITY_DN61067_c0_g1_i1;TR…
ENSMUSG00000075415	TRINITY_DN32348_c0_g1_i1;TRINITY_DN64652_c0_g1_i1;TRINITY_DN32348_c0_g2_i1;TRINITY_DN59853_c0_g1_i1;TRINITY_DN30172_c0_g2_i1;TRINITY_DN15293_c0_g2_i1;TRINITY_DN31846_c0_g1_i1;TRINITY_DN15293_c0_g1_i1;TRINITY_DN4536_c1_g3_i1;TRINITY_DN70852_c0_g1_i1;TRINITY_DN23698_c6_g1_i1;TRINITY_DN30172_c0_g1_i1;TRINITY_DN34540_c1_g7_i1;TRINITY_DN46462_c0_g1_i1;TRINITY_DN80327_c0_g1_i1
ENSMUSG00000086953	TRINITY_DN5224_c0_g5_i1;TRINITY_DN5224_c0_g10_i1;TRINITY_DN5224_c0_g5_i2;TRINITY_DN5224_c0_g9_i1;TRINITY_DN5224_c0_g4_i1;TRINITY_DN12938_c2_g2_i1;TRINITY_DN80316_c0_g1_i1;TRINITY_DN12938_c2_g3_i1;TRINITY_DN5224_c0_g7_i1;TRINITY_DN5224_c0_g6_i1;TRINITY_DN5224_c0_g3_i1;TRINITY_DN5224_c0_g5_i3
ENSMUSG00000071454	TRINITY_DN16877_c4_g1_i1;TRINITY_DN13492_c0_g1_i1;TRINITY_DN6678_c0_g1_i1;TRINITY_DN23651_c0_g1_i1;TRINITY_DN47245_c0_g1_i1;TRINITY_DN7606_c1_g2_i1;TRINITY_DN16541_c0_g1_i1;TRINITY_DN16541_c0_g3_i1;TRINITY_DN80762_c0_g1_i1;TRINITY_DN5432_c0_g1_i1;TRINITY_DN21567_c0_g1_i1;TRINITY_DN5432_c0_g2_i1;TRINITY_DN11258_c0_g1_i1;TRINITY_DN2536_c1_g3_i1;TRINITY_DN16541_c0_g2_i1;TRINITY_DN8009_c0_g1_i2;TRINI…
ENSMUSG00000019699	TRINITY_DN5164_c0_g1_i1;TRINITY_DN44693_c0_g1_i1;TRINITY_DN5164_c0_g3_i1;TRINITY_DN5164_c0_g1_i2;TRINITY_DN71584_c0_g1_i1;TRINITY_DN80342_c0_g1_i1;TRINITY_DN15674_c1_g1_i1;TRINITY_DN5164_c0_g8_i1;TRINITY_DN5164_c0_g9_i1;TRINITY_DN5164_c0_g6_i1;TRINITY_DN5164_c0_g7_i1
ENSMUSG00000019820	TRINITY_DN66267_c0_g1_i1;TRINITY_DN6757_c1_g1_i1;TRINITY_DN76891_c0_g1_i1;TRINITY_DN25868_c0_g1_i1;TRINITY_DN42360_c0_g1_i1;TRINITY_DN66557_c0_g1_i1;TRINITY_DN4888_c0_g1_i1;TRINITY_DN42360_c0_g2_i1;TRINITY_DN67313_c0_g1_i1;TRINITY_DN42360_c0_g3_i1;TRINITY_DN80363_c0_g1_i1;TRINITY_DN81614_c0_g1_i1;TRINITY_DN50156_c0_g1_i1;TRINITY_DN62615_c0_g1_i1;TRINITY_DN87818_c0_g1_i1;TRINITY_DN52589_c0_g1_i1
ENSMUSG00000042439	TRINITY_DN526_c2_g2_i1;TRINITY_DN5204_c1_g2_i1;TRINITY_DN69570_c0_g1_i1;TRINITY_DN14456_c0_g2_i1;TRINITY_DN65839_c0_g1_i1;TRINITY_DN43484_c0_g1_i1;TRINITY_DN80356_c0_g1_i1;TRINITY_DN44710_c0_g2_i1;TRINITY_DN2408_c3_g1_i1;TRINITY_DN13564_c0_g1_i1;TRINITY_DN788_c0_g1_i4;TRINITY_DN788_c0_g1_i1;TRINITY_DN23740_c4_g2_i1;TRINITY_DN13055_c0_g1_i1
ENSMUSG00000087474	TRINITY_DN30117_c0_g3_i1;TRINITY_DN30117_c0_g1_i2;TRINITY_DN80331_c0_g1_i1;TRINITY_DN30117_c0_g5_i1;TRINITY_DN30117_c0_g4_i1;TRINITY_DN30117_c0_g1_i3
ENSMUSG00000046707	TRINITY_DN25633_c0_g2_i1;TRINITY_DN18092_c0_g2_i1;TRINITY_DN84671_c0_g1_i1;TRINITY_DN18092_c0_g1_i1;TRINITY_DN82910_c0_g1_i1;TRINITY_DN16263_c0_g1_i3;TRINITY_DN16263_c0_g2_i1;TRINITY_DN23670_c0_g1_i1;TRINITY_DN80380_c0_g1_i1;TRINITY_DN16263_c0_g3_i1;TRINITY_DN25633_c0_g1_i1;TRINITY_DN16263_c0_g1_i2;TRINITY_DN87374_c0_g1_i1;TRINITY_DN18393_c0_g2_i1;TRINITY_DN25786_c0_g1_i1;TRINITY_DN16438_c1_g1_i1…
ENSMUSG00000039037	TRINITY_DN82805_c0_g1_i1;TRINITY_DN86555_c0_g1_i1;TRINITY_DN85024_c0_g1_i1;TRINITY_DN5193_c6_g1_i1;TRINITY_DN65432_c0_g1_i1;TRINITY_DN76335_c0_g1_i1;TRINITY_DN51471_c0_g1_i1;TRINITY_DN2586_c0_g2_i1;TRINITY_DN81795_c0_g1_i1;TRINITY_DN7093_c2_g1_i1;TRINITY_DN46868_c0_g1_i2;TRINITY_DN68292_c0_g1_i1;TRINITY_DN63276_c0_g1_i1;TRINITY_DN78350_c0_g1_i1;TRINITY_DN74422_c0_g1_i1;TRINITY_DN46717_c0_g2_i1;TR…
ENSMUSG00000097007	TRINITY_DN80307_c0_g1_i1
ENSMUSG00000090626	TRINITY_DN84431_c0_g1_i1;TRINITY_DN4542_c1_g2_i1;TRINITY_DN1947_c0_g2_i1;TRINITY_DN86707_c0_g1_i1;TRINITY_DN73093_c0_g1_i1;TRINITY_DN78094_c0_g1_i1;TRINITY_DN12475_c6_g1_i1;TRINITY_DN80333_c0_g1_i1;TRINITY_DN70388_c0_g1_i1
ENSMUSG00000032175	TRINITY_DN66525_c0_g1_i1;TRINITY_DN4327_c3_g1_i1;TRINITY_DN3340_c1_g1_i1;TRINITY_DN15682_c0_g1_i2;TRINITY_DN15682_c0_g1_i1;TRINITY_DN72229_c0_g1_i1;TRINITY_DN5280_c0_g1_i1;TRINITY_DN65703_c0_g1_i1;TRINITY_DN40589_c0_g1_i1;TRINITY_DN80388_c0_g1_i1;TRINITY_DN2333_c0_g4_i2
ENSMUSG00000066392	TRINITY_DN35020_c0_g2_i1;TRINITY_DN14803_c0_g1_i1;TRINITY_DN69431_c0_g1_i1;TRINITY_DN27433_c0_g1_i1;TRINITY_DN33844_c0_g1_i1;TRINITY_DN2187_c1_g1_i1;TRINITY_DN14803_c0_g3_i1;TRINITY_DN80373_c0_g1_i1;TRINITY_DN53298_c0_g1_i1;TRINITY_DN46362_c0_g2_i1;TRINITY_DN28221_c2_g1_i1;TRINITY_DN14803_c0_g2_i2;TRINITY_DN9200_c3_g1_i1;TRINITY_DN11129_c0_g1_i1;TRINITY_DN23060_c0_g1_i1;TRINITY_DN11092_c0_g1_i1;T…
ENSMUSG00000025147	TRINITY_DN80381_c0_g1_i1;TRINITY_DN34386_c0_g1_i1;TRINITY_DN34386_c0_g8_i1;TRINITY_DN34386_c0_g4_i1;TRINITY_DN34386_c0_g10_i1;TRINITY_DN34386_c0_g9_i1;TRINITY_DN17338_c0_g1_i1;TRINITY_DN34386_c0_g6_i2;TRINITY_DN34386_c0_g2_i1;TRINITY_DN34386_c0_g3_i1;TRINITY_DN86855_c0_g1_i1;TRINITY_DN17338_c0_g2_i1;TRINITY_DN34386_c0_g7_i1;TRINITY_DN34386_c0_g6_i1;TRINITY_DN34386_c0_g5_i1
ENSMUSG00000020143	TRINITY_DN29558_c0_g5_i1;TRINITY_DN22221_c0_g4_i1;TRINITY_DN55766_c0_g2_i1;TRINITY_DN39561_c0_g2_i1;TRINITY_DN14487_c0_g1_i1;TRINITY_DN22221_c0_g5_i1;TRINITY_DN18549_c1_g1_i1;TRINITY_DN22221_c0_g1_i1;TRINITY_DN16394_c2_g2_i1;TRINITY_DN31470_c1_g1_i1;TRINITY_DN10039_c0_g1_i1;TRINITY_DN80478_c0_g1_i1;TRINITY_DN47889_c0_g1_i1;TRINITY_DN17820_c0_g1_i1;TRINITY_DN31335_c1_g1_i1;TRINITY_DN18058_c0_g2_i1…
ENSMUSG00000038060	TRINITY_DN80384_c0_g1_i1;TRINITY_DN83296_c0_g1_i1
ENSMUSG00000110183	TRINITY_DN80374_c0_g1_i1;TRINITY_DN318_c12_g1_i1
ENSMUSG00000062190	TRINITY_DN71730_c0_g1_i1;TRINITY_DN8832_c2_g1_i1;TRINITY_DN63305_c0_g1_i1;TRINITY_DN10502_c0_g2_i1;TRINITY_DN10502_c0_g1_i2;TRINITY_DN80344_c0_g1_i1;TRINITY_DN10502_c0_g1_i5;TRINITY_DN10502_c0_g1_i4;TRINITY_DN35231_c0_g1_i1;TRINITY_DN35231_c0_g2_i1;TRINITY_DN86191_c0_g1_i1;TRINITY_DN10502_c0_g1_i3;TRINITY_DN63357_c0_g1_i1;TRINITY_DN73603_c0_g1_i1;TRINITY_DN85386_c0_g1_i1;TRINITY_DN69246_c0_g1_i1;…
ENSMUSG00000022696	TRINITY_DN439_c1_g1_i1;TRINITY_DN80396_c0_g1_i1;TRINITY_DN53562_c0_g1_i1;TRINITY_DN67417_c0_g1_i1;TRINITY_DN58791_c0_g1_i1;TRINITY_DN2740_c0_g4_i1;TRINITY_DN80962_c0_g1_i1
ENSMUSG00000055491	TRINITY_DN23799_c0_g1_i1;TRINITY_DN9705_c0_g1_i1;TRINITY_DN1742_c0_g2_i1;TRINITY_DN9705_c0_g2_i1;TRINITY_DN9705_c0_g3_i1;TRINITY_DN87528_c0_g1_i1;TRINITY_DN80320_c0_g1_i1;TRINITY_DN32925_c0_g1_i1
ENSMUSG00000033439	TRINITY_DN16515_c0_g2_i1;TRINITY_DN71195_c0_g1_i1;TRINITY_DN65889_c0_g1_i1;TRINITY_DN21352_c0_g8_i1;TRINITY_DN15594_c0_g1_i1;TRINITY_DN49912_c0_g1_i1;TRINITY_DN70834_c0_g1_i1;TRINITY_DN82775_c0_g1_i1;TRINITY_DN37284_c4_g1_i1;TRINITY_DN4260_c0_g5_i1;TRINITY_DN80343_c0_g1_i1;TRINITY_DN86960_c0_g1_i1;TRINITY_DN69700_c0_g1_i1;TRINITY_DN44470_c7_g1_i1;TRINITY_DN18010_c2_g1_i1;TRINITY_DN16515_c0_g1_i1;…
ENSMUSG00000075302	TRINITY_DN24308_c0_g1_i2;TRINITY_DN24308_c0_g1_i1;TRINITY_DN57378_c0_g1_i1;TRINITY_DN19093_c0_g3_i1;TRINITY_DN54835_c0_g1_i1;TRINITY_DN40531_c0_g1_i1;TRINITY_DN41458_c0_g1_i1;TRINITY_DN60363_c0_g1_i1;TRINITY_DN80313_c0_g1_i1
ENSMUSG00000021061	TRINITY_DN8132_c0_g1_i1;TRINITY_DN41740_c0_g1_i1;TRINITY_DN50569_c0_g2_i1;TRINITY_DN50569_c0_g3_i1;TRINITY_DN27873_c0_g2_i1;TRINITY_DN60457_c0_g1_i1;TRINITY_DN1003_c1_g1_i1;TRINITY_DN27873_c0_g2_i3;TRINITY_DN36458_c0_g1_i1;TRINITY_DN19752_c0_g2_i1;TRINITY_DN70442_c0_g1_i1;TRINITY_DN8132_c0_g1_i5;TRINITY_DN87237_c0_g1_i1;TRINITY_DN19752_c0_g1_i1;TRINITY_DN8132_c0_g1_i3;TRINITY_DN55050_c0_g1_i1;TRI…
ENSMUSG00000019787	TRINITY_DN42543_c1_g1_i1;TRINITY_DN12856_c0_g1_i1;TRINITY_DN1969_c2_g1_i1;TRINITY_DN80340_c0_g1_i1;TRINITY_DN36088_c3_g1_i2;TRINITY_DN6996_c0_g2_i1
ENSMUSG00000073755	TRINITY_DN58189_c0_g1_i1;TRINITY_DN80332_c0_g1_i1;TRINITY_DN50681_c0_g2_i1;TRINITY_DN50681_c0_g1_i1;TRINITY_DN58189_c0_g2_i1
ENSMUSG00000036887	TRINITY_DN80336_c0_g1_i1;TRINITY_DN78077_c0_g1_i1
ENSMUSG00000021391	TRINITY_DN2370_c1_g1_i1;TRINITY_DN7662_c0_g2_i2;TRINITY_DN20050_c0_g2_i1;TRINITY_DN69648_c0_g1_i1;TRINITY_DN22138_c0_g1_i1;TRINITY_DN33005_c6_g1_i1;TRINITY_DN42935_c2_g1_i1;TRINITY_DN7965_c0_g4_i1;TRINITY_DN1162_c0_g5_i1;TRINITY_DN69127_c0_g1_i1;TRINITY_DN52683_c0_g1_i1;TRINITY_DN72859_c0_g1_i1;TRINITY_DN60996_c0_g1_i1;TRINITY_DN29648_c0_g4_i1;TRINITY_DN78069_c0_g1_i1;TRINITY_DN11040_c1_g1_i1;TRI…
ENSMUSG00000052143	TRINITY_DN65351_c0_g1_i1;TRINITY_DN12598_c1_g2_i1;TRINITY_DN12598_c1_g6_i1;TRINITY_DN11098_c0_g1_i1;TRINITY_DN36792_c0_g3_i1;TRINITY_DN80301_c0_g1_i1;TRINITY_DN12598_c1_g3_i1;TRINITY_DN77780_c0_g1_i1;TRINITY_DN36792_c0_g2_i1;TRINITY_DN12598_c1_g1_i2;TRINITY_DN12627_c0_g1_i1;TRINITY_DN12598_c1_g5_i1;TRINITY_DN36792_c0_g1_i1;TRINITY_DN9099_c0_g1_i1;TRINITY_DN37691_c1_g2_i1;TRINITY_DN37075_c0_g1_i1;…
ENSMUSG00000058297	TRINITY_DN6550_c0_g2_i1;TRINITY_DN1263_c0_g1_i2;TRINITY_DN20386_c0_g9_i1;TRINITY_DN6550_c0_g1_i1;TRINITY_DN80382_c0_g1_i1;TRINITY_DN36507_c0_g1_i1;TRINITY_DN13026_c0_g2_i1;TRINITY_DN13026_c0_g1_i1
ENSMUSG00000034908	TRINITY_DN85821_c0_g1_i1;TRINITY_DN80366_c0_g1_i1
ENSMUSG00000024172	TRINITY_DN1134_c0_g3_i1;TRINITY_DN57672_c0_g1_i1;TRINITY_DN1134_c0_g2_i1;TRINITY_DN32532_c0_g1_i1;TRINITY_DN27995_c0_g1_i1;TRINITY_DN63644_c0_g1_i1;TRINITY_DN76646_c0_g1_i1;TRINITY_DN43401_c0_g1_i1;TRINITY_DN1134_c0_g1_i1;TRINITY_DN80368_c0_g1_i1;TRINITY_DN27995_c0_g1_i2;TRINITY_DN86129_c0_g1_i1
ENSMUSG00000069911	TRINITY_DN74248_c0_g1_i1;TRINITY_DN78839_c0_g1_i1;TRINITY_DN78246_c0_g1_i1;TRINITY_DN59843_c0_g1_i1;TRINITY_DN89268_c0_g1_i1;TRINITY_DN86408_c0_g1_i1;TRINITY_DN84733_c0_g1_i1;TRINITY_DN10780_c0_g1_i1;TRINITY_DN81987_c0_g1_i1;TRINITY_DN78847_c0_g1_i1;TRINITY_DN80389_c0_g1_i1;TRINITY_DN50108_c0_g1_i1;TRINITY_DN70408_c0_g1_i1;TRINITY_DN85865_c0_g1_i1;TRINITY_DN77263_c0_g1_i1;TRINITY_DN76072_c0_g1_i1…
ENSMUSG00000049630	TRINITY_DN77307_c0_g1_i1;TRINITY_DN80335_c0_g1_i1;TRINITY_DN7146_c1_g1_i1;TRINITY_DN82565_c0_g1_i1;TRINITY_DN3435_c4_g1_i2;TRINITY_DN86212_c0_g1_i1;TRINITY_DN56580_c0_g1_i1;TRINITY_DN69194_c0_g1_i1;TRINITY_DN64931_c0_g1_i1;TRINITY_DN3435_c11_g1_i1
ENSMUSG00000033940	TRINITY_DN60597_c0_g1_i1;TRINITY_DN80349_c0_g1_i1;TRINITY_DN75134_c0_g1_i1;TRINITY_DN3869_c0_g1_i1;TRINITY_DN3869_c0_g2_i1
ENSMUSG00000068373	TRINITY_DN62798_c0_g1_i1;TRINITY_DN80346_c0_g1_i1;TRINITY_DN22104_c6_g1_i1;TRINITY_DN61526_c0_g1_i1;TRINITY_DN13828_c0_g1_i1;TRINITY_DN67677_c0_g1_i1;TRINITY_DN81470_c0_g1_i1;TRINITY_DN75543_c0_g1_i1;TRINITY_DN60502_c0_g1_i1;TRINITY_DN71334_c0_g1_i1;TRINITY_DN78453_c0_g1_i1;TRINITY_DN71030_c0_g1_i1;TRINITY_DN55931_c0_g1_i1;TRINITY_DN72734_c0_g1_i1;TRINITY_DN74479_c0_g1_i1;TRINITY_DN37313_c0_g2_i1…
ENSMUSG00000023019	TRINITY_DN42452_c0_g1_i1;TRINITY_DN52772_c0_g1_i1;TRINITY_DN52772_c0_g2_i1;TRINITY_DN73140_c0_g1_i1;TRINITY_DN80338_c0_g1_i1
ENSMUSG00000017491	TRINITY_DN2371_c1_g1_i1;TRINITY_DN76914_c0_g1_i1;TRINITY_DN85924_c0_g1_i1;TRINITY_DN73617_c0_g1_i1;TRINITY_DN27765_c0_g2_i4;TRINITY_DN10169_c0_g1_i1;TRINITY_DN24983_c0_g1_i1;TRINITY_DN24491_c4_g1_i1;TRINITY_DN17336_c0_g1_i1;TRINITY_DN30374_c2_g2_i1;TRINITY_DN27765_c0_g4_i1;TRINITY_DN61936_c0_g1_i1;TRINITY_DN1568_c1_g1_i2;TRINITY_DN7943_c1_g6_i1;TRINITY_DN30374_c2_g3_i1;TRINITY_DN6620_c0_g4_i1;TRI…
ENSMUSG00000033720	TRINITY_DN10632_c0_g1_i1;TRINITY_DN6882_c0_g3_i1;TRINITY_DN16837_c0_g2_i1;TRINITY_DN33080_c2_g1_i1;TRINITY_DN84233_c0_g1_i1;TRINITY_DN89110_c0_g1_i1;TRINITY_DN7624_c0_g2_i2;TRINITY_DN7624_c0_g2_i1;TRINITY_DN15115_c0_g1_i1;TRINITY_DN25872_c0_g2_i1;TRINITY_DN7624_c0_g3_i1;TRINITY_DN45467_c0_g1_i1;TRINITY_DN17324_c0_g1_i1;TRINITY_DN88303_c0_g1_i1;TRINITY_DN18441_c0_g2_i1;TRINITY_DN25872_c0_g1_i1;TRI…
ENSMUSG00000015747	TRINITY_DN23698_c3_g1_i1;TRINITY_DN8941_c0_g1_i1;TRINITY_DN7319_c0_g5_i1;TRINITY_DN84306_c0_g1_i1;TRINITY_DN25356_c2_g1_i1;TRINITY_DN22138_c0_g6_i1;TRINITY_DN22138_c0_g7_i1;TRINITY_DN284_c1_g2_i1;TRINITY_DN17688_c0_g1_i1;TRINITY_DN49066_c0_g2_i1;TRINITY_DN75638_c0_g1_i1;TRINITY_DN54848_c0_g1_i1;TRINITY_DN80309_c0_g1_i1;TRINITY_DN86317_c0_g1_i1;TRINITY_DN39133_c0_g2_i2;TRINITY_DN39133_c0_g1_i1;TRI…
ENSMUSG00000097714	TRINITY_DN80361_c0_g1_i1
ENSMUSG00000023033	TRINITY_DN24402_c0_g3_i1;TRINITY_DN22619_c1_g1_i1;TRINITY_DN9962_c0_g3_i1;TRINITY_DN877_c0_g2_i1;TRINITY_DN22788_c0_g2_i1;TRINITY_DN67710_c0_g1_i1;TRINITY_DN44144_c1_g1_i3;TRINITY_DN57467_c0_g2_i1;TRINITY_DN24402_c0_g2_i1;TRINITY_DN36135_c0_g1_i1;TRINITY_DN22788_c0_g1_i1;TRINITY_DN57467_c0_g1_i1;TRINITY_DN44144_c1_g1_i4;TRINITY_DN32827_c0_g1_i1;TRINITY_DN31325_c0_g4_i2;TRINITY_DN31325_c0_g4_i1;TR…
ENSMUSG00000042766	TRINITY_DN80391_c0_g1_i1;TRINITY_DN52252_c0_g1_i1;TRINITY_DN56033_c0_g1_i1;TRINITY_DN81016_c0_g1_i1;TRINITY_DN60922_c0_g1_i1;TRINITY_DN27996_c0_g1_i1;TRINITY_DN80169_c0_g1_i1;TRINITY_DN56033_c0_g2_i1
ENSMUSG00000039419	TRINITY_DN31041_c0_g1_i1;TRINITY_DN80322_c0_g1_i1;TRINITY_DN71656_c0_g1_i1;TRINITY_DN24508_c0_g1_i1;TRINITY_DN52451_c0_g1_i1;TRINITY_DN86307_c0_g1_i1;TRINITY_DN61386_c0_g1_i1;TRINITY_DN26424_c0_g5_i1;TRINITY_DN19093_c0_g2_i1;TRINITY_DN53898_c0_g1_i1;TRINITY_DN79917_c0_g1_i1;TRINITY_DN1_c0_g2_i1;TRINITY_DN1483_c1_g3_i1;TRINITY_DN83297_c0_g1_i1;TRINITY_DN1387_c0_g1_i1;TRINITY_DN31041_c0_g1_i2;TRINI…
ENSMUSG00000091329	TRINITY_DN80385_c0_g1_i1;TRINITY_DN86825_c0_g1_i1;TRINITY_DN64467_c0_g1_i1;TRINITY_DN82594_c0_g1_i1;TRINITY_DN8808_c0_g1_i1;TRINITY_DN71256_c0_g1_i1;TRINITY_DN77601_c0_g1_i1;TRINITY_DN65986_c0_g1_i1
ENSMUSG00000110803	TRINITY_DN5107_c0_g1_i1;TRINITY_DN6295_c0_g3_i1;TRINITY_DN29665_c2_g1_i1;TRINITY_DN46720_c3_g2_i1;TRINITY_DN46720_c3_g1_i1;TRINITY_DN68511_c0_g1_i1;TRINITY_DN88066_c0_g1_i1;TRINITY_DN80318_c0_g1_i1;TRINITY_DN1064_c0_g1_i1;TRINITY_DN5166_c0_g1_i1;TRINITY_DN35158_c0_g1_i1;TRINITY_DN125_c2_g1_i2;TRINITY_DN12861_c1_g1_i1;TRINITY_DN50043_c0_g1_i1;TRINITY_DN6169_c0_g2_i1;TRINITY_DN6295_c0_g1_i1;TRINITY…
ENSMUSG00000109599	TRINITY_DN80386_c0_g1_i1;TRINITY_DN86280_c0_g1_i1;TRINITY_DN63374_c0_g1_i1;TRINITY_DN77755_c0_g1_i1;TRINITY_DN66264_c0_g1_i1;TRINITY_DN69124_c0_g1_i1;TRINITY_DN39631_c0_g1_i1;TRINITY_DN69267_c0_g1_i1
ENSMUSG00000021217	TRINITY_DN80351_c0_g1_i1;TRINITY_DN80440_c0_g1_i1;TRINITY_DN631_c3_g1_i1
ENSMUSG00000046668	TRINITY_DN58371_c0_g1_i1;TRINITY_DN10317_c0_g1_i1;TRINITY_DN88685_c0_g1_i1;TRINITY_DN80392_c0_g1_i1;TRINITY_DN74214_c0_g1_i1;TRINITY_DN74205_c0_g1_i1;TRINITY_DN11782_c0_g1_i1
ENSMUSG00000029359	TRINITY_DN39550_c0_g2_i2;TRINITY_DN39550_c0_g2_i4;TRINITY_DN39550_c0_g3_i1;TRINITY_DN37701_c0_g1_i1;TRINITY_DN80394_c0_g1_i1;TRINITY_DN60881_c0_g1_i1;TRINITY_DN27300_c0_g2_i1;TRINITY_DN37998_c0_g1_i1;TRINITY_DN39550_c0_g1_i1;TRINITY_DN27300_c0_g1_i1;TRINITY_DN45662_c0_g1_i1;TRINITY_DN39550_c0_g2_i3;TRINITY_DN39550_c0_g2_i1
ENSMUSG00000031533	TRINITY_DN48859_c0_g1_i1;TRINITY_DN84273_c0_g1_i1;TRINITY_DN80390_c0_g1_i1
ENSMUSG00000091457	TRINITY_DN86230_c0_g1_i1;TRINITY_DN980_c4_g4_i1;TRINITY_DN80330_c0_g1_i1;TRINITY_DN6275_c0_g1_i1;TRINITY_DN73043_c0_g1_i1;TRINITY_DN9827_c4_g1_i1;TRINITY_DN5800_c1_g1_i1;TRINITY_DN4198_c0_g3_i1
ENSMUSG00000107719	TRINITY_DN85919_c0_g1_i1;TRINITY_DN80300_c0_g1_i1
ENSMUSG00000035873	TRINITY_DN24211_c0_g1_i1;TRINITY_DN40899_c0_g1_i1;TRINITY_DN80367_c0_g1_i1;TRINITY_DN40899_c0_g2_i1;TRINITY_DN74895_c0_g1_i1
ENSMUSG00000046589	TRINITY_DN9541_c0_g2_i5;TRINITY_DN22385_c0_g1_i1;TRINITY_DN28826_c0_g1_i1
ENSMUSG00000030022	TRINITY_DN52911_c0_g1_i1;TRINITY_DN72708_c0_g1_i1;TRINITY_DN28884_c1_g1_i1;TRINITY_DN52911_c0_g1_i2
ENSMUSG00000069729	TRINITY_DN36264_c0_g1_i1;TRINITY_DN49432_c0_g1_i1;TRINITY_DN63130_c0_g1_i1;TRINITY_DN3628_c5_g1_i1;TRINITY_DN1399_c0_g1_i1;TRINITY_DN87213_c0_g1_i1;TRINITY_DN1086_c1_g3_i1;TRINITY_DN25292_c0_g1_i1;TRINITY_DN2873_c0_g2_i1;TRINITY_DN11989_c1_g1_i1;TRINITY_DN2873_c3_g1_i1;TRINITY_DN2873_c0_g2_i2;TRINITY_DN85793_c0_g1_i1;TRINITY_DN53910_c1_g1_i1;TRINITY_DN2873_c0_g1_i1;TRINITY_DN2638_c1_g6_i1;TRINITY…
ENSMUSG00000020037	TRINITY_DN59523_c0_g1_i1;TRINITY_DN7579_c0_g1_i3;TRINITY_DN28873_c0_g1_i1;TRINITY_DN19552_c0_g2_i1;TRINITY_DN60947_c0_g1_i1;TRINITY_DN66299_c0_g1_i1;TRINITY_DN7579_c0_g1_i1;TRINITY_DN20876_c0_g1_i1;TRINITY_DN12041_c0_g3_i1;TRINITY_DN56541_c0_g1_i1;TRINITY_DN7579_c0_g3_i1;TRINITY_DN83416_c0_g1_i1;TRINITY_DN7579_c0_g4_i1;TRINITY_DN47239_c0_g1_i1;TRINITY_DN19552_c0_g1_i1;TRINITY_DN14945_c0_g1_i1;TRI…
ENSMUSG00000020272	TRINITY_DN37617_c0_g1_i1;TRINITY_DN167_c13_g1_i1;TRINITY_DN24095_c0_g2_i1;TRINITY_DN15212_c3_g1_i1;TRINITY_DN25031_c0_g1_i3;TRINITY_DN24095_c0_g1_i1;TRINITY_DN28852_c0_g1_i1;TRINITY_DN25031_c0_g1_i2;TRINITY_DN1783_c2_g2_i1;TRINITY_DN25031_c0_g1_i1
ENSMUSG00000032056	TRINITY_DN38255_c0_g1_i1;TRINITY_DN6496_c0_g2_i7;TRINITY_DN14383_c0_g1_i3;TRINITY_DN6496_c0_g2_i10;TRINITY_DN66939_c0_g1_i1;TRINITY_DN8571_c0_g1_i1;TRINITY_DN6496_c0_g8_i1;TRINITY_DN14383_c0_g3_i1;TRINITY_DN6496_c0_g2_i5;TRINITY_DN6496_c0_g4_i1;TRINITY_DN6496_c0_g9_i1;TRINITY_DN6496_c0_g3_i1;TRINITY_DN28834_c1_g1_i1;TRINITY_DN14383_c0_g4_i1;TRINITY_DN89557_c0_g1_i1;TRINITY_DN6496_c0_g1_i1;TRINITY…
ENSMUSG00000041623	TRINITY_DN28834_c0_g1_i1;TRINITY_DN28834_c0_g1_i2;TRINITY_DN18603_c0_g1_i1
ENSMUSG00000029828	TRINITY_DN6448_c0_g1_i5;TRINITY_DN73301_c0_g1_i1;TRINITY_DN6448_c0_g1_i4;TRINITY_DN6448_c0_g1_i1;TRINITY_DN702_c0_g1_i1;TRINITY_DN21639_c3_g1_i1;TRINITY_DN28834_c0_g2_i1;TRINITY_DN4079_c6_g1_i1;TRINITY_DN6448_c0_g1_i3
ENSMUSG00000029279	TRINITY_DN1989_c0_g1_i1;TRINITY_DN84535_c0_g1_i1;TRINITY_DN26747_c0_g1_i1;TRINITY_DN4967_c2_g2_i1;TRINITY_DN62309_c0_g1_i1;TRINITY_DN28834_c4_g1_i1;TRINITY_DN81601_c0_g1_i1;TRINITY_DN78049_c0_g1_i1;TRINITY_DN1989_c0_g1_i3;TRINITY_DN10312_c0_g2_i1;TRINITY_DN33996_c0_g1_i1;TRINITY_DN9131_c0_g3_i1;TRINITY_DN26843_c0_g1_i1;TRINITY_DN1989_c0_g1_i2
ENSMUSG00000042182	TRINITY_DN21592_c2_g1_i1;TRINITY_DN28866_c0_g1_i1;TRINITY_DN1435_c6_g1_i1;TRINITY_DN28866_c0_g2_i1;TRINITY_DN738_c1_g3_i1
ENSMUSG00000031337	TRINITY_DN28847_c0_g1_i1;TRINITY_DN765_c0_g2_i1;TRINITY_DN2417_c0_g3_i2
ENSMUSG00000074305	TRINITY_DN28864_c0_g3_i1;TRINITY_DN2907_c0_g2_i2;TRINITY_DN29730_c0_g1_i1;TRINITY_DN10878_c1_g2_i1;TRINITY_DN54895_c0_g1_i1;TRINITY_DN24724_c0_g1_i1;TRINITY_DN15813_c0_g1_i1;TRINITY_DN32034_c0_g1_i1;TRINITY_DN1007_c0_g1_i4;TRINITY_DN32034_c0_g1_i2;TRINITY_DN7856_c0_g3_i1;TRINITY_DN27423_c0_g2_i1;TRINITY_DN27423_c0_g1_i1;TRINITY_DN83606_c0_g1_i1;TRINITY_DN28864_c0_g2_i1;TRINITY_DN1007_c0_g1_i3;TRI…
ENSMUSG00000036766	TRINITY_DN88894_c0_g1_i1;TRINITY_DN81876_c0_g1_i1;TRINITY_DN24532_c0_g1_i1;TRINITY_DN1235_c0_g2_i1;TRINITY_DN58434_c0_g1_i1;TRINITY_DN73583_c0_g1_i1;TRINITY_DN38947_c4_g1_i1;TRINITY_DN9093_c0_g1_i1;TRINITY_DN24532_c0_g2_i1;TRINITY_DN60670_c0_g1_i1;TRINITY_DN28898_c0_g1_i1;TRINITY_DN80461_c0_g1_i1;TRINITY_DN15413_c1_g2_i1
ENSMUSG00000033342	TRINITY_DN42326_c0_g2_i1;TRINITY_DN45575_c3_g1_i1;TRINITY_DN42326_c0_g1_i1;TRINITY_DN42326_c0_g3_i1;TRINITY_DN28898_c0_g2_i1;TRINITY_DN72389_c0_g1_i1;TRINITY_DN87848_c0_g1_i1
ENSMUSG00000033712	TRINITY_DN3642_c0_g1_i1;TRINITY_DN14548_c1_g1_i1;TRINITY_DN14548_c1_g2_i1;TRINITY_DN51464_c0_g1_i1;TRINITY_DN3642_c0_g4_i2;TRINITY_DN41142_c0_g1_i1;TRINITY_DN28882_c0_g1_i1
ENSMUSG00000040328	TRINITY_DN10911_c0_g1_i1;TRINITY_DN19293_c0_g1_i1;TRINITY_DN1358_c0_g1_i3;TRINITY_DN83737_c0_g1_i1;TRINITY_DN13090_c1_g2_i1;TRINITY_DN37299_c0_g1_i1;TRINITY_DN16068_c1_g1_i3;TRINITY_DN11175_c0_g2_i1;TRINITY_DN28881_c0_g1_i1;TRINITY_DN48186_c0_g8_i1;TRINITY_DN11175_c0_g1_i1;TRINITY_DN1132_c3_g1_i1;TRINITY_DN15669_c0_g1_i1;TRINITY_DN1358_c0_g1_i5;TRINITY_DN48186_c0_g9_i1;TRINITY_DN68384_c0_g1_i1;TR…
ENSMUSG00000035765	TRINITY_DN28869_c0_g1_i1;TRINITY_DN6618_c2_g1_i1;TRINITY_DN5017_c3_g1_i1;TRINITY_DN55016_c0_g3_i1;TRINITY_DN7067_c1_g2_i1;TRINITY_DN44568_c1_g2_i1;TRINITY_DN4235_c0_g2_i2;TRINITY_DN20253_c4_g1_i1;TRINITY_DN69315_c0_g1_i1;TRINITY_DN2976_c2_g1_i1;TRINITY_DN19050_c0_g1_i1;TRINITY_DN62673_c0_g1_i1;TRINITY_DN44568_c1_g1_i1;TRINITY_DN86640_c0_g1_i1
ENSMUSG00000067101	TRINITY_DN33463_c0_g1_i1;TRINITY_DN28867_c0_g1_i1;TRINITY_DN84744_c0_g1_i1;TRINITY_DN44574_c0_g1_i1;TRINITY_DN1731_c0_g2_i1;TRINITY_DN84745_c0_g1_i1;TRINITY_DN1731_c0_g3_i1;TRINITY_DN20746_c0_g1_i1;TRINITY_DN8816_c0_g1_i1;TRINITY_DN21894_c0_g1_i1;TRINITY_DN37005_c0_g1_i1;TRINITY_DN1731_c0_g1_i1;TRINITY_DN27848_c0_g2_i1;TRINITY_DN28867_c0_g3_i1;TRINITY_DN27848_c0_g1_i1;TRINITY_DN89594_c0_g1_i1
ENSMUSG00000031637	TRINITY_DN6731_c0_g5_i1;TRINITY_DN6731_c0_g3_i1;TRINITY_DN11476_c0_g1_i1;TRINITY_DN12136_c0_g1_i1;TRINITY_DN6731_c0_g1_i1;TRINITY_DN6731_c0_g2_i1;TRINITY_DN8246_c0_g2_i1;TRINITY_DN73427_c0_g1_i1;TRINITY_DN25075_c0_g1_i1;TRINITY_DN42656_c0_g1_i1;TRINITY_DN12136_c0_g1_i2;TRINITY_DN88395_c0_g1_i1;TRINITY_DN66168_c0_g1_i1;TRINITY_DN25075_c0_g2_i1;TRINITY_DN6731_c0_g4_i1;TRINITY_DN8246_c0_g2_i2;TRINIT…
ENSMUSG00000027680	TRINITY_DN66181_c0_g1_i1;TRINITY_DN20588_c0_g3_i1;TRINITY_DN11147_c0_g3_i1;TRINITY_DN28809_c0_g3_i3;TRINITY_DN39190_c0_g2_i1;TRINITY_DN69029_c0_g1_i1;TRINITY_DN68499_c0_g1_i1;TRINITY_DN28809_c0_g3_i2;TRINITY_DN64967_c0_g1_i1;TRINITY_DN72083_c0_g1_i1;TRINITY_DN9351_c5_g1_i1;TRINITY_DN28809_c0_g5_i1;TRINITY_DN56366_c0_g1_i1;TRINITY_DN63304_c0_g1_i1;TRINITY_DN89792_c0_g1_i1;TRINITY_DN28809_c0_g4_i1;…
ENSMUSG00000059741	TRINITY_DN28804_c0_g2_i3;TRINITY_DN28804_c0_g2_i2;TRINITY_DN28804_c0_g1_i1;TRINITY_DN28804_c0_g2_i4;TRINITY_DN28804_c0_g2_i1
ENSMUSG00000044708	TRINITY_DN49777_c0_g1_i1;TRINITY_DN32743_c0_g6_i1;TRINITY_DN5989_c0_g1_i1;TRINITY_DN73482_c0_g1_i1;TRINITY_DN13731_c0_g1_i1;TRINITY_DN84836_c0_g1_i1;TRINITY_DN22347_c0_g1_i1;TRINITY_DN329_c0_g1_i4;TRINITY_DN28878_c0_g1_i1;TRINITY_DN18555_c0_g1_i1;TRINITY_DN15867_c0_g1_i1;TRINITY_DN329_c0_g1_i1;TRINITY_DN32743_c0_g5_i1;TRINITY_DN32743_c0_g7_i1;TRINITY_DN32743_c0_g1_i1;TRINITY_DN49777_c0_g2_i1;TRIN…
ENSMUSG00000094296	TRINITY_DN8946_c0_g1_i1;TRINITY_DN4385_c2_g1_i1;TRINITY_DN651_c1_g2_i1;TRINITY_DN12956_c0_g2_i1;TRINITY_DN3504_c0_g3_i1;TRINITY_DN9101_c0_g3_i1;TRINITY_DN10393_c0_g1_i1;TRINITY_DN14067_c0_g1_i1;TRINITY_DN86710_c0_g1_i1;TRINITY_DN88285_c0_g1_i1;TRINITY_DN25702_c0_g3_i1;TRINITY_DN5288_c1_g8_i1;TRINITY_DN28892_c0_g1_i1;TRINITY_DN10393_c0_g2_i1;TRINITY_DN5288_c1_g3_i1;TRINITY_DN1584_c0_g2_i2;TRINITY_…
ENSMUSG00000106583	TRINITY_DN17354_c0_g1_i1;TRINITY_DN10074_c0_g1_i1;TRINITY_DN17354_c0_g2_i1;TRINITY_DN70806_c0_g1_i1;TRINITY_DN3516_c3_g1_i1;TRINITY_DN32413_c0_g1_i1;TRINITY_DN87886_c0_g1_i1;TRINITY_DN88053_c0_g1_i1;TRINITY_DN11678_c0_g1_i1;TRINITY_DN63406_c0_g1_i1;TRINITY_DN59396_c0_g1_i1;TRINITY_DN79133_c0_g1_i1;TRINITY_DN18576_c0_g1_i1;TRINITY_DN19404_c1_g2_i1;TRINITY_DN13839_c0_g1_i1;TRINITY_DN66688_c0_g1_i1;…
ENSMUSG00000085772	TRINITY_DN5237_c0_g2_i1;TRINITY_DN30740_c0_g1_i1;TRINITY_DN28885_c0_g1_i1;TRINITY_DN10603_c0_g1_i1;TRINITY_DN5237_c0_g3_i1;TRINITY_DN14642_c0_g1_i1;TRINITY_DN61782_c0_g1_i1;TRINITY_DN10603_c0_g2_i1;TRINITY_DN24456_c2_g1_i1;TRINITY_DN24456_c2_g2_i1;TRINITY_DN5237_c0_g1_i1
ENSMUSG00000020955	TRINITY_DN12576_c0_g3_i1;TRINITY_DN12174_c0_g2_i1;TRINITY_DN70685_c0_g1_i1;TRINITY_DN71753_c0_g1_i1;TRINITY_DN13811_c0_g1_i1;TRINITY_DN12174_c0_g1_i1;TRINITY_DN17353_c0_g1_i1;TRINITY_DN44830_c1_g1_i1;TRINITY_DN18313_c0_g4_i1;TRINITY_DN5366_c0_g2_i1;TRINITY_DN1159_c0_g3_i1;TRINITY_DN12174_c0_g3_i1;TRINITY_DN28896_c0_g1_i1;TRINITY_DN23707_c0_g1_i1;TRINITY_DN7860_c0_g2_i1;TRINITY_DN7860_c0_g1_i1
ENSMUSG00000085533	TRINITY_DN1403_c2_g1_i2;TRINITY_DN20940_c0_g2_i1;TRINITY_DN71369_c0_g1_i1;TRINITY_DN59930_c0_g1_i1;TRINITY_DN18438_c0_g1_i1;TRINITY_DN33706_c0_g1_i1;TRINITY_DN76474_c0_g1_i1;TRINITY_DN28500_c0_g1_i1;TRINITY_DN28806_c0_g1_i1;TRINITY_DN43529_c0_g1_i1;TRINITY_DN18438_c0_g2_i1;TRINITY_DN61409_c0_g1_i1;TRINITY_DN20940_c0_g1_i1;TRINITY_DN33706_c0_g2_i1;TRINITY_DN1001_c1_g1_i1;TRINITY_DN32448_c0_g2_i1;T…
ENSMUSG00000028403	TRINITY_DN70130_c0_g1_i1;TRINITY_DN28854_c0_g1_i1;TRINITY_DN45099_c6_g1_i1;TRINITY_DN28854_c0_g2_i1;TRINITY_DN78875_c0_g1_i1
ENSMUSG00000024552	TRINITY_DN357_c2_g1_i1;TRINITY_DN29114_c0_g2_i1;TRINITY_DN28891_c0_g1_i1;TRINITY_DN88960_c0_g1_i1;TRINITY_DN29114_c0_g3_i1;TRINITY_DN75891_c0_g1_i1;TRINITY_DN29114_c0_g1_i1;TRINITY_DN48466_c0_g1_i1;TRINITY_DN11265_c0_g2_i1;TRINITY_DN11265_c0_g1_i1;TRINITY_DN30198_c0_g1_i1;TRINITY_DN36929_c0_g1_i1
ENSMUSG00000038587	TRINITY_DN88967_c0_g1_i1;TRINITY_DN4241_c3_g1_i1;TRINITY_DN23910_c0_g8_i1;TRINITY_DN79114_c0_g1_i1;TRINITY_DN6949_c1_g3_i1;TRINITY_DN2178_c1_g1_i2;TRINITY_DN2178_c1_g1_i13;TRINITY_DN60528_c0_g1_i1;TRINITY_DN29808_c0_g1_i1;TRINITY_DN48734_c0_g2_i1;TRINITY_DN23910_c0_g10_i1;TRINITY_DN10859_c0_g1_i1;TRINITY_DN66874_c0_g1_i1;TRINITY_DN23910_c0_g1_i1;TRINITY_DN19212_c3_g1_i1;TRINITY_DN65393_c0_g1_i1;T…
ENSMUSG00000026828	TRINITY_DN4164_c0_g3_i1;TRINITY_DN4164_c0_g1_i1;TRINITY_DN18302_c0_g2_i1;TRINITY_DN7932_c0_g11_i1;TRINITY_DN7932_c0_g3_i1;TRINITY_DN7932_c0_g6_i1;TRINITY_DN7932_c0_g4_i1;TRINITY_DN13154_c0_g2_i1;TRINITY_DN7932_c0_g1_i1;TRINITY_DN12779_c0_g1_i1;TRINITY_DN7932_c0_g9_i1;TRINITY_DN7932_c0_g12_i1;TRINITY_DN13154_c0_g1_i1;TRINITY_DN28651_c0_g2_i1;TRINITY_DN144_c0_g1_i1;TRINITY_DN17746_c0_g1_i1;TRINITY_…
ENSMUSG00000038092	TRINITY_DN5434_c0_g7_i1;TRINITY_DN19739_c0_g1_i1;TRINITY_DN28816_c0_g1_i1;TRINITY_DN16328_c0_g1_i1;TRINITY_DN10267_c0_g2_i1
ENSMUSG00000026452	TRINITY_DN38056_c0_g1_i1;TRINITY_DN28865_c0_g1_i1;TRINITY_DN2015_c0_g3_i1;TRINITY_DN71742_c0_g1_i1;TRINITY_DN529_c4_g1_i1;TRINITY_DN58498_c0_g1_i1;TRINITY_DN66591_c0_g1_i1;TRINITY_DN64640_c0_g1_i1;TRINITY_DN30801_c0_g1_i1;TRINITY_DN30801_c0_g2_i1;TRINITY_DN45759_c0_g1_i1
ENSMUSG00000020248	TRINITY_DN16942_c0_g1_i1;TRINITY_DN60054_c0_g1_i1;TRINITY_DN8705_c2_g4_i1;TRINITY_DN196_c6_g1_i1;TRINITY_DN28844_c0_g1_i1;TRINITY_DN6830_c0_g1_i1;TRINITY_DN15272_c0_g1_i1;TRINITY_DN8705_c2_g3_i1;TRINITY_DN38566_c0_g1_i1;TRINITY_DN441_c1_g1_i2;TRINITY_DN50883_c0_g1_i1;TRINITY_DN47204_c0_g1_i1;TRINITY_DN28192_c0_g1_i1;TRINITY_DN441_c1_g1_i1
ENSMUSG00000086735	TRINITY_DN28897_c0_g1_i1
ENSMUSG00000019907	TRINITY_DN936_c0_g2_i1;TRINITY_DN86701_c0_g1_i1;TRINITY_DN74283_c0_g1_i1;TRINITY_DN28810_c0_g1_i1;TRINITY_DN69186_c0_g1_i1;TRINITY_DN1547_c0_g1_i1;TRINITY_DN75433_c0_g1_i1;TRINITY_DN936_c0_g1_i1;TRINITY_DN936_c0_g2_i2
ENSMUSG00000026657	TRINITY_DN26541_c0_g1_i1;TRINITY_DN88_c0_g1_i16;TRINITY_DN86921_c0_g1_i1;TRINITY_DN88_c0_g1_i6;TRINITY_DN24397_c0_g3_i1;TRINITY_DN548_c0_g3_i2;TRINITY_DN12560_c0_g2_i1;TRINITY_DN26541_c1_g1_i1;TRINITY_DN68679_c0_g1_i1;TRINITY_DN13476_c0_g1_i1;TRINITY_DN88_c0_g1_i2;TRINITY_DN13476_c0_g2_i1;TRINITY_DN24397_c0_g2_i1;TRINITY_DN47390_c0_g1_i1;TRINITY_DN79869_c0_g1_i1;TRINITY_DN14063_c0_g2_i1;TRINITY_D…
ENSMUSG00000105265	TRINITY_DN57807_c0_g1_i1;TRINITY_DN15146_c0_g1_i1;TRINITY_DN31230_c0_g4_i1;TRINITY_DN6270_c3_g1_i1;TRINITY_DN21081_c0_g1_i1;TRINITY_DN64711_c0_g1_i1;TRINITY_DN88315_c0_g1_i1;TRINITY_DN52306_c0_g2_i1;TRINITY_DN31887_c0_g1_i1;TRINITY_DN20159_c0_g1_i1;TRINITY_DN27512_c1_g2_i2;TRINITY_DN67108_c0_g1_i1;TRINITY_DN31887_c0_g3_i1;TRINITY_DN20565_c0_g1_i2;TRINITY_DN31887_c0_g2_i1;TRINITY_DN21081_c0_g2_i1;…
ENSMUSG00000093675	TRINITY_DN21020_c0_g2_i1;TRINITY_DN77042_c0_g1_i1;TRINITY_DN13145_c0_g2_i1;TRINITY_DN8970_c0_g1_i1;TRINITY_DN63884_c0_g1_i1;TRINITY_DN63402_c0_g1_i1;TRINITY_DN31744_c0_g1_i1;TRINITY_DN41477_c0_g1_i1;TRINITY_DN8970_c0_g4_i1;TRINITY_DN6079_c0_g2_i1;TRINITY_DN7597_c0_g2_i1;TRINITY_DN1327_c0_g2_i5;TRINITY_DN19312_c0_g2_i1;TRINITY_DN62843_c0_g1_i1;TRINITY_DN1327_c0_g2_i3;TRINITY_DN1327_c0_g2_i2;TRINIT…
ENSMUSG00000072934	TRINITY_DN26703_c0_g1_i1;TRINITY_DN9200_c3_g4_i1;TRINITY_DN6832_c0_g1_i1;TRINITY_DN6832_c0_g3_i1;TRINITY_DN9200_c3_g2_i1;TRINITY_DN9710_c0_g1_i1;TRINITY_DN80698_c0_g1_i1;TRINITY_DN8589_c0_g2_i1;TRINITY_DN74071_c0_g1_i1;TRINITY_DN52098_c0_g1_i1;TRINITY_DN28889_c0_g1_i1;TRINITY_DN14865_c0_g1_i1;TRINITY_DN6832_c0_g2_i1;TRINITY_DN8589_c0_g1_i1;TRINITY_DN9710_c0_g2_i1;TRINITY_DN73519_c0_g1_i1;TRINITY_…
ENSMUSG00000031519	TRINITY_DN78275_c0_g1_i1;TRINITY_DN18648_c0_g1_i1;TRINITY_DN88734_c0_g1_i1;TRINITY_DN73194_c0_g1_i1;TRINITY_DN67218_c0_g1_i1;TRINITY_DN30420_c0_g1_i1;TRINITY_DN9214_c0_g5_i1;TRINITY_DN28837_c0_g1_i1;TRINITY_DN39141_c0_g1_i1;TRINITY_DN70602_c0_g1_i1;TRINITY_DN27949_c0_g1_i1;TRINITY_DN14369_c0_g1_i1;TRINITY_DN46785_c0_g4_i1;TRINITY_DN14194_c0_g1_i1;TRINITY_DN18001_c0_g2_i1;TRINITY_DN3068_c0_g1_i1;T…
ENSMUSG00000030486	TRINITY_DN39289_c0_g1_i1;TRINITY_DN2135_c0_g1_i1;TRINITY_DN32268_c2_g1_i1;TRINITY_DN28839_c0_g1_i1;TRINITY_DN89390_c0_g1_i1;TRINITY_DN36582_c0_g1_i2
ENSMUSG00000031980	TRINITY_DN28827_c0_g1_i1;TRINITY_DN86057_c0_g1_i1
ENSMUSG00000051984	TRINITY_DN28824_c0_g1_i1
ENSMUSG00000024900	TRINITY_DN9988_c0_g2_i1;TRINITY_DN41722_c0_g1_i1;TRINITY_DN9988_c0_g1_i2;TRINITY_DN28473_c0_g2_i1;TRINITY_DN28833_c0_g1_i2;TRINITY_DN9988_c0_g1_i3;TRINITY_DN28833_c0_g1_i1;TRINITY_DN41722_c0_g2_i1;TRINITY_DN28473_c0_g3_i1;TRINITY_DN28473_c0_g1_i1
ENSMUSG00000043999	TRINITY_DN35462_c0_g1_i1;TRINITY_DN28846_c0_g1_i1;TRINITY_DN34009_c0_g1_i1;TRINITY_DN35462_c0_g2_i1
ENSMUSG00000086372	TRINITY_DN28870_c0_g1_i1;TRINITY_DN13041_c0_g1_i1;TRINITY_DN16474_c0_g1_i1;TRINITY_DN10686_c0_g1_i1
ENSMUSG00000038034	TRINITY_DN28857_c0_g1_i6;TRINITY_DN5779_c0_g2_i1;TRINITY_DN11623_c0_g2_i1;TRINITY_DN43_c0_g1_i1;TRINITY_DN28857_c0_g1_i4;TRINITY_DN28857_c0_g1_i5;TRINITY_DN74000_c0_g1_i1;TRINITY_DN70414_c0_g1_i1;TRINITY_DN28857_c0_g1_i2;TRINITY_DN22_c0_g1_i11;TRINITY_DN3259_c0_g3_i1;TRINITY_DN81723_c0_g1_i1;TRINITY_DN4069_c0_g4_i2;TRINITY_DN22_c0_g1_i8;TRINITY_DN12568_c0_g3_i1;TRINITY_DN4069_c0_g4_i1;TRINITY_DN2…
ENSMUSG00000058756	TRINITY_DN28817_c0_g1_i1;TRINITY_DN475_c3_g1_i1;TRINITY_DN71558_c0_g1_i1;TRINITY_DN85918_c0_g1_i1;TRINITY_DN83242_c0_g1_i1;TRINITY_DN9622_c0_g1_i1;TRINITY_DN23714_c0_g1_i1;TRINITY_DN57114_c6_g1_i1;TRINITY_DN31309_c0_g1_i1;TRINITY_DN31309_c0_g2_i1;TRINITY_DN9622_c0_g3_i1;TRINITY_DN9622_c0_g2_i2;TRINITY_DN26357_c0_g1_i1;TRINITY_DN65421_c0_g1_i1;TRINITY_DN9622_c0_g2_i1;TRINITY_DN27679_c0_g1_i1
ENSMUSG00000030030	TRINITY_DN28805_c0_g1_i1;TRINITY_DN28805_c0_g2_i1;TRINITY_DN19727_c0_g1_i1;TRINITY_DN19727_c0_g1_i2;TRINITY_DN83942_c0_g1_i1
ENSMUSG00000020608	TRINITY_DN57773_c0_g1_i1;TRINITY_DN57773_c0_g2_i1;TRINITY_DN28800_c0_g1_i1;TRINITY_DN52947_c0_g1_i1;TRINITY_DN52947_c0_g2_i1;TRINITY_DN4310_c3_g1_i1;TRINITY_DN50926_c0_g1_i1;TRINITY_DN64209_c0_g1_i1;TRINITY_DN76118_c0_g1_i1
ENSMUSG00000039313	TRINITY_DN37757_c0_g1_i1;TRINITY_DN17532_c0_g2_i1;TRINITY_DN28803_c0_g1_i1;TRINITY_DN37757_c0_g2_i1;TRINITY_DN17532_c0_g3_i1;TRINITY_DN28122_c1_g1_i1;TRINITY_DN17532_c0_g1_i1;TRINITY_DN74888_c0_g1_i1;TRINITY_DN65131_c0_g1_i1;TRINITY_DN82955_c0_g1_i1;TRINITY_DN78473_c0_g1_i1;TRINITY_DN66669_c0_g1_i1;TRINITY_DN88769_c0_g1_i1;TRINITY_DN17532_c0_g4_i1
ENSMUSG00000022623	TRINITY_DN80062_c0_g1_i1;TRINITY_DN409_c1_g3_i1;TRINITY_DN79945_c0_g1_i1;TRINITY_DN41735_c0_g1_i1;TRINITY_DN23022_c0_g1_i1;TRINITY_DN37321_c0_g1_i1;TRINITY_DN19221_c0_g1_i1;TRINITY_DN70718_c0_g1_i1;TRINITY_DN19486_c0_g1_i1;TRINITY_DN68847_c0_g1_i1;TRINITY_DN2513_c2_g2_i1;TRINITY_DN54095_c0_g1_i2;TRINITY_DN19486_c0_g5_i1;TRINITY_DN19486_c0_g2_i1;TRINITY_DN19486_c0_g3_i1;TRINITY_DN9731_c0_g1_i1;TRI…
ENSMUSG00000038402	TRINITY_DN81301_c0_g1_i1;TRINITY_DN54025_c0_g1_i1
ENSMUSG00000029189	TRINITY_DN1968_c0_g1_i4;TRINITY_DN1968_c0_g1_i11;TRINITY_DN42185_c0_g1_i1;TRINITY_DN71164_c0_g1_i1;TRINITY_DN31764_c1_g1_i1;TRINITY_DN45207_c0_g1_i1;TRINITY_DN1968_c0_g1_i9;TRINITY_DN17319_c1_g3_i1;TRINITY_DN55527_c0_g1_i1;TRINITY_DN35623_c0_g1_i1;TRINITY_DN1968_c0_g1_i6;TRINITY_DN67254_c0_g1_i1;TRINITY_DN89859_c0_g1_i1;TRINITY_DN70974_c0_g1_i1;TRINITY_DN54044_c0_g1_i1;TRINITY_DN1968_c0_g1_i8;TRI…
ENSMUSG00000113995	TRINITY_DN6707_c0_g1_i1;TRINITY_DN6707_c0_g2_i1;TRINITY_DN57361_c0_g1_i1;TRINITY_DN54092_c0_g1_i1
ENSMUSG00000069085	TRINITY_DN54072_c0_g1_i1
ENSMUSG00000085298	TRINITY_DN54036_c1_g1_i1
ENSMUSG00000036006	TRINITY_DN7606_c1_g1_i3;TRINITY_DN1513_c0_g1_i6;TRINITY_DN4192_c3_g1_i1;TRINITY_DN23059_c0_g1_i1;TRINITY_DN1513_c0_g1_i5;TRINITY_DN42222_c0_g2_i1;TRINITY_DN7507_c0_g4_i1;TRINITY_DN23059_c0_g3_i1;TRINITY_DN7771_c0_g2_i1;TRINITY_DN54352_c0_g1_i1;TRINITY_DN81758_c0_g1_i1;TRINITY_DN24064_c0_g3_i1;TRINITY_DN21496_c0_g1_i1;TRINITY_DN30164_c0_g3_i1;TRINITY_DN7771_c0_g1_i1;TRINITY_DN42222_c0_g1_i1;TRINIT…
ENSMUSG00000030720	TRINITY_DN13138_c0_g1_i1;TRINITY_DN34242_c0_g1_i1;TRINITY_DN54046_c0_g1_i1;TRINITY_DN69819_c0_g1_i1;TRINITY_DN13138_c0_g2_i1;TRINITY_DN34242_c0_g1_i2
ENSMUSG00000042359	TRINITY_DN71_c0_g1_i2;TRINITY_DN31119_c0_g1_i1;TRINITY_DN13293_c0_g1_i1;TRINITY_DN13293_c0_g3_i3;TRINITY_DN52288_c0_g1_i1;TRINITY_DN71_c0_g1_i4;TRINITY_DN54087_c0_g1_i1;TRINITY_DN69566_c0_g1_i1;TRINITY_DN3624_c0_g1_i2;TRINITY_DN13293_c0_g3_i5;TRINITY_DN13293_c0_g2_i1;TRINITY_DN66570_c0_g1_i1;TRINITY_DN48515_c0_g1_i1;TRINITY_DN13293_c0_g3_i1;TRINITY_DN3624_c0_g1_i1;TRINITY_DN79642_c0_g1_i1;TRINITY…
ENSMUSG00000042670	TRINITY_DN54004_c0_g1_i1;TRINITY_DN14307_c0_g2_i1;TRINITY_DN47549_c0_g1_i1;TRINITY_DN56091_c0_g2_i1;TRINITY_DN36622_c0_g2_i1;TRINITY_DN167_c1_g1_i1;TRINITY_DN14307_c0_g1_i1;TRINITY_DN3297_c0_g1_i1;TRINITY_DN5280_c3_g1_i1;TRINITY_DN36622_c0_g1_i1;TRINITY_DN1683_c7_g1_i1;TRINITY_DN51407_c1_g1_i1;TRINITY_DN23399_c0_g1_i1;TRINITY_DN56091_c0_g1_i1;TRINITY_DN60784_c0_g1_i1;TRINITY_DN15062_c0_g2_i1
ENSMUSG00000027255	TRINITY_DN18615_c0_g4_i1;TRINITY_DN54022_c0_g1_i1;TRINITY_DN47595_c0_g2_i1;TRINITY_DN18615_c0_g3_i1;TRINITY_DN25875_c0_g1_i2;TRINITY_DN18615_c0_g9_i1;TRINITY_DN6200_c0_g1_i1;TRINITY_DN18615_c0_g8_i1;TRINITY_DN25875_c0_g1_i1;TRINITY_DN86479_c0_g1_i1;TRINITY_DN18615_c0_g7_i1
ENSMUSG00000000869	TRINITY_DN36785_c0_g2_i1;TRINITY_DN36785_c0_g3_i1;TRINITY_DN36785_c0_g1_i1;TRINITY_DN54073_c4_g2_i1;TRINITY_DN30636_c0_g1_i1;TRINITY_DN25281_c0_g1_i1;TRINITY_DN15832_c0_g1_i1;TRINITY_DN17597_c0_g1_i1;TRINITY_DN54073_c4_g1_i1;TRINITY_DN15571_c0_g1_i1;TRINITY_DN30636_c0_g2_i1;TRINITY_DN3539_c1_g4_i3;TRINITY_DN78063_c0_g1_i1;TRINITY_DN7419_c0_g1_i1;TRINITY_DN36572_c0_g1_i1
ENSMUSG00000058966	TRINITY_DN54073_c1_g2_i1;TRINITY_DN5753_c0_g1_i1;TRINITY_DN5753_c0_g2_i1;TRINITY_DN39411_c2_g1_i1;TRINITY_DN5951_c1_g2_i5;TRINITY_DN14646_c0_g2_i1;TRINITY_DN5951_c1_g2_i9;TRINITY_DN5951_c1_g2_i4;TRINITY_DN30313_c0_g1_i1;TRINITY_DN70608_c0_g1_i1;TRINITY_DN5951_c1_g2_i7;TRINITY_DN5951_c1_g4_i1;TRINITY_DN80684_c0_g1_i1;TRINITY_DN54073_c1_g1_i1;TRINITY_DN5951_c1_g2_i3;TRINITY_DN2472_c1_g3_i1;TRINITY_…
ENSMUSG00000036104	TRINITY_DN64203_c0_g1_i1;TRINITY_DN34223_c0_g1_i1;TRINITY_DN80487_c0_g1_i1;TRINITY_DN38558_c0_g4_i1;TRINITY_DN54016_c0_g1_i1;TRINITY_DN25690_c0_g1_i1;TRINITY_DN25690_c0_g3_i1;TRINITY_DN1395_c5_g1_i1;TRINITY_DN73258_c0_g1_i1;TRINITY_DN25690_c0_g2_i1
ENSMUSG00000035112	TRINITY_DN3991_c0_g1_i1;TRINITY_DN76548_c0_g1_i1;TRINITY_DN61306_c0_g1_i1;TRINITY_DN24670_c3_g1_i1;TRINITY_DN4967_c2_g1_i1;TRINITY_DN54099_c0_g1_i1
ENSMUSG00000022664	TRINITY_DN4695_c3_g3_i1;TRINITY_DN26049_c0_g1_i1;TRINITY_DN54065_c0_g2_i1;TRINITY_DN26049_c0_g3_i1;TRINITY_DN46310_c0_g1_i1;TRINITY_DN82608_c0_g1_i1;TRINITY_DN18737_c0_g1_i1;TRINITY_DN59030_c0_g1_i1;TRINITY_DN54065_c0_g1_i1;TRINITY_DN26049_c0_g2_i1
ENSMUSG00000039480	TRINITY_DN5860_c0_g6_i1;TRINITY_DN8511_c0_g2_i1;TRINITY_DN1009_c3_g2_i1;TRINITY_DN1763_c0_g5_i1;TRINITY_DN20407_c0_g1_i1;TRINITY_DN64231_c0_g1_i1;TRINITY_DN43464_c0_g1_i1;TRINITY_DN52865_c0_g1_i1;TRINITY_DN20407_c0_g5_i1;TRINITY_DN8511_c0_g3_i1;TRINITY_DN1763_c0_g3_i1;TRINITY_DN85940_c0_g1_i1;TRINITY_DN43464_c0_g2_i1;TRINITY_DN85220_c0_g1_i1;TRINITY_DN230_c0_g1_i2;TRINITY_DN20407_c0_g2_i1;TRINITY…
ENSMUSG00000040325	TRINITY_DN76583_c0_g1_i1;TRINITY_DN64569_c0_g1_i1;TRINITY_DN8662_c0_g1_i1;TRINITY_DN89942_c0_g1_i1;TRINITY_DN64144_c0_g1_i1;TRINITY_DN37378_c0_g2_i2;TRINITY_DN67461_c0_g1_i1;TRINITY_DN32288_c0_g1_i1;TRINITY_DN71630_c0_g1_i1;TRINITY_DN55782_c0_g1_i1;TRINITY_DN61049_c0_g1_i1;TRINITY_DN2467_c3_g1_i1;TRINITY_DN46663_c1_g1_i1;TRINITY_DN4604_c1_g1_i1;TRINITY_DN55782_c0_g2_i1;TRINITY_DN51029_c0_g1_i1;TR…
ENSMUSG00000028528	TRINITY_DN75468_c0_g1_i1;TRINITY_DN24779_c0_g1_i1;TRINITY_DN54093_c0_g1_i1;TRINITY_DN86699_c0_g1_i1;TRINITY_DN5783_c0_g5_i1;TRINITY_DN83859_c0_g1_i1;TRINITY_DN24779_c0_g3_i2;TRINITY_DN11000_c1_g1_i1;TRINITY_DN11045_c0_g1_i1;TRINITY_DN5783_c0_g2_i1;TRINITY_DN23140_c2_g1_i1;TRINITY_DN50670_c0_g1_i1;TRINITY_DN24779_c0_g5_i1;TRINITY_DN5783_c0_g4_i1;TRINITY_DN61291_c0_g1_i1;TRINITY_DN24779_c0_g3_i1;TR…
ENSMUSG00000059003	TRINITY_DN17045_c0_g1_i1;TRINITY_DN543_c1_g8_i1;TRINITY_DN3713_c0_g8_i1;TRINITY_DN54007_c0_g1_i1;TRINITY_DN59367_c0_g1_i1;TRINITY_DN81986_c0_g1_i1;TRINITY_DN42659_c0_g1_i1;TRINITY_DN37120_c0_g1_i2;TRINITY_DN4279_c0_g1_i1;TRINITY_DN141_c2_g3_i1;TRINITY_DN62030_c0_g1_i1;TRINITY_DN37120_c0_g1_i1;TRINITY_DN35588_c0_g1_i1;TRINITY_DN20619_c0_g2_i2
ENSMUSG00000055670	TRINITY_DN81133_c0_g1_i1;TRINITY_DN7246_c3_g1_i1;TRINITY_DN19987_c0_g1_i4;TRINITY_DN19987_c0_g1_i10;TRINITY_DN19987_c0_g1_i13;TRINITY_DN19987_c0_g1_i12;TRINITY_DN19987_c0_g1_i15;TRINITY_DN51593_c0_g1_i1;TRINITY_DN15797_c0_g2_i1;TRINITY_DN75989_c0_g1_i1;TRINITY_DN19987_c0_g1_i14;TRINITY_DN19987_c0_g1_i1;TRINITY_DN38904_c0_g1_i1;TRINITY_DN140_c5_g1_i1;TRINITY_DN57501_c0_g1_i1;TRINITY_DN19987_c0_g1_…
ENSMUSG00000025085	TRINITY_DN73855_c0_g1_i1;TRINITY_DN5728_c1_g1_i1;TRINITY_DN68525_c0_g1_i1;TRINITY_DN375_c6_g1_i1;TRINITY_DN70713_c0_g1_i1;TRINITY_DN85164_c0_g1_i1;TRINITY_DN10858_c0_g3_i1;TRINITY_DN10858_c0_g2_i1;TRINITY_DN54091_c0_g1_i1;TRINITY_DN10446_c0_g2_i1;TRINITY_DN48771_c0_g1_i1;TRINITY_DN1710_c3_g1_i1;TRINITY_DN10858_c0_g1_i1;TRINITY_DN77365_c0_g1_i1;TRINITY_DN61849_c0_g1_i1;TRINITY_DN64137_c0_g1_i1;TRI…
ENSMUSG00000021078	TRINITY_DN23010_c3_g2_i1;TRINITY_DN10423_c0_g1_i1;TRINITY_DN54000_c0_g1_i1;TRINITY_DN10423_c0_g2_i1;TRINITY_DN1803_c0_g1_i3
ENSMUSG00000085434	TRINITY_DN3778_c0_g1_i3;TRINITY_DN3778_c0_g1_i1;TRINITY_DN54094_c0_g1_i1;TRINITY_DN3778_c0_g1_i2
ENSMUSG00000022025	TRINITY_DN54023_c0_g1_i1;TRINITY_DN14706_c0_g1_i1;TRINITY_DN24007_c0_g2_i1;TRINITY_DN24007_c0_g5_i1;TRINITY_DN24007_c0_g1_i1;TRINITY_DN50455_c0_g1_i1;TRINITY_DN54023_c0_g2_i1;TRINITY_DN15862_c0_g3_i1;TRINITY_DN33681_c1_g5_i1;TRINITY_DN16438_c1_g8_i1;TRINITY_DN9395_c0_g1_i1;TRINITY_DN16438_c1_g10_i1;TRINITY_DN15862_c0_g1_i1;TRINITY_DN50916_c0_g1_i1;TRINITY_DN16438_c1_g2_i1;TRINITY_DN15862_c0_g2_i1…
ENSMUSG00000037579	TRINITY_DN24603_c0_g2_i1;TRINITY_DN3977_c0_g1_i1;TRINITY_DN24603_c0_g3_i1;TRINITY_DN42290_c0_g2_i2;TRINITY_DN3977_c0_g1_i2;TRINITY_DN42290_c0_g2_i1;TRINITY_DN45936_c0_g2_i1;TRINITY_DN24603_c0_g1_i1;TRINITY_DN24603_c0_g4_i1;TRINITY_DN54005_c0_g1_i1;TRINITY_DN74505_c0_g1_i1;TRINITY_DN45936_c0_g1_i1
ENSMUSG00000063077	TRINITY_DN7653_c0_g1_i1;TRINITY_DN72228_c0_g1_i1;TRINITY_DN39795_c0_g2_i1;TRINITY_DN430_c0_g1_i1;TRINITY_DN54047_c0_g1_i1;TRINITY_DN26676_c0_g2_i1;TRINITY_DN7653_c0_g1_i4;TRINITY_DN7653_c0_g1_i5;TRINITY_DN15681_c0_g1_i1;TRINITY_DN39795_c0_g1_i1;TRINITY_DN79255_c0_g1_i1;TRINITY_DN2803_c1_g1_i1;TRINITY_DN43742_c0_g1_i1;TRINITY_DN7653_c0_g1_i2;TRINITY_DN7653_c0_g1_i3;TRINITY_DN25742_c0_g1_i1;TRINITY…
ENSMUSG00000026620	TRINITY_DN14032_c0_g2_i1;TRINITY_DN83835_c0_g1_i1;TRINITY_DN3268_c0_g1_i1;TRINITY_DN14032_c0_g1_i1;TRINITY_DN77145_c0_g1_i1;TRINITY_DN85698_c0_g1_i1;TRINITY_DN3268_c0_g3_i3;TRINITY_DN54088_c0_g1_i1;TRINITY_DN46406_c0_g1_i1;TRINITY_DN3268_c0_g3_i4
ENSMUSG00000038042	TRINITY_DN62525_c0_g1_i1;TRINITY_DN54003_c0_g1_i1;TRINITY_DN55873_c0_g1_i1
ENSMUSG00000026181	TRINITY_DN77451_c0_g1_i1;TRINITY_DN4947_c3_g2_i1;TRINITY_DN54027_c0_g1_i1;TRINITY_DN59593_c0_g1_i1;TRINITY_DN76069_c0_g1_i1;TRINITY_DN4947_c3_g1_i1;TRINITY_DN71747_c0_g1_i1;TRINITY_DN63478_c0_g1_i1;TRINITY_DN71486_c0_g1_i1
ENSMUSG00000030209	TRINITY_DN25616_c0_g4_i1;TRINITY_DN13265_c0_g1_i1;TRINITY_DN2985_c2_g2_i1;TRINITY_DN33094_c0_g1_i1;TRINITY_DN82922_c0_g1_i1;TRINITY_DN75703_c0_g1_i1;TRINITY_DN25616_c0_g6_i1;TRINITY_DN27643_c0_g1_i1;TRINITY_DN80597_c0_g1_i1;TRINITY_DN75289_c0_g1_i1;TRINITY_DN49611_c0_g2_i1;TRINITY_DN74676_c0_g1_i1;TRINITY_DN49611_c0_g1_i1;TRINITY_DN71495_c0_g1_i1;TRINITY_DN27723_c0_g1_i1;TRINITY_DN80194_c0_g1_i1;…
ENSMUSG00000034928	TRINITY_DN2054_c0_g2_i1;TRINITY_DN54049_c0_g1_i1;TRINITY_DN54049_c1_g1_i1;TRINITY_DN54049_c0_g2_i1
ENSMUSG00000042507	TRINITY_DN15725_c0_g2_i1;TRINITY_DN17163_c1_g1_i4;TRINITY_DN10627_c0_g1_i1;TRINITY_DN75665_c0_g1_i1;TRINITY_DN15725_c0_g3_i1;TRINITY_DN86671_c0_g1_i1;TRINITY_DN11378_c0_g1_i1;TRINITY_DN31602_c0_g1_i4;TRINITY_DN4664_c1_g1_i1;TRINITY_DN61369_c0_g1_i1;TRINITY_DN31602_c0_g1_i2;TRINITY_DN3097_c0_g2_i1;TRINITY_DN15725_c0_g1_i1;TRINITY_DN3097_c0_g1_i1;TRINITY_DN18700_c0_g4_i1;TRINITY_DN71251_c0_g1_i1;TR…
ENSMUSG00000024981	TRINITY_DN24934_c0_g1_i1;TRINITY_DN67229_c0_g1_i1;TRINITY_DN80136_c0_g1_i1;TRINITY_DN79269_c0_g1_i1;TRINITY_DN86660_c0_g1_i1;TRINITY_DN63565_c0_g1_i1;TRINITY_DN63430_c0_g1_i1;TRINITY_DN71211_c0_g1_i1;TRINITY_DN85876_c0_g1_i1;TRINITY_DN2327_c4_g1_i1;TRINITY_DN83239_c0_g1_i1;TRINITY_DN15044_c0_g1_i1;TRINITY_DN70811_c0_g1_i1
ENSMUSG00000028572	TRINITY_DN71282_c0_g1_i1;TRINITY_DN62009_c0_g1_i1;TRINITY_DN27531_c0_g1_i1;TRINITY_DN50367_c0_g1_i1;TRINITY_DN27531_c0_g1_i2;TRINITY_DN27531_c0_g2_i1
ENSMUSG00000028433	TRINITY_DN8372_c4_g1_i1;TRINITY_DN56030_c0_g1_i1;TRINITY_DN3686_c0_g1_i2;TRINITY_DN71247_c0_g1_i1;TRINITY_DN10973_c3_g3_i1;TRINITY_DN2557_c3_g1_i1;TRINITY_DN80943_c0_g1_i1
ENSMUSG00000034154	TRINITY_DN1990_c2_g1_i1;TRINITY_DN63_c1_g2_i1;TRINITY_DN29814_c0_g1_i1;TRINITY_DN2385_c1_g1_i1;TRINITY_DN6758_c0_g2_i1;TRINITY_DN1485_c0_g3_i1;TRINITY_DN1130_c6_g1_i1;TRINITY_DN52510_c0_g1_i1;TRINITY_DN71220_c0_g1_i1;TRINITY_DN64783_c0_g1_i1
ENSMUSG00000061411	TRINITY_DN71222_c0_g1_i1;TRINITY_DN54944_c0_g4_i1;TRINITY_DN1993_c1_g4_i1;TRINITY_DN49736_c0_g1_i1;TRINITY_DN67709_c0_g1_i1;TRINITY_DN160_c2_g1_i1;TRINITY_DN1993_c1_g1_i1;TRINITY_DN89793_c0_g1_i1;TRINITY_DN1993_c1_g5_i1;TRINITY_DN1993_c1_g2_i1;TRINITY_DN54944_c0_g4_i2;TRINITY_DN54944_c0_g4_i3;TRINITY_DN83627_c0_g1_i1;TRINITY_DN72045_c0_g1_i1;TRINITY_DN17836_c0_g2_i1;TRINITY_DN18816_c0_g1_i1;TRINI…
ENSMUSG00000034278	TRINITY_DN71226_c0_g1_i1;TRINITY_DN70810_c0_g1_i1;TRINITY_DN67076_c0_g1_i1;TRINITY_DN86725_c0_g1_i1;TRINITY_DN245_c1_g4_i1;TRINITY_DN58636_c0_g1_i1;TRINITY_DN68086_c0_g1_i1
ENSMUSG00000066621	TRINITY_DN56470_c0_g1_i1;TRINITY_DN64872_c0_g1_i1;TRINITY_DN60484_c0_g1_i1;TRINITY_DN71202_c0_g1_i1;TRINITY_DN29712_c0_g1_i1;TRINITY_DN26353_c0_g1_i1
ENSMUSG00000021109	TRINITY_DN83778_c0_g1_i1;TRINITY_DN69482_c0_g1_i1;TRINITY_DN1162_c3_g1_i1;TRINITY_DN71250_c0_g1_i1;TRINITY_DN85752_c0_g1_i1;TRINITY_DN66765_c0_g1_i1;TRINITY_DN87631_c0_g1_i1;TRINITY_DN830_c0_g2_i1;TRINITY_DN549_c0_g3_i1;TRINITY_DN70061_c0_g1_i1;TRINITY_DN44271_c0_g1_i1;TRINITY_DN50506_c0_g1_i1;TRINITY_DN66750_c0_g1_i1;TRINITY_DN47839_c0_g2_i1;TRINITY_DN90003_c0_g1_i1;TRINITY_DN55789_c0_g1_i1;TRIN…
ENSMUSG00000072660	TRINITY_DN71244_c0_g1_i1;TRINITY_DN4895_c0_g1_i1;TRINITY_DN4895_c0_g1_i2
ENSMUSG00000069581	TRINITY_DN34660_c0_g4_i1;TRINITY_DN14108_c2_g1_i1;TRINITY_DN51841_c0_g1_i1;TRINITY_DN9697_c0_g1_i1;TRINITY_DN404_c1_g2_i1;TRINITY_DN13961_c0_g1_i1;TRINITY_DN71215_c0_g1_i1;TRINITY_DN31542_c1_g3_i1;TRINITY_DN31542_c1_g1_i1;TRINITY_DN47705_c0_g1_i1;TRINITY_DN5407_c1_g2_i1;TRINITY_DN978_c4_g3_i1
ENSMUSG00000027230	TRINITY_DN71213_c0_g1_i1;TRINITY_DN4035_c0_g7_i1;TRINITY_DN3274_c1_g1_i1;TRINITY_DN73128_c0_g1_i1
ENSMUSG00000105012	TRINITY_DN71225_c0_g1_i1
ENSMUSG00000020672	TRINITY_DN71297_c0_g1_i1;TRINITY_DN12784_c0_g2_i1;TRINITY_DN11235_c0_g1_i1
ENSMUSG00000092371	TRINITY_DN3435_c2_g1_i1;TRINITY_DN71232_c0_g1_i1;TRINITY_DN295_c0_g2_i2;TRINITY_DN295_c0_g2_i1
ENSMUSG00000022763	TRINITY_DN88726_c0_g1_i1;TRINITY_DN63071_c0_g1_i1;TRINITY_DN71283_c0_g1_i1;TRINITY_DN1404_c0_g1_i4;TRINITY_DN1404_c0_g1_i1;TRINITY_DN15699_c0_g2_i1;TRINITY_DN15699_c0_g1_i1;TRINITY_DN1404_c0_g1_i2;TRINITY_DN1404_c0_g1_i3
ENSMUSG00000050931	TRINITY_DN11452_c0_g3_i1;TRINITY_DN5556_c0_g1_i1;TRINITY_DN2390_c0_g1_i1;TRINITY_DN49958_c0_g1_i1;TRINITY_DN3673_c1_g1_i3;TRINITY_DN59652_c0_g1_i1;TRINITY_DN71279_c0_g1_i1;TRINITY_DN3673_c1_g1_i2;TRINITY_DN30148_c0_g2_i1;TRINITY_DN30148_c0_g1_i1;TRINITY_DN2390_c0_g1_i2;TRINITY_DN11452_c0_g2_i1;TRINITY_DN5328_c0_g1_i1;TRINITY_DN11452_c0_g1_i1;TRINITY_DN18045_c0_g1_i1;TRINITY_DN49669_c0_g1_i1
ENSMUSG00000067642	TRINITY_DN13453_c0_g1_i1;TRINITY_DN71261_c0_g1_i1;TRINITY_DN83826_c0_g1_i1
ENSMUSG00000092626	TRINITY_DN726_c1_g1_i1;TRINITY_DN71260_c0_g1_i1
ENSMUSG00000097259	TRINITY_DN197_c1_g2_i3;TRINITY_DN9612_c0_g3_i1;TRINITY_DN14398_c0_g3_i1;TRINITY_DN82366_c0_g1_i1;TRINITY_DN81448_c0_g1_i1;TRINITY_DN14398_c0_g1_i1;TRINITY_DN14398_c0_g3_i2;TRINITY_DN7047_c0_g1_i1;TRINITY_DN14398_c0_g2_i1;TRINITY_DN9612_c0_g1_i1;TRINITY_DN30134_c0_g2_i1;TRINITY_DN17755_c0_g1_i1;TRINITY_DN43534_c2_g1_i1;TRINITY_DN71230_c0_g1_i1;TRINITY_DN6208_c0_g3_i2;TRINITY_DN9612_c0_g2_i1;TRINIT…
ENSMUSG00000030235	TRINITY_DN23970_c0_g2_i1;TRINITY_DN71240_c0_g1_i1;TRINITY_DN31945_c0_g1_i1;TRINITY_DN23970_c0_g1_i1;TRINITY_DN74837_c0_g1_i1
ENSMUSG00000032452	TRINITY_DN82871_c0_g1_i1;TRINITY_DN9272_c1_g1_i1;TRINITY_DN77244_c0_g1_i1;TRINITY_DN1732_c1_g1_i1;TRINITY_DN76392_c0_g1_i1;TRINITY_DN1360_c0_g8_i1;TRINITY_DN10474_c4_g1_i1;TRINITY_DN1822_c1_g1_i1;TRINITY_DN8600_c0_g1_i1;TRINITY_DN8600_c0_g1_i2;TRINITY_DN71214_c0_g1_i1;TRINITY_DN85264_c0_g1_i1;TRINITY_DN72853_c0_g1_i1
ENSMUSG00000025934	TRINITY_DN87641_c0_g1_i1;TRINITY_DN81008_c0_g1_i1;TRINITY_DN73353_c0_g1_i1;TRINITY_DN78189_c0_g1_i1;TRINITY_DN2530_c0_g3_i1;TRINITY_DN64252_c0_g1_i1;TRINITY_DN76641_c0_g1_i1;TRINITY_DN61750_c0_g1_i1;TRINITY_DN18848_c0_g1_i1;TRINITY_DN20964_c0_g1_i1;TRINITY_DN64085_c0_g1_i1;TRINITY_DN87670_c0_g1_i1;TRINITY_DN88865_c0_g1_i1;TRINITY_DN67551_c0_g1_i1;TRINITY_DN65446_c0_g1_i1;TRINITY_DN59412_c0_g1_i1;…
ENSMUSG00000031684	TRINITY_DN16243_c0_g1_i1;TRINITY_DN50010_c3_g1_i1;TRINITY_DN65523_c0_g1_i1;TRINITY_DN45883_c1_g1_i1;TRINITY_DN12876_c1_g2_i1;TRINITY_DN12876_c1_g1_i1;TRINITY_DN2250_c0_g1_i8;TRINITY_DN40809_c0_g1_i1;TRINITY_DN2641_c0_g1_i1;TRINITY_DN32423_c0_g1_i1;TRINITY_DN71224_c0_g1_i1
ENSMUSG00000037656	TRINITY_DN3536_c2_g3_i1;TRINITY_DN59121_c0_g1_i1;TRINITY_DN71204_c0_g1_i1;TRINITY_DN3536_c2_g4_i1;TRINITY_DN17245_c0_g1_i1;TRINITY_DN36521_c0_g1_i1;TRINITY_DN3536_c2_g1_i1
ENSMUSG00000026227	TRINITY_DN38993_c0_g1_i1;TRINITY_DN71237_c0_g1_i1
ENSMUSG00000045083	TRINITY_DN86401_c0_g1_i1;TRINITY_DN20651_c0_g2_i1;TRINITY_DN25784_c0_g3_i1;TRINITY_DN3400_c0_g1_i1;TRINITY_DN3400_c0_g2_i1;TRINITY_DN10607_c0_g1_i1;TRINITY_DN79600_c0_g1_i1;TRINITY_DN28588_c0_g2_i1;TRINITY_DN61569_c0_g1_i1;TRINITY_DN8264_c0_g2_i1;TRINITY_DN84186_c0_g1_i1;TRINITY_DN39307_c0_g1_i1;TRINITY_DN25784_c0_g2_i1;TRINITY_DN66406_c0_g1_i1;TRINITY_DN84614_c0_g1_i1;TRINITY_DN6813_c0_g2_i5;TRI…
ENSMUSG00000025592	TRINITY_DN71285_c0_g1_i1
ENSMUSG00000039512	TRINITY_DN3447_c3_g1_i1;TRINITY_DN87879_c0_g1_i1;TRINITY_DN37155_c0_g1_i1;TRINITY_DN1883_c2_g1_i1;TRINITY_DN67064_c0_g1_i1;TRINITY_DN1883_c2_g1_i2;TRINITY_DN71290_c0_g1_i1;TRINITY_DN4071_c0_g1_i1;TRINITY_DN81051_c0_g1_i1
ENSMUSG00000051805	TRINITY_DN86470_c0_g1_i1;TRINITY_DN71234_c0_g1_i1
ENSMUSG00000086040	TRINITY_DN13127_c0_g2_i3;TRINITY_DN13127_c0_g1_i1;TRINITY_DN83584_c0_g1_i1;TRINITY_DN23824_c0_g3_i1;TRINITY_DN70938_c0_g1_i1;TRINITY_DN57945_c0_g1_i1;TRINITY_DN23824_c0_g2_i1;TRINITY_DN23824_c0_g1_i1;TRINITY_DN29601_c0_g1_i1;TRINITY_DN23824_c0_g6_i1;TRINITY_DN67249_c0_g1_i1;TRINITY_DN68283_c0_g1_i1;TRINITY_DN11935_c0_g4_i1;TRINITY_DN5044_c1_g4_i1;TRINITY_DN11935_c0_g2_i1;TRINITY_DN2875_c0_g3_i1;T…
ENSMUSG00000061536	TRINITY_DN22776_c0_g1_i1;TRINITY_DN15569_c0_g1_i1;TRINITY_DN71298_c0_g1_i1;TRINITY_DN23068_c0_g1_i1;TRINITY_DN17429_c0_g1_i1
ENSMUSG00000019763	TRINITY_DN70138_c0_g1_i1;TRINITY_DN60736_c0_g1_i1;TRINITY_DN88038_c0_g1_i1;TRINITY_DN52697_c1_g6_i1;TRINITY_DN80119_c0_g1_i1;TRINITY_DN68030_c0_g1_i1;TRINITY_DN71271_c0_g1_i1;TRINITY_DN68334_c0_g1_i1;TRINITY_DN2039_c4_g1_i1;TRINITY_DN89019_c0_g1_i1;TRINITY_DN75179_c0_g1_i1;TRINITY_DN5542_c1_g2_i1;TRINITY_DN68961_c0_g1_i1
ENSMUSG00000035152	TRINITY_DN71257_c0_g1_i1;TRINITY_DN12862_c0_g3_i3;TRINITY_DN7269_c0_g2_i1;TRINITY_DN932_c8_g1_i1;TRINITY_DN16772_c4_g3_i1;TRINITY_DN12862_c0_g5_i1;TRINITY_DN12862_c0_g1_i3;TRINITY_DN12862_c0_g3_i1;TRINITY_DN12862_c0_g2_i1;TRINITY_DN587_c0_g3_i1;TRINITY_DN25385_c0_g2_i1;TRINITY_DN25385_c0_g1_i1;TRINITY_DN15122_c0_g1_i1;TRINITY_DN12862_c0_g3_i4;TRINITY_DN12862_c0_g3_i2
ENSMUSG00000017286	TRINITY_DN4310_c1_g2_i1;TRINITY_DN833_c0_g1_i1;TRINITY_DN1058_c0_g3_i5;TRINITY_DN55803_c0_g1_i1;TRINITY_DN1058_c0_g3_i10;TRINITY_DN70691_c0_g1_i1;TRINITY_DN1058_c0_g3_i7;TRINITY_DN1058_c0_g3_i9;TRINITY_DN528_c5_g1_i1;TRINITY_DN7985_c0_g1_i1;TRINITY_DN71275_c0_g1_i1;TRINITY_DN1717_c2_g4_i2;TRINITY_DN833_c0_g2_i2;TRINITY_DN32589_c0_g1_i1;TRINITY_DN833_c0_g1_i4;TRINITY_DN44_c1_g1_i1;TRINITY_DN811_c0…
ENSMUSG00000058773	TRINITY_DN90024_c0_g1_i1;TRINITY_DN71253_c0_g1_i1
ENSMUSG00000115405	TRINITY_DN45620_c0_g1_i1;TRINITY_DN71249_c0_g1_i1;TRINITY_DN3628_c6_g1_i1;TRINITY_DN45620_c0_g3_i1
ENSMUSG00000005732	TRINITY_DN71278_c0_g1_i1;TRINITY_DN44558_c0_g2_i1;TRINITY_DN44558_c0_g1_i1
ENSMUSG00000022306	TRINITY_DN35628_c0_g1_i1;TRINITY_DN69182_c0_g1_i1;TRINITY_DN16796_c0_g1_i1;TRINITY_DN27438_c0_g2_i1;TRINITY_DN48097_c0_g1_i1;TRINITY_DN71236_c0_g1_i1;TRINITY_DN43597_c0_g2_i1;TRINITY_DN85006_c0_g1_i1;TRINITY_DN29453_c0_g1_i2;TRINITY_DN3380_c0_g1_i2;TRINITY_DN3380_c0_g1_i1;TRINITY_DN43597_c0_g1_i1;TRINITY_DN45767_c0_g7_i1;TRINITY_DN88294_c0_g1_i1;TRINITY_DN45767_c0_g8_i1;TRINITY_DN25937_c0_g1_i1;T…
ENSMUSG00000046049	TRINITY_DN71227_c0_g1_i1;TRINITY_DN38806_c0_g2_i1;TRINITY_DN38806_c0_g1_i1;TRINITY_DN78058_c0_g1_i1
ENSMUSG00000087305	TRINITY_DN13695_c0_g2_i1;TRINITY_DN19385_c1_g1_i1;TRINITY_DN53140_c0_g2_i1;TRINITY_DN84002_c0_g1_i1;TRINITY_DN13695_c0_g1_i1;TRINITY_DN19385_c0_g1_i1;TRINITY_DN49552_c1_g1_i1;TRINITY_DN7765_c0_g1_i1;TRINITY_DN40091_c0_g2_i1;TRINITY_DN7448_c0_g1_i1;TRINITY_DN72961_c0_g1_i1;TRINITY_DN57677_c0_g1_i1;TRINITY_DN77917_c0_g1_i1;TRINITY_DN60086_c0_g1_i1;TRINITY_DN76580_c0_g1_i1;TRINITY_DN61745_c0_g1_i1;T…
ENSMUSG00000021182	TRINITY_DN59695_c0_g1_i1;TRINITY_DN10147_c0_g1_i1;TRINITY_DN47231_c0_g2_i1;TRINITY_DN61349_c0_g1_i1;TRINITY_DN68199_c0_g1_i1;TRINITY_DN71245_c0_g1_i1;TRINITY_DN62856_c0_g1_i1;TRINITY_DN41805_c0_g2_i1;TRINITY_DN85513_c0_g1_i1;TRINITY_DN73607_c0_g1_i1;TRINITY_DN47231_c0_g1_i1;TRINITY_DN41805_c0_g1_i1;TRINITY_DN81282_c0_g1_i1;TRINITY_DN47676_c0_g1_i1
ENSMUSG00000020650	TRINITY_DN19064_c0_g1_i1;TRINITY_DN71206_c0_g1_i1;TRINITY_DN19064_c0_g1_i5;TRINITY_DN71579_c0_g1_i1;TRINITY_DN19064_c0_g1_i3;TRINITY_DN6193_c0_g1_i1;TRINITY_DN33056_c0_g1_i1;TRINITY_DN348_c2_g2_i1;TRINITY_DN19064_c0_g1_i2;TRINITY_DN67321_c0_g1_i1
ENSMUSG00000028031	TRINITY_DN84708_c0_g1_i1;TRINITY_DN71239_c0_g1_i1;TRINITY_DN41605_c0_g1_i1
ENSMUSG00000040270	TRINITY_DN85007_c0_g1_i1;TRINITY_DN11104_c0_g2_i1;TRINITY_DN72321_c0_g1_i1;TRINITY_DN71289_c0_g1_i1;TRINITY_DN57562_c0_g1_i1;TRINITY_DN11636_c0_g1_i1;TRINITY_DN18914_c0_g1_i1;TRINITY_DN11636_c0_g3_i1;TRINITY_DN945_c1_g1_i1;TRINITY_DN2871_c0_g1_i1;TRINITY_DN4053_c0_g2_i1;TRINITY_DN77487_c0_g1_i1;TRINITY_DN4470_c0_g1_i1;TRINITY_DN80541_c0_g1_i1;TRINITY_DN18914_c0_g2_i1;TRINITY_DN32891_c0_g2_i1;TRIN…
ENSMUSG00000001576	TRINITY_DN76019_c0_g1_i1;TRINITY_DN41468_c0_g1_i1;TRINITY_DN85589_c0_g1_i1;TRINITY_DN80778_c0_g1_i1;TRINITY_DN31751_c0_g1_i1;TRINITY_DN86267_c0_g1_i1;TRINITY_DN1393_c1_g6_i2;TRINITY_DN36532_c0_g1_i1;TRINITY_DN21017_c1_g1_i1;TRINITY_DN71233_c0_g1_i1;TRINITY_DN2495_c0_g2_i1
ENSMUSG00000026554	TRINITY_DN31862_c0_g1_i1;TRINITY_DN59022_c0_g1_i1;TRINITY_DN71274_c0_g1_i1;TRINITY_DN18964_c0_g1_i1
ENSMUSG00000028339	TRINITY_DN58597_c0_g1_i1;TRINITY_DN3543_c0_g1_i2;TRINITY_DN71216_c0_g1_i1;TRINITY_DN28577_c0_g1_i1;TRINITY_DN3543_c0_g2_i1;TRINITY_DN3543_c0_g1_i1;TRINITY_DN89526_c0_g1_i1;TRINITY_DN3543_c0_g3_i1;TRINITY_DN3543_c0_g2_i2
ENSMUSG00000001229	TRINITY_DN71268_c0_g1_i1
ENSMUSG00000038914	TRINITY_DN518_c0_g1_i2;TRINITY_DN55925_c0_g1_i1;TRINITY_DN71689_c0_g1_i1;TRINITY_DN73198_c0_g1_i1;TRINITY_DN54115_c0_g2_i1;TRINITY_DN54115_c0_g3_i1;TRINITY_DN58648_c0_g1_i1;TRINITY_DN71288_c0_g1_i1;TRINITY_DN71882_c0_g1_i1;TRINITY_DN84232_c0_g1_i1;TRINITY_DN54115_c0_g1_i1;TRINITY_DN14617_c0_g1_i1;TRINITY_DN518_c0_g1_i1
ENSMUSG00000079055	TRINITY_DN15592_c7_g1_i1;TRINITY_DN465_c0_g5_i1;TRINITY_DN71212_c0_g1_i1;TRINITY_DN46386_c0_g1_i1;TRINITY_DN33364_c0_g1_i1;TRINITY_DN63909_c0_g1_i1;TRINITY_DN83334_c0_g1_i1;TRINITY_DN85941_c0_g1_i1;TRINITY_DN1626_c3_g1_i1;TRINITY_DN465_c0_g5_i2;TRINITY_DN31545_c0_g2_i1;TRINITY_DN50476_c0_g3_i1;TRINITY_DN23436_c0_g1_i1;TRINITY_DN72856_c0_g1_i1;TRINITY_DN62440_c0_g1_i1;TRINITY_DN31545_c0_g1_i1;TRIN…
ENSMUSG00000106139	TRINITY_DN71209_c0_g1_i1;TRINITY_DN57202_c0_g1_i1;TRINITY_DN80618_c0_g1_i1;TRINITY_DN51592_c0_g1_i1;TRINITY_DN3256_c0_g2_i2;TRINITY_DN718_c5_g1_i1;TRINITY_DN3256_c0_g2_i1;TRINITY_DN74496_c0_g1_i1;TRINITY_DN12920_c4_g2_i1;TRINITY_DN53241_c0_g1_i1;TRINITY_DN5138_c0_g2_i1
ENSMUSG00000021478	TRINITY_DN71221_c0_g1_i1;TRINITY_DN12374_c0_g3_i2;TRINITY_DN12374_c0_g2_i1;TRINITY_DN33032_c0_g1_i1;TRINITY_DN12374_c0_g1_i1;TRINITY_DN33032_c0_g2_i1;TRINITY_DN12374_c0_g3_i1;TRINITY_DN66626_c0_g1_i1
ENSMUSG00000073007	TRINITY_DN30511_c0_g5_i1;TRINITY_DN30511_c0_g4_i2;TRINITY_DN73929_c0_g1_i1;TRINITY_DN30511_c0_g3_i1;TRINITY_DN4527_c0_g2_i1;TRINITY_DN31464_c0_g2_i1;TRINITY_DN4242_c0_g3_i1;TRINITY_DN9097_c0_g2_i1;TRINITY_DN7418_c0_g1_i1;TRINITY_DN31464_c0_g3_i1;TRINITY_DN30511_c0_g2_i1;TRINITY_DN71235_c0_g1_i1;TRINITY_DN4527_c0_g1_i1;TRINITY_DN46765_c0_g1_i1;TRINITY_DN29894_c0_g1_i1;TRINITY_DN30511_c0_g4_i1
ENSMUSG00000038560	TRINITY_DN71293_c0_g1_i1;TRINITY_DN82325_c0_g1_i1;TRINITY_DN44956_c0_g1_i1
ENSMUSG00000093656	TRINITY_DN917_c0_g2_i1;TRINITY_DN71218_c0_g1_i1;TRINITY_DN917_c0_g3_i1
ENSMUSG00000055078	TRINITY_DN80197_c0_g1_i1;TRINITY_DN20523_c0_g1_i1;TRINITY_DN66751_c0_g1_i1;TRINITY_DN59156_c0_g1_i1;TRINITY_DN62366_c0_g1_i1;TRINITY_DN84851_c0_g1_i1;TRINITY_DN67324_c0_g1_i1;TRINITY_DN83659_c0_g1_i1;TRINITY_DN64243_c0_g1_i1;TRINITY_DN44_c10_g1_i2;TRINITY_DN69778_c0_g1_i1;TRINITY_DN62765_c0_g1_i1;TRINITY_DN85492_c0_g1_i1;TRINITY_DN71265_c0_g1_i1;TRINITY_DN47166_c0_g1_i1;TRINITY_DN59549_c0_g1_i1;T…
ENSMUSG00000064307	TRINITY_DN83277_c0_g1_i1;TRINITY_DN11178_c0_g1_i3;TRINITY_DN14217_c2_g1_i1;TRINITY_DN30810_c0_g1_i1;TRINITY_DN11178_c0_g1_i2;TRINITY_DN71281_c0_g1_i1;TRINITY_DN1605_c0_g4_i1;TRINITY_DN11178_c0_g1_i1;TRINITY_DN20508_c0_g1_i1;TRINITY_DN43627_c0_g1_i1;TRINITY_DN89510_c0_g1_i1
ENSMUSG00000086336	TRINITY_DN86543_c0_g1_i1;TRINITY_DN27299_c0_g1_i1;TRINITY_DN32153_c1_g3_i1;TRINITY_DN32153_c1_g4_i1;TRINITY_DN32153_c1_g2_i1;TRINITY_DN32153_c1_g5_i1;TRINITY_DN74474_c0_g1_i1;TRINITY_DN24914_c0_g1_i1;TRINITY_DN71242_c0_g1_i1;TRINITY_DN32153_c1_g1_i1;TRINITY_DN27299_c0_g2_i1;TRINITY_DN27299_c0_g3_i1
ENSMUSG00000035666	TRINITY_DN27766_c0_g1_i1;TRINITY_DN71292_c0_g1_i1;TRINITY_DN82851_c0_g1_i1;TRINITY_DN27766_c0_g2_i1
ENSMUSG00000033705	TRINITY_DN83175_c0_g1_i1;TRINITY_DN81575_c0_g1_i1;TRINITY_DN410_c0_g1_i2;TRINITY_DN74934_c0_g1_i1;TRINITY_DN65203_c0_g1_i1;TRINITY_DN74970_c0_g1_i1;TRINITY_DN62064_c0_g1_i1;TRINITY_DN4592_c1_g3_i1;TRINITY_DN39022_c0_g1_i1;TRINITY_DN18745_c4_g1_i1;TRINITY_DN410_c0_g1_i25;TRINITY_DN1626_c2_g1_i3;TRINITY_DN12890_c0_g1_i1;TRINITY_DN410_c0_g1_i27;TRINITY_DN4592_c1_g1_i1;TRINITY_DN78929_c0_g1_i1;TRINIT…
ENSMUSG00000013858	TRINITY_DN77631_c0_g1_i1;TRINITY_DN71200_c0_g1_i1;TRINITY_DN55578_c0_g1_i1;TRINITY_DN48979_c0_g1_i1;TRINITY_DN49847_c1_g1_i1;TRINITY_DN70646_c0_g1_i1;TRINITY_DN49847_c0_g1_i1
ENSMUSG00000058799	TRINITY_DN2173_c0_g1_i1;TRINITY_DN35546_c0_g2_i1;TRINITY_DN35546_c0_g3_i1;TRINITY_DN35546_c0_g1_i1;TRINITY_DN68583_c0_g1_i1;TRINITY_DN71284_c0_g1_i1
ENSMUSG00000099718	TRINITY_DN33403_c0_g3_i1;TRINITY_DN33403_c0_g2_i2;TRINITY_DN33403_c0_g1_i3;TRINITY_DN71533_c0_g1_i1;TRINITY_DN80704_c0_g1_i1;TRINITY_DN33403_c0_g2_i1;TRINITY_DN43870_c0_g2_i1;TRINITY_DN61329_c0_g1_i1;TRINITY_DN33403_c0_g1_i4;TRINITY_DN3960_c1_g2_i1;TRINITY_DN33403_c0_g3_i2;TRINITY_DN71277_c0_g1_i1;TRINITY_DN33403_c0_g1_i1
ENSMUSG00000117098	TRINITY_DN65214_c0_g1_i1;TRINITY_DN57877_c0_g1_i1;TRINITY_DN85453_c0_g1_i1;TRINITY_DN81104_c0_g1_i1;TRINITY_DN71241_c0_g1_i1
ENSMUSG00000006335	TRINITY_DN4497_c1_g3_i1;TRINITY_DN6062_c3_g1_i1;TRINITY_DN4497_c1_g1_i3;TRINITY_DN71262_c0_g1_i1;TRINITY_DN4497_c1_g2_i1;TRINITY_DN4497_c1_g1_i1;TRINITY_DN4497_c1_g5_i1;TRINITY_DN4497_c1_g4_i1
ENSMUSG00000028127	TRINITY_DN62932_c0_g1_i1;TRINITY_DN38207_c0_g1_i1;TRINITY_DN85578_c0_g1_i1;TRINITY_DN21521_c0_g1_i1;TRINITY_DN2070_c0_g1_i2;TRINITY_DN71208_c0_g1_i1;TRINITY_DN2070_c0_g1_i1
ENSMUSG00000021076	TRINITY_DN71207_c0_g1_i1;TRINITY_DN23531_c3_g1_i1;TRINITY_DN34151_c0_g2_i1;TRINITY_DN2121_c0_g4_i1;TRINITY_DN34151_c0_g3_i1;TRINITY_DN34151_c0_g1_i1;TRINITY_DN84421_c0_g1_i1
ENSMUSG00000085589	TRINITY_DN20004_c0_g3_i1;TRINITY_DN8797_c0_g1_i1;TRINITY_DN20004_c0_g1_i1;TRINITY_DN45237_c0_g2_i1;TRINITY_DN45237_c0_g1_i1;TRINITY_DN20004_c0_g2_i1;TRINITY_DN84522_c0_g1_i1;TRINITY_DN19766_c0_g1_i1;TRINITY_DN30831_c0_g1_i1
ENSMUSG00000032397	TRINITY_DN19703_c0_g1_i2;TRINITY_DN19703_c0_g1_i1;TRINITY_DN3175_c0_g1_i1;TRINITY_DN6664_c0_g1_i1
ENSMUSG00000020196	TRINITY_DN19706_c0_g2_i1;TRINITY_DN2195_c0_g2_i1;TRINITY_DN53421_c0_g1_i1;TRINITY_DN54154_c0_g1_i1;TRINITY_DN53018_c0_g1_i1;TRINITY_DN33418_c1_g1_i1;TRINITY_DN10697_c0_g4_i2;TRINITY_DN33418_c1_g2_i1;TRINITY_DN26290_c0_g2_i1;TRINITY_DN19706_c0_g3_i1;TRINITY_DN17337_c0_g1_i1;TRINITY_DN19706_c0_g1_i1;TRINITY_DN14501_c0_g1_i1;TRINITY_DN9902_c0_g1_i1;TRINITY_DN26290_c0_g1_i1;TRINITY_DN5028_c0_g4_i1;TR…
ENSMUSG00000054648	TRINITY_DN16325_c0_g3_i1;TRINITY_DN16325_c0_g1_i1;TRINITY_DN19732_c0_g1_i1
ENSMUSG00000090035	TRINITY_DN19761_c0_g1_i1
ENSMUSG00000098781	TRINITY_DN19729_c0_g1_i1;TRINITY_DN970_c0_g1_i1
ENSMUSG00000071281	TRINITY_DN19729_c0_g2_i7
ENSMUSG00000052675	TRINITY_DN2620_c1_g1_i1;TRINITY_DN25317_c0_g1_i1;TRINITY_DN19729_c0_g3_i1
ENSMUSG00000030660	TRINITY_DN21179_c0_g2_i1;TRINITY_DN37678_c0_g1_i1;TRINITY_DN1654_c1_g1_i3;TRINITY_DN33231_c1_g2_i1;TRINITY_DN19741_c0_g1_i1;TRINITY_DN54073_c0_g1_i1;TRINITY_DN85922_c0_g1_i1;TRINITY_DN71133_c0_g1_i1;TRINITY_DN7907_c0_g1_i1;TRINITY_DN21179_c0_g3_i1;TRINITY_DN67328_c0_g1_i1;TRINITY_DN47165_c0_g1_i1;TRINITY_DN21179_c0_g1_i1;TRINITY_DN78224_c0_g1_i1;TRINITY_DN9297_c1_g1_i1;TRINITY_DN74476_c0_g1_i1;TR…
ENSMUSG00000032135	TRINITY_DN50629_c0_g3_i2;TRINITY_DN50629_c0_g4_i1;TRINITY_DN19728_c0_g1_i1;TRINITY_DN28917_c0_g1_i1;TRINITY_DN45679_c0_g1_i2;TRINITY_DN50629_c0_g3_i1;TRINITY_DN50629_c0_g2_i2;TRINITY_DN50629_c0_g1_i1;TRINITY_DN50629_c0_g2_i1;TRINITY_DN45679_c0_g1_i1
ENSMUSG00000021390	TRINITY_DN16678_c0_g1_i1;TRINITY_DN5067_c1_g2_i1;TRINITY_DN68729_c0_g1_i1;TRINITY_DN10520_c0_g1_i1;TRINITY_DN15984_c0_g1_i1;TRINITY_DN19788_c0_g1_i1;TRINITY_DN12735_c1_g1_i1;TRINITY_DN72780_c0_g1_i1;TRINITY_DN12735_c0_g1_i1;TRINITY_DN59152_c0_g1_i1;TRINITY_DN77396_c0_g1_i1;TRINITY_DN71603_c0_g1_i1;TRINITY_DN2643_c1_g1_i1;TRINITY_DN81856_c0_g1_i1;TRINITY_DN19788_c0_g2_i1;TRINITY_DN78537_c0_g1_i1;T…
ENSMUSG00000033987	TRINITY_DN74007_c0_g1_i1;TRINITY_DN78764_c0_g1_i1;TRINITY_DN17076_c0_g1_i1;TRINITY_DN80941_c0_g1_i1;TRINITY_DN25910_c0_g1_i1;TRINITY_DN20479_c0_g1_i2;TRINITY_DN63834_c0_g1_i1;TRINITY_DN20479_c0_g1_i1;TRINITY_DN5572_c0_g1_i1;TRINITY_DN26548_c0_g2_i1;TRINITY_DN11551_c0_g1_i1;TRINITY_DN83837_c0_g1_i1;TRINITY_DN22604_c0_g1_i1;TRINITY_DN65240_c0_g1_i1;TRINITY_DN60476_c0_g1_i1;TRINITY_DN49951_c0_g1_i1;…
ENSMUSG00000032258	TRINITY_DN44810_c0_g1_i1;TRINITY_DN15870_c0_g2_i1;TRINITY_DN11283_c0_g2_i1;TRINITY_DN5483_c1_g4_i1;TRINITY_DN9789_c0_g1_i1;TRINITY_DN5483_c1_g1_i1;TRINITY_DN65081_c0_g1_i1;TRINITY_DN5483_c1_g2_i1;TRINITY_DN9789_c0_g2_i1;TRINITY_DN11139_c0_g2_i1;TRINITY_DN26841_c0_g2_i1;TRINITY_DN19740_c0_g3_i1;TRINITY_DN75686_c0_g1_i1;TRINITY_DN5483_c1_g3_i1;TRINITY_DN9789_c0_g4_i1;TRINITY_DN19740_c0_g2_i1;TRINIT…
ENSMUSG00000023923	TRINITY_DN30914_c0_g1_i1;TRINITY_DN24421_c0_g2_i1;TRINITY_DN20518_c0_g1_i1;TRINITY_DN29723_c0_g3_i1;TRINITY_DN30914_c0_g2_i1;TRINITY_DN28424_c0_g1_i1;TRINITY_DN12605_c0_g1_i1;TRINITY_DN29723_c0_g2_i1;TRINITY_DN3227_c0_g2_i1;TRINITY_DN29723_c0_g4_i1;TRINITY_DN58073_c0_g1_i1;TRINITY_DN80_c1_g1_i5;TRINITY_DN21947_c1_g1_i3;TRINITY_DN24020_c2_g1_i1;TRINITY_DN89748_c0_g1_i1;TRINITY_DN1284_c1_g4_i1;TRIN…
ENSMUSG00000060961	TRINITY_DN86913_c0_g1_i1;TRINITY_DN32187_c0_g1_i1;TRINITY_DN80835_c0_g1_i1;TRINITY_DN7084_c2_g2_i2;TRINITY_DN3403_c0_g1_i1;TRINITY_DN39894_c0_g1_i1;TRINITY_DN43204_c0_g1_i1;TRINITY_DN56311_c0_g1_i1;TRINITY_DN71605_c0_g1_i1;TRINITY_DN11168_c0_g1_i1;TRINITY_DN79960_c0_g1_i1;TRINITY_DN6776_c3_g1_i1;TRINITY_DN84156_c0_g1_i1;TRINITY_DN77695_c0_g1_i1;TRINITY_DN45986_c0_g1_i1;TRINITY_DN86075_c0_g1_i1;TR…
ENSMUSG00000097488	TRINITY_DN14946_c0_g1_i1;TRINITY_DN14946_c0_g4_i1;TRINITY_DN74738_c0_g1_i1;TRINITY_DN19759_c0_g1_i1;TRINITY_DN11150_c0_g3_i1;TRINITY_DN5032_c0_g2_i1;TRINITY_DN14946_c0_g2_i1;TRINITY_DN68880_c0_g1_i1;TRINITY_DN5032_c0_g1_i1;TRINITY_DN29425_c0_g3_i1;TRINITY_DN14946_c0_g3_i1;TRINITY_DN11150_c0_g1_i1;TRINITY_DN11150_c0_g2_i1
ENSMUSG00000056515	TRINITY_DN3706_c0_g2_i1;TRINITY_DN3706_c0_g2_i2;TRINITY_DN70653_c0_g1_i1;TRINITY_DN19235_c0_g1_i1;TRINITY_DN19707_c0_g1_i1;TRINITY_DN19707_c0_g2_i1;TRINITY_DN19707_c0_g1_i2;TRINITY_DN19235_c0_g2_i1
ENSMUSG00000060512	TRINITY_DN55898_c0_g1_i1;TRINITY_DN67061_c0_g1_i1;TRINITY_DN8298_c0_g2_i1;TRINITY_DN15288_c0_g1_i1;TRINITY_DN19737_c0_g1_i1;TRINITY_DN13689_c0_g1_i1;TRINITY_DN25247_c0_g1_i1;TRINITY_DN22579_c0_g1_i1
ENSMUSG00000086298	TRINITY_DN16302_c0_g1_i1;TRINITY_DN19730_c0_g2_i1;TRINITY_DN46712_c0_g1_i1;TRINITY_DN19730_c0_g1_i1;TRINITY_DN19730_c0_g3_i1;TRINITY_DN52327_c0_g1_i1
ENSMUSG00000030737	TRINITY_DN19779_c0_g1_i1;TRINITY_DN55123_c2_g1_i1;TRINITY_DN19779_c0_g2_i1;TRINITY_DN14197_c3_g1_i1;TRINITY_DN22150_c2_g1_i1;TRINITY_DN19201_c0_g1_i1;TRINITY_DN36407_c0_g1_i1;TRINITY_DN19779_c0_g3_i1;TRINITY_DN2569_c4_g1_i1
ENSMUSG00000022771	TRINITY_DN6934_c1_g2_i1;TRINITY_DN3300_c0_g1_i2;TRINITY_DN19789_c0_g1_i1;TRINITY_DN85894_c0_g1_i1;TRINITY_DN7143_c0_g2_i1;TRINITY_DN3300_c0_g1_i1
ENSMUSG00000086166	TRINITY_DN45334_c0_g1_i1;TRINITY_DN11693_c0_g1_i1;TRINITY_DN89302_c0_g1_i1;TRINITY_DN30549_c0_g2_i1;TRINITY_DN44470_c0_g2_i1;TRINITY_DN32372_c0_g1_i1;TRINITY_DN21327_c0_g1_i1;TRINITY_DN44470_c0_g4_i1;TRINITY_DN5140_c0_g1_i1;TRINITY_DN5140_c0_g3_i1;TRINITY_DN30549_c0_g1_i1;TRINITY_DN13280_c0_g3_i1;TRINITY_DN13280_c0_g2_i1;TRINITY_DN44470_c0_g1_i2;TRINITY_DN5140_c0_g2_i1;TRINITY_DN19722_c0_g1_i1;TR…
ENSMUSG00000038602	TRINITY_DN67609_c0_g1_i1;TRINITY_DN71436_c0_g1_i1;TRINITY_DN41105_c0_g1_i1;TRINITY_DN2853_c0_g2_i2;TRINITY_DN2146_c2_g1_i1;TRINITY_DN2375_c0_g1_i2;TRINITY_DN41105_c0_g1_i2;TRINITY_DN69040_c0_g1_i1;TRINITY_DN62376_c0_g1_i1;TRINITY_DN2853_c0_g2_i1;TRINITY_DN1775_c0_g1_i3;TRINITY_DN196_c5_g1_i1;TRINITY_DN2375_c0_g1_i1;TRINITY_DN1775_c0_g1_i1;TRINITY_DN85788_c0_g1_i1;TRINITY_DN69676_c0_g1_i1;TRINITY_…
ENSMUSG00000067028	TRINITY_DN2961_c0_g2_i4;TRINITY_DN4166_c0_g1_i2;TRINITY_DN4166_c0_g1_i7;TRINITY_DN167_c4_g3_i1;TRINITY_DN9156_c0_g1_i1;TRINITY_DN19775_c1_g1_i1;TRINITY_DN4166_c0_g1_i5;TRINITY_DN303_c0_g1_i2;TRINITY_DN879_c0_g4_i1;TRINITY_DN1364_c0_g1_i1;TRINITY_DN33132_c0_g1_i1;TRINITY_DN82987_c0_g1_i1
ENSMUSG00000029202	TRINITY_DN10200_c1_g1_i2;TRINITY_DN34646_c0_g1_i1;TRINITY_DN27523_c0_g1_i1;TRINITY_DN10200_c1_g2_i2;TRINITY_DN34646_c0_g1_i2;TRINITY_DN1506_c2_g1_i1;TRINITY_DN64224_c0_g1_i1;TRINITY_DN1742_c0_g3_i1;TRINITY_DN23353_c0_g1_i1;TRINITY_DN19749_c0_g1_i1;TRINITY_DN63367_c0_g1_i1;TRINITY_DN80454_c0_g1_i1;TRINITY_DN53926_c0_g1_i1;TRINITY_DN8281_c0_g1_i1;TRINITY_DN1506_c2_g1_i2;TRINITY_DN3893_c0_g2_i2;TRIN…
ENSMUSG00000024811	TRINITY_DN19708_c0_g3_i1;TRINITY_DN25841_c0_g4_i1;TRINITY_DN19708_c0_g1_i1;TRINITY_DN25841_c0_g1_i1;TRINITY_DN6949_c0_g2_i1;TRINITY_DN27528_c0_g1_i1;TRINITY_DN25841_c0_g2_i1;TRINITY_DN9489_c1_g1_i1;TRINITY_DN25841_c0_g3_i1;TRINITY_DN19708_c0_g2_i1;TRINITY_DN57897_c0_g1_i1
ENSMUSG00000024769	TRINITY_DN1980_c3_g1_i2;TRINITY_DN68569_c0_g1_i1;TRINITY_DN3254_c3_g2_i1;TRINITY_DN17867_c0_g1_i1;TRINITY_DN4403_c0_g1_i1;TRINITY_DN17867_c0_g3_i1;TRINITY_DN17867_c0_g6_i1;TRINITY_DN17867_c0_g5_i1;TRINITY_DN14612_c0_g1_i1;TRINITY_DN19733_c0_g1_i1;TRINITY_DN17867_c0_g4_i1;TRINITY_DN19733_c0_g2_i1
ENSMUSG00000030067	TRINITY_DN19745_c0_g2_i2;TRINITY_DN21005_c0_g4_i1;TRINITY_DN28591_c0_g2_i1;TRINITY_DN83644_c0_g1_i1;TRINITY_DN1610_c0_g1_i1;TRINITY_DN5138_c0_g3_i1;TRINITY_DN22955_c0_g1_i4;TRINITY_DN59038_c0_g1_i1;TRINITY_DN76451_c0_g1_i1;TRINITY_DN37696_c0_g3_i1;TRINITY_DN37696_c0_g1_i1;TRINITY_DN29948_c0_g7_i1;TRINITY_DN2569_c1_g1_i1;TRINITY_DN4677_c2_g1_i1;TRINITY_DN22955_c0_g2_i1;TRINITY_DN8886_c0_g1_i1;TRIN…
ENSMUSG00000006191	TRINITY_DN2663_c0_g1_i1;TRINITY_DN32058_c0_g1_i1;TRINITY_DN3254_c1_g1_i1;TRINITY_DN19713_c0_g1_i1;TRINITY_DN8300_c0_g2_i1;TRINITY_DN6502_c0_g3_i1;TRINITY_DN50864_c0_g1_i1;TRINITY_DN37142_c0_g2_i1;TRINITY_DN4208_c0_g1_i20;TRINITY_DN76697_c0_g1_i1;TRINITY_DN43244_c0_g1_i1;TRINITY_DN67930_c0_g1_i1;TRINITY_DN87_c3_g4_i3;TRINITY_DN32562_c0_g1_i1;TRINITY_DN76934_c0_g1_i1;TRINITY_DN30072_c0_g2_i1;TRINIT…
ENSMUSG00000021745	TRINITY_DN527_c1_g1_i1;TRINITY_DN1688_c1_g1_i1;TRINITY_DN27864_c0_g1_i1;TRINITY_DN88396_c0_g1_i1;TRINITY_DN74049_c0_g1_i1;TRINITY_DN19774_c0_g1_i1;TRINITY_DN18008_c0_g1_i1;TRINITY_DN78180_c0_g1_i1;TRINITY_DN74946_c0_g1_i1;TRINITY_DN1608_c0_g2_i1;TRINITY_DN7055_c0_g6_i1;TRINITY_DN80742_c0_g1_i1;TRINITY_DN1821_c0_g2_i1;TRINITY_DN25754_c1_g3_i1;TRINITY_DN1831_c0_g1_i8;TRINITY_DN1782_c3_g1_i1;TRINITY…
ENSMUSG00000061576	TRINITY_DN66149_c0_g1_i1;TRINITY_DN2943_c2_g2_i1;TRINITY_DN3369_c1_g1_i1;TRINITY_DN22677_c0_g1_i1;TRINITY_DN8856_c0_g1_i1;TRINITY_DN2943_c2_g1_i1;TRINITY_DN19780_c0_g4_i1;TRINITY_DN2943_c0_g2_i1;TRINITY_DN19780_c0_g3_i1;TRINITY_DN78748_c0_g1_i1;TRINITY_DN19780_c0_g1_i1;TRINITY_DN28608_c0_g1_i1;TRINITY_DN2943_c2_g2_i2;TRINITY_DN51735_c0_g1_i1;TRINITY_DN50579_c0_g1_i1;TRINITY_DN17692_c0_g2_i1;TRINI…
ENSMUSG00000022228	TRINITY_DN19758_c0_g1_i1;TRINITY_DN55822_c0_g1_i1;TRINITY_DN19758_c0_g1_i2
ENSMUSG00000020152	TRINITY_DN19757_c0_g2_i1;TRINITY_DN19757_c0_g2_i2;TRINITY_DN31799_c0_g1_i1;TRINITY_DN19757_c0_g1_i1;TRINITY_DN19757_c0_g3_i1;TRINITY_DN31799_c0_g2_i1;TRINITY_DN55765_c0_g1_i1;TRINITY_DN2551_c0_g2_i1;TRINITY_DN59683_c0_g1_i1
ENSMUSG00000025855	TRINITY_DN18241_c0_g1_i1;TRINITY_DN19776_c0_g5_i1;TRINITY_DN19776_c0_g4_i1;TRINITY_DN40885_c0_g1_i7;TRINITY_DN19776_c0_g3_i3;TRINITY_DN74947_c0_g1_i1;TRINITY_DN19776_c0_g3_i1;TRINITY_DN40885_c0_g1_i6;TRINITY_DN19776_c0_g3_i2
ENSMUSG00000025857	TRINITY_DN19776_c0_g2_i1;TRINITY_DN19776_c0_g2_i2;TRINITY_DN19776_c0_g1_i1
ENSMUSG00000039706	TRINITY_DN82734_c0_g1_i1;TRINITY_DN19776_c1_g1_i1;TRINITY_DN82586_c0_g1_i1;TRINITY_DN50238_c0_g1_i1;TRINITY_DN11381_c0_g2_i1;TRINITY_DN7937_c1_g1_i1;TRINITY_DN5358_c0_g2_i1;TRINITY_DN72975_c0_g1_i1;TRINITY_DN11381_c0_g1_i1;TRINITY_DN5358_c0_g1_i1;TRINITY_DN5358_c0_g1_i2;TRINITY_DN24685_c0_g1_i1;TRINITY_DN11381_c0_g2_i2;TRINITY_DN30290_c0_g2_i1;TRINITY_DN77232_c0_g1_i1;TRINITY_DN30671_c0_g1_i1
ENSMUSG00000097098	TRINITY_DN19720_c1_g1_i1;TRINITY_DN11595_c0_g1_i1;TRINITY_DN60783_c0_g1_i1;TRINITY_DN42677_c0_g1_i1;TRINITY_DN1775_c4_g1_i1;TRINITY_DN79647_c0_g1_i1;TRINITY_DN3365_c0_g3_i1;TRINITY_DN322_c1_g1_i1;TRINITY_DN19720_c1_g2_i1
ENSMUSG00000066880	TRINITY_DN81295_c0_g1_i1;TRINITY_DN69398_c0_g1_i1;TRINITY_DN19782_c0_g1_i1;TRINITY_DN22134_c0_g1_i1;TRINITY_DN70642_c0_g1_i1;TRINITY_DN63218_c0_g1_i1
ENSMUSG00000114854	TRINITY_DN73064_c0_g1_i1;TRINITY_DN31867_c1_g6_i1;TRINITY_DN31867_c1_g1_i1;TRINITY_DN27356_c0_g6_i1;TRINITY_DN71332_c0_g1_i1;TRINITY_DN39010_c0_g1_i1;TRINITY_DN74377_c0_g1_i1;TRINITY_DN27356_c0_g1_i1;TRINITY_DN27356_c0_g5_i1;TRINITY_DN66940_c0_g1_i1;TRINITY_DN31867_c1_g7_i1;TRINITY_DN30553_c0_g1_i1;TRINITY_DN80939_c0_g1_i1;TRINITY_DN44372_c0_g1_i1;TRINITY_DN18270_c0_g1_i1;TRINITY_DN45545_c0_g1_i1…
ENSMUSG00000039904	TRINITY_DN19700_c0_g1_i1;TRINITY_DN26525_c0_g3_i1;TRINITY_DN26525_c0_g2_i1;TRINITY_DN26525_c0_g1_i1;TRINITY_DN19700_c0_g2_i1
ENSMUSG00000042744	TRINITY_DN3699_c0_g1_i2;TRINITY_DN85496_c0_g1_i1;TRINITY_DN33258_c0_g1_i1;TRINITY_DN930_c4_g1_i1;TRINITY_DN27303_c0_g1_i2;TRINITY_DN19764_c0_g1_i1;TRINITY_DN22243_c0_g1_i1;TRINITY_DN79896_c0_g1_i1;TRINITY_DN3699_c0_g2_i1;TRINITY_DN3699_c0_g5_i1;TRINITY_DN3699_c0_g3_i1;TRINITY_DN78048_c0_g1_i1;TRINITY_DN5164_c0_g5_i1;TRINITY_DN82418_c0_g1_i1;TRINITY_DN3046_c1_g2_i1;TRINITY_DN59392_c0_g1_i1;TRINITY…
ENSMUSG00000006717	TRINITY_DN1813_c0_g1_i2;TRINITY_DN1813_c0_g2_i1;TRINITY_DN2772_c7_g1_i1;TRINITY_DN120_c9_g1_i1;TRINITY_DN19770_c0_g1_i1
ENSMUSG00000084239	TRINITY_DN19770_c0_g2_i1
ENSMUSG00000047369	TRINITY_DN28258_c0_g1_i1;TRINITY_DN74699_c0_g1_i1;TRINITY_DN13779_c0_g3_i1;TRINITY_DN9949_c0_g1_i1;TRINITY_DN8441_c0_g1_i2;TRINITY_DN13779_c0_g4_i1;TRINITY_DN43351_c0_g1_i1;TRINITY_DN8441_c0_g1_i1;TRINITY_DN654_c0_g2_i1;TRINITY_DN146_c0_g2_i1;TRINITY_DN7595_c0_g2_i1;TRINITY_DN523_c0_g2_i1;TRINITY_DN13779_c0_g2_i1;TRINITY_DN6700_c0_g2_i1;TRINITY_DN81035_c0_g1_i1;TRINITY_DN19769_c0_g2_i1;TRINITY_DN…
ENSMUSG00000030545	TRINITY_DN19736_c0_g4_i1;TRINITY_DN3669_c5_g1_i1;TRINITY_DN19736_c0_g2_i1;TRINITY_DN19736_c0_g3_i1;TRINITY_DN19736_c0_g1_i1;TRINITY_DN3669_c1_g2_i1
ENSMUSG00000100666	TRINITY_DN57473_c0_g1_i1;TRINITY_DN4821_c0_g1_i1;TRINITY_DN6486_c0_g2_i1;TRINITY_DN82313_c0_g1_i1;TRINITY_DN16755_c1_g1_i1;TRINITY_DN3475_c1_g1_i1;TRINITY_DN19787_c0_g2_i1;TRINITY_DN19787_c0_g1_i1;TRINITY_DN59857_c0_g1_i1;TRINITY_DN9678_c1_g1_i1;TRINITY_DN17452_c1_g2_i1;TRINITY_DN9319_c0_g1_i1;TRINITY_DN5738_c5_g1_i1;TRINITY_DN12986_c3_g1_i1;TRINITY_DN24477_c0_g1_i1;TRINITY_DN75160_c0_g1_i1;TRINI…
ENSMUSG00000049658	TRINITY_DN19527_c0_g1_i1;TRINITY_DN57889_c0_g2_i1;TRINITY_DN69835_c0_g1_i1;TRINITY_DN3662_c3_g1_i1;TRINITY_DN77846_c0_g1_i1;TRINITY_DN57889_c0_g1_i1;TRINITY_DN15585_c4_g1_i1;TRINITY_DN12756_c0_g2_i1;TRINITY_DN65825_c0_g1_i1;TRINITY_DN72016_c0_g1_i1;TRINITY_DN19527_c0_g2_i1;TRINITY_DN19787_c0_g3_i1;TRINITY_DN48858_c0_g1_i1;TRINITY_DN86234_c0_g1_i1
ENSMUSG00000020600	TRINITY_DN85639_c0_g1_i1;TRINITY_DN22797_c0_g4_i1;TRINITY_DN73681_c0_g1_i1;TRINITY_DN49769_c0_g1_i1;TRINITY_DN42849_c0_g1_i1;TRINITY_DN1062_c1_g1_i1;TRINITY_DN33092_c0_g1_i1;TRINITY_DN520_c1_g1_i1;TRINITY_DN78183_c0_g1_i1;TRINITY_DN17656_c0_g1_i1;TRINITY_DN82249_c0_g1_i1;TRINITY_DN19781_c0_g1_i1;TRINITY_DN73530_c0_g1_i1;TRINITY_DN55842_c0_g1_i1;TRINITY_DN47_c5_g2_i1;TRINITY_DN17590_c0_g1_i1;TRINI…
ENSMUSG00000003153	TRINITY_DN5961_c0_g2_i1;TRINITY_DN17926_c1_g4_i1;TRINITY_DN9676_c0_g1_i1;TRINITY_DN5961_c0_g1_i1;TRINITY_DN85332_c0_g1_i1;TRINITY_DN17926_c1_g1_i2;TRINITY_DN19704_c0_g1_i1;TRINITY_DN9676_c0_g3_i1;TRINITY_DN22185_c2_g1_i1;TRINITY_DN11723_c0_g1_i1;TRINITY_DN88979_c0_g1_i1;TRINITY_DN17926_c1_g2_i1;TRINITY_DN19704_c0_g1_i2;TRINITY_DN9676_c0_g2_i1;TRINITY_DN11723_c0_g2_i1;TRINITY_DN73838_c0_g1_i1;TRIN…
ENSMUSG00000112210	TRINITY_DN81799_c0_g1_i1;TRINITY_DN88103_c0_g1_i1;TRINITY_DN19792_c0_g1_i1
ENSMUSG00000052632	TRINITY_DN68205_c0_g1_i1;TRINITY_DN68124_c0_g1_i1;TRINITY_DN474_c0_g2_i1;TRINITY_DN83883_c0_g1_i1;TRINITY_DN7378_c1_g1_i1;TRINITY_DN68643_c0_g1_i1;TRINITY_DN12022_c0_g1_i1;TRINITY_DN69349_c0_g1_i1;TRINITY_DN4542_c1_g6_i1;TRINITY_DN12022_c0_g3_i1;TRINITY_DN3140_c0_g4_i2;TRINITY_DN133_c4_g1_i1;TRINITY_DN140_c8_g1_i1;TRINITY_DN1087_c0_g2_i1;TRINITY_DN12556_c0_g2_i1;TRINITY_DN1474_c5_g1_i1;TRINITY_DN…
ENSMUSG00000023403	TRINITY_DN18979_c0_g1_i1;TRINITY_DN42086_c0_g4_i1;TRINITY_DN19727_c3_g1_i1
ENSMUSG00000038351	TRINITY_DN68439_c0_g1_i1;TRINITY_DN101_c2_g3_i3;TRINITY_DN20755_c0_g1_i1;TRINITY_DN18297_c0_g2_i1;TRINITY_DN697_c0_g3_i1;TRINITY_DN101_c2_g3_i2;TRINITY_DN53946_c0_g1_i2;TRINITY_DN20755_c0_g2_i1;TRINITY_DN12256_c0_g1_i1;TRINITY_DN27535_c5_g1_i1;TRINITY_DN16374_c0_g2_i1;TRINITY_DN47575_c0_g1_i1;TRINITY_DN70942_c0_g1_i1;TRINITY_DN18297_c0_g1_i1;TRINITY_DN9597_c0_g2_i1;TRINITY_DN35234_c0_g1_i1;TRINIT…
ENSMUSG00000106144	TRINITY_DN19727_c1_g1_i2;TRINITY_DN19727_c1_g1_i1
ENSMUSG00000030032	TRINITY_DN16734_c0_g3_i1;TRINITY_DN16734_c0_g1_i1;TRINITY_DN163_c0_g1_i2;TRINITY_DN19727_c2_g1_i2;TRINITY_DN58845_c0_g1_i1;TRINITY_DN80936_c0_g1_i1;TRINITY_DN163_c0_g1_i1;TRINITY_DN16734_c0_g2_i1;TRINITY_DN19727_c2_g1_i1;TRINITY_DN2143_c4_g1_i1;TRINITY_DN86209_c0_g1_i1;TRINITY_DN163_c0_g1_i3
ENSMUSG00000073802	TRINITY_DN25221_c0_g1_i1;TRINITY_DN46231_c0_g1_i1;TRINITY_DN34631_c0_g1_i1;TRINITY_DN19702_c0_g1_i1
ENSMUSG00000028057	TRINITY_DN15772_c0_g2_i1;TRINITY_DN16091_c1_g1_i1;TRINITY_DN16091_c1_g3_i1;TRINITY_DN15772_c0_g3_i1;TRINITY_DN396_c4_g1_i1;TRINITY_DN19765_c0_g1_i1;TRINITY_DN16091_c1_g2_i1;TRINITY_DN3887_c0_g1_i1;TRINITY_DN15772_c0_g4_i1;TRINITY_DN396_c4_g1_i4;TRINITY_DN3887_c0_g4_i1;TRINITY_DN396_c4_g1_i2;TRINITY_DN3887_c0_g2_i1;TRINITY_DN6953_c2_g2_i1;TRINITY_DN3887_c0_g3_i1;TRINITY_DN19765_c0_g2_i1;TRINITY_DN…
ENSMUSG00000041607	TRINITY_DN5750_c0_g1_i2;TRINITY_DN55483_c0_g1_i1;TRINITY_DN44100_c0_g1_i1;TRINITY_DN235_c0_g2_i1;TRINITY_DN235_c0_g1_i2;TRINITY_DN235_c0_g1_i7;TRINITY_DN11019_c0_g3_i1;TRINITY_DN235_c0_g1_i1;TRINITY_DN3490_c0_g2_i1;TRINITY_DN27356_c0_g4_i1;TRINITY_DN235_c0_g1_i6;TRINITY_DN235_c0_g1_i4;TRINITY_DN235_c0_g3_i1;TRINITY_DN5750_c0_g1_i3;TRINITY_DN25348_c0_g1_i1;TRINITY_DN20428_c0_g1_i1;TRINITY_DN5750_c…
ENSMUSG00000046034	TRINITY_DN32359_c0_g1_i1;TRINITY_DN871_c0_g9_i1;TRINITY_DN48904_c0_g2_i1;TRINITY_DN871_c0_g1_i2;TRINITY_DN18694_c1_g1_i1;TRINITY_DN68004_c0_g1_i1;TRINITY_DN871_c0_g1_i6;TRINITY_DN871_c0_g7_i1;TRINITY_DN3945_c0_g1_i1;TRINITY_DN871_c0_g4_i1;TRINITY_DN8317_c0_g1_i1;TRINITY_DN55304_c0_g1_i1;TRINITY_DN66970_c0_g1_i1;TRINITY_DN32359_c0_g1_i2;TRINITY_DN43447_c0_g4_i1;TRINITY_DN5547_c0_g2_i1;TRINITY_DN19…
ENSMUSG00000026950	TRINITY_DN58577_c0_g1_i1;TRINITY_DN66559_c0_g1_i1;TRINITY_DN29909_c0_g1_i2;TRINITY_DN34465_c0_g1_i1;TRINITY_DN19507_c0_g5_i1;TRINITY_DN85104_c0_g1_i1;TRINITY_DN19786_c0_g1_i1;TRINITY_DN8279_c3_g1_i1;TRINITY_DN48328_c0_g2_i1;TRINITY_DN5001_c4_g1_i1;TRINITY_DN29909_c0_g1_i1;TRINITY_DN449_c3_g1_i1;TRINITY_DN449_c3_g6_i1;TRINITY_DN19507_c0_g6_i1;TRINITY_DN19367_c2_g1_i1;TRINITY_DN10114_c0_g1_i1;TRINI…
ENSMUSG00000035934	TRINITY_DN31602_c1_g1_i1;TRINITY_DN31465_c0_g2_i4;TRINITY_DN10374_c0_g1_i1;TRINITY_DN25389_c0_g1_i1;TRINITY_DN24036_c0_g1_i1;TRINITY_DN9643_c0_g2_i1;TRINITY_DN71923_c0_g1_i1;TRINITY_DN21900_c0_g1_i1;TRINITY_DN18718_c0_g1_i1;TRINITY_DN67378_c0_g1_i1;TRINITY_DN38703_c0_g1_i1;TRINITY_DN19333_c0_g2_i1;TRINITY_DN12930_c0_g1_i1;TRINITY_DN59322_c0_g1_i1;TRINITY_DN9643_c0_g1_i2;TRINITY_DN3920_c0_g2_i1;TR…
ENSMUSG00000029817	TRINITY_DN19705_c0_g1_i1;TRINITY_DN19705_c0_g3_i1;TRINITY_DN527_c0_g2_i1;TRINITY_DN19705_c0_g2_i1
ENSMUSG00000115727	TRINITY_DN19717_c0_g1_i1
ENSMUSG00000031938	TRINITY_DN19763_c0_g1_i1;TRINITY_DN55075_c0_g1_i1;TRINITY_DN73375_c0_g1_i1;TRINITY_DN19763_c0_g2_i1
ENSMUSG00000111970	TRINITY_DN36154_c0_g2_i1;TRINITY_DN36154_c0_g1_i1;TRINITY_DN19743_c0_g1_i1;TRINITY_DN84032_c0_g1_i1;TRINITY_DN41780_c0_g1_i1;TRINITY_DN19743_c0_g2_i1
ENSMUSG00000023007	TRINITY_DN6322_c0_g4_i1;TRINITY_DN6322_c0_g2_i1;TRINITY_DN59753_c0_g1_i1;TRINITY_DN80743_c0_g1_i1;TRINITY_DN7052_c0_g1_i1;TRINITY_DN51177_c0_g1_i1;TRINITY_DN6322_c0_g3_i1;TRINITY_DN6322_c0_g5_i1;TRINITY_DN6322_c0_g1_i1;TRINITY_DN6322_c0_g1_i2;TRINITY_DN7052_c0_g1_i2;TRINITY_DN47684_c0_g1_i1;TRINITY_DN19747_c0_g1_i1
ENSMUSG00000048399	TRINITY_DN5768_c3_g2_i1;TRINITY_DN0_c2_g1_i1;TRINITY_DN0_c2_g2_i1;TRINITY_DN4810_c5_g1_i1
ENSMUSG00000010911	TRINITY_DN0_c11_g1_i1;TRINITY_DN76338_c0_g1_i1
ENSMUSG00000029804	TRINITY_DN70962_c0_g1_i1;TRINITY_DN4231_c0_g1_i3;TRINITY_DN2379_c0_g1_i2;TRINITY_DN82789_c0_g1_i1;TRINITY_DN0_c0_g1_i1;TRINITY_DN34775_c0_g2_i1;TRINITY_DN68533_c0_g1_i1;TRINITY_DN77894_c0_g1_i1;TRINITY_DN34775_c0_g1_i1;TRINITY_DN1262_c2_g1_i1;TRINITY_DN18216_c0_g1_i1;TRINITY_DN34775_c0_g3_i1;TRINITY_DN0_c0_g1_i2
ENSMUSG00000034391	TRINITY_DN349_c0_g2_i4;TRINITY_DN18385_c0_g1_i1;TRINITY_DN73589_c0_g1_i1;TRINITY_DN0_c5_g1_i1;TRINITY_DN349_c0_g2_i5
ENSMUSG00000106218	TRINITY_DN24430_c1_g1_i1;TRINITY_DN2537_c1_g1_i2;TRINITY_DN554_c0_g2_i3;TRINITY_DN24430_c1_g1_i2;TRINITY_DN5743_c0_g1_i1;TRINITY_DN8722_c0_g1_i1;TRINITY_DN7720_c0_g1_i2;TRINITY_DN554_c0_g2_i2;TRINITY_DN0_c10_g1_i1;TRINITY_DN554_c0_g2_i11;TRINITY_DN49819_c1_g1_i1;TRINITY_DN554_c0_g2_i10;TRINITY_DN2292_c5_g1_i1;TRINITY_DN5510_c4_g3_i1;TRINITY_DN861_c3_g1_i1;TRINITY_DN4267_c0_g1_i1;TRINITY_DN5510_c1…
ENSMUSG00000033386	TRINITY_DN13080_c0_g2_i1;TRINITY_DN0_c4_g1_i1;TRINITY_DN3628_c2_g1_i1;TRINITY_DN750_c2_g1_i1;TRINITY_DN36270_c0_g2_i1
ENSMUSG00000103649	TRINITY_DN11289_c3_g1_i1;TRINITY_DN67760_c0_g1_i1;TRINITY_DN42501_c3_g1_i1;TRINITY_DN50216_c4_g1_i1;TRINITY_DN0_c3_g3_i1
ENSMUSG00000085792	TRINITY_DN2467_c0_g1_i5;TRINITY_DN0_c1_g2_i2;TRINITY_DN1031_c0_g1_i1;TRINITY_DN2467_c0_g2_i1;TRINITY_DN2467_c0_g1_i4;TRINITY_DN49_c0_g1_i1;TRINITY_DN0_c1_g1_i1;TRINITY_DN801_c0_g1_i2;TRINITY_DN0_c1_g2_i1
ENSMUSG00000046318	TRINITY_DN815_c1_g1_i1;TRINITY_DN0_c1_g4_i1;TRINITY_DN30098_c0_g1_i1;TRINITY_DN14860_c0_g2_i1;TRINITY_DN20633_c0_g1_i1;TRINITY_DN15593_c9_g1_i1;TRINITY_DN54949_c0_g1_i1;TRINITY_DN1978_c3_g1_i1;TRINITY_DN75762_c0_g1_i1;TRINITY_DN32389_c5_g1_i1;TRINITY_DN46197_c3_g1_i1;TRINITY_DN20633_c0_g2_i1;TRINITY_DN45811_c0_g1_i1;TRINITY_DN86046_c0_g1_i1;TRINITY_DN86260_c0_g1_i1;TRINITY_DN29659_c0_g2_i1;TRINIT…
ENSMUSG00000036561	TRINITY_DN41628_c0_g1_i1;TRINITY_DN8795_c0_g1_i1;TRINITY_DN0_c8_g1_i1;TRINITY_DN16052_c1_g1_i2;TRINITY_DN8795_c0_g3_i1;TRINITY_DN8795_c0_g3_i6;TRINITY_DN8795_c0_g3_i5;TRINITY_DN75586_c0_g1_i1;TRINITY_DN8795_c0_g3_i7;TRINITY_DN8795_c0_g3_i8;TRINITY_DN8795_c0_g3_i4;TRINITY_DN8795_c0_g3_i2;TRINITY_DN74053_c0_g1_i1;TRINITY_DN39095_c0_g1_i1;TRINITY_DN57543_c0_g1_i1;TRINITY_DN40276_c0_g1_i1
ENSMUSG00000067629	TRINITY_DN56323_c0_g2_i1;TRINITY_DN83455_c0_g1_i1;TRINITY_DN88834_c0_g1_i1;TRINITY_DN33950_c1_g3_i1;TRINITY_DN33950_c2_g2_i1;TRINITY_DN59_c0_g1_i1;TRINITY_DN24625_c0_g2_i1;TRINITY_DN24116_c0_g2_i1;TRINITY_DN75281_c0_g1_i1;TRINITY_DN33950_c1_g1_i1;TRINITY_DN43135_c0_g1_i1;TRINITY_DN56323_c0_g1_i1;TRINITY_DN33950_c1_g1_i2;TRINITY_DN70689_c0_g1_i1;TRINITY_DN24625_c0_g1_i1;TRINITY_DN67788_c0_g1_i1;TR…
ENSMUSG00000014039	TRINITY_DN85726_c0_g1_i1;TRINITY_DN52744_c0_g1_i1;TRINITY_DN75407_c0_g1_i1;TRINITY_DN9_c1_g1_i2
ENSMUSG00000114230	TRINITY_DN47_c0_g1_i6;TRINITY_DN47_c0_g1_i2;TRINITY_DN47_c0_g1_i11
ENSMUSG00000043241	TRINITY_DN6567_c0_g1_i1;TRINITY_DN75275_c0_g1_i1;TRINITY_DN71881_c0_g1_i1;TRINITY_DN65265_c0_g1_i1;TRINITY_DN47_c0_g1_i9;TRINITY_DN47_c0_g1_i1;TRINITY_DN2697_c2_g1_i1
ENSMUSG00000032064	TRINITY_DN13464_c0_g1_i1;TRINITY_DN13104_c0_g1_i1;TRINITY_DN17500_c0_g1_i2;TRINITY_DN13464_c0_g3_i1;TRINITY_DN28990_c0_g2_i1;TRINITY_DN18213_c1_g1_i3;TRINITY_DN28990_c0_g1_i1;TRINITY_DN18213_c1_g3_i2;TRINITY_DN18213_c1_g2_i1;TRINITY_DN13464_c0_g2_i1;TRINITY_DN47_c0_g2_i1;TRINITY_DN7440_c0_g2_i1;TRINITY_DN9139_c0_g1_i1;TRINITY_DN18213_c1_g3_i1;TRINITY_DN17500_c0_g1_i1;TRINITY_DN75307_c0_g1_i1;TRIN…
ENSMUSG00000021895	TRINITY_DN4327_c6_g1_i1;TRINITY_DN27_c0_g3_i1;TRINITY_DN19579_c0_g1_i1;TRINITY_DN13953_c3_g1_i1;TRINITY_DN39433_c0_g1_i1;TRINITY_DN48998_c0_g1_i1;TRINITY_DN37073_c0_g1_i1;TRINITY_DN23015_c3_g1_i1;TRINITY_DN45313_c0_g1_i1;TRINITY_DN19579_c0_g2_i1;TRINITY_DN63912_c0_g1_i1;TRINITY_DN15718_c3_g2_i1;TRINITY_DN39433_c0_g2_i1;TRINITY_DN15629_c3_g6_i1;TRINITY_DN23995_c0_g1_i1;TRINITY_DN48262_c0_g1_i1;TRI…
ENSMUSG00000042105	TRINITY_DN66291_c0_g1_i1;TRINITY_DN47_c1_g2_i1;TRINITY_DN18492_c0_g1_i1;TRINITY_DN41021_c0_g1_i1;TRINITY_DN59845_c0_g1_i1;TRINITY_DN6632_c0_g1_i1;TRINITY_DN2376_c0_g2_i1;TRINITY_DN106_c0_g2_i3;TRINITY_DN38866_c0_g1_i1
ENSMUSG00000089743	TRINITY_DN73348_c0_g1_i1;TRINITY_DN3512_c0_g1_i1;TRINITY_DN16068_c2_g2_i2;TRINITY_DN3512_c0_g2_i1;TRINITY_DN47_c1_g1_i1;TRINITY_DN3512_c0_g6_i1;TRINITY_DN3512_c0_g3_i1;TRINITY_DN14168_c0_g2_i1;TRINITY_DN387_c4_g1_i1;TRINITY_DN16068_c2_g2_i1;TRINITY_DN645_c0_g1_i2;TRINITY_DN37505_c1_g1_i1
ENSMUSG00000092412	TRINITY_DN13124_c0_g7_i1;TRINITY_DN65_c1_g1_i1;TRINITY_DN81184_c0_g1_i1
ENSMUSG00000086971	TRINITY_DN762_c3_g2_i1;TRINITY_DN937_c0_g1_i1;TRINITY_DN17709_c2_g1_i1;TRINITY_DN937_c0_g1_i2;TRINITY_DN5735_c0_g1_i1;TRINITY_DN762_c3_g2_i2;TRINITY_DN30290_c1_g3_i3;TRINITY_DN65_c0_g1_i1;TRINITY_DN762_c3_g1_i2;TRINITY_DN908_c2_g1_i1
ENSMUSG00000032174	TRINITY_DN33636_c5_g1_i1;TRINITY_DN67802_c0_g1_i1;TRINITY_DN57_c11_g1_i1;TRINITY_DN77607_c0_g1_i1;TRINITY_DN446_c1_g1_i1
ENSMUSG00000029456	TRINITY_DN53596_c0_g1_i1;TRINITY_DN57_c10_g1_i1;TRINITY_DN30138_c0_g1_i1;TRINITY_DN2317_c0_g2_i1;TRINITY_DN22091_c0_g1_i1
ENSMUSG00000116976	TRINITY_DN57_c3_g1_i1;TRINITY_DN9635_c0_g2_i1;TRINITY_DN28257_c0_g1_i1;TRINITY_DN9042_c0_g1_i1;TRINITY_DN28333_c1_g1_i1;TRINITY_DN20330_c0_g4_i1;TRINITY_DN19248_c4_g1_i1;TRINITY_DN9042_c0_g1_i6;TRINITY_DN9042_c0_g1_i2;TRINITY_DN5968_c2_g1_i1;TRINITY_DN5157_c1_g1_i1;TRINITY_DN9042_c0_g1_i3
ENSMUSG00000072878	TRINITY_DN57_c9_g1_i1;TRINITY_DN85657_c0_g1_i1
ENSMUSG00000042451	TRINITY_DN2702_c2_g1_i1;TRINITY_DN1236_c0_g2_i4;TRINITY_DN1236_c0_g4_i2;TRINITY_DN57_c7_g1_i1;TRINITY_DN1236_c0_g2_i1;TRINITY_DN1236_c0_g2_i2
ENSMUSG00000061603	TRINITY_DN57_c2_g2_i3;TRINITY_DN87520_c0_g1_i1;TRINITY_DN57_c2_g2_i2;TRINITY_DN48612_c1_g1_i1;TRINITY_DN72022_c0_g1_i1;TRINITY_DN903_c1_g1_i2;TRINITY_DN11157_c0_g6_i1;TRINITY_DN11157_c0_g4_i1;TRINITY_DN68204_c0_g1_i1;TRINITY_DN903_c1_g1_i1;TRINITY_DN57_c2_g2_i1;TRINITY_DN11157_c0_g2_i1;TRINITY_DN20831_c0_g2_i1;TRINITY_DN11157_c0_g5_i2;TRINITY_DN25598_c0_g1_i1;TRINITY_DN801_c0_g1_i1;TRINITY_DN6837…
ENSMUSG00000085315	TRINITY_DN85932_c0_g1_i1;TRINITY_DN89690_c0_g1_i1;TRINITY_DN625_c0_g2_i1;TRINITY_DN57_c2_g3_i1;TRINITY_DN57_c2_g5_i1
ENSMUSG00000020305	TRINITY_DN55507_c0_g1_i1;TRINITY_DN754_c1_g2_i1;TRINITY_DN1180_c0_g1_i2;TRINITY_DN64723_c0_g1_i1;TRINITY_DN13554_c0_g1_i1;TRINITY_DN37439_c0_g1_i4;TRINITY_DN30_c2_g1_i2;TRINITY_DN14354_c2_g1_i1;TRINITY_DN57_c2_g1_i1;TRINITY_DN73457_c0_g1_i1;TRINITY_DN4871_c0_g1_i1;TRINITY_DN72395_c0_g1_i1;TRINITY_DN59501_c0_g1_i1;TRINITY_DN18694_c0_g7_i1;TRINITY_DN1180_c0_g1_i1;TRINITY_DN14108_c0_g3_i1;TRINITY_DN…
ENSMUSG00000104302	TRINITY_DN57_c2_g4_i1;TRINITY_DN35066_c1_g1_i1;TRINITY_DN19462_c0_g2_i1;TRINITY_DN6834_c0_g6_i1;TRINITY_DN350_c1_g2_i6;TRINITY_DN5983_c3_g1_i1;TRINITY_DN990_c1_g3_i1;TRINITY_DN2573_c1_g1_i1;TRINITY_DN11348_c0_g2_i2;TRINITY_DN65087_c0_g1_i1;TRINITY_DN16965_c1_g1_i1;TRINITY_DN65704_c0_g1_i1;TRINITY_DN13826_c0_g2_i1;TRINITY_DN44505_c1_g1_i1;TRINITY_DN350_c1_g2_i1;TRINITY_DN4286_c0_g3_i1;TRINITY_DN25…
ENSMUSG00000028051	TRINITY_DN60950_c0_g1_i1;TRINITY_DN79885_c0_g1_i1;TRINITY_DN22529_c4_g1_i1;TRINITY_DN32804_c0_g1_i1;TRINITY_DN71_c0_g1_i3
ENSMUSG00000032717	TRINITY_DN71_c4_g1_i1
ENSMUSG00000040838	TRINITY_DN53356_c1_g1_i1;TRINITY_DN71_c4_g2_i1;TRINITY_DN19450_c0_g2_i1;TRINITY_DN688_c0_g3_i1;TRINITY_DN8225_c0_g1_i1
ENSMUSG00000036568	TRINITY_DN1399_c0_g2_i1;TRINITY_DN71_c3_g2_i1;TRINITY_DN1155_c0_g1_i1
ENSMUSG00000034842	TRINITY_DN40109_c0_g1_i1;TRINITY_DN10443_c0_g2_i1;TRINITY_DN10443_c0_g3_i1;TRINITY_DN9267_c0_g2_i1;TRINITY_DN74991_c0_g1_i1;TRINITY_DN34456_c0_g1_i1;TRINITY_DN9267_c0_g1_i1;TRINITY_DN63669_c0_g1_i1;TRINITY_DN57499_c1_g1_i1;TRINITY_DN79271_c0_g1_i1;TRINITY_DN10220_c1_g1_i1;TRINITY_DN44763_c0_g1_i1;TRINITY_DN71_c7_g1_i1;TRINITY_DN40109_c0_g2_i1;TRINITY_DN9375_c0_g1_i1;TRINITY_DN10443_c0_g1_i1;TRINI…
ENSMUSG00000031790	TRINITY_DN63860_c0_g1_i1;TRINITY_DN71_c15_g1_i1
ENSMUSG00000020227	TRINITY_DN88968_c0_g1_i1;TRINITY_DN10393_c5_g1_i1;TRINITY_DN54944_c0_g1_i2;TRINITY_DN71_c13_g1_i1;TRINITY_DN74527_c0_g1_i1
ENSMUSG00000024729	TRINITY_DN19207_c2_g1_i1;TRINITY_DN11125_c0_g1_i1;TRINITY_DN71_c1_g1_i6
ENSMUSG00000027593	TRINITY_DN10393_c2_g2_i1;TRINITY_DN175_c0_g2_i1;TRINITY_DN5121_c0_g1_i1;TRINITY_DN19212_c0_g2_i1;TRINITY_DN16054_c0_g2_i1;TRINITY_DN53191_c0_g1_i1;TRINITY_DN53191_c0_g2_i1;TRINITY_DN23338_c0_g1_i1;TRINITY_DN5121_c0_g1_i3;TRINITY_DN10325_c0_g1_i1;TRINITY_DN71_c17_g1_i1
ENSMUSG00000029299	TRINITY_DN71_c16_g1_i1
ENSMUSG00000021983	TRINITY_DN71_c9_g1_i1;TRINITY_DN70286_c0_g1_i1;TRINITY_DN45268_c0_g2_i1;TRINITY_DN2985_c2_g1_i1;TRINITY_DN45268_c0_g1_i1;TRINITY_DN520_c5_g1_i1;TRINITY_DN2299_c3_g1_i1;TRINITY_DN11910_c2_g1_i1;TRINITY_DN22659_c0_g1_i1;TRINITY_DN14165_c1_g1_i1;TRINITY_DN83691_c0_g1_i1;TRINITY_DN20820_c0_g1_i1;TRINITY_DN2120_c1_g1_i1;TRINITY_DN77011_c0_g1_i1;TRINITY_DN31503_c2_g1_i1
ENSMUSG00000063146	TRINITY_DN70705_c0_g1_i1;TRINITY_DN34542_c0_g1_i1;TRINITY_DN34542_c0_g3_i1;TRINITY_DN20574_c1_g2_i1;TRINITY_DN86458_c0_g1_i1;TRINITY_DN63463_c0_g1_i1;TRINITY_DN89184_c0_g1_i1;TRINITY_DN20574_c1_g1_i1;TRINITY_DN71_c19_g1_i1;TRINITY_DN68618_c0_g1_i1;TRINITY_DN1980_c4_g1_i1;TRINITY_DN82126_c0_g1_i1;TRINITY_DN34542_c0_g2_i1
ENSMUSG00000028653	TRINITY_DN449_c1_g2_i1;TRINITY_DN65571_c0_g1_i1;TRINITY_DN71_c14_g1_i1;TRINITY_DN35643_c0_g1_i1;TRINITY_DN7324_c0_g2_i1;TRINITY_DN18057_c0_g1_i1;TRINITY_DN7324_c0_g1_i1;TRINITY_DN13248_c0_g5_i1;TRINITY_DN3634_c4_g1_i1
ENSMUSG00000020610	TRINITY_DN25_c5_g1_i1;TRINITY_DN16578_c0_g2_i1;TRINITY_DN87416_c0_g1_i1;TRINITY_DN12820_c0_g2_i1
ENSMUSG00000043831	TRINITY_DN18567_c0_g1_i1;TRINITY_DN25607_c0_g1_i1;TRINITY_DN87268_c0_g1_i1;TRINITY_DN7437_c0_g3_i1;TRINITY_DN25_c0_g1_i2;TRINITY_DN25_c0_g1_i5;TRINITY_DN25_c0_g1_i4;TRINITY_DN18213_c0_g2_i1;TRINITY_DN893_c0_g1_i1;TRINITY_DN79694_c0_g1_i1;TRINITY_DN2615_c0_g2_i1;TRINITY_DN1146_c0_g2_i1;TRINITY_DN25_c0_g1_i3;TRINITY_DN25_c2_g1_i1;TRINITY_DN25_c0_g1_i1;TRINITY_DN25_c0_g2_i1;TRINITY_DN47787_c0_g1_i1;…
ENSMUSG00000022463	TRINITY_DN66404_c0_g1_i1;TRINITY_DN24464_c0_g1_i2;TRINITY_DN24464_c0_g4_i1;TRINITY_DN22346_c1_g1_i1;TRINITY_DN45713_c1_g1_i1;TRINITY_DN36270_c0_g3_i1;TRINITY_DN24464_c0_g1_i1;TRINITY_DN24464_c0_g2_i1;TRINITY_DN24464_c0_g6_i1;TRINITY_DN24464_c0_g5_i1;TRINITY_DN169_c3_g1_i1;TRINITY_DN68586_c0_g1_i1;TRINITY_DN25_c4_g1_i1;TRINITY_DN87092_c0_g1_i1;TRINITY_DN33427_c0_g1_i1;TRINITY_DN34580_c0_g1_i1;TRIN…
ENSMUSG00000100252	TRINITY_DN10103_c0_g1_i1;TRINITY_DN25_c9_g1_i1;TRINITY_DN10103_c0_g2_i1;TRINITY_DN40013_c0_g1_i1;TRINITY_DN23829_c0_g1_i1;TRINITY_DN84646_c0_g1_i1;TRINITY_DN60556_c0_g1_i1
ENSMUSG00000086993	TRINITY_DN610_c0_g1_i5;TRINITY_DN242_c0_g3_i2;TRINITY_DN610_c0_g1_i1;TRINITY_DN610_c0_g1_i7;TRINITY_DN610_c0_g1_i11;TRINITY_DN610_c0_g1_i4;TRINITY_DN4366_c1_g2_i1;TRINITY_DN13865_c2_g1_i1;TRINITY_DN610_c0_g1_i10;TRINITY_DN315_c0_g1_i1;TRINITY_DN13865_c2_g2_i1;TRINITY_DN25_c1_g3_i1;TRINITY_DN5773_c0_g1_i1;TRINITY_DN610_c0_g1_i8;TRINITY_DN610_c0_g1_i6;TRINITY_DN610_c0_g1_i2;TRINITY_DN10973_c0_g1_i1
ENSMUSG00000004637	TRINITY_DN52279_c0_g1_i1;TRINITY_DN43332_c0_g1_i1;TRINITY_DN89812_c0_g1_i1;TRINITY_DN278_c0_g1_i1;TRINITY_DN11979_c0_g1_i1;TRINITY_DN13762_c0_g1_i2;TRINITY_DN22475_c1_g1_i1;TRINITY_DN7167_c0_g1_i1;TRINITY_DN84817_c0_g1_i1;TRINITY_DN53050_c0_g1_i1;TRINITY_DN1320_c0_g2_i1;TRINITY_DN45889_c0_g1_i1;TRINITY_DN11979_c0_g6_i1;TRINITY_DN13762_c0_g2_i1;TRINITY_DN37120_c3_g1_i1;TRINITY_DN11979_c0_g3_i1;TRI…
ENSMUSG00000038344	TRINITY_DN27055_c0_g1_i1;TRINITY_DN2074_c4_g1_i1;TRINITY_DN27055_c0_g1_i2;TRINITY_DN24775_c0_g1_i1;TRINITY_DN14358_c0_g2_i1;TRINITY_DN25_c1_g1_i1;TRINITY_DN118_c5_g1_i2;TRINITY_DN118_c5_g1_i1;TRINITY_DN2022_c4_g1_i1;TRINITY_DN9131_c2_g1_i1;TRINITY_DN14358_c0_g1_i1
ENSMUSG00000115702	TRINITY_DN25_c1_g1_i2
ENSMUSG00000021638	TRINITY_DN20732_c0_g1_i1;TRINITY_DN25_c8_g1_i1
ENSMUSG00000033949	TRINITY_DN2790_c0_g1_i1;TRINITY_DN44_c11_g1_i1;TRINITY_DN5802_c0_g1_i1
ENSMUSG00000047692	TRINITY_DN22761_c0_g1_i1;TRINITY_DN22382_c0_g2_i1;TRINITY_DN22382_c0_g1_i2;TRINITY_DN44_c0_g1_i1;TRINITY_DN66065_c0_g1_i1;TRINITY_DN5762_c0_g5_i1;TRINITY_DN14493_c0_g1_i1;TRINITY_DN10444_c0_g2_i1;TRINITY_DN22382_c0_g1_i1;TRINITY_DN3087_c1_g1_i1;TRINITY_DN3882_c0_g1_i2;TRINITY_DN2423_c1_g1_i1;TRINITY_DN389_c0_g1_i1;TRINITY_DN77448_c0_g1_i1;TRINITY_DN389_c0_g1_i5;TRINITY_DN5762_c0_g2_i1;TRINITY_DN5…
ENSMUSG00000095930	TRINITY_DN61194_c0_g1_i1;TRINITY_DN62627_c0_g1_i1;TRINITY_DN8145_c0_g1_i1;TRINITY_DN55385_c0_g1_i1;TRINITY_DN61390_c0_g1_i1;TRINITY_DN44_c0_g1_i2;TRINITY_DN55385_c0_g1_i2;TRINITY_DN37282_c0_g1_i1;TRINITY_DN60124_c0_g1_i1;TRINITY_DN89403_c0_g1_i1;TRINITY_DN84049_c0_g1_i1
ENSMUSG00000036893	TRINITY_DN1816_c1_g2_i1;TRINITY_DN6823_c6_g1_i1;TRINITY_DN54695_c0_g1_i1;TRINITY_DN72050_c0_g1_i1;TRINITY_DN44_c5_g1_i1;TRINITY_DN89833_c0_g1_i1;TRINITY_DN83382_c0_g1_i1;TRINITY_DN1816_c1_g2_i2;TRINITY_DN56003_c0_g2_i1;TRINITY_DN62097_c0_g1_i1;TRINITY_DN80527_c0_g1_i1;TRINITY_DN48994_c0_g1_i1
ENSMUSG00000026036	TRINITY_DN34060_c0_g1_i1;TRINITY_DN2970_c0_g2_i4;TRINITY_DN828_c1_g1_i7;TRINITY_DN9670_c0_g2_i1;TRINITY_DN44_c15_g1_i1;TRINITY_DN697_c3_g1_i1;TRINITY_DN1665_c5_g1_i1;TRINITY_DN2970_c0_g2_i3;TRINITY_DN2970_c0_g2_i5;TRINITY_DN8530_c0_g1_i1;TRINITY_DN2970_c0_g2_i2;TRINITY_DN70196_c0_g1_i1;TRINITY_DN2592_c3_g1_i1;TRINITY_DN1285_c0_g1_i1;TRINITY_DN19455_c1_g2_i1
ENSMUSG00000109532	TRINITY_DN44_c12_g1_i1
ENSMUSG00000002980	TRINITY_DN56080_c0_g1_i1;TRINITY_DN44_c16_g1_i1
ENSMUSG00000073781	TRINITY_DN44_c13_g1_i1
ENSMUSG00000071424	TRINITY_DN7330_c0_g1_i1;TRINITY_DN5472_c5_g1_i1;TRINITY_DN13787_c0_g6_i1;TRINITY_DN10045_c0_g1_i1;TRINITY_DN85775_c0_g1_i1;TRINITY_DN25308_c0_g4_i1;TRINITY_DN2111_c3_g1_i1;TRINITY_DN25308_c0_g1_i1;TRINITY_DN1189_c0_g6_i1;TRINITY_DN25308_c0_g2_i1;TRINITY_DN65715_c0_g1_i1;TRINITY_DN68424_c0_g1_i1;TRINITY_DN14811_c2_g1_i1;TRINITY_DN44_c3_g1_i2;TRINITY_DN85986_c0_g1_i1;TRINITY_DN843_c2_g1_i1;TRINITY_…
ENSMUSG00000021708	TRINITY_DN20930_c0_g9_i1;TRINITY_DN14225_c0_g2_i1;TRINITY_DN49888_c0_g1_i1;TRINITY_DN529_c3_g1_i1;TRINITY_DN7126_c1_g4_i1;TRINITY_DN52198_c0_g1_i1;TRINITY_DN66954_c0_g1_i1;TRINITY_DN48055_c0_g3_i1;TRINITY_DN20930_c0_g7_i1;TRINITY_DN60900_c0_g1_i1;TRINITY_DN14225_c0_g1_i1;TRINITY_DN18451_c0_g1_i1;TRINITY_DN20930_c0_g5_i1;TRINITY_DN40742_c0_g1_i1;TRINITY_DN48055_c0_g1_i1;TRINITY_DN7126_c1_g6_i1;TRI…
ENSMUSG00000041671	TRINITY_DN74900_c0_g1_i1;TRINITY_DN7898_c0_g1_i1;TRINITY_DN44_c19_g1_i1;TRINITY_DN61817_c0_g1_i1;TRINITY_DN55264_c0_g1_i1;TRINITY_DN7898_c0_g2_i1;TRINITY_DN88759_c0_g1_i1;TRINITY_DN7898_c0_g3_i1;TRINITY_DN79671_c0_g1_i1;TRINITY_DN81778_c0_g1_i1
ENSMUSG00000067577	TRINITY_DN18930_c0_g1_i1;TRINITY_DN55661_c0_g1_i1;TRINITY_DN44_c14_g1_i1;TRINITY_DN6268_c0_g4_i2;TRINITY_DN6268_c0_g4_i1;TRINITY_DN24270_c1_g1_i1
ENSMUSG00000009246	TRINITY_DN34_c0_g1_i3;TRINITY_DN34_c0_g1_i1;TRINITY_DN34_c0_g1_i5;TRINITY_DN34_c0_g1_i4;TRINITY_DN34_c0_g1_i2
ENSMUSG00000093803	TRINITY_DN11247_c0_g2_i1;TRINITY_DN4_c0_g1_i3;TRINITY_DN13769_c1_g1_i1;TRINITY_DN4_c0_g1_i1;TRINITY_DN4_c0_g1_i2;TRINITY_DN69358_c0_g1_i1;TRINITY_DN11247_c0_g1_i1
ENSMUSG00000090625	TRINITY_DN6713_c0_g2_i1;TRINITY_DN6713_c0_g1_i1;TRINITY_DN135_c0_g1_i3;TRINITY_DN14_c0_g1_i1;TRINITY_DN14_c0_g1_i2;TRINITY_DN135_c0_g1_i5;TRINITY_DN5209_c0_g1_i1;TRINITY_DN189_c3_g2_i1;TRINITY_DN80588_c0_g1_i1;TRINITY_DN610_c0_g5_i1;TRINITY_DN14_c0_g1_i4;TRINITY_DN189_c3_g1_i1;TRINITY_DN64563_c0_g1_i1;TRINITY_DN14_c0_g1_i3
ENSMUSG00000112532	TRINITY_DN160_c1_g1_i1;TRINITY_DN160_c1_g1_i4;TRINITY_DN160_c1_g1_i3;TRINITY_DN787_c1_g2_i1;TRINITY_DN160_c1_g1_i8;TRINITY_DN83694_c0_g1_i1;TRINITY_DN10663_c6_g1_i1;TRINITY_DN160_c1_g1_i5;TRINITY_DN14_c3_g1_i1;TRINITY_DN86265_c0_g1_i1
ENSMUSG00000020964	TRINITY_DN2544_c0_g4_i1;TRINITY_DN80669_c0_g1_i1;TRINITY_DN81252_c0_g1_i1;TRINITY_DN7361_c0_g4_i2;TRINITY_DN9429_c0_g1_i1;TRINITY_DN87313_c0_g1_i1;TRINITY_DN14_c4_g1_i1;TRINITY_DN3951_c1_g1_i1;TRINITY_DN9429_c0_g2_i1;TRINITY_DN59042_c0_g1_i1;TRINITY_DN53270_c0_g1_i1;TRINITY_DN36703_c0_g1_i1;TRINITY_DN81449_c0_g1_i1
ENSMUSG00000104010	TRINITY_DN78822_c0_g1_i1;TRINITY_DN14_c6_g1_i1
ENSMUSG00000023886	TRINITY_DN14_c7_g1_i1;TRINITY_DN852_c3_g1_i1
ENSMUSG00000107880	TRINITY_DN14_c1_g3_i2
ENSMUSG00000093649	TRINITY_DN14_c2_g1_i1
ENSMUSG00000086697	TRINITY_DN24338_c2_g1_i1;TRINITY_DN88326_c0_g1_i1;TRINITY_DN17920_c0_g2_i1;TRINITY_DN14_c1_g4_i2;TRINITY_DN445_c5_g1_i1;TRINITY_DN11629_c1_g2_i1;TRINITY_DN88382_c0_g1_i1;TRINITY_DN17920_c0_g1_i1;TRINITY_DN11629_c1_g3_i1
ENSMUSG00000039270	TRINITY_DN62139_c0_g1_i1;TRINITY_DN50987_c0_g1_i1;TRINITY_DN25021_c0_g2_i1;TRINITY_DN25021_c0_g1_i1;TRINITY_DN14_c1_g4_i1;TRINITY_DN67661_c0_g1_i1
ENSMUSG00000002459	TRINITY_DN33922_c0_g1_i1;TRINITY_DN6229_c0_g2_i1;TRINITY_DN6958_c0_g2_i1;TRINITY_DN54397_c0_g1_i1;TRINITY_DN6958_c0_g1_i1;TRINITY_DN43916_c0_g1_i1;TRINITY_DN54463_c0_g1_i1;TRINITY_DN217_c1_g2_i1;TRINITY_DN37317_c1_g2_i1;TRINITY_DN14450_c2_g3_i1;TRINITY_DN892_c7_g1_i1;TRINITY_DN42625_c0_g2_i1;TRINITY_DN14_c8_g1_i1;TRINITY_DN28216_c0_g1_i1;TRINITY_DN21600_c1_g2_i1;TRINITY_DN1150_c0_g2_i1;TRINITY_DN…
ENSMUSG00000078143	TRINITY_DN47045_c0_g1_i1;TRINITY_DN2166_c1_g1_i1;TRINITY_DN66_c0_g1_i1
ENSMUSG00000067081	TRINITY_DN35359_c0_g8_i1;TRINITY_DN18566_c0_g2_i1;TRINITY_DN4527_c9_g1_i1;TRINITY_DN18566_c0_g1_i1;TRINITY_DN57710_c0_g1_i1;TRINITY_DN6_c1_g1_i1;TRINITY_DN1495_c4_g1_i1;TRINITY_DN1495_c4_g2_i1
ENSMUSG00000029276	TRINITY_DN68357_c0_g1_i1;TRINITY_DN60560_c0_g1_i1;TRINITY_DN79089_c0_g1_i1;TRINITY_DN84225_c0_g1_i1;TRINITY_DN50694_c0_g1_i1;TRINITY_DN85717_c0_g1_i1;TRINITY_DN11765_c7_g1_i1;TRINITY_DN4026_c0_g1_i1;TRINITY_DN32877_c0_g3_i1;TRINITY_DN63467_c0_g1_i1;TRINITY_DN66564_c0_g1_i1;TRINITY_DN84802_c0_g1_i1;TRINITY_DN45_c0_g5_i1;TRINITY_DN59267_c0_g1_i1;TRINITY_DN77623_c0_g1_i1;TRINITY_DN89_c5_g1_i1;TRINIT…
ENSMUSG00000038143	TRINITY_DN37034_c1_g1_i1;TRINITY_DN5707_c1_g2_i1;TRINITY_DN52264_c0_g1_i1;TRINITY_DN6134_c1_g1_i1;TRINITY_DN35604_c0_g1_i1;TRINITY_DN52824_c1_g2_i1;TRINITY_DN1970_c3_g2_i1;TRINITY_DN68649_c0_g1_i1;TRINITY_DN82102_c0_g1_i1;TRINITY_DN52824_c1_g1_i1;TRINITY_DN8150_c0_g2_i1;TRINITY_DN39899_c0_g1_i1;TRINITY_DN8150_c0_g1_i1;TRINITY_DN28955_c0_g1_i1;TRINITY_DN75592_c0_g1_i1;TRINITY_DN71699_c0_g1_i1;TRIN…
ENSMUSG00000086964	TRINITY_DN89_c3_g1_i1
ENSMUSG00000028525	TRINITY_DN1189_c0_g5_i1;TRINITY_DN6404_c0_g5_i1;TRINITY_DN6404_c0_g6_i1;TRINITY_DN6404_c0_g3_i1;TRINITY_DN43899_c0_g2_i2;TRINITY_DN6404_c0_g2_i1;TRINITY_DN27270_c0_g1_i1;TRINITY_DN38983_c0_g1_i1;TRINITY_DN22431_c0_g1_i1;TRINITY_DN3911_c2_g1_i1;TRINITY_DN6404_c0_g1_i1;TRINITY_DN2826_c0_g2_i1;TRINITY_DN33075_c0_g1_i1;TRINITY_DN30626_c0_g1_i1;TRINITY_DN22431_c0_g2_i1;TRINITY_DN11850_c0_g3_i1;TRINITY…
ENSMUSG00000029032	TRINITY_DN20773_c0_g2_i1;TRINITY_DN20773_c0_g1_i1;TRINITY_DN89_c1_g1_i1;TRINITY_DN29520_c0_g1_i1;TRINITY_DN88183_c0_g1_i1;TRINITY_DN29520_c0_g2_i1
ENSMUSG00000020402	TRINITY_DN76525_c0_g1_i1;TRINITY_DN1512_c0_g1_i2;TRINITY_DN49_c5_g4_i1;TRINITY_DN22109_c1_g2_i1;TRINITY_DN1512_c0_g1_i3
ENSMUSG00000041720	TRINITY_DN23966_c1_g1_i1;TRINITY_DN10729_c0_g7_i1;TRINITY_DN46897_c0_g3_i1;TRINITY_DN33507_c0_g2_i1;TRINITY_DN12048_c1_g1_i1;TRINITY_DN33507_c0_g1_i1;TRINITY_DN33507_c0_g3_i1;TRINITY_DN50800_c0_g1_i1;TRINITY_DN1808_c3_g1_i1;TRINITY_DN1905_c0_g1_i1;TRINITY_DN79880_c0_g1_i1;TRINITY_DN4886_c0_g1_i1;TRINITY_DN10729_c0_g4_i1;TRINITY_DN10729_c0_g6_i1;TRINITY_DN10729_c0_g1_i1;TRINITY_DN55530_c0_g2_i1;TR…
ENSMUSG00000078627	TRINITY_DN11590_c0_g4_i1;TRINITY_DN35561_c0_g1_i1;TRINITY_DN11590_c0_g1_i1;TRINITY_DN20211_c0_g1_i1;TRINITY_DN24353_c0_g1_i1;TRINITY_DN615_c7_g1_i1;TRINITY_DN62489_c0_g1_i1;TRINITY_DN67131_c0_g1_i1;TRINITY_DN48029_c0_g1_i1;TRINITY_DN35561_c0_g4_i1;TRINITY_DN25456_c0_g1_i1;TRINITY_DN35561_c0_g5_i1;TRINITY_DN21927_c0_g1_i1;TRINITY_DN2777_c0_g8_i1;TRINITY_DN35561_c0_g1_i2;TRINITY_DN7592_c0_g1_i1;TRI…
ENSMUSG00000047409	TRINITY_DN78281_c0_g1_i1;TRINITY_DN49_c1_g1_i1;TRINITY_DN13867_c0_g2_i1;TRINITY_DN34170_c0_g1_i1;TRINITY_DN58652_c0_g1_i1;TRINITY_DN4248_c0_g1_i1;TRINITY_DN8026_c1_g1_i1;TRINITY_DN27709_c0_g1_i1;TRINITY_DN13867_c0_g1_i1;TRINITY_DN53512_c0_g1_i1;TRINITY_DN73896_c0_g1_i1;TRINITY_DN53512_c0_g2_i1;TRINITY_DN82965_c0_g1_i1;TRINITY_DN3851_c0_g1_i1;TRINITY_DN54778_c0_g1_i1
ENSMUSG00000034613	TRINITY_DN32170_c2_g2_i1;TRINITY_DN75056_c0_g1_i1;TRINITY_DN2027_c2_g1_i2;TRINITY_DN4550_c2_g1_i2;TRINITY_DN31123_c0_g2_i1;TRINITY_DN2027_c2_g1_i1;TRINITY_DN65198_c0_g1_i1;TRINITY_DN63542_c0_g1_i1;TRINITY_DN4308_c0_g2_i1;TRINITY_DN77276_c0_g1_i1;TRINITY_DN31123_c0_g1_i1;TRINITY_DN4308_c0_g1_i1;TRINITY_DN73268_c0_g1_i1;TRINITY_DN49_c5_g2_i1;TRINITY_DN71843_c0_g1_i1;TRINITY_DN4550_c2_g1_i1;TRINITY_…
ENSMUSG00000108171	TRINITY_DN56_c0_g1_i1;TRINITY_DN11151_c0_g1_i1;TRINITY_DN11151_c0_g3_i1;TRINITY_DN72913_c0_g1_i1;TRINITY_DN2477_c3_g2_i1;TRINITY_DN56_c0_g1_i2;TRINITY_DN56_c0_g1_i14;TRINITY_DN18935_c3_g1_i1;TRINITY_DN11151_c0_g2_i1;TRINITY_DN56_c0_g1_i5;TRINITY_DN55863_c0_g1_i1;TRINITY_DN56_c0_g1_i9;TRINITY_DN1877_c3_g1_i1;TRINITY_DN56_c0_g1_i4;TRINITY_DN291_c6_g1_i1
ENSMUSG00000029404	TRINITY_DN56_c0_g2_i2;TRINITY_DN2162_c0_g1_i2;TRINITY_DN56_c0_g2_i1
ENSMUSG00000056394	TRINITY_DN65658_c0_g1_i1;TRINITY_DN92_c0_g1_i1;TRINITY_DN92_c0_g1_i2
ENSMUSG00000062110	TRINITY_DN35375_c0_g1_i1;TRINITY_DN932_c3_g2_i2;TRINITY_DN85690_c0_g1_i1;TRINITY_DN27_c0_g4_i3;TRINITY_DN62264_c0_g1_i1;TRINITY_DN32784_c0_g1_i1;TRINITY_DN934_c0_g2_i1;TRINITY_DN70279_c0_g1_i1;TRINITY_DN21851_c0_g1_i1
ENSMUSG00000002771	TRINITY_DN5032_c1_g1_i5;TRINITY_DN27_c0_g4_i2;TRINITY_DN5032_c1_g1_i2;TRINITY_DN5032_c1_g1_i7;TRINITY_DN27316_c0_g1_i1;TRINITY_DN3742_c0_g6_i1;TRINITY_DN5032_c1_g1_i6;TRINITY_DN41717_c0_g1_i1;TRINITY_DN75235_c0_g1_i1;TRINITY_DN84135_c0_g1_i1;TRINITY_DN78972_c0_g1_i1;TRINITY_DN5032_c1_g1_i1;TRINITY_DN3701_c0_g1_i1;TRINITY_DN5032_c1_g1_i3;TRINITY_DN14677_c0_g1_i1;TRINITY_DN14677_c0_g2_i1;TRINITY_DN…
ENSMUSG00000033773	TRINITY_DN9143_c0_g3_i1;TRINITY_DN75653_c0_g1_i1;TRINITY_DN68183_c0_g1_i1;TRINITY_DN33763_c0_g1_i1;TRINITY_DN16024_c0_g1_i1;TRINITY_DN56489_c0_g1_i2;TRINITY_DN88608_c0_g1_i1;TRINITY_DN29305_c0_g1_i1;TRINITY_DN77907_c0_g1_i1;TRINITY_DN70775_c0_g1_i1;TRINITY_DN9143_c1_g1_i1;TRINITY_DN25586_c0_g1_i1;TRINITY_DN29305_c0_g2_i1;TRINITY_DN17874_c0_g1_i1;TRINITY_DN19502_c0_g1_i1;TRINITY_DN70756_c0_g1_i1;T…
ENSMUSG00000103114	TRINITY_DN27_c0_g1_i1
ENSMUSG00000060703	TRINITY_DN2311_c0_g1_i1;TRINITY_DN2311_c0_g3_i1;TRINITY_DN217_c0_g1_i1;TRINITY_DN27_c0_g2_i1;TRINITY_DN1676_c2_g1_i1
ENSMUSG00000045467	TRINITY_DN33786_c1_g1_i1;TRINITY_DN34188_c0_g4_i1;TRINITY_DN44996_c0_g1_i1;TRINITY_DN34188_c0_g6_i1;TRINITY_DN34188_c0_g1_i1;TRINITY_DN27_c3_g1_i1;TRINITY_DN34188_c0_g3_i1;TRINITY_DN69931_c0_g1_i1;TRINITY_DN34188_c0_g5_i1
ENSMUSG00000052273	TRINITY_DN27_c6_g1_i1;TRINITY_DN65377_c0_g1_i1;TRINITY_DN6845_c1_g1_i1;TRINITY_DN17200_c0_g1_i1;TRINITY_DN29777_c3_g1_i1;TRINITY_DN21910_c1_g1_i5;TRINITY_DN42500_c0_g1_i1;TRINITY_DN89628_c0_g1_i1;TRINITY_DN2093_c0_g1_i3;TRINITY_DN29777_c2_g1_i1;TRINITY_DN85456_c0_g1_i1;TRINITY_DN46415_c0_g1_i1;TRINITY_DN2093_c0_g1_i1;TRINITY_DN21910_c1_g1_i7;TRINITY_DN183_c0_g2_i1;TRINITY_DN17200_c0_g4_i1;TRINITY…
ENSMUSG00000100714	TRINITY_DN27_c3_g2_i1;TRINITY_DN63836_c0_g1_i1;TRINITY_DN81139_c0_g1_i1
ENSMUSG00000026499	TRINITY_DN27_c2_g3_i1;TRINITY_DN16393_c0_g1_i1;TRINITY_DN90012_c0_g1_i1;TRINITY_DN42501_c2_g1_i1
ENSMUSG00000050272	TRINITY_DN27_c1_g1_i1;TRINITY_DN7818_c3_g2_i1;TRINITY_DN32484_c0_g1_i1;TRINITY_DN56958_c0_g1_i1;TRINITY_DN2932_c1_g1_i1;TRINITY_DN50030_c0_g1_i1;TRINITY_DN69265_c0_g1_i1;TRINITY_DN14222_c0_g1_i1;TRINITY_DN18489_c4_g1_i1;TRINITY_DN1005_c0_g1_i1;TRINITY_DN9323_c0_g2_i1;TRINITY_DN13846_c0_g1_i1;TRINITY_DN15167_c0_g1_i1;TRINITY_DN36485_c0_g1_i1;TRINITY_DN2140_c0_g2_i1;TRINITY_DN88526_c0_g1_i1;TRINITY…
ENSMUSG00000035228	TRINITY_DN7_c5_g1_i1;TRINITY_DN1025_c0_g6_i2;TRINITY_DN900_c1_g6_i1;TRINITY_DN62441_c0_g1_i1;TRINITY_DN72958_c0_g1_i1;TRINITY_DN1025_c0_g6_i1;TRINITY_DN47315_c2_g1_i1
ENSMUSG00000013921	TRINITY_DN65675_c0_g1_i1;TRINITY_DN72674_c0_g1_i1;TRINITY_DN7_c3_g1_i1;TRINITY_DN85621_c0_g1_i1;TRINITY_DN81665_c0_g1_i1
ENSMUSG00000068457	TRINITY_DN348_c0_g1_i1;TRINITY_DN2665_c4_g1_i1;TRINITY_DN340_c0_g2_i1;TRINITY_DN36876_c0_g1_i1;TRINITY_DN555_c0_g2_i1;TRINITY_DN3002_c0_g1_i5;TRINITY_DN7_c4_g1_i1;TRINITY_DN1281_c3_g2_i1;TRINITY_DN140_c1_g1_i3;TRINITY_DN44221_c0_g2_i1;TRINITY_DN1845_c0_g2_i1;TRINITY_DN125_c0_g2_i1;TRINITY_DN5_c1_g2_i1
ENSMUSG00000021171	TRINITY_DN43619_c0_g1_i1;TRINITY_DN41409_c0_g1_i1;TRINITY_DN41409_c0_g2_i1;TRINITY_DN13981_c0_g2_i1;TRINITY_DN555_c3_g1_i1;TRINITY_DN13981_c0_g1_i1;TRINITY_DN7_c1_g1_i1;TRINITY_DN178_c7_g1_i1;TRINITY_DN25813_c0_g1_i1;TRINITY_DN59663_c0_g1_i1;TRINITY_DN25813_c0_g2_i1
ENSMUSG00000063142	TRINITY_DN7_c2_g1_i1;TRINITY_DN85329_c0_g1_i1;TRINITY_DN10612_c0_g4_i1;TRINITY_DN31019_c2_g2_i1;TRINITY_DN31019_c2_g1_i1;TRINITY_DN10612_c0_g3_i1;TRINITY_DN83976_c0_g1_i1;TRINITY_DN37429_c0_g2_i1;TRINITY_DN37429_c0_g1_i1;TRINITY_DN81178_c0_g1_i1;TRINITY_DN35246_c0_g1_i1;TRINITY_DN45356_c0_g1_i1;TRINITY_DN818_c1_g1_i6;TRINITY_DN5250_c0_g1_i1;TRINITY_DN2312_c0_g2_i1;TRINITY_DN30296_c0_g1_i1;TRINITY…
ENSMUSG00000020462	TRINITY_DN24351_c0_g2_i1;TRINITY_DN46068_c0_g2_i1;TRINITY_DN16078_c0_g1_i1;TRINITY_DN77_c0_g4_i1;TRINITY_DN70430_c0_g1_i1;TRINITY_DN65355_c0_g1_i1;TRINITY_DN82401_c0_g1_i1;TRINITY_DN63502_c0_g1_i1;TRINITY_DN77_c0_g1_i3;TRINITY_DN16078_c0_g2_i1;TRINITY_DN46068_c0_g1_i1;TRINITY_DN77_c0_g3_i1;TRINITY_DN77_c0_g1_i6;TRINITY_DN585_c3_g1_i1;TRINITY_DN77_c0_g5_i1;TRINITY_DN2127_c3_g1_i1;TRINITY_DN13472_c…
ENSMUSG00000028538	TRINITY_DN50542_c0_g1_i1;TRINITY_DN1840_c1_g4_i1;TRINITY_DN77_c0_g1_i7;TRINITY_DN77_c0_g1_i2;TRINITY_DN60360_c0_g1_i1;TRINITY_DN485_c0_g3_i1;TRINITY_DN40656_c0_g2_i1
ENSMUSG00000027799	TRINITY_DN24436_c0_g1_i1;TRINITY_DN39029_c0_g1_i1;TRINITY_DN10463_c0_g1_i1;TRINITY_DN56611_c0_g1_i1;TRINITY_DN56611_c0_g2_i1;TRINITY_DN12543_c0_g2_i1;TRINITY_DN2991_c0_g2_i1;TRINITY_DN7030_c0_g2_i1;TRINITY_DN12543_c0_g1_i1;TRINITY_DN66886_c0_g1_i1;TRINITY_DN89193_c0_g1_i1;TRINITY_DN10463_c0_g3_i1;TRINITY_DN23879_c0_g1_i1;TRINITY_DN77_c0_g2_i1;TRINITY_DN10463_c0_g4_i1;TRINITY_DN53091_c0_g1_i1;TRIN…
ENSMUSG00000064177	TRINITY_DN191_c3_g3_i1;TRINITY_DN77_c2_g1_i1
ENSMUSG00000053161	TRINITY_DN58_c1_g1_i2;TRINITY_DN58_c1_g1_i1;TRINITY_DN7590_c1_g1_i1
ENSMUSG00000033788	TRINITY_DN88500_c0_g1_i1;TRINITY_DN5097_c1_g1_i1;TRINITY_DN30718_c1_g1_i1;TRINITY_DN51388_c1_g1_i1;TRINITY_DN3209_c0_g1_i2;TRINITY_DN58_c0_g1_i7;TRINITY_DN87787_c0_g1_i1;TRINITY_DN13748_c3_g3_i1;TRINITY_DN43138_c0_g1_i1;TRINITY_DN89462_c0_g1_i1
ENSMUSG00000050141	TRINITY_DN58_c0_g1_i8;TRINITY_DN58_c0_g1_i1
ENSMUSG00000114857	TRINITY_DN6337_c2_g1_i1;TRINITY_DN58_c0_g1_i10;TRINITY_DN29659_c0_g1_i1
ENSMUSG00000038805	TRINITY_DN75282_c0_g1_i1;TRINITY_DN78149_c0_g1_i1;TRINITY_DN3677_c0_g4_i1;TRINITY_DN3677_c0_g1_i1;TRINITY_DN4233_c0_g1_i3;TRINITY_DN3677_c0_g3_i1;TRINITY_DN37_c0_g1_i1;TRINITY_DN4233_c1_g1_i1;TRINITY_DN4233_c1_g1_i2;TRINITY_DN3677_c0_g2_i1
ENSMUSG00000039852	TRINITY_DN16943_c0_g4_i1;TRINITY_DN4265_c0_g1_i1;TRINITY_DN69997_c0_g1_i1;TRINITY_DN77110_c0_g1_i1;TRINITY_DN87408_c0_g1_i1;TRINITY_DN81210_c0_g1_i1;TRINITY_DN88360_c0_g1_i1;TRINITY_DN63476_c0_g1_i1;TRINITY_DN64937_c0_g1_i1;TRINITY_DN74415_c0_g1_i1;TRINITY_DN106_c1_g2_i1;TRINITY_DN60573_c0_g1_i1;TRINITY_DN11410_c0_g2_i1;TRINITY_DN37_c0_g2_i1;TRINITY_DN61004_c0_g1_i1;TRINITY_DN52722_c0_g1_i1;TRINI…
ENSMUSG00000025326	TRINITY_DN118_c1_g3_i3;TRINITY_DN737_c2_g1_i1;TRINITY_DN4415_c0_g1_i1;TRINITY_DN118_c1_g3_i2;TRINITY_DN61193_c0_g1_i1;TRINITY_DN81661_c0_g1_i1;TRINITY_DN19026_c0_g1_i1;TRINITY_DN37_c0_g3_i2;TRINITY_DN882_c1_g1_i1;TRINITY_DN1130_c2_g2_i1;TRINITY_DN118_c1_g1_i1;TRINITY_DN488_c3_g1_i1;TRINITY_DN4415_c0_g1_i2;TRINITY_DN118_c1_g3_i5;TRINITY_DN773_c0_g1_i1;TRINITY_DN118_c1_g3_i6;TRINITY_DN8210_c1_g1_i1…
ENSMUSG00000027004	TRINITY_DN37_c0_g3_i3
ENSMUSG00000085925	TRINITY_DN37_c3_g1_i1;TRINITY_DN4258_c0_g1_i2;TRINITY_DN70419_c0_g1_i1;TRINITY_DN1536_c0_g1_i7
ENSMUSG00000024304	TRINITY_DN41413_c0_g1_i1;TRINITY_DN20364_c0_g1_i1;TRINITY_DN29715_c0_g1_i1;TRINITY_DN46857_c1_g1_i1;TRINITY_DN44501_c0_g1_i2;TRINITY_DN44501_c0_g2_i1;TRINITY_DN44501_c0_g1_i4;TRINITY_DN79478_c0_g1_i1;TRINITY_DN64147_c0_g1_i1;TRINITY_DN72877_c0_g1_i1;TRINITY_DN25497_c0_g1_i1;TRINITY_DN1396_c0_g2_i1;TRINITY_DN12147_c0_g2_i1;TRINITY_DN41413_c0_g2_i1;TRINITY_DN37_c9_g1_i1;TRINITY_DN44501_c0_g1_i3;TRI…
ENSMUSG00000071434	TRINITY_DN37_c3_g2_i1
ENSMUSG00000111049	TRINITY_DN10082_c0_g1_i1;TRINITY_DN37_c7_g1_i1
ENSMUSG00000025808	TRINITY_DN12908_c0_g1_i1;TRINITY_DN12908_c0_g2_i1;TRINITY_DN2608_c0_g1_i1;TRINITY_DN1690_c3_g1_i1;TRINITY_DN2363_c0_g1_i1;TRINITY_DN12833_c1_g2_i1;TRINITY_DN11479_c0_g3_i1;TRINITY_DN53299_c1_g1_i1;TRINITY_DN71_c12_g1_i2;TRINITY_DN7210_c0_g1_i1;TRINITY_DN11479_c0_g1_i2;TRINITY_DN18071_c2_g1_i1;TRINITY_DN2730_c0_g1_i2;TRINITY_DN69786_c0_g1_i1;TRINITY_DN37_c10_g1_i1;TRINITY_DN77356_c0_g1_i1
ENSMUSG00000025607	TRINITY_DN36780_c0_g2_i1;TRINITY_DN39282_c0_g1_i1;TRINITY_DN65211_c0_g1_i1;TRINITY_DN37_c1_g1_i2;TRINITY_DN12794_c2_g4_i1;TRINITY_DN41837_c0_g1_i1;TRINITY_DN13913_c1_g3_i1;TRINITY_DN13913_c1_g4_i1;TRINITY_DN37_c1_g2_i1;TRINITY_DN12794_c2_g3_i2;TRINITY_DN37_c1_g3_i1;TRINITY_DN2960_c3_g1_i1;TRINITY_DN12816_c0_g1_i1;TRINITY_DN31594_c0_g1_i1;TRINITY_DN37_c1_g3_i2;TRINITY_DN13913_c1_g6_i1;TRINITY_DN52…
ENSMUSG00000061751	TRINITY_DN37_c6_g1_i1;TRINITY_DN1017_c0_g1_i7;TRINITY_DN20202_c0_g2_i1;TRINITY_DN71628_c0_g1_i1;TRINITY_DN44228_c0_g1_i1;TRINITY_DN20202_c0_g2_i4;TRINITY_DN1017_c0_g1_i27;TRINITY_DN47_c0_g1_i4;TRINITY_DN1017_c0_g1_i24;TRINITY_DN23188_c0_g1_i1;TRINITY_DN78385_c0_g1_i1;TRINITY_DN47_c0_g1_i3;TRINITY_DN1953_c0_g3_i1;TRINITY_DN65148_c0_g1_i1;TRINITY_DN1017_c0_g1_i26;TRINITY_DN1017_c0_g1_i13;TRINITY_DN…
ENSMUSG00000105810	TRINITY_DN37_c8_g1_i1;TRINITY_DN85747_c0_g1_i1
ENSMUSG00000086043	TRINITY_DN36264_c1_g1_i1;TRINITY_DN85_c0_g3_i3;TRINITY_DN85_c0_g3_i6;TRINITY_DN85_c0_g3_i5;TRINITY_DN70928_c0_g1_i1;TRINITY_DN85_c0_g3_i9;TRINITY_DN85_c0_g3_i4;TRINITY_DN85_c0_g2_i1;TRINITY_DN85_c0_g4_i1;TRINITY_DN85_c0_g3_i2;TRINITY_DN85_c0_g3_i8;TRINITY_DN85_c0_g3_i1;TRINITY_DN85_c0_g3_i7
ENSMUSG00000078700	TRINITY_DN71046_c0_g1_i1;TRINITY_DN21597_c0_g2_i1;TRINITY_DN26315_c0_g1_i3;TRINITY_DN1541_c2_g1_i1;TRINITY_DN18424_c0_g1_i1;TRINITY_DN85_c0_g1_i4;TRINITY_DN62865_c0_g1_i1;TRINITY_DN25688_c2_g2_i1;TRINITY_DN88_c0_g1_i11;TRINITY_DN10219_c0_g2_i1;TRINITY_DN55506_c0_g1_i1;TRINITY_DN59237_c0_g1_i1;TRINITY_DN47040_c0_g1_i1;TRINITY_DN26315_c0_g1_i4;TRINITY_DN9896_c0_g1_i1;TRINITY_DN88_c0_g1_i9;TRINITY_D…
ENSMUSG00000115127	TRINITY_DN8535_c5_g1_i1;TRINITY_DN85_c0_g1_i3;TRINITY_DN85_c0_g1_i6;TRINITY_DN36270_c5_g1_i1;TRINITY_DN85_c0_g1_i7;TRINITY_DN85_c0_g1_i9;TRINITY_DN85_c0_g1_i10;TRINITY_DN85_c0_g1_i1;TRINITY_DN85_c0_g1_i5;TRINITY_DN85_c0_g1_i8;TRINITY_DN85_c0_g1_i2
ENSMUSG00000107476	TRINITY_DN13605_c0_g1_i1;TRINITY_DN13605_c0_g2_i1;TRINITY_DN41_c0_g1_i1;TRINITY_DN2753_c0_g1_i1;TRINITY_DN1770_c0_g1_i1;TRINITY_DN61517_c0_g1_i1;TRINITY_DN13605_c0_g3_i1;TRINITY_DN86332_c0_g1_i1;TRINITY_DN49865_c0_g1_i1
ENSMUSG00000035275	TRINITY_DN10781_c0_g8_i1;TRINITY_DN13613_c0_g5_i1;TRINITY_DN30_c5_g1_i1;TRINITY_DN27658_c0_g1_i1;TRINITY_DN13613_c0_g2_i1;TRINITY_DN13613_c0_g4_i1;TRINITY_DN32977_c0_g1_i1
ENSMUSG00000024855	TRINITY_DN817_c0_g5_i1;TRINITY_DN7896_c0_g1_i1;TRINITY_DN1351_c0_g3_i1;TRINITY_DN30_c0_g3_i3;TRINITY_DN7896_c0_g2_i1;TRINITY_DN46880_c0_g1_i1;TRINITY_DN2312_c4_g1_i1;TRINITY_DN71565_c0_g1_i1;TRINITY_DN1233_c0_g1_i1;TRINITY_DN3285_c0_g2_i1
ENSMUSG00000058159	TRINITY_DN88643_c0_g1_i1;TRINITY_DN19247_c0_g1_i1;TRINITY_DN30_c3_g1_i1;TRINITY_DN17236_c0_g1_i1;TRINITY_DN83898_c0_g1_i1;TRINITY_DN75030_c0_g1_i1;TRINITY_DN29962_c0_g1_i1;TRINITY_DN51520_c0_g2_i1;TRINITY_DN5931_c0_g1_i1;TRINITY_DN89442_c0_g1_i1;TRINITY_DN64376_c0_g1_i1;TRINITY_DN17236_c0_g2_i1;TRINITY_DN19247_c0_g2_i1;TRINITY_DN77463_c0_g1_i1;TRINITY_DN60518_c0_g1_i1;TRINITY_DN51520_c0_g1_i1;TRI…
ENSMUSG00000047517	TRINITY_DN30_c4_g1_i1
ENSMUSG00000000317	TRINITY_DN13924_c0_g2_i1;TRINITY_DN83011_c0_g1_i1;TRINITY_DN13924_c0_g4_i1;TRINITY_DN30_c9_g1_i1;TRINITY_DN13924_c0_g3_i1
ENSMUSG00000027209	TRINITY_DN3467_c2_g3_i1;TRINITY_DN44818_c0_g1_i1;TRINITY_DN5333_c0_g6_i1;TRINITY_DN9738_c0_g7_i1;TRINITY_DN29291_c2_g1_i1;TRINITY_DN31416_c0_g1_i1;TRINITY_DN1766_c0_g4_i1;TRINITY_DN35866_c0_g1_i1;TRINITY_DN6057_c0_g2_i1;TRINITY_DN9164_c0_g3_i1;TRINITY_DN9164_c0_g1_i1;TRINITY_DN68092_c0_g1_i1;TRINITY_DN8374_c0_g1_i1;TRINITY_DN14663_c0_g2_i1;TRINITY_DN25378_c0_g1_i1;TRINITY_DN16495_c0_g1_i1;TRINITY…
ENSMUSG00000086715	TRINITY_DN30_c5_g2_i1
ENSMUSG00000095913	TRINITY_DN62_c0_g1_i3;TRINITY_DN62_c0_g1_i1;TRINITY_DN62_c0_g1_i2
ENSMUSG00000093752	TRINITY_DN73346_c0_g1_i1;TRINITY_DN82_c3_g1_i1;TRINITY_DN58745_c0_g1_i1;TRINITY_DN12860_c0_g2_i1;TRINITY_DN74090_c0_g1_i1;TRINITY_DN30978_c0_g1_i1;TRINITY_DN46926_c0_g1_i1;TRINITY_DN57871_c0_g1_i1;TRINITY_DN12860_c0_g1_i1;TRINITY_DN65187_c0_g1_i1
ENSMUSG00000059060	TRINITY_DN8724_c0_g1_i1;TRINITY_DN23531_c0_g3_i1;TRINITY_DN48280_c0_g1_i1;TRINITY_DN1916_c0_g3_i1;TRINITY_DN82_c4_g1_i1;TRINITY_DN74772_c0_g1_i1;TRINITY_DN2208_c0_g2_i1;TRINITY_DN8724_c0_g2_i1;TRINITY_DN15300_c0_g1_i1;TRINITY_DN12694_c0_g4_i1;TRINITY_DN4251_c5_g1_i1;TRINITY_DN35794_c0_g1_i1;TRINITY_DN15300_c0_g2_i1;TRINITY_DN21681_c0_g1_i1;TRINITY_DN78_c9_g1_i1
ENSMUSG00000018565	TRINITY_DN82_c3_g3_i1;TRINITY_DN26453_c0_g1_i1;TRINITY_DN81514_c0_g1_i1;TRINITY_DN26453_c0_g2_i1;TRINITY_DN1965_c0_g2_i1;TRINITY_DN27933_c0_g1_i1
ENSMUSG00000101930	TRINITY_DN84141_c0_g1_i1;TRINITY_DN433_c0_g1_i1;TRINITY_DN9983_c0_g5_i1;TRINITY_DN1329_c0_g2_i1;TRINITY_DN9983_c0_g2_i1;TRINITY_DN4064_c3_g1_i1;TRINITY_DN9983_c0_g1_i1;TRINITY_DN50_c0_g1_i6;TRINITY_DN9983_c0_g3_i1;TRINITY_DN22961_c2_g1_i1;TRINITY_DN8622_c1_g1_i1;TRINITY_DN404_c8_g1_i1;TRINITY_DN9983_c0_g4_i1;TRINITY_DN3023_c0_g1_i1;TRINITY_DN1732_c4_g1_i1;TRINITY_DN19561_c0_g1_i1;TRINITY_DN7829_c…
ENSMUSG00000042348	TRINITY_DN88924_c0_g1_i1;TRINITY_DN26594_c0_g4_i1;TRINITY_DN6048_c1_g1_i1;TRINITY_DN69530_c0_g1_i1;TRINITY_DN49661_c0_g1_i1;TRINITY_DN60471_c0_g1_i1;TRINITY_DN6048_c1_g1_i2;TRINITY_DN55215_c0_g1_i1;TRINITY_DN26594_c0_g2_i1;TRINITY_DN26451_c0_g1_i1;TRINITY_DN1510_c0_g1_i1;TRINITY_DN32173_c0_g1_i1;TRINITY_DN27800_c0_g1_i6;TRINITY_DN26594_c0_g3_i1;TRINITY_DN82_c7_g1_i1;TRINITY_DN85449_c0_g1_i1;TRINI…
ENSMUSG00000036748	TRINITY_DN50091_c0_g1_i1;TRINITY_DN82_c1_g3_i1
ENSMUSG00000087295	TRINITY_DN82_c1_g2_i4;TRINITY_DN82_c1_g2_i1
ENSMUSG00000031634	TRINITY_DN76439_c0_g1_i1;TRINITY_DN10505_c0_g2_i1;TRINITY_DN41461_c0_g1_i1;TRINITY_DN41461_c0_g3_i1;TRINITY_DN41461_c0_g2_i1;TRINITY_DN82_c2_g1_i2;TRINITY_DN82_c2_g1_i1
ENSMUSG00000026019	TRINITY_DN3736_c1_g1_i1;TRINITY_DN54203_c0_g1_i1;TRINITY_DN63674_c0_g1_i1;TRINITY_DN54203_c0_g1_i2;TRINITY_DN82_c6_g1_i1
ENSMUSG00000038535	TRINITY_DN86612_c0_g1_i1;TRINITY_DN38962_c1_g1_i1;TRINITY_DN75013_c0_g1_i1;TRINITY_DN88020_c0_g1_i1;TRINITY_DN82_c4_g2_i1
ENSMUSG00000028826	TRINITY_DN81823_c0_g1_i1;TRINITY_DN32396_c0_g1_i1;TRINITY_DN32396_c0_g2_i1;TRINITY_DN88_c5_g1_i1;TRINITY_DN2743_c0_g5_i1;TRINITY_DN48550_c0_g1_i1
ENSMUSG00000021595	TRINITY_DN11941_c0_g1_i1;TRINITY_DN89930_c0_g1_i1;TRINITY_DN66533_c0_g1_i1;TRINITY_DN22254_c0_g2_i1;TRINITY_DN69242_c0_g1_i1;TRINITY_DN81038_c0_g1_i1;TRINITY_DN68648_c0_g1_i1;TRINITY_DN22254_c0_g1_i1;TRINITY_DN71746_c0_g1_i1;TRINITY_DN66574_c0_g1_i1;TRINITY_DN25181_c0_g1_i1;TRINITY_DN22254_c0_g3_i1;TRINITY_DN57770_c0_g1_i1;TRINITY_DN60050_c0_g1_i1;TRINITY_DN82197_c0_g1_i1;TRINITY_DN71793_c0_g1_i1…
ENSMUSG00000043629	TRINITY_DN32027_c0_g4_i1;TRINITY_DN32027_c0_g1_i1;TRINITY_DN32027_c0_g3_i1;TRINITY_DN84356_c0_g1_i1;TRINITY_DN5048_c0_g1_i1;TRINITY_DN88_c3_g1_i1;TRINITY_DN9042_c0_g1_i5;TRINITY_DN32027_c0_g2_i1;TRINITY_DN713_c0_g1_i11;TRINITY_DN5048_c0_g2_i1
ENSMUSG00000051379	TRINITY_DN88_c4_g1_i1;TRINITY_DN29295_c2_g1_i1;TRINITY_DN74054_c0_g1_i1;TRINITY_DN73643_c0_g1_i1;TRINITY_DN2049_c1_g1_i1;TRINITY_DN2049_c1_g2_i1;TRINITY_DN82874_c0_g1_i1
ENSMUSG00000085129	TRINITY_DN10329_c0_g1_i1;TRINITY_DN10329_c0_g2_i1;TRINITY_DN32790_c0_g1_i1;TRINITY_DN71157_c0_g1_i1;TRINITY_DN10329_c0_g3_i1;TRINITY_DN26481_c0_g1_i1;TRINITY_DN88_c9_g1_i1;TRINITY_DN10329_c0_g4_i1
ENSMUSG00000097060	TRINITY_DN88_c7_g1_i1;TRINITY_DN12610_c2_g4_i1;TRINITY_DN12610_c2_g2_i1;TRINITY_DN10173_c1_g2_i1;TRINITY_DN51450_c0_g1_i1;TRINITY_DN6064_c1_g2_i1;TRINITY_DN10173_c1_g1_i1;TRINITY_DN21942_c0_g2_i1;TRINITY_DN9860_c0_g1_i1;TRINITY_DN800_c0_g3_i1
ENSMUSG00000068037	TRINITY_DN7510_c1_g1_i1;TRINITY_DN72286_c0_g1_i1;TRINITY_DN77723_c0_g1_i1;TRINITY_DN33349_c1_g1_i1;TRINITY_DN7510_c0_g1_i1;TRINITY_DN54190_c1_g1_i1;TRINITY_DN82860_c0_g1_i1;TRINITY_DN61184_c0_g1_i1;TRINITY_DN70267_c0_g1_i1;TRINITY_DN88_c1_g1_i5;TRINITY_DN89143_c0_g1_i1
ENSMUSG00000025404	TRINITY_DN35270_c0_g1_i1;TRINITY_DN7198_c0_g2_i1;TRINITY_DN58114_c0_g1_i1;TRINITY_DN42736_c4_g1_i1;TRINITY_DN5333_c0_g7_i1;TRINITY_DN7198_c0_g1_i1;TRINITY_DN84505_c0_g1_i1;TRINITY_DN65799_c0_g1_i1;TRINITY_DN59082_c0_g1_i1;TRINITY_DN763_c2_g1_i1;TRINITY_DN9148_c1_g2_i1;TRINITY_DN35270_c0_g2_i1;TRINITY_DN88_c6_g1_i1;TRINITY_DN10697_c0_g1_i1;TRINITY_DN17256_c0_g1_i1;TRINITY_DN83907_c0_g1_i1
ENSMUSG00000026743	TRINITY_DN88_c8_g1_i1;TRINITY_DN85047_c0_g1_i1;TRINITY_DN89304_c0_g1_i1;TRINITY_DN84933_c0_g1_i1;TRINITY_DN65299_c0_g1_i1;TRINITY_DN13482_c0_g5_i1;TRINITY_DN87154_c0_g1_i1;TRINITY_DN5346_c0_g3_i1;TRINITY_DN6016_c0_g1_i2;TRINITY_DN89032_c0_g1_i1;TRINITY_DN6817_c0_g1_i1;TRINITY_DN28467_c0_g1_i1;TRINITY_DN75190_c0_g1_i1;TRINITY_DN22224_c0_g2_i1;TRINITY_DN6016_c0_g1_i1;TRINITY_DN5346_c0_g2_i1;TRINITY…
ENSMUSG00000044348	TRINITY_DN38_c0_g1_i9;TRINITY_DN38_c0_g1_i2;TRINITY_DN38_c0_g1_i6;TRINITY_DN3258_c1_g1_i1;TRINITY_DN38_c0_g1_i1;TRINITY_DN38_c0_g1_i3;TRINITY_DN14045_c0_g1_i1;TRINITY_DN29844_c0_g1_i1;TRINITY_DN38_c0_g1_i5;TRINITY_DN38_c0_g1_i4;TRINITY_DN38_c0_g1_i10;TRINITY_DN38_c0_g1_i7;TRINITY_DN2592_c2_g1_i1;TRINITY_DN38_c0_g1_i8
ENSMUSG00000024935	TRINITY_DN71085_c0_g1_i1;TRINITY_DN66153_c0_g1_i1;TRINITY_DN77619_c0_g1_i1;TRINITY_DN83612_c0_g1_i1;TRINITY_DN46130_c0_g1_i1;TRINITY_DN67675_c0_g1_i1;TRINITY_DN76240_c0_g1_i1;TRINITY_DN10_c0_g2_i1;TRINITY_DN81945_c0_g1_i1;TRINITY_DN71310_c0_g1_i1;TRINITY_DN88249_c0_g1_i1;TRINITY_DN60988_c0_g1_i1
ENSMUSG00000025450	TRINITY_DN35_c0_g2_i5;TRINITY_DN35_c0_g2_i4;TRINITY_DN35_c0_g2_i2;TRINITY_DN35_c0_g1_i1;TRINITY_DN35_c0_g2_i1;TRINITY_DN35_c0_g2_i3
ENSMUSG00000030852	TRINITY_DN34558_c1_g2_i1;TRINITY_DN34558_c1_g1_i1;TRINITY_DN36665_c1_g1_i1;TRINITY_DN78538_c0_g1_i1;TRINITY_DN843_c5_g1_i1;TRINITY_DN9506_c0_g1_i2;TRINITY_DN82176_c0_g1_i1;TRINITY_DN13_c3_g1_i1;TRINITY_DN425_c3_g1_i1;TRINITY_DN15090_c0_g1_i1;TRINITY_DN64570_c0_g1_i1;TRINITY_DN9506_c0_g1_i3
ENSMUSG00000022415	TRINITY_DN39562_c0_g1_i1;TRINITY_DN38948_c0_g1_i1;TRINITY_DN8510_c0_g2_i1;TRINITY_DN54900_c0_g1_i1;TRINITY_DN8510_c0_g1_i1;TRINITY_DN1802_c2_g1_i1;TRINITY_DN19429_c0_g1_i2;TRINITY_DN13_c5_g1_i1;TRINITY_DN38948_c0_g2_i1;TRINITY_DN19429_c0_g1_i1
ENSMUSG00000005103	TRINITY_DN2177_c5_g1_i1;TRINITY_DN11973_c1_g1_i1;TRINITY_DN16687_c0_g2_i1;TRINITY_DN13_c9_g1_i1;TRINITY_DN16687_c0_g1_i1;TRINITY_DN55838_c0_g1_i1
ENSMUSG00000041324	TRINITY_DN46663_c0_g1_i1;TRINITY_DN77499_c0_g1_i1;TRINITY_DN14089_c0_g1_i4;TRINITY_DN73657_c0_g1_i1;TRINITY_DN14089_c0_g1_i5;TRINITY_DN4064_c0_g2_i1;TRINITY_DN88119_c0_g1_i1;TRINITY_DN13_c7_g1_i1
ENSMUSG00000089865	TRINITY_DN75965_c0_g1_i1;TRINITY_DN71668_c0_g1_i1;TRINITY_DN60793_c0_g1_i1;TRINITY_DN78009_c0_g1_i1;TRINITY_DN78637_c0_g1_i1;TRINITY_DN13_c1_g1_i2;TRINITY_DN58421_c0_g1_i1;TRINITY_DN83746_c0_g1_i1;TRINITY_DN78521_c0_g1_i1;TRINITY_DN974_c2_g3_i1;TRINITY_DN146_c2_g1_i1;TRINITY_DN58187_c0_g1_i1
ENSMUSG00000118461	TRINITY_DN13_c6_g1_i1
ENSMUSG00000036030	TRINITY_DN68335_c0_g1_i1;TRINITY_DN69950_c0_g1_i1;TRINITY_DN870_c0_g1_i5;TRINITY_DN87228_c0_g1_i1;TRINITY_DN870_c0_g1_i2;TRINITY_DN11521_c0_g1_i1;TRINITY_DN13_c8_g1_i1
ENSMUSG00000042942	TRINITY_DN13951_c0_g2_i1;TRINITY_DN53834_c0_g1_i1;TRINITY_DN263_c3_g1_i1;TRINITY_DN13355_c0_g2_i1;TRINITY_DN471_c1_g4_i1;TRINITY_DN13951_c0_g1_i1;TRINITY_DN9484_c0_g3_i1;TRINITY_DN9484_c0_g2_i1;TRINITY_DN81884_c0_g1_i1;TRINITY_DN58717_c0_g1_i1;TRINITY_DN3068_c6_g1_i1;TRINITY_DN8372_c0_g2_i3;TRINITY_DN48_c0_g1_i1;TRINITY_DN22519_c1_g1_i1;TRINITY_DN9484_c0_g1_i1;TRINITY_DN23054_c1_g1_i1;TRINITY_DN6…
ENSMUSG00000097282	TRINITY_DN1237_c2_g1_i1;TRINITY_DN35699_c1_g1_i1;TRINITY_DN48_c3_g1_i1;TRINITY_DN4610_c0_g6_i1
ENSMUSG00000097750	TRINITY_DN48_c4_g1_i1;TRINITY_DN60981_c0_g1_i1;TRINITY_DN161_c0_g2_i1
ENSMUSG00000109244	TRINITY_DN48_c2_g1_i1
ENSMUSG00000086067	TRINITY_DN68_c0_g3_i1;TRINITY_DN75033_c0_g1_i1;TRINITY_DN68_c0_g4_i1;TRINITY_DN68_c0_g2_i5;TRINITY_DN68_c0_g2_i7;TRINITY_DN68_c0_g2_i6;TRINITY_DN68_c0_g2_i2;TRINITY_DN68_c0_g2_i4;TRINITY_DN68_c0_g3_i2;TRINITY_DN68_c0_g2_i1;TRINITY_DN68_c0_g2_i3
ENSMUSG00000038011	TRINITY_DN39986_c1_g2_i1;TRINITY_DN60792_c0_g1_i1;TRINITY_DN25375_c0_g2_i1;TRINITY_DN25375_c0_g4_i1;TRINITY_DN25375_c0_g5_i1;TRINITY_DN82719_c0_g1_i1;TRINITY_DN73284_c0_g1_i1;TRINITY_DN2157_c0_g2_i1;TRINITY_DN46717_c0_g1_i1;TRINITY_DN78566_c0_g1_i1;TRINITY_DN68_c0_g1_i1
ENSMUSG00000110741	TRINITY_DN679_c0_g2_i1;TRINITY_DN65063_c0_g1_i1;TRINITY_DN8800_c0_g1_i1;TRINITY_DN314_c0_g2_i1;TRINITY_DN27777_c0_g1_i1;TRINITY_DN68_c0_g3_i5;TRINITY_DN237_c0_g5_i1;TRINITY_DN73086_c0_g1_i1;TRINITY_DN679_c0_g1_i2;TRINITY_DN237_c0_g6_i1;TRINITY_DN36448_c0_g1_i1;TRINITY_DN2130_c0_g2_i1;TRINITY_DN314_c0_g3_i1;TRINITY_DN2725_c0_g3_i1;TRINITY_DN1463_c0_g3_i1;TRINITY_DN17022_c1_g1_i1;TRINITY_DN36448_c0…
ENSMUSG00000032702	TRINITY_DN61853_c0_g1_i1;TRINITY_DN28208_c2_g1_i1;TRINITY_DN81897_c0_g1_i1;TRINITY_DN68_c3_g1_i1;TRINITY_DN15675_c1_g1_i1;TRINITY_DN4548_c0_g2_i1;TRINITY_DN306_c0_g1_i1;TRINITY_DN45478_c1_g2_i1;TRINITY_DN82359_c0_g1_i1;TRINITY_DN24479_c1_g1_i1;TRINITY_DN44285_c0_g1_i1;TRINITY_DN86274_c0_g1_i1;TRINITY_DN8372_c3_g1_i1;TRINITY_DN45478_c1_g1_i2;TRINITY_DN35589_c0_g4_i1;TRINITY_DN8272_c1_g2_i1
ENSMUSG00000027610	TRINITY_DN64697_c0_g1_i1;TRINITY_DN13875_c0_g2_i1;TRINITY_DN1459_c1_g3_i1;TRINITY_DN3094_c3_g1_i1;TRINITY_DN10994_c2_g2_i1;TRINITY_DN68852_c0_g1_i1;TRINITY_DN10994_c2_g1_i1;TRINITY_DN4683_c4_g1_i1;TRINITY_DN11751_c1_g1_i1;TRINITY_DN82361_c0_g1_i1;TRINITY_DN22510_c0_g2_i1;TRINITY_DN88001_c0_g1_i1;TRINITY_DN34054_c5_g1_i1;TRINITY_DN3326_c4_g1_i1;TRINITY_DN1630_c0_g1_i1;TRINITY_DN13875_c0_g1_i1;TRIN…
ENSMUSG00000035158	TRINITY_DN589_c0_g2_i1;TRINITY_DN589_c0_g4_i1;TRINITY_DN35681_c0_g1_i1;TRINITY_DN8442_c0_g1_i1;TRINITY_DN7931_c0_g2_i1;TRINITY_DN43044_c0_g1_i1;TRINITY_DN20102_c0_g1_i1;TRINITY_DN63691_c0_g1_i1;TRINITY_DN29574_c0_g1_i1;TRINITY_DN7931_c0_g3_i1;TRINITY_DN589_c0_g1_i1;TRINITY_DN589_c0_g3_i1;TRINITY_DN7931_c0_g1_i1;TRINITY_DN68_c2_g1_i1;TRINITY_DN20102_c0_g2_i1
ENSMUSG00000019865	TRINITY_DN10846_c0_g2_i1;TRINITY_DN10846_c0_g4_i1;TRINITY_DN61_c0_g2_i1;TRINITY_DN45090_c0_g1_i1;TRINITY_DN52805_c0_g1_i1;TRINITY_DN2510_c6_g1_i1;TRINITY_DN10846_c0_g1_i1;TRINITY_DN61_c0_g2_i2;TRINITY_DN52805_c0_g1_i2;TRINITY_DN2015_c3_g1_i1
ENSMUSG00000033152	TRINITY_DN28017_c0_g4_i1;TRINITY_DN85596_c0_g1_i1;TRINITY_DN30507_c0_g2_i1;TRINITY_DN159_c0_g3_i1;TRINITY_DN61_c9_g1_i1;TRINITY_DN159_c0_g5_i1;TRINITY_DN30507_c0_g1_i1;TRINITY_DN74558_c0_g1_i1;TRINITY_DN7279_c0_g1_i1
ENSMUSG00000022952	TRINITY_DN9942_c0_g2_i1;TRINITY_DN39246_c0_g1_i1;TRINITY_DN29292_c0_g1_i1;TRINITY_DN61_c2_g2_i1
ENSMUSG00000069565	TRINITY_DN60456_c0_g1_i1;TRINITY_DN3217_c1_g1_i1;TRINITY_DN61_c8_g1_i1
ENSMUSG00000052560	TRINITY_DN42428_c0_g1_i1;TRINITY_DN60461_c0_g1_i1;TRINITY_DN42428_c0_g2_i1;TRINITY_DN42_c5_g1_i1;TRINITY_DN56619_c0_g1_i1;TRINITY_DN34815_c4_g1_i1
ENSMUSG00000020704	TRINITY_DN69986_c0_g1_i1;TRINITY_DN19838_c0_g2_i2;TRINITY_DN5021_c0_g1_i1;TRINITY_DN18489_c0_g8_i1;TRINITY_DN16789_c0_g1_i1;TRINITY_DN1500_c0_g3_i1;TRINITY_DN1564_c3_g1_i1;TRINITY_DN2196_c5_g1_i1;TRINITY_DN16789_c1_g3_i1;TRINITY_DN6701_c0_g1_i1;TRINITY_DN1150_c2_g2_i1;TRINITY_DN29582_c3_g1_i1;TRINITY_DN81494_c0_g1_i1;TRINITY_DN5922_c1_g2_i1;TRINITY_DN18552_c0_g1_i1;TRINITY_DN35828_c0_g1_i1;TRINIT…
ENSMUSG00000099401	TRINITY_DN55349_c0_g1_i1;TRINITY_DN21279_c0_g1_i1;TRINITY_DN30274_c0_g1_i1;TRINITY_DN1829_c0_g5_i1;TRINITY_DN80019_c0_g1_i1;TRINITY_DN9272_c0_g1_i1;TRINITY_DN2850_c1_g2_i1;TRINITY_DN1713_c1_g1_i1;TRINITY_DN1801_c0_g2_i1;TRINITY_DN5375_c2_g2_i1;TRINITY_DN16751_c1_g2_i1;TRINITY_DN61008_c0_g1_i1;TRINITY_DN59274_c0_g1_i1;TRINITY_DN2004_c0_g1_i2;TRINITY_DN61995_c0_g1_i1;TRINITY_DN576_c1_g2_i1;TRINITY_…
ENSMUSG00000057215	TRINITY_DN42_c4_g1_i1
ENSMUSG00000019893	TRINITY_DN72112_c0_g1_i1;TRINITY_DN6797_c1_g3_i1;TRINITY_DN410_c2_g3_i1;TRINITY_DN13006_c5_g1_i1;TRINITY_DN87976_c0_g1_i1;TRINITY_DN79662_c0_g1_i1;TRINITY_DN42_c1_g1_i1
[truncated: 19,777 more rows]

## Sheet: Contigs - Filtered_Detected
ENSMUSG00000052516	TRINITY_DN88461_c0_g1_i1;TRINITY_DN67423_c0_g1_i1;TRINITY_DN76258_c0_g1_i1;TRINITY_DN1978_c0_g1_i1;TRINITY_DN28586_c0_g1_i1
[truncated: 12,181 more rows]

## Sheet: Splice Junctions
chr	first_bp	last_bp	strand	motif	annotated	uniq_reads	mm_reads	max_overhang
[truncated: 210,133+ more rows]
