# Supplementary material for: Identification of Natural Antisense Transcripts in Mouse Brain and Their Association With Autism Spectrum Disorder Risk Genes
Source: Front Mol Neurosci. 2021 Feb 25;14:624881. doi: 10.3389/fnmol.2021.624881 (PMC7947803; doi:10.3389/fnmol.2021.624881)
Supplement: Supplementary file 8 [file Data_Sheet_2.XLSX]

## Sheet: Coding Genes Raw Counts
Ensembl ID	P14_1_Striatum	P14_1_mPFC	P14_2_Striatum	P14_2_mPFC	P14_3_Striatum	P14_3_mPFC	P14_4_Striatum	P14_4_mPFC	P14_5_Striatum	P14_5_mPFC	P56_1_Striatum	P56_1_mPFC	P56_2_Striatum	P56_2_mPFC	P56_3_Striatum	P56_3_mPFC	P56_4_Striatum	P56_4_mPFC	P56_5_Striatum	P56_5_mPFC	P7_1_Striatum	P7_1_mPFC	P7_2_Striatum	P7_2_mPFC
ENSMUSG00000102693	0	0	0	0	0	0	0	0	0	0	0	0	0	0	0	0	0	0	0	0	0	0	0	0
ENSMUSG00000064842	0	0	0	0	0	0	0	0	0	0	0	0	0	0	0	0	0	0	0	0	0	0	0	0
ENSMUSG00000051951	5210	8291	4653	8179	4810	11681	5241	12938	6052	10626	5087	8126	4454	7890	5855	8011	4154	7138	3300	9584	12271	13697	5246	8876
ENSMUSG00000102851	1	0	0	0	0	0	0	1	0	0	0	0	0	0	0	0	0	0	0	0	0	0	0	0
ENSMUSG00000103377	250	306	223	212	256	323	246	567	325	387	362	309	268	412	326	465	200	571	338	574	748	568	391	383
ENSMUSG00000104017	137	157	95	114	103	175	121	292	142	180	186	158	134	210	159	282	130	256	191	288	410	329	150	173
ENSMUSG00000103025	104	101	71	78	53	124	52	179	83	99	113	99	77	107	116	166	64	171	87	176	235	179	74	119
ENSMUSG00000103201	117	126	90	77	69	108	72	244	116	149	126	155	91	137	145	219	97	264	141	286	313	273	132	132
ENSMUSG00000103147	1	0	0	0	0	0	0	2	0	0	0	0	1	0	0	0	0	0	0	0	1	1	0	1
ENSMUSG00000103161	122	147	142	108	123	186	94	380	124	211	190	205	143	263	191	339	111	362	233	469	402	474	172	150
ENSMUSG00000102348	2	4	0	4	6	6	3	9	1	7	4	7	7	10	6	15	4	10	4	6	6	6	6	14
ENSMUSG00000102592	0	0	0	0	0	0	0	0	0	0	0	0	0	0	0	0	0	0	0	0	0	2	0	0
ENSMUSG00000088333	0	0	0	0	0	0	0	0	0	0	0	0	0	0	0	0	0	0	0	0	0	0	0	0
ENSMUSG00000102948	0	0	0	0	1	0	0	0	0	0	0	0	1	1	0	1	0	0	0	0	1	2	1	1
ENSMUSG00000025900	84	12	12	9	62	22	39	15	55	14	10	17	29	3	20	22	8	7	2	9	19	10	56	19
ENSMUSG00000104123	1	0	0	0	0	0	0	0	0	0	0	0	0	0	0	0	0	0	0	0	0	0	0	0
ENSMUSG00000025902	247	199	300	257	408	352	229	141	509	184	270	266	206	171	380	257	157	176	100	101	198	313	121	153
ENSMUSG00000102269	2	6	3	3	5	7	2	3	6	4	3	3	4	0	7	1	3	2	0	2	4	4	3	2
ENSMUSG00000096126	2	1	0	4	4	3	2	3	3	4	9	1	6	2	6	5	13	6	7	6	2	5	3	3
ENSMUSG00000103003	0	0	0	0	0	0	0	0	0	0	0	0	0	0	0	0	1	0	0	0	0	0	0	0
ENSMUSG00000102735	1	0	0	0	0	0	0	0	0	1	0	1	0	0	0	2	0	0	0	0	0	0	0	0
ENSMUSG00000098104	11	12	7	6	8	15	10	10	14	10	9	5	10	14	9	7	10	6	4	6	5	11	13	12
ENSMUSG00000102175	1	3	3	2	0	2	2	0	4	2	3	2	2	9	2	3	0	3	2	7	1	0	3	3
ENSMUSG00000088000	1	0	0	0	2	0	0	0	0	0	0	0	2	0	0	0	0	0	0	0	0	1	1	0
ENSMUSG00000103265	5	2	1	0	5	1	1	3	2	0	1	0	2	1	0	4	1	1	1	1	0	0	0	0
ENSMUSG00000103922	17	19	9	19	15	15	23	19	12	14	13	7	8	16	17	9	22	6	8	6	15	21	16	7
ENSMUSG00000033845	4300	3616	2864	3430	3715	4269	4183	3072	3636	3451	3043	3791	3004	3374	2747	2727	3342	2613	2521	2609	4351	3684	4744	4379
ENSMUSG00000102275	80	42	46	34	82	67	48	22	64	65	60	63	50	59	79	74	47	39	46	42	41	69	62	44
ENSMUSG00000025903	3063	2521	1429	2404	2162	3027	2694	2021	2252	2449	1496	3006	1835	2544	1902	2180	1644	1785	1253	2099	2724	2389	1928	2118
ENSMUSG00000104217	0	0	0	0	0	0	0	0	0	0	0	0	0	0	0	0	0	0	0	0	0	0	0	0
ENSMUSG00000033813	3772	2966	2418	2759	3741	3478	4157	2417	3730	2768	3321	3838	3505	3442	3053	2749	3580	2592	2909	2841	3672	3080	3833	3557
ENSMUSG00000062588	9	5	13	4	8	7	13	4	10	11	6	4	10	9	9	1	8	4	8	7	25	26	27	24
ENSMUSG00000103280	204	145	210	141	275	175	299	150	345	121	283	147	153	151	210	158	252	124	230	142	64	161	202	135
ENSMUSG00000002459	1927	1190	2889	1294	3452	1333	3951	1235	3831	965	3824	1275	2237	1326	2201	1462	3548	1081	2813	1197	663	1319	2087	915
ENSMUSG00000091305	6	8	8	1	11	7	10	3	16	0	18	9	19	8	22	19	14	15	11	11	8	9	10	4
ENSMUSG00000102653	44	16	53	13	47	18	69	24	97	24	127	31	66	56	82	69	78	72	129	54	21	57	66	10
ENSMUSG00000091665	13	3	4	1	19	2	5	1	24	0	31	3	14	2	25	12	14	5	21	7	3	12	21	3
ENSMUSG00000033793	23259	25795	17562	24408	22125	31065	25044	22090	21818	24952	22631	32340	19929	29315	20902	20936	25482	19684	19227	21617	25796	20818	20610	27079
ENSMUSG00000104352	0	3	0	0	0	0	0	0	0	0	0	0	0	0	0	0	0	0	0	0	0	2	0	0
ENSMUSG00000104046	0	0	0	3	0	2	0	0	0	0	0	0	1	0	0	1	1	1	0	1	0	0	0	3
ENSMUSG00000102907	3	2	0	1	0	0	0	1	0	0	0	0	0	0	0	0	0	0	0	2	0	0	0	0
ENSMUSG00000025905	2797	1123	4761	955	2197	1018	2895	1014	2899	1219	4759	1427	2389	1036	2423	924	3183	860	3801	946	2099	2576	3485	1519
ENSMUSG00000103936	0	0	0	0	0	0	0	0	0	0	0	0	0	0	0	0	0	0	0	0	0	0	0	0
ENSMUSG00000093015	0	0	0	0	0	0	0	0	0	0	0	0	0	0	0	0	0	0	0	0	0	0	0	0
ENSMUSG00000103519	0	0	0	0	0	0	0	0	0	0	0	0	0	0	1	2	0	0	0	0	0	0	0	0
ENSMUSG00000033774	154	148	173	149	106	185	124	164	98	243	68	105	70	86	116	75	82	69	71	76	271	381	153	175
ENSMUSG00000103090	0	0	0	0	0	0	0	0	0	0	0	0	0	0	0	0	0	0	0	0	0	0	0	0
ENSMUSG00000025907	16453	17076	10624	15662	14487	20584	15927	16092	15001	16894	16153	22851	15785	21098	16494	18096	16865	15735	12710	17513	17226	15034	14207	14775
ENSMUSG00000087247	0	26	1	36	0	26	2	11	0	66	3	41	3	31	2	4	1	23	3	33	2	21	1	21
ENSMUSG00000103355	1	6	1	0	1	1	0	0	1	3	1	0	1	0	1	2	0	3	0	3	0	3	0	1
ENSMUSG00000102706	0	0	0	0	1	0	0	0	0	1	0	0	0	1	0	0	0	0	0	3	0	0	0	1
ENSMUSG00000103845	252	137	157	139	239	172	252	115	217	187	117	154	166	123	145	185	144	111	125	98	340	340	264	237
ENSMUSG00000033740	3916	444	1703	542	3073	254	3871	285	2835	543	1815	641	1982	636	1036	1463	1004	331	1505	502	491	628	3023	168
ENSMUSG00000103329	1	0	1	0	0	0	1	0	0	0	0	0	0	0	0	0	0	0	0	0	0	0	0	0
ENSMUSG00000104385	0	0	0	0	0	0	0	0	0	0	1	0	0	0	0	0	1	0	0	0	0	3	0	0
ENSMUSG00000102135	5	2	2	2	6	4	4	2	2	3	4	4	10	3	2	1	6	3	2	1	6	2	8	10
ENSMUSG00000103282	0	0	0	0	0	0	0	0	0	0	0	0	0	0	0	0	0	0	0	0	0	0	0	0
ENSMUSG00000102534	0	0	0	0	0	0	0	0	0	0	0	0	0	0	0	0	0	0	0	0	0	0	0	0
ENSMUSG00000102213	0	0	0	0	3	0	1	0	1	0	0	0	0	0	0	0	0	0	0	0	0	0	1	0
ENSMUSG00000103629	0	0	0	0	0	0	0	0	1	0	0	0	0	0	0	0	0	0	1	0	0	0	0	0
ENSMUSG00000051285	14638	11296	12991	10595	15464	13554	18787	9630	17238	10853	24311	15982	16583	14385	21608	14142	22811	10618	21558	11784	10104	12172	17079	11438
ENSMUSG00000098201	0	2	0	1	0	0	0	0	0	0	1	0	0	0	0	0	0	0	0	0	0	0	3	0
ENSMUSG00000103509	1593	1071	1693	866	1820	1158	1397	935	1993	1230	2287	916	1634	1065	1583	1136	1176	975	1588	854	1058	1541	1536	1140
ENSMUSG00000048538	7	6	6	3	1	5	12	4	4	3	6	4	9	3	4	1	9	4	6	8	6	8	13	8
ENSMUSG00000103709	0	0	0	0	0	0	0	0	0	0	0	0	0	0	0	0	0	0	0	0	0	0	0	0
ENSMUSG00000077244	0	0	0	0	0	0	0	0	0	0	0	0	0	0	0	0	0	0	0	0	0	0	0	0
ENSMUSG00000102768	0	0	0	0	0	0	0	0	0	0	2	1	0	0	0	0	0	0	0	0	0	0	0	0
ENSMUSG00000103498	0	0	0	0	0	0	0	1	0	0	0	0	0	0	0	0	0	0	0	0	0	0	0	0
ENSMUSG00000102320	0	0	0	0	0	0	0	0	0	0	0	0	0	0	0	0	0	0	0	0	0	0	0	0
ENSMUSG00000104226	0	0	0	0	0	0	0	0	0	0	1	1	1	1	1	0	0	0	0	0	1	0	0	0
ENSMUSG00000103903	0	0	0	0	0	1	0	0	1	0	0	0	0	1	0	0	0	0	0	0	0	0	0	1
ENSMUSG00000103557	0	0	0	0	0	0	0	0	0	0	0	0	0	0	0	0	0	0	0	0	0	0	0	0
ENSMUSG00000025909	4166	4024	2608	3611	4613	4538	4051	4271	4256	3224	5156	6378	4720	6049	5656	5890	5377	5430	4734	5367	3930	4857	3255	4168
ENSMUSG00000102647	54	66	47	39	67	50	42	70	55	38	51	66	40	60	82	76	32	92	70	74	64	104	27	69
ENSMUSG00000086235	9	1	3	5	10	6	4	13	9	6	14	6	7	12	14	7	9	13	11	14	7	13	6	13
ENSMUSG00000102253	47	54	52	40	77	55	45	110	75	53	90	98	73	129	102	121	58	201	111	172	87	132	48	49
ENSMUSG00000093970	2	0	0	0	4	0	0	0	0	0	1	1	2	0	1	2	0	1	0	2	0	2	0	1
ENSMUSG00000103884	15	18	17	16	25	16	5	41	26	18	31	18	24	40	39	56	19	39	41	72	33	41	15	9
ENSMUSG00000084353	3	1	0	1	0	1	3	4	0	0	0	1	2	1	0	1	0	1	6	0	1	4	5	3
ENSMUSG00000103933	5	3	4	1	2	4	11	2	2	1	3	3	2	3	0	2	1	0	3	2	3	4	3	5
ENSMUSG00000076135	2	1	0	0	1	0	2	0	0	1	1	0	0	0	0	1	0	0	0	1	0	2	0	0
ENSMUSG00000086195	0	1	0	0	0	0	0	0	1	0	0	0	0	0	3	2	0	0	0	0	2	4	2	0
ENSMUSG00000104504	0	0	0	0	0	0	0	0	0	0	1	0	0	0	1	0	0	0	0	0	0	0	0	0
ENSMUSG00000066693	6	11	5	7	14	18	12	41	16	6	14	21	16	28	17	32	9	42	25	42	10	33	11	8
ENSMUSG00000102316	3	2	5	4	3	3	5	21	8	10	14	6	16	10	16	12	11	36	25	23	5	16	10	8
ENSMUSG00000103819	26	12	12	12	11	17	9	19	7	6	28	21	25	26	21	32	12	37	28	32	11	41	13	13
ENSMUSG00000102871	0	0	0	0	0	0	0	0	0	1	0	0	0	0	0	0	0	0	0	1	0	0	0	0
ENSMUSG00000101571	0	0	0	0	0	0	0	0	3	0	0	1	0	1	0	1	0	0	1	0	4	0	4	0
ENSMUSG00000104428	1	0	0	0	0	0	0	2	3	1	0	0	0	0	0	1	0	0	0	1	0	1	0	0
ENSMUSG00000102272	0	0	0	1	0	0	0	1	0	0	0	0	0	0	0	0	0	0	0	0	0	0	1	1
ENSMUSG00000065625	0	0	0	0	0	0	0	0	0	0	0	0	0	0	0	0	0	0	0	0	0	0	0	0
ENSMUSG00000103411	9	5	7	1	10	2	8	7	8	5	1	5	4	5	4	5	5	9	5	8	9	4	2	2
ENSMUSG00000061024	1053	905	936	907	1274	1276	1285	805	1503	996	1076	1168	1138	1208	1143	1389	1061	728	667	721	841	1610	1077	886
ENSMUSG00000025911	3303	1387	1726	1437	2619	1884	2847	1086	2448	1195	1617	1373	1980	1426	1471	1287	1550	1296	1448	1119	1794	1657	2422	1596
ENSMUSG00000081441	2	2	0	1	3	3	3	3	2	1	2	0	3	3	1	3	0	1	1	4	3	0	1	0
ENSMUSG00000067879	20115	68878	11260	70462	15058	84297	16703	61488	10456	88648	3157	109865	18317	99883	26213	70122	13656	68007	3050	71734	10032	17334	9347	35582
ENSMUSG00000025912	1179	623	309	507	750	646	723	451	553	655	307	854	641	769	510	654	337	594	208	651	1349	934	738	688
ENSMUSG00000045210	11590	10629	8068	10152	10905	13657	13081	11992	11455	10763	11516	15725	10877	14263	11163	13178	13099	12195	8867	13519	12588	12451	11984	11538
ENSMUSG00000025915	4053	2227	2880	1885	3164	2886	5011	1902	3563	2073	6820	2401	3894	2337	4404	2174	5318	1929	6446	2005	1143	2115	1916	2577
ENSMUSG00000046334	1	0	0	0	0	2	1	0	0	1	1	0	0	0	4	0	0	2	0	0	0	0	0	0
ENSMUSG00000088916	0	0	0	0	0	0	0	0	0	0	0	0	0	0	0	0	0	0	0	0	0	0	0	0
ENSMUSG00000046101	175	182	142	230	205	313	178	189	177	235	248	324	189	286	254	274	174	281	249	265	123	204	201	230
ENSMUSG00000093178	28	15	29	18	32	33	41	16	38	13	25	19	25	13	18	19	22	24	28	13	45	44	56	42
ENSMUSG00000099032	60	35	22	23	24	43	45	16	33	17	30	40	58	26	14	28	14	21	13	26	16	40	30	109
ENSMUSG00000104025	0	0	0	0	0	0	0	0	0	1	1	1	0	0	2	0	2	3	1	0	0	0	1	3
ENSMUSG00000025916	158	90	39	57	65	129	82	64	54	76	29	123	63	131	52	68	35	82	32	92	5	26	86	81
ENSMUSG00000095780	3	1	0	0	0	0	0	0	0	0	0	0	1	1	1	0	0	0	2	0	0	0	0	0
ENSMUSG00000025917	10607	9678	6107	8708	7997	11975	9610	7967	7672	9712	5506	9073	5738	8314	5663	6012	6140	5498	5047	6272	14079	10554	9142	13544
ENSMUSG00000056763	5170	3550	3281	3441	4615	4659	3942	3854	4837	3919	5516	4681	5037	5422	4941	5368	4024	4768	4121	4890	5935	6501	5696	4701
ENSMUSG00000102356	0	0	0	0	0	0	0	0	0	0	0	0	0	0	0	0	1	0	0	0	0	0	0	0
ENSMUSG00000067851	8674	9507	6663	9247	8798	12817	10066	14310	10506	10193	10940	12876	9121	12202	10995	13588	10725	11601	7890	13946	10971	12692	7089	8200
ENSMUSG00000088153	0	0	0	0	0	0	0	0	0	0	0	0	0	0	0	0	0	0	0	0	0	0	0	0
ENSMUSG00000102556	59	90	74	56	92	74	104	122	123	52	115	73	86	99	103	110	91	103	105	131	116	128	143	85
ENSMUSG00000042501	158	120	17	104	142	95	28	92	55	172	15	248	107	205	21	96	26	197	8	166	11	111	11	56
ENSMUSG00000103810	9	2	0	3	3	2	1	2	3	5	0	4	3	11	1	6	0	7	0	6	0	5	0	0
ENSMUSG00000083422	9	12	0	1	8	8	8	13	2	5	4	10	6	16	7	6	3	10	2	10	5	9	3	6
ENSMUSG00000094979	0	0	0	0	0	1	0	0	0	0	0	1	0	0	0	0	0	0	0	2	0	1	0	0
ENSMUSG00000081417	1	0	0	0	0	0	0	0	0	0	0	0	0	0	0	0	0	0	0	0	0	0	0	0
ENSMUSG00000103448	0	0	0	0	0	0	0	0	0	0	0	0	0	0	0	0	0	0	0	0	0	0	0	0
ENSMUSG00000100212	0	0	0	0	0	0	0	0	0	0	0	0	0	0	0	0	0	0	0	0	0	0	0	0
ENSMUSG00000100648	3	0	0	2	6	7	2	0	2	2	1	2	1	1	0	0	0	2	0	1	2	3	2	4
ENSMUSG00000088585	0	0	0	0	0	0	0	0	0	0	0	0	0	0	0	0	0	0	0	0	0	0	0	0
ENSMUSG00000048960	19676	14273	12944	14996	22045	16729	23244	10624	24254	11788	20814	17701	22178	16870	18068	14764	20594	15269	18090	13064	3871	3127	3876	4233
ENSMUSG00000077318	0	0	0	0	0	0	0	0	0	0	0	0	0	0	0	0	0	0	0	0	0	0	0	0
ENSMUSG00000101827	1	2	3	1	1	1	3	7	1	6	1	4	2	4	0	2	1	4	2	1	0	1	0	0
ENSMUSG00000103494	0	0	0	0	0	0	0	0	0	0	0	0	0	0	0	0	0	0	0	0	2	0	0	1
ENSMUSG00000057715	6477	18317	7441	16764	6866	21827	8050	17061	7602	18935	8421	19579	9346	17490	10617	13542	9599	12577	7183	14205	5635	10778	8686	18968
ENSMUSG00000103825	66	113	62	130	59	163	48	178	69	153	122	187	99	183	96	183	85	207	78	211	51	134	66	132
ENSMUSG00000099845	0	0	0	0	0	1	0	0	0	0	0	0	0	0	0	0	0	0	0	0	0	0	0	0
ENSMUSG00000103561	16	36	15	32	23	48	11	71	23	46	16	44	24	58	33	73	7	65	17	85	30	45	30	44
ENSMUSG00000101610	2	0	1	2	2	2	1	2	0	0	0	1	1	1	0	0	0	0	2	2	1	1	1	1
ENSMUSG00000093864	2	0	1	0	2	0	1	1	2	0	3	1	0	0	0	1	1	3	2	0	0	1	3	1
ENSMUSG00000098555	0	0	0	0	0	0	0	0	0	0	0	0	0	0	0	0	0	0	0	0	0	0	0	0
ENSMUSG00000097628	9	3	2	7	8	13	9	8	5	2	3	7	4	9	1	5	4	4	3	8	2	5	1	4
ENSMUSG00000098163	0	0	0	0	0	0	0	0	0	0	0	0	0	0	0	0	0	0	0	0	0	0	0	0
ENSMUSG00000016918	14134	4627	2815	4346	2992	4392	10561	3227	2087	6495	1424	6997	2843	6270	1778	3049	1937	4454	1203	3992	6688	2002	1607	3280
ENSMUSG00000025938	910	636	1004	574	1263	790	1108	668	1335	581	898	321	1050	371	883	505	717	275	1016	313	3065	2830	5079	3545
ENSMUSG00000104518	0	0	0	0	0	0	0	0	0	0	0	0	0	0	0	0	0	0	0	0	0	0	0	0
ENSMUSG00000069620	0	0	0	0	0	0	0	0	0	0	0	0	0	0	0	0	0	0	0	0	0	0	0	0
ENSMUSG00000042414	0	1	1	1	2	0	1	1	1	2	4	0	3	0	4	0	2	0	1	0	0	3	0	1
ENSMUSG00000005886	7997	7779	7609	8138	9521	11021	8807	10204	10107	8662	13251	13655	11656	13870	12863	14189	12578	11268	10013	12468	8299	12067	8125	7189
ENSMUSG00000103506	80	51	87	63	81	63	77	89	87	62	122	78	96	74	95	110	67	98	77	79	110	155	95	66
ENSMUSG00000103495	32	33	37	20	34	32	22	74	44	36	75	54	53	44	53	84	46	78	76	72	53	78	23	24
ENSMUSG00000099183	0	0	0	0	0	0	0	0	0	0	0	0	0	0	0	0	0	0	0	0	0	0	0	0
ENSMUSG00000102639	23	16	9	13	11	12	17	25	19	17	26	8	28	26	27	40	21	30	28	36	33	26	15	25
ENSMUSG00000104170	34	37	37	9	37	41	42	74	43	35	91	49	50	91	95	103	44	87	101	103	60	74	32	30
ENSMUSG00000087782	1	0	3	1	0	2	0	4	1	5	3	4	3	11	2	7	3	10	9	5	0	6	2	0
ENSMUSG00000103085	70	49	67	63	76	102	97	225	121	105	238	139	143	194	206	238	94	264	237	325	122	226	89	62
ENSMUSG00000102664	48	47	62	38	65	70	38	103	81	58	119	81	93	100	138	129	58	140	137	152	70	119	55	31
ENSMUSG00000101171	0	1	0	0	0	0	0	0	0	0	0	0	0	0	0	0	0	0	0	0	0	0	0	0
ENSMUSG00000025935	6802	4490	2742	4261	4667	6114	5323	3475	4524	4147	2349	4972	3631	4420	2801	3672	2412	3422	1706	3601	5605	5563	4958	5449
ENSMUSG00000025937	1798	1369	982	1238	1311	1502	1649	1127	1374	1345	1289	1571	1170	1456	1573	1630	1227	1357	1280	1484	1138	1161	1031	961
ENSMUSG00000102982	35	21	12	23	19	18	18	21	16	19	33	31	20	24	21	30	20	32	26	18	17	45	15	14
ENSMUSG00000067813	3	1	0	3	1	9	0	3	1	1	0	0	0	1	0	1	0	1	1	3	2	1	0	0
ENSMUSG00000077368	0	0	0	0	0	0	0	0	0	0	0	0	0	0	0	0	0	0	0	0	0	0	0	0
ENSMUSG00000097711	9	11	3	7	6	13	6	14	7	7	8	6	6	9	9	9	10	9	10	4	12	13	8	6
ENSMUSG00000102166	2	1	1	1	1	1	1	1	0	1	0	0	0	1	0	0	0	0	0	0	2	2	3	0
ENSMUSG00000089358	0	0	0	0	0	0	0	0	0	0	0	0	0	0	0	0	0	0	0	0	0	0	0	0
ENSMUSG00000104209	0	0	0	0	0	0	0	0	0	0	0	0	0	0	0	0	1	0	0	0	1	0	0	0
ENSMUSG00000025932	871	792	875	922	1117	1205	1159	676	1266	718	878	951	905	1010	1249	885	1287	826	899	696	381	1208	987	889
ENSMUSG00000095853	0	0	0	0	0	0	0	0	0	0	0	0	0	0	0	0	0	0	0	0	0	0	0	0
ENSMUSG00000102588	4	1	3	3	6	4	4	3	5	2	3	5	2	2	7	3	1	3	7	1	3	4	2	1
ENSMUSG00000025930	120	234	64	248	77	321	78	197	85	246	16	195	58	194	71	149	43	133	11	169	292	279	61	250
ENSMUSG00000103492	9	28	6	31	10	48	11	67	14	24	10	148	33	154	71	113	27	142	8	159	51	35	8	72
ENSMUSG00000081201	3	0	0	4	0	0	0	0	1	0	1	1	0	1	0	1	0	0	0	0	0	0	2	1
ENSMUSG00000082193	6	2	2	5	5	3	4	2	2	4	6	3	4	6	0	0	6	5	3	4	2	6	8	11
ENSMUSG00000032769	42	569	64	451	18	466	42	539	83	501	7	24	10	13	14	7	20	18	7	22	34	547	99	2969
ENSMUSG00000088159	0	0	0	0	0	0	0	0	0	0	0	0	0	0	0	0	0	0	0	0	0	0	0	0
ENSMUSG00000073737	0	5	2	6	2	9	5	3	2	5	6	4	1	11	1	6	5	3	6	6	5	2	5	6
ENSMUSG00000092083	3930	5831	2023	5076	2668	8260	2967	7944	2730	5287	2637	8318	3198	7766	3885	8575	2973	8065	2240	9424	7789	8380	4471	7044
ENSMUSG00000102937	28	30	15	26	20	52	16	89	18	52	17	75	26	84	42	110	12	153	34	121	64	137	50	37
ENSMUSG00000104149	45	94	33	73	47	116	39	143	47	118	33	82	36	149	79	147	21	161	39	160	143	218	97	99
ENSMUSG00000088829	0	0	0	0	0	0	0	0	0	0	0	0	0	0	0	0	0	0	0	0	0	0	0	0
ENSMUSG00000077377	1	0	0	0	1	2	0	2	0	0	0	1	0	1	0	0	0	1	0	3	0	4	0	2
ENSMUSG00000101652	0	0	0	0	0	0	0	0	0	0	0	0	0	0	0	0	1	0	0	0	0	0	0	0
ENSMUSG00000100814	0	0	0	1	0	0	0	1	0	1	0	0	0	0	1	1	0	2	0	2	2	0	0	0
ENSMUSG00000025925	699	594	438	578	626	860	660	728	668	591	575	1005	641	952	607	924	511	894	510	1013	600	664	760	527
ENSMUSG00000104379	92	84	72	72	103	108	52	133	100	86	123	162	110	207	130	218	91	225	103	237	62	102	96	49
ENSMUSG00000032719	65	16	23	12	26	30	51	14	24	14	13	16	6	17	20	12	6	10	7	6	107	34	60	34
ENSMUSG00000088943	0	0	0	0	0	0	0	0	0	0	0	0	0	0	0	0	0	0	0	0	0	3	0	0
ENSMUSG00000100652	2	2	0	0	3	4	1	3	4	1	0	2	1	1	3	4	3	1	3	1	3	4	0	5
ENSMUSG00000067795	71	59	27	42	39	67	34	43	33	44	32	24	27	24	29	30	23	27	54	40	61	77	56	83
ENSMUSG00000043716	32674	18981	20516	17627	24328	22897	31118	15634	23093	18147	19686	20754	21039	18629	15968	15224	20152	14453	17821	15370	34675	26135	50151	38191
ENSMUSG00000025921	1777	742	1305	742	1616	1072	1704	661	1618	716	1076	990	1201	959	935	1037	926	714	732	784	1097	1113	2186	755
ENSMUSG00000104165	2	2	1	14	1	5	3	13	3	13	2	8	1	9	4	13	10	28	1	17	19	19	3	16
ENSMUSG00000025920	9812	12042	7451	11237	8873	15541	10140	11870	9197	12407	11187	16842	9600	14828	11041	12700	11836	11612	9602	12826	18871	17223	11003	16218
ENSMUSG00000025939	7540	8907	5485	8152	7505	10942	8260	7840	7328	8378	6973	9952	6817	9048	6734	6575	7999	6522	5855	7095	9156	7225	7788	9327
ENSMUSG00000102457	35	71	24	59	35	75	31	37	39	49	34	93	25	54	46	61	36	57	19	58	34	60	62	67
ENSMUSG00000079658	11347	12468	7755	10956	10261	14973	11671	10438	9935	11951	10461	14318	9599	12622	10852	9921	12297	8974	9384	9811	17688	14092	12786	18788
ENSMUSG00000100959	3	0	1	0	0	0	0	1	3	0	0	0	0	0	0	0	0	0	0	1	0	0	0	0
ENSMUSG00000025940	3314	4029	2574	3923	3543	5242	3932	3411	3527	4232	3100	4213	2817	3656	2825	2883	3127	2308	2313	2533	3093	3444	3262	3526
ENSMUSG00000025779	68	57	47	49	46	73	80	40	46	56	57	44	39	42	47	45	48	57	27	45	66	52	38	59
ENSMUSG00000100093	0	0	0	0	0	0	0	0	0	0	0	0	0	0	0	0	0	0	0	0	0	0	0	0
ENSMUSG00000091020	0	2	4	1	5	4	4	2	1	3	3	5	4	3	4	1	1	1	1	1	2	3	4	3
ENSMUSG00000104133	0	0	0	0	0	0	0	0	0	1	0	1	0	0	0	0	1	0	0	0	0	0	0	0
ENSMUSG00000042686	798	1283	1124	1321	1041	1730	1417	1118	1721	1430	2301	2225	1538	2102	3033	3079	1832	1480	1674	2051	148	876	967	1112
ENSMUSG00000025777	16282	21830	13206	19661	15842	27135	17844	19318	16041	22003	14842	20559	13271	18860	14294	13823	16141	12878	12911	14539	23296	24495	20438	29469
ENSMUSG00000100272	0	0	0	0	0	0	0	0	0	0	0	0	0	0	0	0	0	0	0	0	0	0	0	0
ENSMUSG00000100398	0	0	0	1	0	0	0	0	0	0	2	0	0	0	1	2	1	0	1	0	0	0	1	0
ENSMUSG00000101589	16	18	7	7	12	15	11	14	14	17	9	13	21	17	8	14	10	10	14	9	13	14	20	15
ENSMUSG00000102048	1	1	0	0	1	2	0	2	1	1	1	2	1	0	0	0	0	1	3	1	3	0	1	2
ENSMUSG00000089534	0	0	0	0	0	0	0	0	0	0	0	0	0	0	0	0	0	0	0	0	0	0	0	0
ENSMUSG00000067780	417	119	93	92	461	116	246	108	457	120	48	31	175	28	24	36	20	11	13	34	272	490	358	159
ENSMUSG00000025776	680	344	668	441	833	788	920	221	1037	190	1668	664	934	572	1576	576	1756	450	1542	370	967	427	614	239
ENSMUSG00000100554	0	1	0	0	0	2	0	0	0	0	2	0	0	0	1	0	0	0	0	0	2	0	0	0
ENSMUSG00000099473	99	75	90	46	72	75	80	52	79	65	146	97	125	103	88	95	104	79	126	86	134	193	167	153
ENSMUSG00000099591	0	0	0	0	0	0	0	0	0	0	0	0	0	0	0	0	0	0	0	0	0	0	1	0
ENSMUSG00000102001	1	2	1	1	1	1	1	3	0	0	4	0	2	1	3	1	2	2	3	2	1	7	1	2
ENSMUSG00000101717	57	56	72	41	72	69	55	39	78	59	92	45	71	71	60	65	70	40	97	37	52	158	103	100
ENSMUSG00000025774	0	0	0	1	0	0	0	0	0	0	0	1	0	0	0	0	0	0	0	2	0	1	0	0
ENSMUSG00000070977	0	0	0	1	0	0	1	0	0	0	0	0	0	0	0	0	0	1	0	0	0	0	0	1
ENSMUSG00000073735	0	0	0	0	0	0	0	0	0	0	0	0	0	0	0	0	0	0	0	0	0	0	0	0
ENSMUSG00000067773	0	0	0	0	0	0	0	0	0	0	0	0	0	1	0	0	0	0	1	0	0	0	0	0
ENSMUSG00000101685	0	0	0	0	0	0	0	0	0	0	0	0	0	0	0	1	0	0	0	0	0	0	0	0
ENSMUSG00000101738	0	0	0	0	0	0	1	0	0	0	0	0	0	0	0	0	0	0	0	0	0	0	0	0
ENSMUSG00000101306	0	0	0	0	0	0	0	0	0	0	0	0	0	0	0	0	0	0	0	0	0	0	0	0
ENSMUSG00000088800	0	0	0	0	0	0	0	0	0	0	0	0	0	0	0	0	0	0	0	0	0	0	0	0
ENSMUSG00000101644	0	0	0	0	0	0	0	0	0	0	0	0	0	0	0	0	0	0	0	0	0	0	0	0
ENSMUSG00000099433	0	0	0	0	0	0	0	0	0	0	0	0	0	0	0	0	0	0	0	0	0	0	0	0
ENSMUSG00000042596	9	9	65	11	3	21	3	4	3	6	26	11	43	17	72	7	47	16	9	13	215	13	2	14
ENSMUSG00000100720	1	2	1	1	2	1	2	1	0	1	0	1	0	1	0	0	1	2	1	2	4	3	1	3
ENSMUSG00000025927	15	15	20	50	7	85	3	5	31	4	5	59	20	32	54	21	18	58	4	7	6	57	13	11
ENSMUSG00000101117	0	0	0	0	0	0	0	0	0	0	0	0	0	0	0	0	0	0	0	0	0	0	0	0
ENSMUSG00000100204	2	1	0	1	1	1	3	2	2	0	2	1	1	1	1	1	0	1	0	3	2	2	3	0
ENSMUSG00000084668	0	0	0	0	0	0	0	0	0	0	0	0	0	0	0	0	0	0	0	0	0	0	0	0
ENSMUSG00000102597	0	0	0	0	0	0	0	0	0	0	0	0	0	0	0	0	0	0	0	0	0	0	0	0
ENSMUSG00000043760	41	31	42	32	34	45	52	19	49	20	45	44	17	36	53	38	46	34	46	31	34	49	69	23
ENSMUSG00000104095	1	0	0	0	1	0	0	0	0	0	0	0	0	0	0	0	1	0	0	0	0	1	0	3
ENSMUSG00000090142	0	0	0	0	1	0	0	0	3	0	2	2	0	0	0	0	1	0	0	0	0	0	0	3
ENSMUSG00000070175	0	0	0	0	0	0	0	0	0	0	0	0	0	0	0	0	0	0	0	0	0	0	0	0
ENSMUSG00000065559	0	0	0	0	0	0	0	0	0	0	1	0	0	0	1	0	0	0	0	0	0	0	0	0
ENSMUSG00000065480	0	0	0	0	2	0	0	0	1	0	0	0	1	0	0	0	1	0	0	0	2	0	0	0
ENSMUSG00000025929	0	0	0	0	0	0	0	0	2	0	0	0	0	0	0	0	0	0	0	0	0	0	0	0
ENSMUSG00000041872	0	1	0	3	2	0	1	1	1	0	1	1	2	1	1	6	1	1	0	1	4	8	1	2
ENSMUSG00000041859	794	357	697	311	858	431	1018	256	896	269	385	253	670	213	257	416	234	171	288	240	994	1008	1653	859
ENSMUSG00000099714	2	2	0	0	0	1	1	0	0	0	0	0	0	0	0	0	0	0	0	0	1	2	0	0
ENSMUSG00000088858	0	0	0	0	0	0	0	0	0	0	0	0	0	0	0	0	0	0	0	0	0	0	0	0
ENSMUSG00000025931	32684	14861	13439	17251	26982	21548	27071	13103	22951	16453	13500	20187	18937	20391	16911	17544	15981	14168	11289	13009	25534	16710	7985	10115
ENSMUSG00000077314	0	0	0	0	0	0	0	0	0	0	0	0	0	0	0	0	0	0	0	0	0	0	0	0
ENSMUSG00000100929	44	10	15	11	21	18	23	10	32	17	12	25	18	19	14	18	9	23	9	5	42	24	7	9
ENSMUSG00000041809	1097	130	177	133	495	130	562	91	443	111	128	138	280	111	131	176	86	109	117	111	190	127	684	122
ENSMUSG00000041779	145	56	75	81	105	101	124	44	155	36	39	39	56	40	56	68	36	58	28	54	112	138	107	64
ENSMUSG00000100819	29	11	15	12	15	17	14	15	12	6	19	12	18	19	17	17	17	11	15	25	10	20	20	9
ENSMUSG00000025933	1832	2470	1621	2507	1842	3093	2199	2059	1953	2082	2728	4041	2342	3496	3122	2572	3258	2323	2370	2479	1343	1348	1201	1624
ENSMUSG00000102633	21	8	12	13	14	19	17	21	16	11	30	25	24	19	21	31	19	36	13	28	7	8	3	6
ENSMUSG00000025934	64	45	48	55	69	60	51	39	57	57	117	94	148	108	111	101	79	82	104	83	33	74	40	33
ENSMUSG00000096375	12	1	0	1	5	0	4	0	4	5	7	5	5	0	2	1	5	0	2	1	1	0	1	0
ENSMUSG00000025936	0	0	0	0	2	0	0	0	0	0	0	1	0	0	1	0	0	0	0	1	1	3	0	0
ENSMUSG00000093963	0	0	0	0	0	0	0	0	0	0	0	0	0	0	0	0	0	0	0	0	0	0	0	0
ENSMUSG00000067750	0	0	0	0	1	0	0	0	1	0	0	0	0	0	0	0	0	0	0	0	0	0	0	0
ENSMUSG00000086194	0	0	0	0	0	0	0	0	0	0	0	0	0	0	0	0	0	0	0	0	0	0	0	0
ENSMUSG00000094436	0	0	0	0	0	0	0	0	0	0	0	0	0	0	0	0	0	0	0	0	0	0	0	0
ENSMUSG00000041722	0	0	0	0	1	0	0	0	0	0	0	0	0	0	0	0	0	0	0	0	0	0	0	0
ENSMUSG00000085507	0	0	0	0	0	0	0	0	0	0	0	0	0	0	0	0	0	0	0	0	0	0	0	0
ENSMUSG00000094926	0	0	0	0	0	0	0	0	0	0	0	0	0	0	0	0	0	0	0	0	0	0	0	0
ENSMUSG00000085079	0	0	0	0	0	0	0	0	0	1	0	0	0	0	0	0	0	0	0	0	0	1	0	0
ENSMUSG00000085679	0	0	0	0	0	0	0	0	0	0	0	0	0	0	0	0	0	0	0	0	0	0	0	0
ENSMUSG00000028033	6685	12224	12531	11842	10131	15347	11780	14713	12858	9392	20838	15130	11911	14297	16548	17327	18607	11528	15527	12575	4106	12674	10278	9134
ENSMUSG00000104138	36	32	39	22	28	24	47	88	49	37	162	54	67	75	72	84	61	99	123	85	19	113	59	37
ENSMUSG00000082935	26	28	25	21	30	24	26	32	22	11	40	33	19	29	21	23	42	31	51	26	20	37	35	21
ENSMUSG00000103748	145	179	246	116	208	190	126	242	201	149	544	172	238	245	378	367	212	312	569	354	98	357	241	219
ENSMUSG00000097109	14	11	40	16	22	11	28	8	23	8	50	21	13	12	24	15	29	13	20	13	11	13	34	15
ENSMUSG00000099692	0	0	0	0	0	2	1	0	0	0	0	0	0	0	0	0	0	0	0	0	0	0	0	0
ENSMUSG00000100418	0	0	0	0	0	0	0	0	0	0	0	0	0	0	0	0	0	0	0	0	0	0	0	0
ENSMUSG00000041670	11369	21743	9519	23927	10857	27889	11331	22092	12430	21573	16855	34894	17487	35235	26998	37423	20388	23969	14540	25438	13644	16020	5912	8882
ENSMUSG00000097642	3	0	0	0	0	0	0	0	0	0	0	0	0	1	0	0	0	0	0	0	0	0	0	0
ENSMUSG00000101468	3	0	0	0	1	0	0	0	0	0	0	0	1	0	0	0	0	0	0	0	10	0	0	0
ENSMUSG00000073730	1	0	0	2	1	0	2	0	3	1	2	1	2	1	1	0	0	1	1	0	30	3	0	2
ENSMUSG00000089553	0	0	0	0	0	0	0	0	0	0	0	0	0	0	0	0	0	0	0	0	0	0	0	0
ENSMUSG00000102766	3	3	3	2	3	3	3	3	1	4	4	4	2	1	1	0	0	3	1	6	4	5	2	4
ENSMUSG00000065405	18	7	7	6	8	3	10	4	12	3	5	8	6	7	16	7	8	8	13	13	2	4	4	3
ENSMUSG00000065567	38	19	25	23	28	17	40	14	34	18	40	15	31	27	48	25	36	17	57	18	21	26	33	13
ENSMUSG00000101226	0	0	0	0	0	0	1	0	0	0	1	1	1	1	1	1	0	0	0	0	0	1	0	0
ENSMUSG00000026158	7851	9235	8648	9105	10889	11314	12094	9407	12595	11272	13488	18149	11668	16460	12894	12916	13619	12076	10785	13152	8287	5680	7878	5589
ENSMUSG00000097920	4	2	1	2	8	4	1	3	2	2	4	3	2	2	1	2	2	3	1	2	2	4	0	2
ENSMUSG00000026156	477	213	314	198	423	270	422	189	369	229	158	166	232	172	211	136	161	126	145	170	1045	732	396	360
ENSMUSG00000026155	2976	4503	2164	4112	2705	5538	2828	4855	2599	5352	1822	4164	2094	3748	2282	3355	1801	2989	1477	3513	4399	5492	2882	5043
ENSMUSG00000026154	2228	1755	1412	1669	1816	2136	2383	1453	1846	1747	1503	1848	1346	1750	1402	1264	1568	1214	1289	1325	1693	1355	1917	1850
ENSMUSG00000102495	3	10	7	10	1	12	0	5	3	9	4	13	1	5	2	6	0	1	2	7	0	3	0	5
ENSMUSG00000026153	6504	5473	3944	4643	5745	6648	5851	4998	5841	5130	5612	6445	5042	5585	6160	6286	5373	5053	4821	5890	7142	7201	6934	7668
ENSMUSG00000102398	40	20	10	19	25	43	23	20	28	24	23	18	18	16	24	23	14	17	29	24	34	22	39	31
ENSMUSG00000097670	0	0	0	0	0	0	0	0	0	0	0	0	0	0	0	0	0	0	0	0	0	0	0	0
ENSMUSG00000026147	547	233	88	230	507	281	226	120	155	170	16	85	70	55	61	88	30	58	18	58	578	460	80	538
ENSMUSG00000026141	942	3952	1777	3879	1447	4908	1811	3901	1972	3270	1290	3937	1171	3801	3017	4652	2093	3085	1267	3175	885	3263	752	3224
ENSMUSG00000077463	1	0	0	0	1	2	2	2	2	0	1	5	1	0	4	2	1	3	3	4	0	0	0	0
ENSMUSG00000099997	13	6	2	9	4	9	7	12	3	4	4	12	5	8	2	3	6	7	2	4	10	8	7	11
ENSMUSG00000100131	5	2	5	0	2	4	0	0	3	0	6	0	0	2	2	6	5	3	2	3	1	0	0	2
ENSMUSG00000067736	2	0	1	0	0	0	1	2	0	1	1	2	1	0	0	0	0	0	1	1	0	0	0	0
ENSMUSG00000101939	11	6	16	5	5	8	12	6	3	5	9	8	12	18	14	10	14	15	16	10	13	10	4	15
ENSMUSG00000101111	51	35	49	30	68	65	34	42	41	23	62	45	43	55	57	81	69	61	113	41	40	79	50	47
ENSMUSG00000100862	33	17	29	16	36	32	44	24	18	13	36	16	23	19	33	28	33	20	42	34	34	38	24	26
ENSMUSG00000102070	37	24	51	26	42	48	46	40	44	36	52	47	46	46	54	66	55	43	79	50	45	44	44	34
ENSMUSG00000101249	88	37	66	46	57	94	96	66	35	36	77	60	63	85	64	96	78	68	97	56	66	84	52	69
ENSMUSG00000073725	15075	13091	10052	13191	14180	17350	16663	12977	14535	13352	16929	21193	15377	20059	17707	19745	18411	15175	14145	18040	8373	11099	9378	8526
ENSMUSG00000100808	0	0	0	0	0	0	0	0	0	0	0	0	0	0	0	0	0	0	0	0	0	0	0	0
ENSMUSG00000100450	2	5	0	4	0	1	2	5	1	5	0	1	0	0	0	2	0	0	0	0	0	3	1	5
ENSMUSG00000033569	17876	21779	19610	19756	22719	28226	22935	23662	24747	21199	27834	23455	20635	21971	23781	20243	25283	19539	24719	22033	26675	28189	25869	28149
ENSMUSG00000080849	0	0	0	0	0	0	0	0	0	0	0	0	0	0	0	0	0	0	0	0	0	0	0	0
ENSMUSG00000104257	69	113	55	81	96	121	60	150	60	109	109	112	108	129	125	155	75	160	155	126	121	174	77	83
ENSMUSG00000096866	19	14	15	3	12	29	5	9	14	13	15	8	11	16	8	27	5	16	22	17	16	16	8	9
ENSMUSG00000102296	76	98	73	66	103	105	40	142	87	96	106	96	85	114	110	130	40	148	122	122	114	181	86	96
ENSMUSG00000103209	357	478	284	306	423	404	260	717	454	469	582	395	382	548	543	568	263	711	568	633	496	659	424	360
ENSMUSG00000104027	209	251	209	191	251	240	158	541	284	345	425	233	319	362	391	416	193	561	414	453	339	487	267	219
ENSMUSG00000102407	192	301	221	122	234	242	162	483	307	283	345	275	291	381	361	418	179	523	441	485	309	485	266	198
ENSMUSG00000103214	410	503	429	373	490	500	459	957	694	547	796	519	559	675	693	714	451	908	813	916	643	822	539	491
ENSMUSG00000104100	126	99	142	87	155	185	120	485	176	198	265	267	229	324	281	326	145	532	472	458	192	428	150	127
ENSMUSG00000084740	0	0	0	0	0	0	0	0	0	0	0	0	0	0	0	0	0	0	0	0	0	0	0	0
ENSMUSG00000103889	101	116	85	96	115	119	97	276	160	183	248	157	179	250	192	245	126	300	272	393	132	262	166	141
ENSMUSG00000101301	44	63	38	44	48	53	42	125	55	84	86	74	73	102	85	70	39	144	108	116	58	91	38	54
ENSMUSG00000104221	212	213	157	178	248	240	196	425	248	251	374	264	289	355	309	398	223	425	370	475	272	413	235	214
ENSMUSG00000102250	449	525	392	404	591	574	488	958	722	635	948	652	629	859	760	952	532	1153	958	1225	710	1003	670	595
ENSMUSG00000102317	783	812	736	621	939	893	695	1502	1162	1051	1382	925	1009	1383	1334	1444	716	1707	1470	1687	1171	1642	1107	894
ENSMUSG00000103563	278	289	232	213	279	308	172	526	317	329	439	333	417	440	431	513	246	618	458	553	342	550	285	292
ENSMUSG00000102465	497	531	513	401	561	595	337	875	644	647	849	601	579	813	767	882	434	1052	936	884	650	978	555	473
ENSMUSG00000102659	297	344	301	224	370	373	232	573	359	455	557	426	421	526	510	581	275	750	583	592	371	622	298	283
ENSMUSG00000103924	1164	1351	1052	1074	1489	1447	1195	2134	1809	1565	2262	1472	1427	1888	1999	1949	1319	2390	1977	2396	1758	2189	1640	1378
ENSMUSG00000104132	1004	1082	859	831	1150	1111	880	1595	1407	1144	1883	1196	1166	1418	1593	1527	1006	1708	1495	1605	1185	1737	1203	1220
ENSMUSG00000102747	651	718	600	562	798	763	555	972	965	818	1244	799	822	886	1127	1050	631	1139	953	1074	866	1252	823	872
ENSMUSG00000102386	251	244	250	211	293	273	179	320	346	296	401	265	319	311	345	354	253	365	321	329	335	370	312	320
ENSMUSG00000103004	220	224	196	197	235	230	181	224	253	257	420	224	240	240	293	255	228	289	232	277	224	295	313	297
ENSMUSG00000104516	96	128	44	131	89	175	48	78	56	127	38	115	60	80	41	82	31	62	29	88	129	184	84	168
ENSMUSG00000101618	0	0	0	0	0	0	0	0	0	0	0	0	0	0	0	0	0	0	0	0	0	0	0	0
ENSMUSG00000099458	0	0	0	0	0	0	0	0	0	0	0	0	0	0	0	0	0	0	0	0	0	0	0	0
ENSMUSG00000088111	0	0	0	0	0	0	0	0	0	0	0	0	0	0	0	0	0	0	0	0	0	0	0	0
ENSMUSG00000073722	0	13	0	5	0	9	0	7	0	12	0	4	0	7	0	1	3	5	0	1	0	0	0	22
ENSMUSG00000095256	0	0	0	0	0	0	0	0	0	0	0	0	0	0	0	0	0	0	0	0	0	0	0	0
ENSMUSG00000100310	0	0	0	0	0	0	0	0	0	0	0	0	0	0	0	0	0	0	0	0	0	0	0	0
ENSMUSG00000101033	0	0	0	0	0	0	0	0	0	4	0	0	0	0	0	0	0	0	0	0	0	0	0	0
ENSMUSG00000101372	0	0	0	0	1	0	0	0	0	0	0	2	0	1	1	2	1	1	0	1	1	0	0	2
ENSMUSG00000103241	0	0	0	0	0	0	0	0	0	0	0	0	0	0	0	0	0	0	0	0	0	0	0	0
ENSMUSG00000086240	8	0	1	1	5	1	5	2	2	4	6	1	2	4	3	2	3	1	1	2	5	1	12	9
ENSMUSG00000048411	0	0	0	0	0	0	0	0	0	0	0	0	0	0	1	0	1	0	1	0	0	0	0	0
ENSMUSG00000081557	0	1	0	0	0	1	1	0	0	0	0	0	1	2	1	0	1	1	2	0	0	0	0	1
ENSMUSG00000058590	0	0	0	0	0	0	0	0	0	0	0	0	0	0	0	0	0	0	0	0	0	0	0	0
ENSMUSG00000101235	0	0	0	1	0	0	0	1	0	0	0	0	0	0	2	0	0	0	0	0	0	0	0	0
ENSMUSG00000064433	0	0	0	0	0	0	0	0	0	0	0	0	0	0	0	0	0	0	0	0	0	0	0	0
ENSMUSG00000080625	0	0	0	0	0	0	0	0	0	0	0	0	0	0	0	0	0	0	0	0	0	0	0	0
ENSMUSG00000080391	0	0	0	0	0	0	0	0	0	0	0	0	0	0	0	0	0	0	0	0	0	0	0	0
ENSMUSG00000099257	1	0	0	0	0	0	0	0	0	0	0	0	0	0	0	0	0	0	0	0	0	0	0	0
ENSMUSG00000099492	5	6	3	5	8	6	13	11	6	2	4	10	5	7	2	7	5	6	4	7	13	12	14	8
ENSMUSG00000101726	0	0	0	0	0	0	0	0	1	0	0	1	2	1	1	0	0	0	0	0	1	1	0	0
ENSMUSG00000096829	0	0	0	0	0	0	0	0	0	0	0	0	0	0	0	0	0	0	0	0	0	0	0	0
ENSMUSG00000098883	0	0	0	0	0	0	0	0	0	0	0	0	0	3	0	0	0	1	0	0	0	0	0	0
ENSMUSG00000100261	0	0	1	3	3	1	1	1	3	1	1	4	1	3	2	5	2	4	1	4	3	1	2	2
ENSMUSG00000101180	1	1	0	0	1	0	1	1	0	0	0	0	0	1	0	0	0	0	0	4	0	0	0	0
ENSMUSG00000048874	13311	11333	11156	10588	14155	14704	14919	10264	15009	10837	16489	16511	15444	15946	13811	14158	15876	11641	12224	12198	13223	13388	16455	13355
ENSMUSG00000103783	160	134	106	100	149	138	177	173	227	139	225	150	148	193	168	251	116	194	168	198	169	171	161	104
ENSMUSG00000104315	234	187	157	126	243	185	214	202	273	183	286	225	306	298	329	310	209	277	261	339	189	242	202	148
ENSMUSG00000026064	4098	3363	2351	3112	3369	4105	4345	3480	3741	3499	2528	2948	2816	2951	2273	3118	2226	2302	1805	2660	3958	4472	3693	4791
ENSMUSG00000086151	0	0	0	0	0	0	0	0	0	0	0	0	0	0	0	0	0	0	0	0	0	0	0	0
ENSMUSG00000086726	0	0	0	0	0	0	0	0	0	0	0	0	0	0	0	0	0	0	0	0	0	0	0	0
ENSMUSG00000087346	0	0	0	0	0	0	0	0	0	0	0	0	0	0	0	0	1	0	0	0	0	0	0	0
ENSMUSG00000100371	1	0	0	0	0	0	0	0	0	0	0	0	0	0	0	0	0	0	0	0	2	0	0	0
ENSMUSG00000098529	0	0	0	0	0	0	0	0	0	0	0	0	0	0	0	0	0	0	0	0	0	0	0	0
ENSMUSG00000086727	1	0	0	1	0	0	0	0	0	0	0	0	0	0	1	0	0	0	0	0	0	0	0	1
ENSMUSG00000099796	0	0	0	0	0	0	0	0	0	0	1	1	1	0	0	1	0	1	0	0	2	1	0	1
ENSMUSG00000050217	15	0	0	0	4	0	1	0	1	0	0	0	0	0	0	0	0	1	0	0	11	1	1	2
ENSMUSG00000026063	0	0	0	1	0	0	0	0	0	0	0	1	0	1	1	2	0	0	0	0	0	0	0	0
ENSMUSG00000077664	0	0	0	0	0	0	0	0	0	0	0	0	0	0	0	0	0	0	0	0	0	0	0	0
ENSMUSG00000100205	0	0	0	0	2	0	0	0	2	0	0	1	0	0	0	2	0	1	0	0	0	2	0	1
ENSMUSG00000100592	0	0	0	0	0	0	0	0	0	1	0	0	0	0	0	0	0	0	0	0	0	0	0	0
ENSMUSG00000094215	0	0	0	0	0	0	0	0	0	0	0	0	0	0	0	0	0	0	0	0	0	0	0	0
ENSMUSG00000101093	0	0	0	0	0	0	0	0	0	0	0	0	0	0	0	0	0	0	0	0	0	0	0	0
ENSMUSG00000070960	4	1	2	2	2	3	0	3	5	2	2	6	2	5	3	5	2	2	1	5	3	9	3	5
ENSMUSG00000088620	0	0	0	0	0	0	0	0	0	0	0	0	0	0	0	0	0	0	0	0	0	0	0	0
ENSMUSG00000082159	0	1	0	0	0	0	0	0	0	0	0	0	0	0	0	0	0	0	0	0	0	2	0	1
ENSMUSG00000026058	1736	1012	1545	906	1604	1224	1438	1313	1398	1197	1560	1587	1739	1559	976	1698	1039	1547	1074	1774	3706	2891	2254	2312
ENSMUSG00000064688	0	0	0	0	0	0	0	0	0	0	0	0	0	0	0	0	0	0	0	0	0	0	0	0
ENSMUSG00000103482	83	134	46	103	55	161	37	188	51	169	74	162	93	162	64	223	41	188	30	179	188	318	85	210
ENSMUSG00000104498	0	1	0	0	0	0	0	0	0	0	0	0	0	3	1	0	0	2	1	0	0	0	0	0
ENSMUSG00000104313	52	91	38	58	45	98	33	175	37	113	58	119	78	146	77	186	30	206	42	241	160	230	50	138
ENSMUSG00000102865	0	0	0	0	0	0	0	0	0	0	0	0	0	0	0	0	0	0	0	0	0	0	0	0
ENSMUSG00000102321	48	73	35	57	30	100	7	144	23	95	45	102	59	111	47	167	25	190	37	150	115	246	58	100
ENSMUSG00000091318	0	4	3	1	3	7	1	2	0	3	3	5	7	3	1	10	1	4	1	4	7	12	1	4
ENSMUSG00000089489	0	0	0	0	0	0	0	0	0	0	0	0	0	0	0	0	0	0	0	0	0	0	0	0
ENSMUSG00000104433	18	41	9	30	18	32	6	47	10	42	8	42	24	54	24	38	9	61	5	51	47	73	12	47
ENSMUSG00000089395	0	1	0	0	0	2	0	1	0	2	0	0	0	4	1	2	0	3	0	2	1	3	0	1
ENSMUSG00000102926	0	1	0	0	0	2	0	1	0	1	0	4	0	3	0	0	0	0	0	5	0	1	0	1
ENSMUSG00000100497	0	0	0	0	0	4	0	1	0	1	0	3	2	0	0	0	0	0	0	0	0	4	0	0
ENSMUSG00000100481	14	12	7	12	11	14	24	10	8	9	19	21	8	18	15	22	17	14	16	10	10	9	14	8
ENSMUSG00000100590	1	2	0	4	1	10	0	11	0	6	1	9	1	6	0	1	2	6	0	7	2	1	0	4
ENSMUSG00000088750	0	0	0	0	0	0	0	0	0	0	0	0	0	0	0	0	0	0	0	0	0	0	0	0
ENSMUSG00000101754	0	0	0	0	0	0	0	0	0	0	0	0	0	0	0	0	0	0	0	0	0	0	0	0
ENSMUSG00000065223	0	0	0	0	0	0	0	0	0	1	0	0	0	0	0	0	0	0	0	0	0	0	1	0
ENSMUSG00000100318	0	0	0	0	0	0	0	1	0	0	1	0	2	0	0	2	0	0	0	0	0	0	0	0
ENSMUSG00000101612	2	0	0	0	0	0	0	0	0	0	0	0	0	0	0	0	0	0	1	1	0	0	0	0
ENSMUSG00000065260	0	0	0	0	0	0	0	0	0	0	0	0	0	0	0	0	0	0	0	0	1	0	0	0
ENSMUSG00000026134	1358	853	882	778	1059	985	1338	720	1047	781	862	1003	903	936	734	871	866	741	696	734	1702	1599	2065	1881
ENSMUSG00000101682	1	1	0	0	0	1	0	0	0	0	0	1	1	0	0	1	0	0	0	0	0	0	2	0
ENSMUSG00000102714	17	5	11	10	18	16	10	16	21	15	16	19	17	27	23	23	5	22	21	33	19	44	15	15
ENSMUSG00000102093	0	0	0	0	0	0	0	0	1	0	0	0	0	0	0	0	0	0	0	0	0	0	0	0
ENSMUSG00000103746	38	29	10	27	25	40	17	13	28	24	20	43	25	30	28	31	7	21	18	31	29	37	34	40
ENSMUSG00000102198	0	0	1	0	0	2	0	1	1	1	1	1	0	3	3	3	0	1	0	2	2	2	1	0
ENSMUSG00000004768	2125	1623	1415	1531	2065	2501	2115	1865	1999	1703	1869	2234	2008	2527	1573	2009	1693	1902	1352	1874	1999	2719	2076	1870
ENSMUSG00000042215	1130	1240	626	1263	745	1973	822	1132	717	1227	268	1125	701	1162	464	705	435	776	172	671	981	1977	737	2059
ENSMUSG00000103072	0	0	0	0	0	0	0	0	0	1	0	0	0	0	4	0	0	2	0	0	0	0	0	3
ENSMUSG00000042197	9820	9230	7307	8728	9667	12275	10745	10838	10733	8948	9999	12242	9893	11466	9791	12126	9581	10773	7589	12443	14163	14769	12563	12585
ENSMUSG00000081402	9	13	1	5	5	18	15	11	9	7	6	8	3	8	13	12	3	7	2	14	13	18	9	13
ENSMUSG00000042182	13626	17769	6366	15536	9291	21260	8693	15301	8108	16583	6423	18654	9194	17397	10292	13964	8373	11711	5633	12306	21318	20738	10640	26349
ENSMUSG00000104416	56	55	46	50	69	95	24	115	50	76	58	93	73	123	85	180	37	126	62	165	110	138	74	73
ENSMUSG00000026131	5537	4058	3113	3916	4621	4868	5827	4238	4699	4167	4821	4886	4328	4660	4490	5036	4578	3649	3820	3926	4293	4851	3059	3841
ENSMUSG00000103888	0	0	0	0	0	0	0	0	0	0	0	0	0	0	0	0	0	0	0	0	0	0	0	0
ENSMUSG00000103596	22	27	15	13	17	23	17	45	21	31	10	28	19	26	34	56	13	62	38	70	18	63	7	22
ENSMUSG00000099382	0	0	0	0	0	0	0	0	0	0	0	0	0	0	0	0	0	0	0	0	0	0	0	0
ENSMUSG00000084506	0	1	0	0	0	0	0	0	0	0	0	0	0	0	0	0	0	0	0	0	0	0	0	0
ENSMUSG00000103364	99	89	87	77	80	109	89	154	162	98	168	94	122	150	159	196	68	151	146	143	107	187	62	73
ENSMUSG00000105982	5	5	1	2	8	3	8	4	5	0	1	3	4	7	7	4	2	4	6	10	1	8	3	2
ENSMUSG00000103405	0	0	0	0	0	0	0	0	0	0	0	0	0	0	0	0	0	0	0	0	0	0	0	0
ENSMUSG00000104475	910	183	274	242	485	288	790	248	538	226	312	353	267	297	341	358	201	343	256	241	399	398	149	165
ENSMUSG00000103001	8	6	6	2	5	17	11	13	5	11	0	11	4	1	0	3	7	5	0	2	4	3	2	11
ENSMUSG00000102839	0	0	0	0	0	0	0	0	0	0	0	0	0	0	0	0	0	0	0	0	0	0	0	0
ENSMUSG00000101206	0	1	0	0	0	0	1	0	0	0	2	0	1	0	0	0	0	0	0	0	0	0	0	0
ENSMUSG00000101462	15	23	34	36	32	32	36	25	53	18	93	65	37	80	75	74	49	57	50	63	1	26	15	7
ENSMUSG00000092852	17	10	26	19	27	21	43	15	22	10	49	46	26	32	43	18	36	40	32	31	1	10	13	10
ENSMUSG00000042111	2260	1572	1672	1527	2074	2350	2372	1432	2114	1561	1903	1879	1716	1762	1736	1380	1993	1207	1800	1428	2343	2263	2694	2541
ENSMUSG00000026127	2858	2275	2265	2224	2827	2947	3259	2103	2828	2391	2774	2866	3054	2889	2250	2250	2815	2078	2362	2088	2530	2748	3296	3131
ENSMUSG00000026126	255	111	160	114	178	158	244	96	199	102	141	136	129	117	126	99	188	122	149	97	98	123	144	180
ENSMUSG00000026125	0	0	0	0	0	0	0	0	0	0	0	0	0	1	0	0	0	0	0	1	0	0	0	1
ENSMUSG00000101116	0	0	0	0	0	0	0	0	0	0	0	0	0	0	0	0	0	0	0	0	0	0	0	0
ENSMUSG00000026124	6	1	0	2	9	0	5	0	4	1	0	0	1	0	0	0	0	0	1	0	10	17	8	1
ENSMUSG00000101803	0	0	0	0	0	0	0	0	1	0	0	0	0	0	0	0	0	0	0	0	0	0	0	0
ENSMUSG00000037529	0	0	0	0	0	0	0	0	0	0	0	0	0	0	0	0	0	0	0	0	0	0	0	1
ENSMUSG00000045174	2934	4024	3480	3875	4182	5942	3646	4458	4168	4544	3349	4354	3106	4331	3633	4231	2920	2893	2724	3654	5486	7421	5919	5683
ENSMUSG00000100524	0	0	0	0	1	0	0	0	0	0	0	0	0	0	0	0	0	0	0	0	0	0	2	0
ENSMUSG00000102499	0	0	0	0	0	0	0	0	0	0	0	0	0	0	0	0	0	0	0	0	0	0	0	0
ENSMUSG00000103521	7	0	0	0	3	0	0	0	1	0	1	0	1	0	0	0	0	0	0	0	0	0	3	0
ENSMUSG00000104098	0	0	0	0	0	0	0	0	0	0	0	0	0	0	0	1	0	0	1	0	0	0	1	0
ENSMUSG00000037509	11891	14378	10346	15105	14843	19663	12194	13679	13422	13164	17784	26483	18395	26767	19097	22215	18970	18022	14930	17342	9435	13517	8318	14255
ENSMUSG00000106790	0	0	0	0	0	0	0	0	0	0	0	0	0	0	0	0	0	0	0	0	0	0	0	0
ENSMUSG00000102537	4	8	1	2	3	5	3	1	1	2	4	5	8	1	5	7	0	2	3	2	1	9	0	0
ENSMUSG00000102612	3	0	0	4	5	3	2	5	4	0	4	8	0	2	7	7	1	3	7	3	0	5	2	2
ENSMUSG00000037503	25114	26967	26223	29317	33910	40194	32289	26963	35970	29641	29675	32781	26674	33163	32022	32590	30548	20905	21317	22177	27599	42322	27500	27564
ENSMUSG00000104358	6	0	1	1	4	0	5	0	4	2	4	2	2	0	2	1	1	5	0	1	3	4	2	3
ENSMUSG00000026123	29253	24692	19300	23345	23470	32891	26543	24670	21175	24944	27121	33809	25553	31779	23023	24473	29527	24564	23886	26259	36895	29695	24065	32699
ENSMUSG00000103716	0	0	0	0	0	0	0	0	1	0	0	0	0	0	0	0	1	0	0	0	0	1	0	0
ENSMUSG00000103548	0	0	1	0	0	0	0	1	1	0	0	1	0	0	1	1	0	0	1	0	0	0	0	0
ENSMUSG00000103760	0	0	0	0	0	2	0	0	0	0	0	1	0	1	0	0	0	0	0	1	1	2	0	2
ENSMUSG00000103997	1	0	0	0	0	0	0	0	0	0	0	0	0	0	0	0	0	0	0	0	0	0	0	0
ENSMUSG00000077231	0	0	0	0	0	0	0	0	0	0	0	0	0	0	0	0	0	0	3	0	0	0	0	0
ENSMUSG00000064601	0	0	0	0	0	0	0	0	0	0	0	0	0	0	0	0	0	0	0	0	0	0	0	0
ENSMUSG00000103096	0	0	0	0	0	0	0	0	0	0	0	0	0	0	0	0	0	0	0	0	0	0	0	0
ENSMUSG00000102434	0	5	0	0	0	3	0	1	0	0	0	0	0	2	0	0	0	1	0	2	0	0	0	0
ENSMUSG00000045216	3630	4330	4095	4640	4683	6724	4726	6112	5606	4679	3285	3858	2667	4304	4390	4248	3830	2931	2390	2935	6485	6896	3366	3876
ENSMUSG00000037470	8358	9160	7382	9559	9402	13007	10697	9644	10764	9992	8841	10788	7802	10508	8743	10145	8389	7601	5863	8144	8840	11173	8127	7217
ENSMUSG00000098752	8	1	2	5	4	3	5	3	2	7	5	6	2	3	1	2	0	0	7	1	3	4	1	5
ENSMUSG00000047180	43	33	56	41	68	60	67	21	61	38	109	71	72	48	75	66	75	48	83	55	42	119	35	42
ENSMUSG00000037447	1259	836	612	920	906	1238	934	890	912	1014	564	769	909	935	737	849	608	623	466	625	578	639	284	375
ENSMUSG00000010453	5673	4413	4588	4715	6019	6391	5128	4728	5950	5216	6064	6578	5873	6785	5166	5987	5091	4675	4091	4563	5471	8247	5545	4179
ENSMUSG00000098680	0	0	0	0	0	0	0	1	0	1	0	0	0	0	1	0	0	0	0	0	0	0	0	0
ENSMUSG00000037432	13	0	4	1	16	2	3	1	6	9	0	0	2	2	0	0	0	1	1	4	2	7	3	3
ENSMUSG00000001143	1973	1720	2109	1795	2539	2580	2314	1981	2553	2131	2256	2045	2166	2298	1920	1984	1854	1661	1649	1707	1776	3110	2200	1473
ENSMUSG00000037408	766	758	670	908	928	1290	732	1146	1081	1343	885	1141	878	1312	996	1287	725	927	521	992	490	1276	604	522
ENSMUSG00000104316	24	9	17	13	23	24	19	36	20	25	52	29	34	40	23	28	19	36	35	44	11	31	21	11
ENSMUSG00000106081	0	0	0	0	0	0	0	0	0	0	0	0	0	0	0	0	0	0	0	0	0	0	0	0
ENSMUSG00000001138	1185	916	1121	1121	1457	1749	1172	1328	1735	1386	1533	1430	1370	1542	1580	1882	911	1187	1062	1192	956	2383	1116	885
ENSMUSG00000067653	40	26	19	13	54	42	29	14	34	25	15	29	24	26	21	31	14	24	16	18	35	43	17	24
ENSMUSG00000103661	0	0	0	0	0	0	0	0	0	0	0	0	0	0	0	0	0	0	0	0	0	0	0	0
ENSMUSG00000079610	1007	685	481	697	833	905	771	633	717	726	377	703	447	667	499	656	346	520	347	505	1023	899	515	679
ENSMUSG00000026121	1383	1000	977	1048	1610	1221	1498	1050	1553	1168	790	1004	1047	1031	860	1432	671	735	668	931	1337	2520	1216	1572
ENSMUSG00000046337	135	16	45	36	101	13	154	17	73	12	9	10	18	5	19	28	17	1	29	1	16	4	11	3
ENSMUSG00000089906	0	0	0	0	0	0	1	0	0	0	1	0	1	0	1	1	1	0	1	0	0	0	1	0
ENSMUSG00000077939	0	0	0	0	0	0	0	0	0	0	0	0	0	0	0	0	0	0	0	0	0	0	0	0
ENSMUSG00000061518	27738	20046	22839	19913	26405	25772	30639	18199	24245	19016	18986	19842	17041	19847	16222	14822	21290	13183	16964	13888	23144	19515	24951	22436
ENSMUSG00000037351	17295	24333	15748	25195	20081	34155	19632	23185	19380	24435	19200	36709	19255	35965	24353	31188	23093	23120	14433	24067	14205	17539	14319	13685
ENSMUSG00000102416	11	10	5	7	11	15	5	3	3	7	3	8	3	3	9	9	1	4	3	8	12	15	6	7
ENSMUSG00000026117	187	127	97	120	142	190	105	84	117	125	47	160	120	121	63	123	55	115	47	82	322	194	193	157
ENSMUSG00000097291	0	0	0	0	0	0	0	0	0	0	0	0	0	0	0	0	0	0	0	0	0	1	0	0
ENSMUSG00000026116	4512	4392	4015	4132	5193	6503	4706	6431	5898	4412	6241	6215	5293	6260	6024	6768	5196	5883	4482	6516	5209	7101	5140	4351
ENSMUSG00000103016	3	2	4	5	6	9	7	7	7	7	11	5	4	2	11	8	7	4	9	17	11	14	4	2
ENSMUSG00000103159	86	73	86	49	94	113	77	116	103	88	114	115	123	120	163	159	61	162	127	149	89	156	113	97
ENSMUSG00000080054	0	1	0	0	0	0	1	0	0	3	0	1	0	0	1	0	0	1	1	0	1	3	4	0
ENSMUSG00000095944	0	0	0	0	0	0	1	0	0	0	0	0	0	0	0	0	0	0	0	0	0	0	0	0
ENSMUSG00000050122	455	229	95	171	293	361	147	199	194	232	57	211	171	131	44	94	29	147	24	164	52	106	258	188
ENSMUSG00000026114	60	7	15	16	54	35	12	5	17	6	11	5	8	2	2	3	10	2	6	5	7	26	8	3
ENSMUSG00000102231	0	1	0	0	0	1	0	1	0	2	0	4	1	0	0	1	1	1	0	0	1	1	0	1
ENSMUSG00000026113	9024	9343	11492	9597	12580	13012	14032	14209	14078	10939	20138	21364	14860	20801	15911	19248	18777	19902	14874	21202	10436	12726	12655	7903
ENSMUSG00000102879	0	0	0	0	0	0	0	0	0	0	0	0	0	0	0	0	0	0	0	0	0	0	0	0
ENSMUSG00000026112	8733	7034	6920	6722	8650	9485	10023	6591	8952	7042	11556	10682	9688	9907	9941	8343	11871	7663	9956	7918	7508	8288	7788	8215
ENSMUSG00000026111	4751	3969	3355	3855	4643	5093	5078	3266	4272	3900	3739	4634	3661	4300	3506	3513	3938	2880	3022	3148	4513	3936	4337	4008
ENSMUSG00000026110	6034	5007	5178	4414	6240	6384	7145	4683	6749	4597	7925	7032	6569	6430	6541	5590	7893	5048	6582	5335	5913	6970	7872	5911
ENSMUSG00000103948	20	22	21	17	27	29	24	31	32	21	34	24	19	35	43	37	15	34	45	26	26	45	34	19
ENSMUSG00000087233	4	2	11	0	11	6	4	8	10	5	13	10	7	11	7	11	6	7	9	5	12	21	10	6
ENSMUSG00000026090	8862	7122	15484	7893	21007	11705	15276	9221	23672	7567	31386	15046	20128	15273	25308	16590	25246	11837	21866	13310	621	2517	10263	1712
ENSMUSG00000104365	1	1	2	0	1	0	1	0	0	3	0	0	0	1	0	3	0	1	0	0	0	0	2	0
ENSMUSG00000102650	101	58	153	54	166	98	86	138	130	77	316	128	174	163	301	233	135	191	468	206	5	47	77	15
ENSMUSG00000060771	2760	1882	1624	1608	2647	2364	2484	1856	2527	1820	2705	2592	2796	2531	2589	2301	2451	2319	2357	2453	1671	1967	2721	2345
ENSMUSG00000037216	436	378	316	377	421	529	417	357	403	345	461	594	442	514	444	397	489	412	407	443	537	487	502	635
ENSMUSG00000026088	949	742	550	707	813	897	902	497	804	661	640	855	700	784	592	672	649	551	544	563	688	719	862	711
ENSMUSG00000026087	5979	5110	4153	4709	5150	6566	5824	4694	4797	5034	4223	5684	4291	5429	3802	4142	4882	3835	3846	4197	7635	5778	6957	7663
ENSMUSG00000061584	37	2	12	2	35	7	26	1	28	3	6	3	12	0	3	7	4	1	8	0	7	0	20	5
ENSMUSG00000026085	0	0	0	0	0	2	0	0	1	0	0	0	0	0	0	0	0	0	0	0	1	3	1	2
ENSMUSG00000089141	0	0	0	0	0	0	0	0	0	0	0	0	0	0	0	0	0	0	0	0	0	0	0	0
ENSMUSG00000058407	6055	4566	4238	4184	5178	5707	6123	3730	5155	4414	4969	5320	4737	4785	4245	3930	5107	3784	4268	3978	5643	4788	6315	6038
ENSMUSG00000026083	4468	3297	2998	3064	3766	3878	4729	3923	4028	3037	4365	4539	3835	4166	4066	4279	4366	4107	3437	4661	4912	4769	5181	4131
ENSMUSG00000026082	5365	4022	5197	3789	5972	5122	6251	3856	6211	3944	8738	5409	6785	5264	5850	4947	6974	4379	7205	4510	5132	5752	7118	5195
ENSMUSG00000037138	3042	2898	3713	2796	4139	4929	4255	5135	5152	3692	7460	5281	4704	5534	6657	5705	6792	5217	5909	6029	3110	7911	3640	3933
ENSMUSG00000102984	0	0	0	0	0	0	0	0	0	0	0	0	0	0	0	0	0	0	0	0	0	0	0	0
ENSMUSG00000102541	0	0	0	0	0	0	0	0	0	0	0	0	0	0	0	0	0	0	0	0	0	0	0	0
ENSMUSG00000103531	0	0	1	0	1	0	0	0	0	0	0	1	0	0	0	0	0	0	0	0	0	0	0	1
ENSMUSG00000048814	12974	12917	11408	13041	15278	19325	13643	18984	15919	15386	13453	16725	14075	17019	12746	15597	13079	13676	10233	17015	15052	22342	13304	13575
ENSMUSG00000026080	7194	4816	4990	4595	6936	6586	6361	4904	6568	5318	6161	6384	6281	6269	5184	5276	5799	4588	4695	4591	7017	7989	6486	5545
ENSMUSG00000102447	0	0	0	0	0	0	1	0	0	1	1	0	0	0	1	0	0	0	0	0	1	0	1	1
ENSMUSG00000067604	23	2	2	1	11	2	15	3	5	3	2	2	20	2	1	0	3	0	1	2	0	23	4	3
ENSMUSG00000026078	3122	1852	2126	1674	2680	2332	3111	1624	2584	1891	2156	2165	2351	1968	1845	1681	2225	1390	1857	1541	3076	3130	3673	3088
ENSMUSG00000103046	257	210	198	204	263	247	205	167	268	227	225	215	232	230	263	222	159	163	210	192	236	305	304	210
ENSMUSG00000103182	1	0	0	0	1	0	0	2	0	0	0	0	0	0	0	0	0	3	0	1	0	1	0	1
ENSMUSG00000098833	0	0	0	1	0	0	0	0	0	0	2	1	0	0	0	0	0	0	0	1	0	0	0	0
ENSMUSG00000026077	1352	1700	2347	1915	2245	2396	2402	2709	2531	1886	5150	3132	3491	3239	3738	3358	3975	3147	4382	3425	367	2063	1638	1124
ENSMUSG00000092553	5	0	1	0	2	2	5	1	3	0	4	0	2	1	4	1	1	0	0	0	10	0	4	1
ENSMUSG00000092563	23	18	35	17	22	26	27	32	33	21	35	19	29	36	40	53	28	43	67	42	3	26	24	11
ENSMUSG00000073702	10292	6389	8522	5638	9625	8617	10981	5763	8598	6205	10852	7721	9511	7642	7956	6385	10270	5932	9782	6159	12886	9842	14213	14035
ENSMUSG00000003134	4118	1616	9301	1776	9158	2426	8704	1655	11258	2096	17542	2285	8492	2244	10866	2960	12952	1561	12420	2005	1777	2544	4551	1732
ENSMUSG00000102607	17	6	27	7	61	8	37	20	78	12	125	18	37	15	81	32	63	12	131	39	19	29	15	10
ENSMUSG00000065629	0	0	0	0	0	0	0	0	0	0	0	0	0	0	0	0	0	0	0	0	0	0	0	0
ENSMUSG00000104827	0	0	0	0	0	0	0	0	0	0	0	0	0	0	0	0	0	0	0	0	0	0	0	0
ENSMUSG00000003135	1521	1630	1273	1783	1678	2446	1576	1648	1838	1809	1809	2108	1595	2069	1932	2267	1488	1402	1171	1617	1420	1949	1284	1543
ENSMUSG00000077704	55	51	86	46	82	69	72	53	73	63	164	102	165	131	103	83	161	110	148	137	47	59	82	69
ENSMUSG00000048234	3093	2157	2558	2044	3050	3021	3427	1883	3402	2355	3839	3148	2916	2620	2666	2461	3644	2000	2837	2415	2029	2381	2571	1814
ENSMUSG00000064936	30	29	30	15	32	32	29	21	37	34	53	32	24	24	38	44	39	19	37	37	16	18	41	12
ENSMUSG00000102471	1	2	0	3	1	3	0	2	2	7	4	7	2	7	1	1	3	5	4	2	4	0	0	1
ENSMUSG00000050967	4668	14333	5120	14575	4520	22468	4169	14935	4956	17150	7534	25937	9362	23612	11464	18796	8132	16082	6171	19132	6854	11588	1590	9220
ENSMUSG00000057173	31	24	22	23	18	27	27	25	22	27	18	32	21	37	27	18	25	21	23	22	36	30	18	49
ENSMUSG00000091937	4	7	5	0	5	4	5	3	5	3	0	1	1	0	2	0	1	2	0	0	14	6	4	1
ENSMUSG00000026074	35131	15155	17669	16153	28341	19301	36686	13911	27565	17034	13991	12188	17370	12483	11292	15285	10503	8519	10367	8651	19573	27556	19372	19114
ENSMUSG00000102985	32	39	30	26	38	36	50	43	49	33	54	81	65	97	63	82	47	75	62	86	42	58	27	17
ENSMUSG00000026073	28	18	23	16	24	24	34	10	33	24	31	43	38	46	40	23	23	21	29	40	44	22	29	26
ENSMUSG00000102975	0	0	1	0	2	1	3	2	5	2	2	4	2	2	1	2	1	1	1	0	2	2	1	1
ENSMUSG00000026072	662	254	299	329	353	428	524	191	458	209	221	365	305	299	370	234	277	271	181	190	571	295	186	242
ENSMUSG00000103560	12	4	6	3	13	13	6	0	22	2	19	17	8	9	30	22	21	25	9	3	5	3	4	0
ENSMUSG00000070942	145	56	137	74	92	95	137	39	129	46	87	43	58	55	70	64	81	39	70	38	73	84	91	86
ENSMUSG00000103230	4	2	4	1	0	2	3	0	4	1	3	5	1	0	1	1	3	2	4	0	1	4	5	2
ENSMUSG00000026069	62	27	49	33	39	44	51	20	55	21	28	33	21	19	38	28	12	22	33	42	39	44	56	36
ENSMUSG00000026070	1	1	2	1	2	10	3	1	0	2	1	3	3	4	2	1	3	0	0	6	7	2	1	3
ENSMUSG00000026068	15	5	5	6	17	15	6	1	6	2	3	5	4	4	3	7	0	6	1	9	46	13	30	23
ENSMUSG00000026065	14	53	11	59	3	68	9	26	16	61	4	45	59	34	21	30	11	31	2	39	5	53	5	66
ENSMUSG00000102676	0	0	0	0	0	0	0	0	0	0	0	0	0	0	0	0	0	0	0	0	0	0	0	0
ENSMUSG00000026062	447	145	808	314	883	501	790	93	1198	125	1372	360	722	352	1342	261	1136	229	1303	132	40	326	735	117
ENSMUSG00000041945	867	686	471	706	730	837	742	587	648	867	593	870	628	790	648	666	574	590	532	628	1431	2190	971	2270
ENSMUSG00000079588	440	64	62	58	258	33	327	30	142	47	14	5	20	7	24	19	14	1	11	4	109	113	27	6
ENSMUSG00000094136	0	0	0	0	0	0	0	0	0	0	0	0	0	0	0	0	0	0	0	0	0	0	0	0
ENSMUSG00000100178	0	0	0	0	0	0	0	1	0	1	0	0	2	0	0	0	0	0	0	0	0	0	0	0
ENSMUSG00000101877	0	0	0	0	0	0	0	0	0	0	0	0	0	0	0	0	0	0	0	0	0	0	0	0
ENSMUSG00000103106	1	2	2	3	1	1	4	0	2	2	0	1	0	3	2	7	1	1	0	2	0	6	6	5
ENSMUSG00000104199	0	3	0	2	2	3	0	1	0	2	0	3	0	0	1	1	0	4	2	0	0	0	0	1
ENSMUSG00000045515	6741	6763	8983	7141	11127	9719	11026	6908	12949	6055	12169	8649	10413	9516	9989	9682	10395	6305	8055	5747	3158	15767	12603	10285
ENSMUSG00000060679	3447	2842	2695	2644	3485	3490	3768	2710	3517	2721	3846	3582	3121	3394	3133	2917	3566	2634	3237	2754	2909	3217	3620	3018
ENSMUSG00000077448	0	0	0	0	0	0	0	0	0	0	1	0	0	0	0	0	0	0	0	0	0	0	0	0
ENSMUSG00000041907	1016	1267	1116	1209	1047	1617	1223	1365	993	1406	956	1518	900	1488	900	1120	861	1127	822	1315	1403	2061	2033	1827
ENSMUSG00000089088	0	0	0	0	0	1	0	1	0	3	0	2	1	0	0	0	1	0	0	1	2	3	0	0
ENSMUSG00000070939	4154	3800	3447	4002	4305	5307	4490	4636	4420	4111	4115	4955	3923	5066	4053	5354	3798	4125	3220	4598	3977	5442	4057	3783
ENSMUSG00000010290	5315	3761	3387	3556	4920	4709	5328	3204	4455	3584	4474	5393	4850	4837	3854	4112	4478	3620	3732	3984	5065	4871	5442	4725
ENSMUSG00000008136	1214	4988	1418	4910	1259	6995	1360	4208	1313	4869	913	7718	1648	6715	2775	5814	1891	4967	779	5539	513	2225	1535	3007
ENSMUSG00000094497	0	2	2	1	0	0	0	0	0	1	0	0	0	1	0	2	0	0	1	1	1	0	6	2
ENSMUSG00000099694	0	0	1	0	0	0	0	0	0	0	0	0	0	0	0	1	0	0	0	0	0	0	0	0
ENSMUSG00000101923	0	0	0	0	1	1	0	0	0	0	1	1	0	0	0	0	0	0	0	0	0	1	0	0
ENSMUSG00000066877	2232	3233	2267	3279	3045	4572	2683	3143	3243	3860	2386	4814	2612	4747	2690	3770	2439	2957	1616	3126	1369	4722	3872	3564
ENSMUSG00000103422	36	24	28	18	36	30	20	59	34	42	23	39	29	44	46	71	17	48	27	61	17	97	48	23
ENSMUSG00000103945	75	69	47	77	74	87	53	83	90	91	57	66	77	99	68	119	38	111	51	106	46	186	98	68
ENSMUSG00000026051	3815	14	44	75	307	160	2812	3	213	6	34	30	174	33	40	50	8	40	14	15	18	24	244	8
ENSMUSG00000057363	2073	2514	2051	2377	2322	3241	2601	2539	2696	2294	3861	4583	3025	4347	3844	3859	4205	3181	3292	3618	1550	1985	1962	2389
ENSMUSG00000090243	1	0	0	0	2	2	1	1	0	1	0	1	2	0	0	0	1	1	0	0	2	0	0	0
ENSMUSG00000100701	3	5	2	0	6	7	5	4	4	6	1	1	2	5	1	6	3	4	2	2	3	7	6	4
ENSMUSG00000101395	0	0	0	0	0	0	0	0	0	0	0	0	0	0	0	0	0	2	0	0	0	0	0	2
ENSMUSG00000088848	0	0	0	0	0	0	0	0	0	0	0	0	0	2	0	0	0	0	0	0	0	0	0	0
ENSMUSG00000095757	0	0	0	0	0	0	0	0	0	0	0	0	0	0	0	0	0	0	0	0	0	0	0	0
ENSMUSG00000041763	13015	11974	8380	10710	11130	13989	13519	10482	11228	10733	10002	12354	8888	11111	9501	8988	11137	8497	8455	8993	15707	11978	13543	15471
ENSMUSG00000047343	15	18	29	8	15	13	15	11	14	4	1	0	0	3	3	4	6	0	4	4	121	57	130	70
ENSMUSG00000090106	0	0	0	0	0	0	2	0	0	0	0	0	0	0	0	0	0	0	0	0	0	0	1	0
ENSMUSG00000091844	4	4	6	0	9	0	6	2	11	1	2	3	15	4	4	2	1	0	2	2	8	6	9	10
ENSMUSG00000026049	452	406	294	378	381	488	456	336	390	439	292	487	387	473	346	432	314	339	253	376	829	516	635	630
ENSMUSG00000026047	1678	757	741	669	1299	929	1411	624	1236	711	846	750	981	750	722	713	642	523	659	560	1345	1163	1343	1058
ENSMUSG00000041684	4416	3497	2986	3243	3986	4144	4505	3024	3983	3249	2971	3443	2847	3109	2825	2790	2833	2317	2587	2534	5561	4839	5634	4673
ENSMUSG00000026048	3681	2639	3052	2530	3546	3354	3970	2396	3857	2563	3869	3182	3183	3183	3355	2940	3564	2449	3529	2509	4057	3464	4962	3496
ENSMUSG00000046828	6	9	8	10	2	13	4	9	0	9	0	13	1	5	6	3	0	8	0	7	1	1	5	3
ENSMUSG00000089703	4	5	9	11	7	3	5	0	6	5	4	1	3	0	2	8	5	3	0	2	0	1	1	0
ENSMUSG00000100966	1	0	0	0	2	0	0	0	0	0	0	0	0	0	0	0	0	0	0	0	0	0	0	0
ENSMUSG00000101567	2	4	0	3	5	2	2	2	3	3	2	2	1	4	0	1	1	2	1	9	4	3	4	11
ENSMUSG00000056870	1679	430	1934	466	1467	633	2233	330	1911	434	2034	471	1281	395	991	397	1433	368	1452	259	1374	809	2914	737
ENSMUSG00000102319	92	15	93	15	86	32	75	12	125	15	193	25	92	17	91	30	62	39	132	34	60	41	144	10
ENSMUSG00000089877	3	3	2	2	2	5	5	0	15	2	9	1	1	2	3	2	5	2	15	2	5	6	11	2
ENSMUSG00000103071	4	0	8	1	7	1	5	0	10	0	9	1	6	2	10	2	4	1	9	4	7	5	8	4
ENSMUSG00000100434	0	0	0	0	0	0	2	0	0	0	0	0	0	0	0	0	0	0	0	0	0	1	0	1
ENSMUSG00000100013	1	0	0	0	0	0	0	0	0	0	0	0	0	0	0	0	1	0	0	0	0	1	0	0
ENSMUSG00000101251	0	0	0	0	0	0	0	0	0	0	0	0	0	0	0	0	0	0	0	0	0	0	0	0
ENSMUSG00000101937	0	0	0	0	0	0	0	0	2	0	0	0	0	0	0	0	0	0	0	0	0	0	2	0
ENSMUSG00000026043	7008	2622	4421	4682	3313	8109	4565	1131	6070	1242	324	601	510	381	1807	416	518	767	204	266	13446	2721	8511	3063
ENSMUSG00000105211	0	0	0	0	0	0	0	0	0	0	0	0	0	0	0	0	0	0	0	0	0	0	0	0
ENSMUSG00000026042	2400	1418	1550	1637	1956	3089	2366	811	2641	864	374	741	749	507	607	517	376	633	236	392	2666	1470	3147	4158
ENSMUSG00000104476	25	8	6	7	10	25	9	4	21	5	3	13	15	8	12	8	6	14	5	11	10	17	14	17
ENSMUSG00000100218	0	0	0	0	1	0	0	0	0	0	0	0	0	0	0	0	0	0	0	0	0	0	0	1
ENSMUSG00000100361	0	1	0	0	1	0	0	0	0	0	0	0	0	0	0	0	0	0	0	0	0	0	2	0
ENSMUSG00000100894	0	0	1	0	0	0	1	0	1	0	0	1	1	1	0	1	0	0	0	1	0	0	0	0
ENSMUSG00000095121	0	0	0	0	0	0	0	0	0	0	0	0	0	0	0	0	0	0	0	0	0	0	0	0
ENSMUSG00000065255	0	0	0	0	0	0	0	0	0	0	0	0	0	0	0	0	0	0	0	0	0	0	0	0
ENSMUSG00000100843	0	0	0	0	0	1	0	0	1	0	0	0	0	0	0	0	0	0	0	0	0	0	1	0
ENSMUSG00000087764	0	0	0	0	0	0	0	0	0	0	0	0	0	0	0	0	0	0	0	0	0	0	0	0
ENSMUSG00000025995	5406	4670	3953	4240	4878	5610	5380	3885	4691	4418	4445	4900	4203	4608	3574	3704	4388	3333	3619	3680	6410	5120	6938	6417
ENSMUSG00000099850	0	0	0	0	0	0	0	0	0	0	0	0	0	0	0	0	0	0	0	0	0	0	0	0
ENSMUSG00000084817	57	54	47	52	53	77	52	41	61	42	39	50	37	46	31	34	49	28	34	31	62	83	57	56
ENSMUSG00000098549	0	0	0	0	0	1	0	0	1	0	0	1	1	0	0	0	0	0	0	0	3	1	0	1
ENSMUSG00000099381	0	0	0	0	0	0	0	0	1	0	0	1	0	0	0	0	0	0	1	1	0	0	0	0
ENSMUSG00000025993	2845	2285	2008	2161	2782	2887	2841	1669	3278	1957	1093	1579	1110	1460	1598	1494	969	1089	862	1072	2886	2995	2165	2370
ENSMUSG00000099946	0	0	0	0	0	0	0	0	0	0	0	0	0	0	0	0	0	0	2	0	0	0	0	0
ENSMUSG00000070896	0	0	1	2	0	1	0	0	1	0	0	1	0	0	0	1	4	1	0	0	0	0	1	1
ENSMUSG00000090682	0	0	0	1	0	0	1	0	0	0	0	0	0	0	0	0	0	0	0	0	0	0	0	0
ENSMUSG00000044457	1	0	0	0	3	0	1	0	2	0	1	0	0	0	0	0	0	0	0	0	0	0	0	0
ENSMUSG00000099432	0	0	0	0	0	0	0	0	0	0	0	1	0	0	0	0	0	0	0	0	0	0	0	0
ENSMUSG00000041144	3031	321	408	247	1506	371	1177	213	1139	294	468	412	1009	439	408	447	336	479	304	504	1304	1072	1304	403
ENSMUSG00000096047	0	0	0	0	0	0	0	0	0	0	0	0	0	0	0	0	0	0	0	0	0	0	0	0
ENSMUSG00000101262	11	16	12	21	13	26	14	19	11	14	9	21	14	24	10	15	17	6	8	12	9	15	18	19
ENSMUSG00000101337	910	189	127	188	529	336	355	200	335	221	124	498	295	411	151	260	115	490	99	467	286	412	549	334
ENSMUSG00000025986	15099	30465	14309	28587	17619	43124	17744	30166	17960	28287	19256	50700	20462	43080	25525	35119	25179	38272	16079	43063	22938	17987	17520	24881
ENSMUSG00000103129	19	12	9	15	15	26	14	13	44	10	29	15	11	29	21	26	9	16	11	23	20	22	4	11
ENSMUSG00000100160	1	1	0	3	0	8	2	1	3	4	0	5	2	4	4	4	1	3	0	1	2	3	3	3
ENSMUSG00000101921	0	0	0	0	0	0	0	0	1	0	0	0	0	0	0	0	0	0	4	3	0	0	1	0
ENSMUSG00000081185	4	1	2	7	1	8	5	4	2	4	1	2	2	3	3	0	1	2	1	3	2	8	3	4
ENSMUSG00000103246	0	0	0	0	0	0	0	0	0	0	0	0	0	0	0	0	0	0	0	0	0	0	0	0
ENSMUSG00000098876	0	0	0	0	0	0	0	0	0	0	0	0	0	0	0	0	0	0	0	0	0	0	0	0
ENSMUSG00000100530	0	0	0	1	0	1	0	0	1	1	1	3	2	4	0	5	2	5	3	1	0	0	0	0
ENSMUSG00000104067	1	3	0	0	0	2	0	0	0	0	0	3	1	1	0	0	0	2	0	2	0	0	0	0
ENSMUSG00000100033	16	20	4	17	15	33	23	22	18	22	12	17	14	28	13	6	16	18	13	12	21	13	20	20
ENSMUSG00000094968	0	0	0	0	0	0	0	0	0	0	0	0	0	0	0	0	0	0	0	0	0	0	0	0
ENSMUSG00000088017	0	0	0	0	0	0	0	0	0	0	0	0	0	0	0	0	0	0	0	0	0	0	0	0
ENSMUSG00000101996	0	0	0	0	0	0	0	0	0	0	0	0	0	0	0	0	0	0	0	0	0	0	0	0
ENSMUSG00000096973	1	0	0	0	0	0	1	0	0	0	0	0	1	0	1	1	0	0	1	1	2	0	0	0
ENSMUSG00000064943	3	0	8	0	5	8	2	6	3	1	3	5	2	4	7	6	1	6	13	8	8	10	0	0
ENSMUSG00000100866	0	0	0	0	0	0	0	0	0	0	0	0	0	0	0	0	0	0	0	0	0	0	0	0
ENSMUSG00000101721	0	0	0	0	0	0	0	0	0	0	0	0	0	0	0	0	0	0	0	0	0	0	0	0
ENSMUSG00000099376	0	0	0	0	0	0	0	0	0	0	0	0	0	0	0	0	0	0	0	0	0	0	0	0
ENSMUSG00000097883	1	1	0	1	0	2	0	2	1	1	0	0	2	1	2	0	1	0	1	0	2	2	2	1
ENSMUSG00000092790	0	0	0	0	0	0	0	0	0	0	0	0	0	0	0	0	0	0	0	0	0	0	0	0
ENSMUSG00000099698	0	0	0	0	0	0	0	0	0	0	0	0	0	0	0	0	0	0	0	0	0	0	0	0
ENSMUSG00000099454	0	0	0	0	1	0	0	3	0	0	1	0	0	0	0	0	0	0	0	0	0	0	0	0
ENSMUSG00000099627	0	0	1	0	0	0	0	0	1	0	0	0	0	0	0	0	0	0	0	0	0	0	0	0
ENSMUSG00000099577	0	0	0	0	0	0	0	0	0	0	0	0	0	0	0	0	0	0	0	0	0	0	0	0
ENSMUSG00000099882	0	0	0	0	0	0	0	0	0	0	0	0	0	0	0	0	0	0	0	0	0	0	0	0
ENSMUSG00000101760	0	0	0	0	0	0	2	0	0	0	0	0	0	0	0	0	0	0	0	0	0	0	0	0
ENSMUSG00000099864	0	0	0	0	0	0	0	0	0	0	0	0	0	0	0	0	0	0	0	0	0	0	0	0
ENSMUSG00000098249	0	0	0	0	0	0	0	0	0	0	0	0	0	0	0	0	0	0	0	0	0	0	0	0
ENSMUSG00000099941	0	0	0	0	0	0	0	0	0	0	0	0	0	0	0	0	0	0	0	0	0	0	0	0
ENSMUSG00000084531	0	0	0	0	0	0	0	0	0	0	0	0	0	0	0	0	0	0	0	0	0	0	0	0
ENSMUSG00000026109	15219	6255	5130	6489	10577	9225	15508	6217	9493	7440	6033	7677	6262	7712	4971	7324	4628	5396	4596	6511	6895	6854	4723	4284
ENSMUSG00000092906	22	9	7	5	9	7	15	22	14	12	9	5	19	20	18	29	6	20	16	26	18	14	5	2
ENSMUSG00000045954	1595	667	729	772	1008	1013	1220	522	1203	654	767	925	899	809	1048	856	584	657	603	407	685	691	827	516
ENSMUSG00000099741	0	1	0	0	0	3	0	2	1	2	5	4	2	9	4	8	3	13	2	10	9	4	0	3
ENSMUSG00000026107	1383	2050	851	1706	1119	2933	1137	1588	1081	1903	983	2047	1127	1989	1157	1442	945	1480	792	1858	1446	1399	1104	1745
ENSMUSG00000103424	0	2	1	0	0	1	0	0	0	0	0	0	0	0	0	0	0	0	0	0	0	1	0	0
ENSMUSG00000018417	9413	6564	13293	5829	14370	7472	18391	5021	17575	3549	17170	5798	8599	5123	13251	5950	16180	3872	14860	4048	15565	6185	27107	10164
ENSMUSG00000100696	0	0	0	0	0	0	0	0	0	0	0	0	0	0	0	0	0	0	0	0	0	0	0	0
ENSMUSG00000099135	0	0	0	0	0	0	0	0	0	0	0	0	0	0	0	0	0	0	0	0	0	0	0	0
ENSMUSG00000072324	1	2	0	0	0	0	3	0	0	0	0	0	0	1	0	0	0	0	0	1	0	2	1	2
ENSMUSG00000062939	75	269	105	230	36	251	84	229	82	155	47	212	44	189	224	242	137	186	70	182	363	161	152	450
ENSMUSG00000078291	1	0	3	0	0	1	1	0	1	0	1	0	0	0	0	0	2	0	2	1	2	3	0	4
ENSMUSG00000026104	3562	2406	2421	2292	2857	2988	3124	1920	2421	2281	2202	3207	2746	3041	2573	2757	2143	2418	1773	2244	2097	2692	1819	1399
ENSMUSG00000099569	0	0	0	0	0	0	0	0	0	0	0	0	0	0	0	0	0	0	0	0	0	0	0	0
ENSMUSG00000026103	26598	38422	21192	38594	25817	52721	23430	37441	26961	41957	27364	55517	27180	53213	31844	44955	27367	39346	19949	44221	30979	34259	22080	27971
ENSMUSG00000099648	0	1	0	0	0	2	0	0	1	0	0	1	0	0	0	0	0	0	0	0	0	0	0	0
ENSMUSG00000065192	0	0	0	0	0	0	0	0	0	2	0	0	0	0	0	0	0	0	0	0	0	0	0	0
ENSMUSG00000002881	4439	3662	2253	3592	3873	4774	3731	3496	3532	4293	3001	4869	4453	4717	3128	4170	3325	3430	2550	3598	4849	4812	2190	4804
ENSMUSG00000097833	4	4	1	1	2	1	1	3	5	1	1	3	1	4	1	4	4	3	4	5	16	3	0	1
ENSMUSG00000101501	9	10	8	6	6	23	7	11	5	13	28	85	43	71	57	56	60	97	30	68	11	9	5	15
ENSMUSG00000100007	9	7	0	4	3	9	8	0	0	3	5	6	2	3	0	2	5	1	1	2	5	2	4	6
ENSMUSG00000043015	613	582	300	538	492	697	405	451	423	578	276	624	443	609	448	817	215	510	218	567	738	750	373	541
ENSMUSG00000103630	49	58	21	63	44	59	36	72	35	69	41	49	36	62	62	84	30	68	25	91	41	94	36	55
ENSMUSG00000041439	7582	11572	5366	11534	7567	15485	7329	12373	7251	13975	8196	17715	10085	17085	9741	14142	9345	11271	6488	13091	8766	14181	5796	10428
ENSMUSG00000100230	1	0	0	0	0	0	2	2	1	1	0	1	0	0	2	2	0	3	0	3	4	6	2	5
ENSMUSG00000026102	3963	4100	2719	3892	4236	5254	3647	3812	3700	4449	3317	4067	3355	3871	2976	3291	3345	2760	2453	3020	5043	5045	3364	4483
ENSMUSG00000041426	2728	1417	1173	1230	1960	1693	2332	1126	1793	1310	1472	1760	1679	1631	1370	1380	1475	1246	1365	1335	2218	1626	1465	1616
ENSMUSG00000089802	0	0	0	1	0	1	0	1	0	0	0	0	0	0	0	2	0	3	1	2	0	0	0	2
ENSMUSG00000043629	1791	2415	1201	2329	1406	2974	1234	2513	1212	3141	516	1998	1143	1922	930	1889	641	1179	383	1671	1786	1212	1175	1496
ENSMUSG00000026100	75	153	107	89	76	166	75	98	70	160	14	60	30	30	21	21	15	30	8	57	10	127	118	180
ENSMUSG00000089334	0	0	0	0	0	0	0	0	0	0	0	0	0	0	0	0	0	0	0	0	0	0	0	0
ENSMUSG00000060715	16	11	12	7	22	13	17	16	19	17	21	22	30	26	14	24	20	32	23	20	16	17	12	7
ENSMUSG00000026098	1830	979	1018	949	1427	1283	1725	858	1450	1025	2653	2369	2723	2291	2161	1846	2649	2028	2486	2041	1535	1026	1543	1024
ENSMUSG00000026097	894	488	386	433	584	605	776	345	635	458	487	684	648	592	527	444	456	443	384	442	1058	740	908	745
ENSMUSG00000100679	0	0	0	0	0	0	0	0	0	0	0	0	0	0	0	0	0	0	0	0	0	0	0	0
ENSMUSG00000026096	1251	1164	917	947	1238	1310	1113	888	1129	1010	1325	1344	1073	1201	1263	1209	1102	1002	1151	1204	1141	1026	1253	1056
ENSMUSG00000099913	2	2	7	2	1	4	1	1	2	3	5	7	8	4	7	4	5	2	6	5	25	9	6	7
ENSMUSG00000101838	5	5	4	4	3	7	4	10	6	3	7	2	12	8	0	4	6	6	7	6	5	2	15	5
ENSMUSG00000026095	568	403	344	363	441	509	455	327	364	381	303	414	268	334	299	283	277	248	261	269	735	527	578	690
ENSMUSG00000100267	0	0	0	0	0	0	0	0	0	0	0	0	0	0	0	0	0	0	0	0	0	0	0	0
ENSMUSG00000099450	0	0	0	0	0	0	0	0	0	0	0	0	0	0	0	0	0	0	0	0	0	0	0	0
ENSMUSG00000100069	0	0	0	0	0	1	0	0	0	0	0	0	0	0	0	0	0	0	0	0	0	0	1	0
ENSMUSG00000096141	889	211	155	181	557	327	403	167	401	197	152	230	344	200	112	157	116	157	84	198	278	276	361	440
ENSMUSG00000092657	0	0	0	0	0	0	0	1	0	0	0	0	0	0	0	0	0	0	0	0	0	0	0	0
ENSMUSG00000026094	2261	2241	1439	2186	1797	2523	2433	1737	2145	1908	1245	1743	1414	1729	1337	1391	1562	1548	1211	1300	1160	1373	1564	1806
ENSMUSG00000102405	0	0	0	0	0	0	0	0	0	0	0	0	0	0	0	0	0	0	0	0	0	0	0	0
ENSMUSG00000042807	9171	13857	9864	13890	12236	17246	13457	14714	14031	14222	17255	18238	12539	16115	19187	21820	16507	11733	13495	16105	15898	13882	9830	11887
ENSMUSG00000098443	0	0	0	0	0	0	0	0	0	0	0	0	0	0	0	0	0	0	0	0	0	0	0	0
ENSMUSG00000087949	2	5	4	5	3	7	8	11	5	3	8	8	5	4	6	25	3	5	11	7	9	5	2	6
ENSMUSG00000102868	22	44	36	38	40	59	30	172	48	71	110	111	77	91	107	133	41	134	161	145	54	114	34	28
ENSMUSG00000094013	3	0	0	1	1	0	0	1	0	2	7	1	2	0	2	1	2	2	1	4	0	1	1	2
ENSMUSG00000025983	102	1	9	1	79	10	29	6	52	1	29	10	32	6	12	23	1	12	15	3	16	16	70	9
ENSMUSG00000041303	7094	6701	4604	6499	6120	8032	6998	5735	6058	6473	5643	7912	5279	6947	5664	5827	6079	5195	4901	5532	7866	6264	6336	6852
ENSMUSG00000073678	17429	11382	9315	9273	15670	15516	15002	10997	14674	11937	11071	11006	11544	9863	7363	7374	9881	8293	8181	9921	21149	25436	22311	20058
ENSMUSG00000104136	148	58	85	52	142	82	71	111	151	76	127	86	138	90	128	139	75	108	119	114	128	206	172	124
ENSMUSG00000101130	0	0	0	0	0	1	0	0	1	0	1	1	0	0	0	1	0	0	0	1	0	1	0	0
ENSMUSG00000052331	3698	1200	1311	1240	2497	1699	2649	1178	2286	1414	1200	1416	1560	1295	1332	1586	1024	1072	1072	1290	2842	3813	1824	2549
ENSMUSG00000102503	80	31	17	23	74	38	45	17	72	30	34	24	43	22	40	45	22	30	20	29	88	146	59	56
ENSMUSG00000089245	0	0	0	0	0	0	0	0	0	0	0	0	0	0	0	0	0	0	0	0	2	0	0	0
ENSMUSG00000102642	66	17	20	17	55	27	41	26	70	32	39	23	32	31	49	54	16	33	16	30	45	78	27	37
ENSMUSG00000025982	50559	42045	41011	38729	52894	51250	52015	33784	54030	41582	54113	50996	50445	47040	46243	41548	50261	33809	46018	38004	44797	43492	59367	49125
ENSMUSG00000103030	24	14	22	16	36	46	37	16	26	26	45	30	28	21	24	18	17	22	24	19	22	33	39	25
ENSMUSG00000025981	4443	4303	3176	3803	3833	5232	4992	3685	4074	4051	4693	5207	4351	5353	4269	3862	5463	3714	4232	3588	3187	2733	3331	2906
ENSMUSG00000101122	91	82	99	74	105	95	89	118	85	104	114	81	145	134	203	164	86	113	269	110	47	49	71	39
ENSMUSG00000025980	19167	15994	11491	14163	16528	19095	18395	13864	15269	15727	13050	16141	14643	14797	11049	10655	14236	10109	10433	10770	21670	19139	18151	21538
ENSMUSG00000073676	6385	4109	4147	3757	5481	4917	6474	3352	5345	4035	4486	4267	4846	4224	3528	2836	5000	2629	3618	2808	6264	5341	6940	6257
ENSMUSG00000100736	6	1	2	0	2	6	0	0	11	1	6	5	5	6	5	3	2	3	5	2	1	3	6	0
ENSMUSG00000089670	0	0	1	0	0	0	0	1	0	0	1	0	1	0	0	0	0	1	0	0	1	1	0	0
ENSMUSG00000025979	10591	10492	7327	9427	10233	12843	10942	8155	9946	10359	7066	10539	7901	8925	6965	6726	8078	5909	6060	6998	12711	10720	10235	11345
ENSMUSG00000061863	1	2	3	2	3	2	5	1	5	0	0	1	2	5	0	2	0	0	0	3	3	1	3	1
ENSMUSG00000025978	4968	2082	2630	1928	3900	2592	4686	1641	3353	1841	2564	2487	3314	2207	2028	2102	2373	1999	2292	1920	3031	2667	3287	2712
ENSMUSG00000046994	4770	4885	3298	4177	4581	6023	4655	4259	4609	4734	3141	5229	3769	5267	3708	4483	3162	3921	2493	3958	6235	7223	6711	7403
ENSMUSG00000025977	3	3	0	0	3	4	4	1	5	0	2	2	8	2	2	1	6	0	5	0	2	2	3	1
ENSMUSG00000100030	0	0	0	0	0	0	0	0	0	0	0	0	0	0	0	0	0	0	0	0	0	0	0	0
ENSMUSG00000100215	659	463	342	296	543	533	645	391	544	508	434	570	544	439	302	318	430	397	374	422	862	628	950	989
ENSMUSG00000101945	1	0	0	0	0	0	0	0	1	0	0	0	0	0	1	1	0	0	0	3	2	0	0	3
ENSMUSG00000101085	0	3	0	0	0	4	0	0	1	0	0	0	0	1	0	0	0	0	0	0	0	0	0	0
ENSMUSG00000038349	4101	2421	1885	2473	3524	3472	4275	2343	3289	2300	4110	4608	5577	4642	3896	5307	3291	3159	2933	3802	633	3339	1927	1988
ENSMUSG00000102145	91	43	75	34	71	52	53	81	88	41	97	100	125	124	126	182	43	154	105	142	20	116	41	38
ENSMUSG00000100309	5	2	2	2	6	2	5	5	3	1	2	6	3	2	0	2	3	2	6	3	3	5	2	8
ENSMUSG00000102831	57	26	43	20	39	33	43	42	54	26	49	50	46	56	77	115	22	71	47	62	6	53	25	19
ENSMUSG00000102491	0	3	0	1	0	3	0	1	1	0	0	0	0	0	1	0	0	1	0	5	0	4	0	3
ENSMUSG00000100944	0	1	0	0	0	1	0	0	0	1	0	0	0	0	0	0	0	0	0	0	0	0	0	0
ENSMUSG00000045336	0	0	0	0	0	0	0	1	0	0	0	0	0	0	0	0	0	0	0	3	0	0	0	1
ENSMUSG00000038331	133	4493	668	4440	254	6063	293	8999	276	4985	272	5608	837	5699	2267	5619	1316	6677	261	6693	131	12176	274	9954
ENSMUSG00000104310	1	57	12	68	0	115	3	93	3	86	3	99	15	106	53	90	16	110	3	89	0	117	0	137
ENSMUSG00000094128	0	0	0	0	0	0	0	0	0	0	0	0	0	0	0	0	0	0	0	0	0	0	0	0
ENSMUSG00000101129	1	0	0	0	0	0	0	0	0	0	0	1	0	0	0	1	0	0	0	0	0	0	0	1
ENSMUSG00000038323	3863	4083	2315	3912	3139	5290	3693	3567	3037	3988	3044	5623	3411	4946	3272	3910	3375	3587	2636	3979	3304	4315	3538	4963
ENSMUSG00000048495	1748	1669	1003	1314	1329	1744	1479	1150	1395	1442	1078	1542	1105	1452	1159	1074	1124	961	933	1069	1890	1548	1710	1942
ENSMUSG00000025971	2613	1915	1850	1878	2423	2493	2584	1691	2405	1977	2133	2312	2010	2296	1903	1962	2162	1584	1728	1725	2636	2582	2855	2371
ENSMUSG00000077776	0	0	0	0	0	0	0	0	0	0	0	0	0	0	0	0	0	0	0	0	0	0	0	0
ENSMUSG00000088353	0	0	0	0	0	0	0	0	0	0	0	0	0	0	0	0	0	0	0	0	0	0	0	0
ENSMUSG00000101826	0	0	0	0	0	0	0	0	0	0	0	0	0	0	0	0	0	0	0	0	0	0	0	0
ENSMUSG00000102685	0	0	0	0	0	0	0	0	0	0	0	1	0	0	2	0	0	0	0	0	0	0	0	0
ENSMUSG00000101151	0	0	0	0	0	0	0	0	0	0	0	0	0	0	0	0	0	0	0	0	0	0	0	0
ENSMUSG00000038305	5506	3607	3162	3183	4452	5357	4818	3092	4085	2324	2522	3235	2553	3019	2895	2582	3109	2440	2096	2512	6061	6486	7371	4247
ENSMUSG00000054770	2878	1726	2077	1585	2897	2055	2676	1498	2798	1880	2673	2124	2150	1764	2171	2094	1901	1494	2047	1623	2522	3060	3328	2220
ENSMUSG00000026039	479	188	294	202	453	178	496	146	494	177	194	141	414	132	152	184	139	115	162	116	663	560	934	470
ENSMUSG00000063558	835	199	293	345	413	423	756	160	496	167	673	646	678	602	890	689	667	477	544	469	138	207	287	119
ENSMUSG00000064294	480	85	184	290	175	465	254	25	250	34	186	482	250	252	352	149	248	628	168	83	122	97	115	105
ENSMUSG00000089275	0	0	0	0	0	0	0	0	0	0	0	0	0	0	0	0	0	0	0	0	0	0	0	0
ENSMUSG00000038242	256	304	147	199	152	375	114	275	129	311	41	116	82	131	105	102	47	78	31	113	687	590	419	732
ENSMUSG00000079554	16	5	1	4	5	8	14	4	2	3	0	1	0	1	5	0	0	0	0	0	3	6	7	4
ENSMUSG00000103839	161	90	118	85	190	135	131	74	163	101	172	177	147	174	259	232	145	174	258	191	95	111	99	70
ENSMUSG00000051223	45405	43761	25224	39562	35528	53275	43686	36653	33433	39049	19574	34185	21384	31177	22119	25326	24554	21625	17818	23095	65625	50932	48231	64495
ENSMUSG00000026034	13759	9713	11655	9017	16044	12936	12427	6625	16428	10723	16561	11046	17618	13402	14019	11402	12396	8613	14022	8438	10119	11925	15045	9499
ENSMUSG00000026035	1861	1478	1121	1374	1379	1788	1593	1139	1446	1455	1185	1875	1260	1649	1277	1329	1204	1097	1127	1239	2325	1985	2044	2299
ENSMUSG00000026036	3088	2384	1757	2233	2516	3081	2733	2079	2295	2290	1652	2585	1948	2460	1571	1645	1780	1757	1436	1870	3638	2934	2776	3452
ENSMUSG00000026037	3811	3334	2605	3044	3452	3974	4296	2762	3568	2999	3462	4659	3833	4354	3684	3864	3681	3110	2876	3458	2546	2782	3356	2632
ENSMUSG00000094245	6	10	1	7	5	14	7	5	6	5	4	5	13	7	13	17	3	7	6	8	3	5	6	7
ENSMUSG00000038174	24806	22791	14902	21364	20052	30147	22317	20544	21128	22672	24284	37634	23791	35071	23271	26294	25760	25989	18464	28541	19129	12896	13975	10272
ENSMUSG00000026032	6013	4585	4315	4231	5352	5588	6088	3900	5009	4317	4533	5764	4266	4887	3999	3820	4941	3403	3839	3728	4334	3835	5322	4637
ENSMUSG00000100202	0	0	0	0	0	0	1	0	0	0	0	0	0	0	0	0	0	0	0	0	0	0	0	0
ENSMUSG00000099490	0	0	0	0	0	0	0	0	0	0	0	0	0	0	0	0	0	0	0	0	0	0	0	0
ENSMUSG00000059647	12	9	1	10	5	10	9	7	7	5	7	4	7	17	7	2	7	6	10	4	10	8	6	23
ENSMUSG00000047528	49	1	6	0	26	0	22	0	20	0	10	0	18	0	0	7	0	2	1	0	3	0	40	0
ENSMUSG00000102059	53	31	63	34	69	54	48	22	67	41	65	64	76	62	37	60	29	52	53	46	39	88	111	73
ENSMUSG00000101046	0	0	0	0	0	0	0	0	0	0	0	0	0	0	0	0	0	1	0	0	0	0	0	0
ENSMUSG00000026031	2793	1442	1561	1499	2078	2163	2792	1123	2130	1439	1815	2719	2367	2375	1891	1877	1819	2016	1376	1737	1773	1822	1597	1412
ENSMUSG00000100236	0	0	0	0	0	0	0	0	0	0	0	0	0	0	0	1	0	0	1	0	0	0	0	1
ENSMUSG00000026029	633	352	459	342	471	492	647	276	503	327	242	287	253	236	258	219	237	216	239	180	425	414	455	456
ENSMUSG00000102719	71	10	19	10	32	11	38	4	28	10	6	4	15	9	19	6	5	15	4	9	15	22	9	4
ENSMUSG00000099719	16	5	2	11	13	2	5	5	5	7	4	5	7	8	2	6	2	5	0	7	0	2	16	1
ENSMUSG00000026028	50707	32834	24456	33064	34634	41052	50887	29798	34404	30331	27052	29476	26058	28648	24776	26347	26077	20754	22221	20265	13990	22030	18778	26475
ENSMUSG00000026027	4615	5585	3554	4990	4585	6987	4750	5077	4498	5091	2682	4911	2944	4609	3149	3749	2963	3379	2205	3439	6816	6767	6597	8040
ENSMUSG00000072295	2	0	4	1	2	5	2	4	3	1	2	2	2	4	0	5	3	7	1	5	4	9	4	10
ENSMUSG00000077616	0	0	0	0	0	0	0	0	0	0	0	0	0	0	0	0	0	0	0	0	0	0	0	0
ENSMUSG00000038079	3462	2733	1575	2377	2233	3462	3040	2327	2101	2593	1642	3109	1977	2719	1843	2026	1769	2014	1394	2251	3897	2949	2491	3927
ENSMUSG00000079550	44	43	35	51	42	66	38	58	23	53	33	68	66	109	37	81	24	77	25	66	38	125	53	54
ENSMUSG00000099563	0	0	0	0	0	0	0	0	0	0	0	0	0	0	0	0	0	0	0	0	0	0	0	0
ENSMUSG00000026024	6358	6171	4678	6274	6377	8902	6496	6507	5920	6780	5212	8088	5577	7644	5359	6166	5244	5540	3837	5998	7183	8588	6194	6811
ENSMUSG00000026023	40	60	45	66	58	67	80	56	59	50	29	45	26	39	58	55	43	11	17	24	39	119	33	24
ENSMUSG00000104502	0	0	0	0	0	0	0	0	0	0	1	0	0	0	0	0	0	0	0	0	0	0	0	0
ENSMUSG00000041075	693	147	307	296	673	429	448	69	496	92	293	379	411	269	474	324	205	212	177	184	141	281	279	131
ENSMUSG00000047361	2760	259	791	279	1926	333	1620	211	1512	206	991	436	1394	348	579	655	636	461	729	359	565	346	1734	282
ENSMUSG00000026021	5630	4874	3920	4417	4991	6032	5606	4096	4652	4626	4577	6388	4624	5768	4238	4060	5217	4214	3918	4476	5035	4455	5815	6313
ENSMUSG00000089276	1	0	0	0	0	1	1	0	1	0	0	0	2	0	0	0	0	1	0	0	0	0	0	0
ENSMUSG00000103821	70	32	59	43	72	40	43	47	71	71	96	45	76	66	93	95	49	75	77	74	50	81	72	26
ENSMUSG00000101400	15	5	4	4	5	2	8	8	5	10	7	6	5	9	9	5	3	4	8	8	7	13	8	1
ENSMUSG00000026020	6239	5405	4249	4608	5934	6237	6062	4733	5784	5251	4714	6462	5621	6192	4473	4902	5143	4623	3981	5226	8312	8394	9318	8305
ENSMUSG00000077345	26	20	8	21	34	33	15	11	20	26	20	23	16	22	24	19	19	16	19	14	29	35	33	33
ENSMUSG00000077358	0	0	0	0	0	0	0	0	0	0	0	0	0	0	0	0	0	0	0	0	0	0	0	0
ENSMUSG00000089512	12	11	7	5	17	21	9	10	15	10	10	9	8	6	21	9	9	7	15	14	10	13	16	9
ENSMUSG00000089093	9	8	4	10	9	7	9	3	13	4	8	6	12	19	13	10	5	8	11	10	2	16	13	3
ENSMUSG00000067336	12015	14791	10935	14806	12856	19988	16669	26364	19204	17345	18389	21253	14497	19786	19197	23908	16154	21559	12224	26408	15718	21114	11843	14078
ENSMUSG00000104052	48	43	37	27	35	52	49	82	44	52	70	62	60	74	71	91	27	96	63	99	62	96	54	48
ENSMUSG00000103131	0	4	0	0	2	0	1	1	0	0	0	0	0	0	0	0	0	0	0	0	0	0	0	0
ENSMUSG00000041040	3665	3322	3470	3438	4176	4998	4519	4910	5351	4141	5212	5909	4499	5404	5459	6299	4387	4973	3581	5940	4716	7527	5488	4461
ENSMUSG00000103696	104	80	92	48	91	83	82	144	123	111	156	123	124	158	152	130	73	193	121	183	74	152	82	77
ENSMUSG00000100901	0	0	0	0	0	0	0	0	0	0	0	0	0	0	0	0	0	0	0	0	0	0	0	0
ENSMUSG00000026018	4363	4112	4158	3956	4956	5583	4918	3889	5500	4320	4964	4971	4114	4655	4791	4330	4552	3313	4206	4067	7584	6656	7010	6335
ENSMUSG00000026019	4100	4409	2995	4302	3793	5721	3774	3976	3640	4335	3911	6365	4363	5988	3791	4587	4249	4339	3104	4377	5292	4716	4506	5570
ENSMUSG00000026017	4202	3094	3708	2736	4732	3709	5254	2946	5149	3071	4949	3584	3728	3390	4300	3409	4105	2565	4300	3082	3591	3548	4865	2724
ENSMUSG00000082609	14	4	9	2	11	15	8	8	12	4	15	6	9	1	4	10	14	16	7	9	13	16	12	13
ENSMUSG00000073664	10100	5049	4851	4906	7589	6165	8970	4938	7871	4811	7964	7591	7675	7941	7737	7885	6825	6998	6445	7288	11430	7165	8140	6610
ENSMUSG00000100516	0	0	0	0	0	0	0	0	0	0	0	0	0	0	0	0	0	0	0	0	0	0	0	0
ENSMUSG00000049439	2521	1457	1118	1403	1693	1794	2387	1106	1589	1359	996	1422	1404	1290	966	1314	943	1027	827	979	2273	2037	1346	2644
ENSMUSG00000103822	17	7	7	6	8	9	0	6	6	11	6	5	7	8	9	14	3	15	2	19	3	7	5	9
ENSMUSG00000026782	30433	44187	35720	41452	42091	57428	46829	42299	47172	44002	42648	47043	35089	42602	37763	34347	42925	31327	34023	35308	25467	39781	43151	45227
ENSMUSG00000026014	2635	3418	2226	3267	2704	4955	2846	8392	3182	4205	2099	5252	2549	5059	2791	6471	2332	7214	1724	8805	6691	8317	4431	4495
ENSMUSG00000081562	11	13	13	17	18	23	3	19	10	18	8	18	15	31	26	42	9	21	14	41	17	32	30	19
ENSMUSG00000084400	0	0	0	0	0	0	0	0	0	0	1	0	1	0	1	0	0	0	0	0	0	0	0	0
ENSMUSG00000082160	11	30	11	26	11	30	8	24	26	38	13	33	17	24	11	10	14	17	14	37	6	22	4	22
ENSMUSG00000103215	0	0	0	2	2	3	2	1	0	0	0	0	2	0	3	1	1	0	0	0	1	2	1	0
ENSMUSG00000088973	0	0	0	0	0	0	0	0	0	0	0	2	0	0	1	0	0	0	0	0	0	0	0	0
ENSMUSG00000084151	0	0	0	0	0	0	0	0	0	0	0	0	1	0	0	0	0	0	0	0	0	0	0	0
ENSMUSG00000101188	418	303	338	314	369	413	460	266	313	278	210	264	214	235	195	193	265	179	210	193	486	452	541	629
ENSMUSG00000026012	17	24	15	14	7	29	12	21	9	28	11	75	25	41	26	38	15	35	5	84	8	18	11	18
ENSMUSG00000104069	0	0	0	0	0	0	0	0	0	0	1	0	0	0	0	0	0	0	0	0	0	0	0	0
ENSMUSG00000083118	1	0	0	0	0	0	0	0	0	1	0	0	0	0	0	0	0	0	0	0	0	0	0	0
ENSMUSG00000083355	0	3	1	1	1	5	0	2	0	4	3	11	1	7	0	4	1	2	0	5	0	1	0	1
ENSMUSG00000102549	6	24	15	19	15	17	8	16	12	10	9	30	10	22	35	54	16	22	9	24	14	15	15	3
ENSMUSG00000026011	3	4	1	3	3	3	2	4	4	4	5	2	6	4	4	16	2	9	4	9	5	5	3	2
ENSMUSG00000081382	21	8	22	7	8	15	9	7	10	7	16	10	21	20	15	8	13	13	2	3	19	19	29	31
ENSMUSG00000080800	1	0	2	1	1	1	6	1	2	0	1	2	0	3	1	5	0	2	0	2	0	0	4	0
ENSMUSG00000026009	17	20	15	12	18	16	20	13	20	10	4	14	2	26	7	9	6	8	5	13	9	23	27	17
ENSMUSG00000102561	1	0	2	0	0	0	1	0	2	0	0	0	0	0	1	0	0	0	0	0	1	1	0	0
ENSMUSG00000082804	6	0	16	1	16	2	16	0	14	0	25	7	17	9	20	8	38	7	29	5	0	0	11	3
ENSMUSG00000082661	0	0	0	0	0	0	0	0	0	0	0	0	0	0	0	0	0	0	0	0	0	0	0	0
ENSMUSG00000080785	0	0	0	0	0	0	1	0	0	0	0	0	0	0	0	0	0	1	0	0	0	0	0	0
ENSMUSG00000089546	0	0	0	0	0	0	0	0	0	0	0	0	0	0	0	0	0	0	0	0	0	0	0	0
ENSMUSG00000102168	0	0	0	0	0	0	0	0	0	0	0	0	0	0	0	0	0	0	0	0	0	0	0	0
ENSMUSG00000100381	0	0	0	0	0	0	0	0	0	0	0	0	0	0	0	0	0	0	0	0	0	0	0	0
ENSMUSG00000052062	1331	349	558	331	1015	529	1080	273	916	352	468	443	778	429	440	438	385	346	261	322	699	974	952	451
ENSMUSG00000103656	44	9	20	14	25	9	16	8	33	9	14	9	17	14	12	12	10	12	11	5	21	29	13	11
ENSMUSG00000104402	27	3	6	7	9	5	15	5	20	3	7	10	3	3	7	9	2	7	9	7	22	18	14	10
ENSMUSG00000104081	4	3	0	0	5	5	2	0	7	3	2	4	1	2	5	3	3	6	4	1	5	7	7	4
ENSMUSG00000103002	14	4	2	6	9	11	9	4	13	2	8	5	8	5	7	4	0	5	3	6	15	15	8	4
ENSMUSG00000100344	0	0	0	0	0	0	0	0	0	0	0	0	0	0	0	0	0	0	0	0	0	0	0	0
ENSMUSG00000101509	2	0	0	0	0	0	0	0	1	0	0	0	0	0	0	0	0	1	1	0	0	1	0	0
ENSMUSG00000102359	8	3	2	3	9	6	13	1	9	2	4	4	1	0	2	4	0	3	2	4	13	12	5	0
ENSMUSG00000081950	0	0	0	0	0	0	0	0	0	0	0	0	0	0	0	0	0	0	0	0	0	0	0	0
ENSMUSG00000084333	7	3	1	3	4	1	7	3	3	1	3	1	2	3	1	6	2	2	0	1	2	2	4	7
ENSMUSG00000025969	6895	1489	1851	1477	6253	2649	1846	1350	3006	1692	606	3091	3455	2599	1300	2388	853	2551	546	2638	1792	9110	2229	1915
ENSMUSG00000103032	31	4	16	6	39	10	6	19	12	8	1	20	38	16	21	27	5	32	6	34	15	60	13	12
ENSMUSG00000040865	3449	2526	3177	2722	4181	3878	4523	4195	4996	2876	5381	4205	4422	4244	5004	5280	4270	4394	3747	4449	3061	4836	3549	2578
ENSMUSG00000104991	0	0	0	0	0	0	0	0	0	0	0	0	0	0	0	0	0	0	0	0	0	0	0	0
ENSMUSG00000088953	0	0	0	0	0	0	0	0	0	0	0	0	0	0	0	0	0	0	0	0	0	0	0	0
ENSMUSG00000081617	0	0	0	0	0	0	0	0	0	0	0	0	0	0	0	0	0	0	0	0	0	0	0	0
ENSMUSG00000081429	0	0	0	1	0	0	1	0	0	0	0	0	1	0	0	1	0	0	2	0	0	1	0	2
ENSMUSG00000025968	27655	21600	18062	19756	23705	24637	28800	18404	22507	19734	19806	23256	18146	21223	17563	16416	22028	14213	18112	15692	21533	18983	20580	19240
ENSMUSG00000077884	0	0	0	0	0	0	1	0	0	0	0	0	0	0	0	0	0	0	0	0	0	1	0	1
ENSMUSG00000025967	17527	11617	11117	10387	13404	14432	16644	10217	13021	10993	11314	11889	11972	11015	9104	8878	11467	8608	10344	8851	23646	19145	27249	27418
ENSMUSG00000098850	0	0	0	0	0	0	0	0	0	0	0	0	0	0	0	0	0	0	0	0	0	0	0	0
ENSMUSG00000064612	1	6	6	1	6	1	6	1	8	3	4	4	9	3	2	3	5	2	2	0	2	1	2	7
ENSMUSG00000105060	0	0	0	0	0	0	0	0	0	0	0	0	0	0	0	0	0	0	0	0	0	0	0	0
ENSMUSG00000064602	79	45	57	28	55	51	62	37	71	45	72	49	71	76	44	48	66	34	48	50	76	64	92	60
ENSMUSG00000046856	73	89	73	91	84	163	72	100	53	102	48	168	75	112	71	76	61	85	51	68	172	131	86	125
ENSMUSG00000094290	0	0	0	0	0	0	0	0	0	0	0	0	0	0	1	0	0	1	0	0	0	0	0	0
ENSMUSG00000102536	0	0	0	0	4	0	0	0	1	0	2	0	3	0	0	0	0	0	1	0	1	0	1	0
ENSMUSG00000092705	0	0	0	0	0	0	0	0	0	0	0	0	0	0	1	0	1	1	0	0	0	0	0	0
ENSMUSG00000027520	3815	1986	3604	2067	5290	3121	4209	5296	6120	3007	4656	2619	4490	2619	2477	3315	3264	2738	2737	3667	4326	7689	4903	1578
ENSMUSG00000094214	1	0	0	0	2	0	0	0	2	0	2	0	0	0	0	0	0	0	1	0	0	0	0	0
ENSMUSG00000083039	0	0	0	0	0	0	0	0	0	0	0	0	0	0	0	0	0	0	0	0	0	0	0	0
ENSMUSG00000081643	1	5	4	3	4	4	6	4	0	6	1	4	7	3	1	3	4	2	6	1	2	3	10	9
ENSMUSG00000025964	10438	10943	13472	11343	14963	13915	16302	17337	23197	12651	20811	13994	11477	13760	22200	19699	15820	12516	15133	14020	8185	13470	10813	6829
ENSMUSG00000087823	0	0	0	0	0	0	0	0	0	0	0	1	0	0	0	0	0	0	0	0	0	0	0	0
ENSMUSG00000069085	104	2	26	1	47	4	61	3	46	5	17	10	28	13	7	4	8	6	10	4	39	10	55	1
ENSMUSG00000083066	0	0	0	0	0	0	0	0	0	0	0	0	0	0	0	0	0	0	0	0	0	0	0	0
ENSMUSG00000025963	428	52	88	62	301	77	275	53	195	66	123	126	235	125	73	109	95	72	93	71	58	70	245	28
ENSMUSG00000025962	2582	1927	1640	1734	2149	2425	2486	1569	1997	1766	2245	2685	2211	2468	2036	1991	2294	1796	1808	1949	2518	1900	2109	1983
ENSMUSG00000025961	33	21	11	16	10	40	9	14	19	24	8	14	13	12	9	19	3	14	4	23	29	33	20	29
ENSMUSG00000080817	1	0	1	4	0	0	0	1	1	5	0	3	1	6	2	3	0	7	0	3	4	1	0	3
ENSMUSG00000082373	6	78	20	59	6	56	2	43	3	113	2	59	12	54	8	65	12	22	2	49	1	21	1	33
ENSMUSG00000025959	4016	4975	3227	4887	4013	6665	4355	7691	4261	6259	3347	5412	3982	5451	3687	5691	3230	5164	2684	5711	6877	12453	6632	9764
ENSMUSG00000097272	0	1	1	1	0	9	2	5	0	5	1	1	1	0	1	3	3	1	1	1	1	3	0	0
ENSMUSG00000098487	0	0	2	0	0	0	2	4	2	2	1	1	0	0	0	1	1	1	2	1	2	1	1	2
ENSMUSG00000086721	10	4	1	2	1	1	1	2	2	1	4	2	2	5	0	12	4	1	3	3	3	2	3	4
ENSMUSG00000093228	0	0	0	0	0	0	0	0	0	0	0	0	0	0	0	0	0	0	0	0	0	0	0	0
ENSMUSG00000099658	1	0	0	1	0	0	0	0	0	0	1	0	0	0	0	0	0	0	0	0	0	0	0	0
ENSMUSG00000025958	10109	8981	7009	8216	9438	10939	10630	7887	9298	8021	8751	11746	9547	10678	8012	8652	8605	8466	6987	8740	10159	8695	12511	11502
ENSMUSG00000025956	1567	970	1111	828	1418	1169	1625	713	1496	887	1510	1307	1171	1096	1111	1028	1382	783	1162	963	1120	1031	1502	940
ENSMUSG00000070871	1760	1004	1597	1043	2088	1451	2436	922	2524	1067	1688	806	1107	852	1387	1048	1193	631	1135	749	748	1375	1269	1004
ENSMUSG00000045005	582	128	347	154	584	173	577	110	661	167	764	164	749	155	255	321	265	103	333	96	3335	146	415	121
ENSMUSG00000102140	31	16	49	11	60	21	51	14	102	13	92	24	47	16	29	15	23	7	41	7	30	13	69	20
ENSMUSG00000051344	4358	4602	4421	4712	4801	6487	5431	6043	5380	5376	7711	7997	5959	7921	6144	7677	6332	6351	5408	6775	3341	4784	4471	3686
ENSMUSG00000097264	0	0	0	0	0	1	0	0	0	0	0	0	0	0	1	0	0	0	0	0	0	0	0	0
ENSMUSG00000084416	114	60	58	83	93	103	96	75	80	64	66	62	49	64	64	63	57	58	69	46	151	114	168	179
ENSMUSG00000077471	0	0	0	0	0	0	0	0	0	0	0	0	0	0	0	0	0	0	0	0	0	0	0	0
ENSMUSG00000025955	0	0	0	0	0	0	2	0	0	0	0	0	0	1	0	1	0	0	0	0	0	1	1	0
ENSMUSG00000090042	0	0	0	0	0	0	0	1	0	0	0	0	0	0	0	0	0	0	0	0	0	3	0	0
ENSMUSG00000070870	0	0	0	0	0	0	0	0	0	0	0	0	0	0	0	0	0	0	0	0	0	0	0	0
ENSMUSG00000067299	0	0	0	0	0	0	0	0	0	0	0	0	0	0	0	0	0	0	0	0	0	0	0	0
ENSMUSG00000025952	0	0	0	0	0	0	0	0	0	0	0	0	0	0	0	0	0	0	0	0	1	0	0	1
ENSMUSG00000073658	0	0	0	0	0	0	3	1	0	1	0	0	0	0	0	0	0	0	0	0	1	1	2	12
ENSMUSG00000100774	0	0	0	0	0	0	0	0	0	0	0	0	0	0	0	0	0	0	0	0	0	1	1	0
ENSMUSG00000044429	5	7	7	7	7	10	5	4	4	7	0	6	4	8	4	3	2	0	0	3	11	18	6	10
ENSMUSG00000100846	0	0	0	0	0	0	0	0	0	0	0	0	0	0	0	0	0	0	0	0	0	0	0	0
ENSMUSG00000044816	373	481	181	446	250	518	244	440	227	659	50	287	113	219	84	173	55	181	43	215	688	723	358	420
ENSMUSG00000025950	20970	9059	8029	8584	12239	10256	19525	6929	10582	9751	3844	6015	5129	5513	3864	4467	3832	4090	3624	4287	34507	27464	19404	42789
ENSMUSG00000025949	12606	11500	9310	11109	12528	14729	14038	11187	13062	11790	13819	17152	12755	15520	13367	14015	13678	12380	11498	13645	10744	10747	13476	11143
ENSMUSG00000025946	115	353	58	289	113	556	51	379	80	560	20	170	176	156	108	143	46	105	18	177	999	407	193	337
ENSMUSG00000100503	0	0	0	0	0	0	0	0	0	0	0	0	0	0	0	0	0	0	0	0	0	0	0	0
ENSMUSG00000100504	1	0	0	0	0	0	0	0	0	0	0	0	0	0	0	0	0	0	0	0	0	0	0	0
ENSMUSG00000099383	0	0	0	0	0	0	0	0	0	0	0	0	0	0	0	0	0	0	0	0	0	0	0	0
ENSMUSG00000100340	0	0	0	0	0	1	0	0	0	0	0	0	0	0	0	0	0	0	0	0	0	0	0	0
ENSMUSG00000100439	0	0	0	0	0	0	0	0	0	0	0	0	0	0	0	0	0	0	0	0	0	0	0	0
ENSMUSG00000099819	0	0	0	0	0	0	0	0	0	0	0	0	0	0	0	0	0	0	0	0	0	0	0	0
ENSMUSG00000082565	0	0	0	0	0	0	0	0	0	0	0	0	0	0	0	0	0	0	0	0	0	0	1	0
ENSMUSG00000082774	0	0	0	0	2	0	1	1	1	2	0	0	0	1	0	0	0	0	0	0	1	1	0	0
ENSMUSG00000025945	0	0	0	0	0	1	0	2	0	0	0	0	0	0	0	0	0	0	0	1	0	0	0	0
ENSMUSG00000081623	0	0	0	0	0	0	0	0	0	0	0	0	0	0	0	0	0	0	0	0	0	0	0	0
ENSMUSG00000083242	0	0	0	0	0	0	0	0	0	0	0	0	0	0	0	0	0	0	0	0	0	0	0	0
ENSMUSG00000083289	0	0	0	0	0	1	0	0	0	0	0	0	0	0	0	0	0	0	0	0	0	0	0	0
ENSMUSG00000015222	159650	194735	133038	178411	172107	247660	179373	196961	175930	205993	161222	255389	176812	232272	159877	188052	177391	189305	133926	207105	231761	255256	255923	319837
ENSMUSG00000088850	2	2	3	0	3	4	2	4	5	3	9	5	3	10	4	5	4	12	7	10	13	22	5	1
ENSMUSG00000065694	36	22	24	29	33	27	27	20	39	37	35	23	34	31	27	50	29	43	29	39	52	49	51	38
ENSMUSG00000055567	23553	24473	21609	26735	29010	35521	25175	32861	29765	30279	43732	57176	37159	58820	48055	60780	39407	45773	31923	54489	17117	18993	15917	8323
ENSMUSG00000103375	1	1	1	0	5	1	3	2	2	1	1	1	3	4	1	7	1	1	5	0	2	1	1	1
ENSMUSG00000026005	5166	3205	3821	3060	5144	3764	6233	2793	5483	2915	4640	3556	3661	3261	3659	2732	4375	2534	3626	2599	3701	3465	5374	3558
ENSMUSG00000026004	2120	1042	1519	1005	1762	1374	1981	910	2030	975	3328	2105	3165	1941	2534	2044	2727	1699	2549	1694	1646	3211	2809	1784
ENSMUSG00000102559	87	38	53	23	78	51	62	48	87	36	104	62	73	76	108	96	53	85	80	92	43	162	87	47
ENSMUSG00000102374	126	55	103	80	108	102	175	77	189	73	178	127	145	131	221	169	105	140	199	167	141	287	183	94
ENSMUSG00000102776	179	165	100	147	195	153	168	217	221	171	198	183	113	189	264	261	115	241	186	232	201	141	151	86
ENSMUSG00000082057	38	22	32	8	20	26	27	44	33	18	26	31	18	23	41	28	14	42	25	23	29	10	19	10
ENSMUSG00000103706	217	113	146	114	188	117	239	123	271	110	261	167	253	152	260	190	174	196	213	199	198	424	347	172
ENSMUSG00000103756	119	63	79	49	86	59	99	79	139	71	124	81	98	78	116	109	81	58	85	90	103	168	137	83
ENSMUSG00000103382	28	14	6	13	20	17	18	13	24	17	37	22	9	24	26	27	13	21	22	27	12	16	15	6
ENSMUSG00000103553	18	4	21	14	19	26	17	7	24	18	19	9	15	15	14	10	16	20	20	11	16	70	28	11
ENSMUSG00000026003	3014	1257	1630	1206	2569	1599	3236	1150	2414	1151	1879	1615	2025	1551	1562	1398	1897	1380	1546	1191	2010	3071	2383	1546
ENSMUSG00000082769	12	6	7	4	15	3	9	6	13	5	5	7	5	6	10	5	6	4	2	3	13	20	11	6
ENSMUSG00000089420	0	0	0	0	0	0	0	0	0	0	0	0	1	0	0	1	0	0	0	0	0	1	0	0
ENSMUSG00000077328	0	0	0	0	0	1	0	0	0	1	0	2	0	0	0	0	0	0	0	0	0	0	0	1
ENSMUSG00000061816	15	20	6	25	7	23	9	19	17	13	15	30	4	32	24	31	9	22	3	13	57	19	12	17
ENSMUSG00000094191	5	4	0	4	3	2	2	1	5	1	3	5	1	3	6	7	3	2	8	0	5	7	4	6
ENSMUSG00000082212	0	0	2	0	1	0	1	1	2	1	0	1	0	0	2	0	0	1	2	0	0	2	0	0
ENSMUSG00000026000	13057	15158	12922	14368	14444	20344	17280	13879	14968	14277	20156	24963	16498	23588	18270	18155	22051	15906	16547	16616	12689	12535	13248	14943
ENSMUSG00000025991	55	222	66	168	48	243	74	210	48	160	15	80	26	81	38	55	25	60	14	43	66	270	82	263
ENSMUSG00000077745	0	0	0	0	0	0	0	0	0	0	0	0	0	0	0	0	0	0	0	0	0	0	0	0
ENSMUSG00000082473	0	0	0	0	0	0	0	0	0	0	0	0	0	0	0	0	0	0	0	1	0	0	0	0
ENSMUSG00000095282	0	0	0	0	0	0	0	0	0	0	0	0	0	0	0	0	0	0	0	0	0	0	0	0
ENSMUSG00000104395	0	0	0	0	0	0	0	0	0	0	0	0	0	0	0	0	0	0	0	0	1	0	0	0
ENSMUSG00000096031	0	0	1	0	0	0	0	1	0	0	0	0	0	1	0	0	0	0	0	0	0	0	0	0
ENSMUSG00000062209	12802	11844	8204	11826	11179	14147	13820	13963	11767	12325	8796	14972	11433	14299	9548	14755	8338	10132	5435	14317	3951	15862	7989	11316
ENSMUSG00000102449	14	12	19	9	12	10	11	9	16	14	10	11	17	9	12	20	5	18	9	10	1	31	8	21
ENSMUSG00000083795	16	8	13	9	17	10	21	10	12	11	8	8	12	6	8	14	6	24	12	6	10	35	10	15
ENSMUSG00000080539	2	2	2	0	0	2	0	0	0	0	0	0	0	0	2	1	1	0	1	0	0	1	1	0
ENSMUSG00000103307	24	13	13	15	20	19	19	25	21	12	17	17	19	17	20	22	12	22	16	36	5	54	13	20
ENSMUSG00000104508	54	35	38	24	47	40	30	52	42	36	35	28	38	30	38	27	17	32	23	27	26	59	43	46
ENSMUSG00000103642	155	136	119	84	128	90	117	136	124	94	110	84	145	88	99	152	79	166	93	89	54	220	134	123
ENSMUSG00000103809	43	24	19	22	32	21	32	39	36	26	26	22	26	26	36	33	19	41	21	15	28	69	46	28
ENSMUSG00000084332	0	0	0	0	1	0	0	1	0	0	0	1	0	0	1	0	0	1	0	0	1	2	0	0
ENSMUSG00000101387	0	0	0	0	0	0	0	0	0	0	0	0	0	0	0	0	0	0	0	0	0	0	0	0
ENSMUSG00000025997	1098	452	593	523	883	696	1028	612	866	649	546	546	854	542	546	826	388	485	335	554	596	1891	1289	585
ENSMUSG00000103402	0	0	0	0	0	0	0	0	0	0	0	0	0	0	0	0	0	0	0	1	1	2	0	0
ENSMUSG00000053153	1213	29	133	25	568	47	555	21	357	23	118	57	430	48	36	84	40	35	68	44	90	166	569	74
ENSMUSG00000089345	0	0	0	0	0	0	0	0	0	0	0	0	0	0	0	0	0	0	0	0	0	0	0	0
ENSMUSG00000080524	0	0	0	0	0	2	1	1	1	0	0	0	0	0	0	0	0	1	0	0	1	1	1	2
ENSMUSG00000101730	1	0	0	1	0	5	1	1	0	1	1	3	1	0	1	0	2	1	0	0	0	1	2	0
ENSMUSG00000103052	0	0	0	0	0	0	0	0	0	0	0	0	0	0	0	0	0	0	0	0	0	0	0	0
ENSMUSG00000104287	0	0	0	0	0	0	0	0	0	0	0	0	0	0	0	1	0	0	1	0	2	0	0	1
ENSMUSG00000075952	1	0	0	0	0	0	0	0	0	0	0	0	1	0	0	0	0	0	0	0	0	0	0	0
ENSMUSG00000045648	2254	1882	1204	1629	1136	2376	1372	2037	964	2288	664	1507	1010	1306	864	1136	837	1011	520	1352	4524	5759	1463	3714
ENSMUSG00000026196	200	57	129	65	170	87	216	86	152	59	116	62	169	56	79	87	72	51	51	75	254	348	266	139
ENSMUSG00000089965	0	0	1	0	3	0	0	3	1	0	1	0	1	0	0	4	0	0	0	1	0	1	2	0
ENSMUSG00000101551	3	3	4	1	1	0	8	0	1	2	0	1	0	5	1	1	6	3	1	1	5	2	4	4
ENSMUSG00000050296	76	70	18	84	17	56	36	99	24	74	3	36	36	29	9	51	20	32	1	38	335	96	23	69
ENSMUSG00000101617	0	0	0	0	0	0	0	0	0	0	0	0	0	1	0	0	0	0	0	0	0	0	0	0
ENSMUSG00000026192	4001	3481	2031	3018	3086	4181	3369	3139	2888	3700	2582	3875	3175	3593	2479	2830	2630	2431	2037	2751	5680	6211	3863	6166
ENSMUSG00000026193	3579	3284	5472	6004	5099	9313	4472	1980	10877	3145	1630	3540	1667	3030	6156	2753	2108	2104	707	1281	3416	5796	6368	1934
ENSMUSG00000101834	8	15	2	10	8	11	7	5	2	9	2	5	10	6	4	10	8	2	2	7	3	15	4	36
ENSMUSG00000100319	2	5	2	0	3	5	2	0	2	2	0	3	0	1	1	2	0	1	2	1	2	4	3	3
ENSMUSG00000102689	4	2	0	0	1	4	1	0	0	0	0	2	0	0	0	1	1	0	0	0	3	0	0	1
ENSMUSG00000059483	0	0	1	0	0	5	0	1	1	1	1	2	0	0	0	1	2	1	0	0	1	0	3	0
ENSMUSG00000101496	2	0	0	0	0	1	2	1	1	1	1	1	1	0	2	0	0	3	0	0	3	0	1	1
ENSMUSG00000039395	352	164	60	153	169	273	172	128	85	163	60	476	146	430	286	500	127	263	55	373	288	349	52	116
ENSMUSG00000094655	3489	2518	2366	2040	2267	2598	3677	2615	2702	2166	1946	1929	1550	1557	1409	1306	1869	1531	1627	1614	4604	4984	5433	8272
ENSMUSG00000097131	144	85	116	79	145	120	135	66	155	86	295	194	325	264	293	224	242	145	286	182	270	321	163	151
ENSMUSG00000094050	44	20	14	10	10	23	18	15	11	15	13	27	25	17	14	18	9	17	8	26	63	12	30	27
ENSMUSG00000093956	37	26	17	30	22	33	21	30	16	25	25	30	11	19	18	9	9	9	9	23	34	33	51	63
ENSMUSG00000093843	23308	14899	19342	14635	16771	16895	25817	17754	19235	15660	19358	27374	18790	25839	17696	21315	19558	25489	16956	27071	19667	16763	29805	21992
ENSMUSG00000026189	394	313	292	275	314	328	415	262	319	312	254	317	199	297	260	319	222	224	298	213	188	349	384	281
ENSMUSG00000026188	4500	4493	2547	4256	3288	5486	3540	4077	2877	4474	1266	2949	1432	2728	1340	2033	1345	1779	1058	1950	6962	6222	5211	5150
ENSMUSG00000026187	3174	1522	1725	1428	2238	1644	3078	1236	2322	1466	2343	2720	2470	2540	2101	2118	2457	1958	2168	2035	2196	1664	2351	1363
ENSMUSG00000039372	2071	1740	2891	1729	3260	2852	3405	2565	4045	1801	2263	1361	1409	1328	1320	1156	1809	1270	1663	1151	2397	4029	3474	2603
ENSMUSG00000085812	2	3	2	3	6	1	1	2	3	3	2	2	4	1	3	2	7	0	1	2	7	2	3	3
ENSMUSG00000039354	6809	5220	5104	5022	6849	7062	7137	5198	6458	4937	6948	7387	6517	6786	5408	5610	6657	5805	5982	5995	7353	6074	7186	5623
ENSMUSG00000039342	3	1	1	1	0	0	1	0	1	0	0	0	0	0	0	0	1	0	0	1	0	3	0	0
ENSMUSG00000046330	11388	7138	7998	6139	9012	9001	11038	6161	8720	6659	8731	8579	8836	7773	6693	6237	8529	6621	7915	6986	11784	9874	15901	14868
ENSMUSG00000039323	14333	3350	2712	4060	2890	7057	12614	2726	2881	1983	758	3187	1141	2590	2787	1960	1748	2221	606	1212	10953	11040	6385	6513
ENSMUSG00000026185	12428	7283	5560	8190	8894	9002	8956	6073	8640	6328	7285	9373	10809	8870	7491	12984	5824	7418	4587	7019	20097	17332	4866	9975
ENSMUSG00000026182	0	0	0	0	0	0	0	0	0	0	0	0	0	0	0	0	0	0	0	0	0	0	0	0
ENSMUSG00000102266	4	0	0	0	0	0	0	0	0	0	0	0	0	0	0	0	0	0	0	0	0	0	0	0
ENSMUSG00000100697	0	0	0	0	0	0	0	0	0	0	0	0	0	0	0	0	0	0	0	0	0	0	0	0
ENSMUSG00000098697	0	0	0	0	0	0	0	0	0	0	0	0	0	0	0	0	0	0	0	0	0	0	0	0
ENSMUSG00000100044	0	0	0	0	0	0	0	0	0	0	0	0	0	0	0	0	0	0	0	0	0	0	0	0
ENSMUSG00000088666	0	0	0	0	0	0	0	0	0	0	0	0	0	0	0	0	0	0	0	0	0	0	0	0
ENSMUSG00000098504	2	0	1	0	1	2	4	0	1	1	4	1	1	2	0	0	3	0	0	3	0	0	0	0
ENSMUSG00000055322	2072	883	1943	1168	2581	1580	2929	943	3731	1201	3304	1602	2417	1784	3466	2748	2584	1271	2449	1333	1049	1878	901	514
ENSMUSG00000061815	18	3	6	3	2	6	24	8	6	7	0	3	5	6	2	3	6	1	2	2	1	19	10	6
ENSMUSG00000026180	3	1	3	5	0	2	3	2	3	0	0	0	0	3	3	1	1	3	3	4	4	11	3	1
ENSMUSG00000048480	2	0	0	0	0	2	5	2	0	1	0	0	1	0	2	0	0	1	1	1	0	0	6	0
ENSMUSG00000087820	0	0	0	0	0	0	0	0	0	0	0	0	0	0	0	0	0	0	0	0	0	1	0	0
ENSMUSG00000094768	0	0	1	0	0	0	0	0	1	0	0	0	0	0	0	0	0	0	0	0	0	0	0	0
ENSMUSG00000006304	12036	12550	11932	11561	13405	16441	15697	11303	14669	11337	13928	13437	11467	11980	11613	10390	15049	8994	12077	9725	13596	14870	16990	19571
ENSMUSG00000064272	0	2	4	1	1	1	0	1	0	2	0	0	1	0	0	0	1	1	0	0	1	0	3	0
ENSMUSG00000006299	13717	11730	10761	11894	14422	16477	15677	10763	13591	12351	12404	14994	12297	14079	10111	10746	12461	9136	9720	9254	11940	12541	13837	11974
ENSMUSG00000026179	3709	3172	3021	3692	4025	4474	4274	4887	3875	3787	4072	5348	4016	5724	4242	5907	3958	5146	3146	4843	3461	4930	2885	2564
ENSMUSG00000103013	6	2	2	2	6	0	6	0	8	2	4	2	5	3	7	7	1	2	3	2	1	1	1	0
ENSMUSG00000006301	7464	2136	2753	2657	5191	2338	7947	1586	4594	2210	3539	2455	3977	2654	2997	4186	2508	1711	2971	1666	1590	1903	1186	658
ENSMUSG00000103403	47	27	34	23	61	31	39	50	41	43	50	76	61	88	82	93	44	108	53	81	30	67	24	17
ENSMUSG00000073650	606	35	106	65	410	84	327	35	351	68	98	174	271	119	68	189	64	103	60	114	18	12	312	23
ENSMUSG00000026177	254	151	212	113	204	195	235	124	211	94	203	177	219	188	157	180	223	123	214	117	109	114	137	89
ENSMUSG00000026176	1202	485	807	622	1122	752	1169	353	1094	436	899	640	840	617	820	782	622	470	617	432	609	875	715	465
ENSMUSG00000065468	10	8	6	4	10	2	14	1	10	3	8	12	7	2	5	8	6	1	12	3	15	7	10	7
ENSMUSG00000026175	399	134	70	111	115	151	127	115	124	100	46	35	30	19	55	32	42	24	42	24	1814	115	30	66
ENSMUSG00000033364	5753	4283	4114	3911	5276	5421	5768	4024	5226	4286	5339	5947	5901	5656	4276	4488	5173	4420	4148	4520	5311	4890	6518	4939
ENSMUSG00000103227	46	41	55	36	78	56	40	47	60	57	64	52	68	77	73	104	47	79	68	73	62	57	62	38
ENSMUSG00000026174	4348	4463	3526	4388	4168	5943	4636	4349	4014	4712	2779	3860	3031	3811	2723	3177	2968	2833	2142	2724	5468	5302	5477	5638
ENSMUSG00000026173	4086	1046	1305	1106	2434	1383	2505	822	2044	982	993	1129	1524	1112	1060	1155	995	1003	995	720	1546	1563	1297	731
ENSMUSG00000026135	1830	1766	1836	1869	2220	2539	2016	2473	2456	2203	2876	2558	2624	2942	2735	3317	2512	2575	2168	2724	1695	2877	1694	1446
ENSMUSG00000093155	29	9	11	14	15	21	14	9	23	10	20	14	20	12	24	19	14	13	14	14	19	15	16	11
ENSMUSG00000026172	1859	1477	1659	1401	1984	1984	2123	1499	1864	1493	1701	1736	1380	1635	1374	1379	1743	1295	1502	1373	1325	1714	2054	1592
ENSMUSG00000026171	2890	2518	2002	2445	2624	3483	2450	2220	2567	2645	2257	3137	2568	2980	2038	2356	2177	2171	1809	2242	3824	3561	2995	3055
ENSMUSG00000033276	1155	358	468	301	770	453	810	345	640	354	411	295	497	330	340	362	295	284	278	199	874	1005	1185	881
ENSMUSG00000033257	3152	1984	2415	1931	3183	2750	3184	2146	3337	1997	3016	2286	2966	2505	2447	2537	2296	2091	2296	1898	2903	3762	4316	2739
ENSMUSG00000026170	702	189	176	229	403	176	666	138	426	183	413	317	508	331	338	528	286	247	413	188	88	121	69	39
ENSMUSG00000006542	0	4	0	2	5	4	2	2	2	1	1	6	0	1	1	1	0	3	1	3	4	2	3	1
ENSMUSG00000098351	0	0	0	0	0	0	0	0	0	0	0	0	0	0	0	0	0	0	0	0	0	0	0	0
ENSMUSG00000033227	14	41	29	68	11	145	8	18	37	17	3	103	21	58	67	32	33	96	5	20	118	21	165	12
ENSMUSG00000026167	110	175	95	210	135	278	83	188	136	115	64	685	140	662	370	837	246	399	68	413	107	92	26	36
ENSMUSG00000090071	1383	3216	3359	3959	3272	5446	2758	5761	4436	3629	3040	3476	2342	3721	3836	4576	2896	3000	2519	2988	1505	5394	1620	1938
ENSMUSG00000055197	0	0	0	0	0	0	0	0	0	0	0	0	0	0	0	0	0	0	0	0	1	16	0	0
ENSMUSG00000006546	1	7	1	8	1	7	1	1	3	2	1	19	3	9	17	24	14	10	0	8	0	8	0	2
ENSMUSG00000065616	0	0	0	0	0	0	0	0	0	0	0	0	0	0	0	0	0	0	0	0	0	0	0	0
ENSMUSG00000047021	2238	94	192	107	1497	180	744	135	866	138	281	250	660	290	107	360	38	318	76	246	28	82	969	46
ENSMUSG00000006538	26	14	17	7	27	19	25	16	18	11	20	13	21	19	24	7	29	12	18	14	16	19	17	20
ENSMUSG00000103145	0	0	0	0	0	0	0	0	1	0	0	0	0	0	0	0	0	0	0	0	0	0	0	0
ENSMUSG00000026162	210	131	200	137	234	172	292	147	265	128	333	211	244	181	233	167	332	119	303	123	196	159	234	169
ENSMUSG00000026205	8	21	0	17	4	25	6	14	9	13	7	83	13	43	36	159	30	38	18	54	0	7	2	3
ENSMUSG00000033159	1942	1592	2059	1560	2501	2305	2445	1476	2603	1562	2814	1884	2225	1900	2145	2227	2319	1260	2021	1321	1456	2135	2136	1604
ENSMUSG00000049339	8187	9764	8976	10768	10267	15389	10109	10676	12169	11748	12339	13963	10231	14394	13247	14291	11568	10102	8885	10634	8248	12348	8014	7658
ENSMUSG00000026197	1100	970	925	955	998	1355	1125	867	987	1061	1026	1369	826	1260	1080	1166	1048	949	891	1010	1157	1180	1276	1242
ENSMUSG00000026198	3099	3732	2944	3663	3515	5423	3470	3652	3426	4157	2339	2924	2144	2861	1865	2320	2137	1870	1884	1885	4667	5236	4692	5042
ENSMUSG00000033124	10367	11781	10590	12562	12402	16712	13005	13666	12706	12748	12879	13818	9951	14466	12041	12792	13124	10222	10022	10278	9102	11273	9090	9495
ENSMUSG00000026199	1985	1876	1772	1801	2242	2745	1840	1553	2304	2008	2531	2408	2288	2564	2359	2656	1852	1838	1973	1900	1557	1960	1839	1549
ENSMUSG00000026200	1371	639	687	630	944	884	1089	552	975	597	589	610	585	543	637	647	488	437	504	492	726	845	1101	632
ENSMUSG00000099204	0	0	0	0	0	0	0	0	0	0	0	0	0	0	0	0	0	0	0	0	0	0	0	0
ENSMUSG00000026201	5626	4028	4340	3991	5416	5722	5572	3640	5241	3999	3774	4085	3750	4079	3390	3718	3609	2817	3105	2972	5126	4976	5557	5470
ENSMUSG00000026202	49431	77175	46816	76591	55488	94224	64173	68428	55387	71492	40375	90689	39198	85252	46286	58729	54544	57307	36878	55530	36425	36579	27178	34824
ENSMUSG00000096094	2	0	2	0	0	0	4	2	0	0	7	4	3	2	2	0	2	1	1	4	1	1	1	2
ENSMUSG00000026203	5817	3520	2940	3610	4752	4301	5810	3128	4443	3699	5318	5278	5656	5469	4629	5844	4551	3370	3824	3484	4607	4651	2628	2563
ENSMUSG00000026204	7820	12224	13041	14377	14057	20897	10231	22423	16559	16844	19226	21822	14125	25046	23482	30623	15994	22035	14309	22902	4184	11446	4108	3855
ENSMUSG00000033061	9190	3203	1507	2966	5875	4411	2981	2760	3363	3640	1452	7642	5016	7201	2679	4751	2350	4967	1130	5666	13640	9879	2857	2949
ENSMUSG00000026209	5380	3941	5995	3941	6174	5333	7424	3602	6138	4001	5560	4286	4035	4049	4163	3404	5230	2755	4774	2745	6303	6718	8219	7194
ENSMUSG00000026208	148	101	133	99	169	164	168	70	231	87	103	103	130	82	196	148	73	73	86	54	118	128	112	96
ENSMUSG00000026207	3753	3852	9098	4403	8863	5953	8175	6267	11736	4417	11380	6337	6223	7338	10774	9113	9350	6254	9531	5815	1697	6081	4074	2284
ENSMUSG00000033021	2217	2481	1987	2284	2303	3455	2396	2172	2100	2559	1937	2671	1889	2566	1742	2074	1958	1732	1664	1793	2423	2751	3359	2834
ENSMUSG00000033007	6581	821	17526	825	15971	1356	18739	606	20730	762	14220	849	6298	766	8233	1068	11739	516	10701	571	844	3821	9902	840
ENSMUSG00000102605	6	3	17	1	11	3	23	7	10	4	3	0	6	4	4	4	7	7	5	8	3	9	11	5
ENSMUSG00000032997	3288	4376	4381	4826	4921	7298	4038	4885	5961	5425	5319	5577	4221	5990	5913	6473	4550	3401	2986	3602	3518	7458	3997	3441
ENSMUSG00000026211	1112	1099	965	1110	1218	1598	1161	1094	1296	1106	905	1067	887	1140	934	1122	725	900	646	806	1236	2125	1163	1117
ENSMUSG00000051703	1515	2938	2658	3242	2647	4898	2554	3676	3206	3329	3211	4443	2336	4770	3096	4448	3473	3160	2045	3014	1142	2392	2032	1699
ENSMUSG00000032968	553	643	975	731	969	1029	581	765	996	826	834	643	638	815	701	859	536	613	592	549	626	1575	919	725
ENSMUSG00000082745	0	0	0	0	0	0	0	0	0	0	0	0	0	0	0	0	0	0	0	0	0	0	0	0
ENSMUSG00000026213	2588	3173	2307	3324	3007	4643	2621	3500	2934	3420	2649	3772	2539	3876	2774	3442	2460	2763	1991	2589	2486	3067	2386	2314
ENSMUSG00000082059	0	0	1	0	0	0	0	0	0	1	0	0	0	0	0	0	0	2	0	0	0	0	0	0
ENSMUSG00000006576	9764	12096	14171	12354	14606	18785	12480	15421	15662	13079	14847	13796	10160	14019	12576	13642	11302	10810	10629	10429	11138	20770	11408	9722
ENSMUSG00000083244	0	0	0	0	0	0	1	0	0	0	0	0	1	0	0	0	0	0	0	0	0	2	0	0
ENSMUSG00000082528	0	0	0	0	0	0	0	0	0	0	0	0	0	0	0	0	0	0	0	0	0	0	0	0
ENSMUSG00000082012	0	2	0	0	1	0	2	0	1	1	2	0	0	0	0	0	0	0	1	1	0	0	0	0
ENSMUSG00000101763	0	0	0	0	0	0	0	0	0	0	0	0	0	0	0	0	0	0	0	0	0	0	0	0
ENSMUSG00000098611	0	0	0	0	0	0	0	0	0	0	0	0	0	0	0	2	0	0	0	0	0	0	0	0
ENSMUSG00000102904	0	0	0	0	0	0	1	0	1	0	0	0	0	0	0	0	0	0	0	0	3	0	2	0
ENSMUSG00000089326	0	0	0	0	0	0	0	0	0	0	0	0	0	0	0	0	0	0	0	0	0	0	0	0
ENSMUSG00000026235	37378	63197	41347	56536	57331	69410	68435	56301	60289	37100	47839	54412	32326	47643	42957	38470	49778	36308	40633	35674	66160	58564	85746	70005
ENSMUSG00000099141	11	9	19	14	20	21	15	24	22	18	33	20	17	27	32	24	16	27	34	19	12	43	23	8
ENSMUSG00000101506	0	4	3	3	0	1	0	1	0	1	0	4	0	5	3	7	4	11	0	10	5	1	0	1
ENSMUSG00000065215	0	0	0	0	0	0	0	0	0	0	0	0	0	0	0	0	0	0	0	0	0	0	0	0
ENSMUSG00000004872	6	1	1	1	16	0	9	1	4	0	1	0	1	2	0	0	0	2	1	0	40	4	2	1
ENSMUSG00000032908	2334	431	1277	580	2774	432	3951	607	3301	377	2772	1267	1534	1363	2761	1624	3164	839	2299	817	2515	567	1949	36
ENSMUSG00000102945	8	0	1	0	3	0	2	1	6	2	10	3	5	2	4	6	3	10	16	5	1	3	4	0
ENSMUSG00000026245	8409	7910	5142	6801	6700	9649	7612	6826	6220	7533	4804	8332	5739	7389	4577	5323	5460	5454	4020	5786	11968	9391	9196	12431
ENSMUSG00000101798	0	0	0	0	0	0	0	0	0	0	0	0	0	0	0	0	0	0	0	0	0	0	0	0
ENSMUSG00000104018	111	105	127	71	135	131	108	102	135	113	179	128	133	141	184	174	111	120	156	118	121	165	128	101
ENSMUSG00000090486	29	6	3	6	14	9	18	9	7	12	22	35	40	48	23	32	11	36	6	40	58	73	13	9
ENSMUSG00000012187	44	7	4	8	18	13	18	6	10	7	6	25	9	12	12	12	8	5	5	16	25	21	12	3
ENSMUSG00000032883	33094	18682	14562	18552	26009	21738	31461	15010	24812	16906	17910	22906	21038	20350	18122	19120	19196	14921	16126	15268	20156	17822	13092	17091
ENSMUSG00000079470	6644	2031	2510	2023	4906	2311	6685	1905	5362	2102	2608	2230	3141	2408	2891	3132	2365	2166	2295	2300	2544	3177	1875	1716
ENSMUSG00000099377	14	15	4	12	11	12	11	17	11	10	4	12	9	14	4	9	9	9	15	10	14	20	14	8
ENSMUSG00000047330	99	86	80	149	91	204	121	66	140	74	91	129	108	144	138	118	109	132	115	93	2093	68	158	67
ENSMUSG00000072978	4	5	2	2	1	6	0	2	3	1	2	2	3	1	2	4	1	2	0	1	2	3	4	1
ENSMUSG00000050711	32143	23636	24488	22212	24034	29656	26210	21930	23430	24007	37251	29106	34499	27854	26300	24615	37394	17831	34461	24364	135924	32091	20181	16804
ENSMUSG00000099562	0	0	0	0	0	1	0	1	0	0	0	0	0	0	0	1	0	1	0	0	0	0	1	0
ENSMUSG00000077782	0	0	0	0	0	0	0	0	0	0	0	0	0	0	0	0	0	0	0	0	0	0	0	0
ENSMUSG00000054702	44	36	32	40	25	49	26	87	31	36	42	86	44	75	84	129	76	85	37	98	194	64	13	15
ENSMUSG00000102235	0	1	1	3	3	0	0	3	1	1	1	3	1	3	1	0	0	7	1	7	3	0	0	0
ENSMUSG00000073643	1835	1435	1616	1404	2080	1837	1956	1243	2112	1484	2145	1784	2002	1880	2053	1934	2076	1448	1908	1532	1975	2228	2105	1747
ENSMUSG00000104497	0	0	2	0	1	0	3	0	0	0	0	0	0	0	0	0	0	0	0	0	0	0	0	0
ENSMUSG00000026248	2687	2184	2111	2046	2592	2892	3017	2015	2531	2184	2574	2774	2363	2545	2032	1909	2754	1766	2069	1824	2472	2095	2975	2472
ENSMUSG00000026249	36500	15008	23326	14708	30897	19821	36886	14578	30550	14777	26770	13118	22608	12799	18152	11380	24372	9598	23277	9237	39651	37993	36258	21785
ENSMUSG00000067106	18	0	18	7	18	8	14	1	12	5	10	6	5	8	8	5	8	4	8	2	9	7	10	5
ENSMUSG00000100397	1	0	0	1	2	5	1	2	0	2	3	4	0	0	1	2	0	1	1	1	1	0	4	0
ENSMUSG00000099753	0	0	0	0	0	0	0	0	0	0	0	0	0	0	0	0	0	0	2	0	1	0	0	0
ENSMUSG00000096297	3	1	0	1	1	6	3	2	2	0	6	3	3	2	10	4	4	1	9	3	4	2	2	1
ENSMUSG00000102518	0	0	0	1	0	4	0	1	1	1	0	0	2	0	0	0	0	0	1	0	0	0	1	0
ENSMUSG00000043230	37	34	42	35	60	68	63	24	71	33	1	5	2	2	3	3	1	4	1	2	64	74	53	41
ENSMUSG00000103404	20	14	7	12	7	16	5	4	16	16	14	16	20	11	14	17	14	20	17	29	13	24	16	18
ENSMUSG00000004364	9443	9583	7292	9363	9719	12656	10971	10555	12288	10108	11394	12519	9693	11417	11643	12248	10324	8823	7494	11208	10299	11977	9371	9024
ENSMUSG00000103076	203	151	141	103	220	184	215	161	267	134	251	163	197	189	212	202	150	201	189	215	254	203	252	148
ENSMUSG00000103525	92	57	41	50	93	62	73	47	79	68	90	74	97	79	75	89	40	94	90	86	37	57	64	52
ENSMUSG00000090637	0	0	0	2	0	0	0	0	0	0	0	2	0	0	0	0	0	0	2	0	0	2	1	3
ENSMUSG00000038608	25141	4273	12731	4963	20865	3919	24843	3066	19968	4547	18452	5707	18356	5583	9916	8378	14051	3947	14899	4294	5676	4548	8926	2032
ENSMUSG00000103192	35	4	16	8	31	4	55	12	32	9	46	12	39	9	47	29	15	9	48	18	16	22	17	1
ENSMUSG00000104488	93	13	53	15	75	6	101	12	108	6	91	22	98	21	67	71	34	13	90	45	20	21	37	2
ENSMUSG00000102721	79	10	42	11	79	5	60	13	58	12	89	34	91	31	57	78	33	28	90	49	15	26	38	5
ENSMUSG00000099949	0	0	0	0	0	0	1	0	0	0	0	0	0	0	0	0	0	0	1	0	1	1	0	0
ENSMUSG00000099918	0	0	0	0	0	0	0	0	0	0	0	0	0	0	0	0	0	0	0	0	0	0	0	0
ENSMUSG00000054976	6623	6867	5734	6427	7555	10108	7398	8354	8516	6325	6230	7608	5198	6464	6546	7375	6480	6315	4838	8295	5802	8181	12434	5859
ENSMUSG00000104029	0	0	0	0	0	0	0	0	0	0	1	0	0	0	0	0	0	0	0	0	0	0	0	0
ENSMUSG00000101986	0	0	0	0	0	3	0	0	0	0	0	1	0	0	0	0	0	0	0	0	0	0	0	0
ENSMUSG00000087008	0	0	0	0	1	0	1	0	0	0	1	0	0	1	0	0	0	0	0	2	4	0	1	0
ENSMUSG00000100561	0	0	3	0	1	0	0	1	1	3	0	0	0	0	1	0	0	0	0	0	0	1	1	1
ENSMUSG00000103571	0	0	0	0	0	0	0	0	0	0	0	0	0	0	0	0	0	0	0	0	0	0	0	0
ENSMUSG00000098797	0	0	0	0	0	0	0	0	0	0	0	0	0	0	0	0	0	0	0	0	0	0	0	0
ENSMUSG00000055980	5968	3079	1944	3448	3927	4537	4404	3746	3464	3439	1196	3320	2422	3755	2124	3860	1454	2747	732	2717	5873	9280	2530	3706
ENSMUSG00000022591	2	0	0	1	0	2	2	2	0	7	0	0	0	3	0	0	0	0	0	1	6	2	0	0
ENSMUSG00000026142	1716	683	709	754	1133	864	1393	585	1057	742	862	961	989	870	800	1012	738	683	741	686	783	760	773	503
ENSMUSG00000104493	9	10	5	4	10	1	7	9	15	5	12	13	8	8	14	15	4	9	7	10	3	9	3	3
ENSMUSG00000096779	0	0	0	0	0	0	0	0	0	0	0	0	0	0	0	0	0	0	0	0	0	0	0	0
ENSMUSG00000067158	428	36	42	41	114	40	315	42	69	46	24	27	79	22	39	51	21	22	12	24	117	150	53	102
ENSMUSG00000079465	826	62	112	80	141	92	737	54	147	61	27	43	31	32	43	52	29	28	20	31	237	175	211	64
ENSMUSG00000065055	0	0	0	0	0	0	0	0	0	0	0	0	0	0	0	0	0	0	0	0	0	0	0	0
ENSMUSG00000026150	24300	24167	15307	22369	20899	29883	22805	21120	19917	22844	17331	29100	18116	26026	18141	20747	18956	19541	14820	21199	26621	24201	21987	28577
ENSMUSG00000026149	1	0	0	0	0	0	0	0	0	0	0	0	0	0	0	0	0	0	0	0	1	0	0	0
ENSMUSG00000099771	0	0	0	0	0	0	0	0	0	0	0	0	0	0	0	0	0	0	0	0	0	0	0	0
ENSMUSG00000102280	0	0	0	0	0	0	0	0	0	0	0	0	0	0	0	0	0	0	0	0	0	0	0	0
ENSMUSG00000100744	1	2	1	0	0	1	0	0	1	0	0	0	0	0	0	0	0	1	0	0	0	0	0	0
ENSMUSG00000093782	1	1	0	1	0	1	0	0	0	0	0	0	0	0	0	0	0	0	0	0	2	7	0	0
ENSMUSG00000026159	17396	19366	12795	18294	17199	26406	18490	18363	17295	18727	14105	22463	14265	20297	14518	16579	15067	15611	11117	17627	24060	22221	17848	24223
ENSMUSG00000101784	5	3	1	4	4	4	3	0	4	3	4	3	3	3	6	7	4	2	1	3	4	8	2	10
ENSMUSG00000038496	349	251	255	212	352	289	342	157	347	215	216	234	236	271	233	222	161	179	149	123	238	194	147	169
ENSMUSG00000100432	0	0	0	0	0	1	0	1	0	3	0	0	1	0	1	0	1	0	0	0	0	0	0	0
ENSMUSG00000100190	0	0	0	0	0	0	0	0	1	0	0	0	0	0	0	0	0	0	0	0	0	0	0	0
ENSMUSG00000104423	0	0	0	1	0	0	0	0	0	0	0	0	0	0	0	0	0	0	0	0	0	0	0	0
ENSMUSG00000101315	0	1	0	1	0	0	0	0	0	1	0	3	3	0	0	1	0	0	0	0	0	0	0	0
ENSMUSG00000099691	0	0	0	0	0	0	0	0	0	0	0	1	0	0	0	0	0	0	0	0	0	0	0	0
ENSMUSG00000026166	0	9	0	0	0	6	0	3	1	5	0	0	0	0	0	2	0	2	0	0	1	8	2	5
ENSMUSG00000101173	0	1	0	0	0	0	0	0	0	0	0	0	0	0	0	0	0	0	0	0	0	0	0	0
ENSMUSG00000053161	633	11	76	4	347	7	250	3	235	6	57	7	159	13	9	41	1	3	12	9	9	18	292	11
ENSMUSG00000101896	0	0	0	0	0	0	0	2	0	0	0	0	0	0	0	0	0	1	0	2	2	0	0	1
ENSMUSG00000084443	0	0	0	0	0	0	0	0	0	0	0	0	0	0	0	0	0	0	0	0	0	0	0	0
ENSMUSG00000026163	16666	55085	8447	48237	13194	74771	9072	50810	11005	43512	4436	47013	17424	42143	16860	30446	10519	34768	4112	39486	18630	37065	8563	57607
ENSMUSG00000079140	7	8	5	7	4	3	12	3	2	5	6	6	6	5	3	3	4	4	5	8	14	8	16	5
ENSMUSG00000104374	13	80	15	56	11	95	15	111	12	80	5	65	32	70	42	95	11	94	11	89	30	96	3	78
ENSMUSG00000104219	0	0	2	0	0	0	0	1	0	3	0	0	0	1	0	0	0	0	0	1	0	0	0	0
ENSMUSG00000094946	0	0	0	0	0	0	0	0	0	0	0	0	0	0	0	0	0	0	0	0	0	0	0	0
ENSMUSG00000077736	0	0	0	0	0	0	0	0	0	0	0	0	0	0	0	0	0	0	0	0	0	0	0	0
ENSMUSG00000045658	4761	4209	2939	3881	3380	5898	3794	4160	3151	5200	2274	5137	3241	4564	2549	3164	2374	3614	1842	3856	3831	7828	5011	5415
ENSMUSG00000102750	47	17	27	23	18	31	16	44	43	41	12	46	26	68	39	34	11	93	14	65	41	92	21	16
ENSMUSG00000101934	0	0	0	0	0	0	0	0	0	0	0	0	0	1	0	0	0	0	0	0	0	0	0	0
ENSMUSG00000098851	2	4	6	2	1	4	2	3	9	6	1	4	3	5	3	10	2	11	4	11	2	18	1	5
ENSMUSG00000036766	11959	10761	6218	10653	9816	15266	6846	12261	8693	12775	3889	9961	8375	9521	7276	8452	5275	6715	2832	9038	19713	35122	7620	21738
ENSMUSG00000104396	29	24	16	15	26	53	23	57	23	33	20	40	43	41	33	36	19	59	6	48	100	146	33	49
ENSMUSG00000102481	31	30	41	24	38	47	24	79	30	54	17	57	59	98	51	82	24	95	27	96	104	254	44	51
ENSMUSG00000093254	1	2	0	0	0	0	0	0	0	0	0	0	1	0	0	0	0	0	0	0	7	1	0	0
ENSMUSG00000026219	34627	25078	22678	24390	30693	32035	35840	25667	32125	25880	28567	33775	28657	31588	26524	29161	28190	25625	23311	28460	29995	30403	29631	24263
ENSMUSG00000103505	85	50	51	55	78	63	75	86	77	62	99	66	72	73	98	98	69	107	101	110	69	104	57	39
ENSMUSG00000104503	101	59	65	44	90	70	76	135	107	86	118	82	133	135	158	194	72	165	128	167	69	115	67	35
ENSMUSG00000073633	489	109	97	105	272	114	387	97	225	122	172	201	263	190	136	198	110	126	160	159	41	80	247	54
ENSMUSG00000026220	602	831	677	740	796	966	851	1290	921	732	245	598	345	642	358	576	300	633	316	556	616	1261	1188	929
ENSMUSG00000096802	0	0	0	1	1	0	0	2	0	0	0	0	1	0	0	1	0	0	0	1	0	1	0	0
ENSMUSG00000099693	3	0	3	1	6	1	15	2	9	1	1	0	1	1	1	0	1	0	0	0	0	3	17	4
ENSMUSG00000052477	0	0	2	1	2	1	1	0	2	1	1	11	1	1	1	1	5	0	0	0	1	0	9	1
ENSMUSG00000064281	9	11	4	5	3	11	10	0	4	3	7	2	3	4	3	1	2	8	5	8	12	4	8	14
ENSMUSG00000098842	0	0	0	0	0	0	0	0	0	0	0	0	0	0	0	0	0	0	0	0	0	0	0	0
ENSMUSG00000061852	0	0	0	0	0	0	0	0	0	0	0	0	0	0	0	0	0	0	0	0	0	0	0	0
ENSMUSG00000089976	0	0	0	0	0	0	0	0	0	0	0	0	0	0	0	0	0	0	0	0	0	0	0	0
ENSMUSG00000101279	0	0	0	0	0	0	0	0	0	0	0	0	0	0	0	0	0	2	0	0	0	0	0	0
ENSMUSG00000089844	0	1	0	0	0	0	1	0	0	0	1	1	0	0	0	2	0	0	0	0	0	0	0	0
ENSMUSG00000090128	0	0	0	0	0	0	0	0	0	0	0	0	0	0	0	0	0	0	0	0	0	0	0	0
ENSMUSG00000089763	0	0	0	0	0	0	0	0	0	0	0	0	0	0	0	0	0	0	0	0	0	0	0	0
ENSMUSG00000089716	0	0	0	0	0	1	0	0	0	0	0	1	0	0	0	0	0	0	0	2	0	0	0	0
ENSMUSG00000079457	0	0	0	0	0	0	1	0	0	1	0	1	0	1	0	0	0	0	0	0	0	0	0	0
ENSMUSG00000079455	0	1	1	0	0	0	0	0	1	0	0	0	0	0	1	0	0	0	0	0	0	0	0	0
ENSMUSG00000089937	0	0	0	0	0	0	0	0	0	0	0	0	0	0	0	0	0	0	1	0	0	0	1	2
ENSMUSG00000096292	0	0	0	0	0	0	0	0	0	0	0	0	0	0	0	0	0	0	0	0	0	0	0	0
ENSMUSG00000101751	0	0	0	0	0	0	0	0	0	2	0	0	0	0	0	0	0	0	0	0	0	0	0	0
ENSMUSG00000090186	0	0	0	0	0	0	0	0	0	0	0	0	0	0	0	1	0	0	0	0	0	0	0	0
ENSMUSG00000094127	0	0	0	0	0	0	1	0	0	0	0	0	0	0	0	0	0	0	0	0	0	0	0	0
ENSMUSG00000070034	84	47	94	60	66	54	79	39	64	29	65	59	52	60	63	64	48	60	67	39	24	43	67	36
ENSMUSG00000070031	65	44	70	39	38	52	50	19	50	24	31	42	40	33	54	38	42	31	38	41	34	29	50	24
ENSMUSG00000026222	123	60	116	81	100	83	109	43	138	62	150	139	126	128	205	156	121	155	96	101	46	52	21	19
ENSMUSG00000064414	0	0	0	0	0	0	0	0	0	0	0	0	0	0	0	0	0	0	0	0	0	0	0	0
ENSMUSG00000052760	57	29	64	37	55	55	53	23	65	44	33	27	32	19	48	30	19	24	31	31	41	34	31	32
ENSMUSG00000098634	0	0	0	0	0	0	0	0	0	0	0	0	0	0	0	0	0	0	0	0	0	0	0	0
ENSMUSG00000094834	0	0	0	0	0	0	0	0	0	0	0	0	0	0	0	0	0	0	0	0	0	0	0	0
ENSMUSG00000092932	0	0	0	0	0	0	0	0	0	0	0	0	0	0	0	0	0	0	0	0	0	0	0	0
ENSMUSG00000036707	27263	26412	19484	25203	26275	32587	29178	23575	26388	26042	26392	35795	25378	32379	27199	28432	29402	22222	21710	24010	27204	27524	28871	30985
ENSMUSG00000026223	78386	51439	75731	54077	101764	75437	97614	46241	97684	52969	112725	96707	97402	91271	74907	66164	105925	61625	85415	62937	18020	18119	44534	18217
ENSMUSG00000026224	1026	349	1104	246	1009	497	1027	227	1018	271	816	377	459	273	483	270	563	252	671	303	276	341	1111	255
ENSMUSG00000049608	36	17	19	12	49	26	30	17	62	21	34	34	30	23	25	24	22	20	16	18	10	8	49	10
ENSMUSG00000099342	95	60	43	64	63	68	77	53	68	54	69	63	76	73	42	55	52	46	58	47	68	52	45	68
ENSMUSG00000026226	49	33	41	36	56	38	50	21	54	29	27	51	42	40	22	31	24	32	38	28	34	31	53	19
ENSMUSG00000026227	1794	1241	1020	1123	1751	1524	1681	964	1622	1366	1006	1392	2095	1436	789	1425	932	1055	732	993	1185	2142	2034	1359
ENSMUSG00000026229	18658	15582	11786	14331	15158	19208	18331	14038	14586	15901	14510	18987	13855	17140	12449	13134	15686	13034	12409	13663	22864	18316	19342	22079
ENSMUSG00000077274	50	32	41	32	34	47	55	65	60	37	104	87	79	85	77	65	84	100	59	59	59	49	59	57
ENSMUSG00000026228	3	13	2	16	10	11	1	5	8	11	10	3	5	11	2	4	6	6	6	2	0	1	0	2
ENSMUSG00000103272	113	71	70	68	80	64	75	79	94	91	106	112	105	127	111	123	79	127	84	130	82	115	96	62
ENSMUSG00000094638	0	0	0	0	0	0	1	0	0	0	0	0	0	0	0	0	0	0	0	0	0	0	0	0
ENSMUSG00000062590	3629	3272	3129	2943	3987	4499	3725	3395	3833	3314	4092	4028	3512	3948	3036	3176	3610	3068	3346	2988	2921	3477	4054	3113
ENSMUSG00000079445	160	123	117	88	185	162	154	98	121	123	57	80	74	91	43	73	43	64	41	56	538	684	250	343
ENSMUSG00000091806	0	0	0	0	0	0	0	0	0	0	0	0	0	0	0	0	0	0	0	0	0	0	0	0
ENSMUSG00000101853	0	0	0	0	0	0	2	0	0	0	0	2	0	0	0	0	0	0	0	0	0	0	1	0
ENSMUSG00000026234	15224	11432	10974	10205	14176	14193	16119	12917	13194	10437	13559	12929	14228	13479	11604	11729	12893	10993	11395	11881	16727	17255	19323	16448
ENSMUSG00000064837	0	0	0	0	0	0	0	0	0	0	0	0	0	0	0	0	0	0	0	0	0	0	0	0
ENSMUSG00000104627	1	2	0	0	1	1	0	1	0	0	1	0	3	0	0	0	0	0	2	0	0	1	0	0
ENSMUSG00000064696	0	0	0	0	0	0	0	0	0	0	0	0	0	0	0	0	0	0	0	0	0	0	0	0
ENSMUSG00000064823	5	1	6	0	2	8	10	0	5	4	5	5	3	1	1	8	7	3	3	2	1	2	8	3
ENSMUSG00000026237	23	19	10	8	4	10	22	11	5	12	4	7	0	12	5	9	2	7	1	6	192	24	12	81
ENSMUSG00000036574	1	0	0	0	0	0	1	0	0	0	0	1	1	0	1	0	0	0	0	0	0	0	2	0
ENSMUSG00000101328	0	0	0	0	0	0	0	0	1	0	0	0	0	0	0	0	0	0	0	0	1	0	0	0
ENSMUSG00000026238	15443	8458	8912	7901	12673	10323	15012	6441	12771	8555	8828	8711	11524	8668	7309	8986	7673	5680	6986	5995	14455	13091	18448	16239
ENSMUSG00000026239	3278	2143	2286	2213	2906	2726	3428	1961	2879	2107	2293	2204	2149	2021	1888	1713	2090	1401	1882	1413	2985	2968	3339	2988
ENSMUSG00000102927	0	0	3	0	0	0	0	0	0	0	0	0	0	0	1	0	0	0	0	0	0	0	0	0
ENSMUSG00000026240	2106	1857	2034	1851	2366	2678	2349	1844	2143	1826	1623	1960	1507	1904	1529	1654	1558	1383	1389	1470	2945	2709	2631	2785
ENSMUSG00000084468	0	0	0	0	0	0	0	0	0	0	0	0	0	0	0	0	0	0	0	0	0	0	0	0
ENSMUSG00000103609	6	2	2	1	6	3	1	4	6	3	7	7	13	11	12	5	4	9	6	16	1	5	4	1
ENSMUSG00000026241	273	761	115	709	172	997	154	825	144	822	108	549	231	448	221	432	122	391	62	538	504	363	109	887
ENSMUSG00000053333	4262	3410	3226	3145	4020	4400	4846	3498	4137	3260	4690	4366	3676	4066	4007	3685	4484	3223	4065	3574	6039	4503	5219	5344
ENSMUSG00000100225	0	0	0	0	0	0	1	0	1	0	0	0	0	0	0	0	0	0	1	0	0	0	1	0
ENSMUSG00000104121	30	32	28	23	33	23	15	46	38	24	46	40	48	27	50	66	25	62	90	56	31	50	28	11
ENSMUSG00000102383	40	27	34	14	55	40	42	48	53	29	88	42	45	53	69	66	58	86	80	59	44	54	47	23
ENSMUSG00000104400	35	18	25	19	29	33	42	36	49	26	44	31	41	47	69	58	36	76	53	70	40	51	34	23
ENSMUSG00000102293	5	2	11	10	13	8	16	23	14	5	19	12	15	19	18	21	7	21	16	20	10	14	7	8
ENSMUSG00000102649	24	15	24	8	23	16	21	26	22	19	52	21	22	31	40	48	15	31	48	48	33	28	19	14
ENSMUSG00000084106	41	24	32	34	33	19	37	20	40	32	32	49	22	28	29	23	22	14	24	20	49	38	51	44
ENSMUSG00000102571	41	19	34	22	39	26	34	23	26	19	43	23	36	41	44	67	13	53	48	66	25	40	32	14
ENSMUSG00000102956	3	1	0	2	2	1	0	4	1	3	1	0	0	2	3	5	2	5	1	1	4	3	1	0
ENSMUSG00000103984	63	33	43	22	47	42	30	58	55	37	53	46	53	42	77	94	37	79	80	67	44	97	32	25
ENSMUSG00000101940	1	2	2	3	5	3	4	3	0	1	1	0	3	3	0	2	3	4	1	1	0	13	6	5
ENSMUSG00000026246	0	0	0	0	0	0	0	0	0	0	0	0	0	0	0	0	0	0	0	0	0	0	0	0
ENSMUSG00000079440	0	0	0	0	0	0	0	0	0	0	0	0	0	0	1	0	0	0	0	0	1	1	0	0
ENSMUSG00000100940	0	0	0	0	0	0	0	0	0	0	0	0	0	0	0	0	0	0	0	0	0	0	0	0
ENSMUSG00000036500	0	1	0	4	1	0	0	2	0	0	0	0	0	0	1	0	0	0	0	0	2	2	2	1
ENSMUSG00000026247	2586	64	2407	116	3852	159	2395	125	3466	138	3734	206	3435	162	2105	209	2771	140	3245	136	175	522	2430	65
ENSMUSG00000036480	120	78	675	88	441	156	557	67	1005	45	185	14	117	13	155	23	164	10	202	10	24	11	181	5
ENSMUSG00000026251	0	0	0	0	0	0	0	0	0	0	0	0	0	0	0	0	0	0	0	0	0	0	0	0
ENSMUSG00000026253	3	1	1	0	0	2	2	1	2	2	0	0	0	1	0	0	0	0	0	0	5	2	0	0
ENSMUSG00000026254	5343	5357	4206	5185	5183	7104	5371	5421	5065	5840	3701	4970	3768	4986	3513	4181	3586	3367	2905	3748	6713	7199	5470	5646
ENSMUSG00000088318	2	2	0	0	0	1	0	0	1	1	0	1	0	1	0	4	0	3	1	2	0	0	0	1
ENSMUSG00000026255	846	600	298	570	769	790	626	460	633	635	1591	1230	2268	1251	1182	1982	1063	756	1233	912	545	934	388	800
ENSMUSG00000048000	10546	8285	7672	8321	10344	11225	10754	8209	10256	8328	11909	13777	12436	13412	10697	11260	12057	10336	10181	10456	9518	10024	9932	9006
ENSMUSG00000095281	0	0	0	0	0	0	0	0	0	0	0	0	0	0	0	0	0	0	0	0	0	0	0	0
ENSMUSG00000079436	2819	22	53	85	29	146	2218	2	51	7	2	162	18	91	102	24	75	187	7	11	17	2	197	4
ENSMUSG00000089613	0	0	0	0	0	0	0	0	0	0	0	0	0	0	0	0	0	0	0	0	0	0	0	0
ENSMUSG00000026258	20	24	20	21	30	14	31	14	30	14	45	17	17	13	22	9	32	14	37	11	9	10	49	16
ENSMUSG00000026259	20397	23514	45497	24522	46888	30971	51380	24295	55661	25732	75212	39613	39947	37705	59093	35614	69201	24785	57449	26425	1887	7518	46519	13199
ENSMUSG00000079434	453	425	394	454	653	443	725	385	593	424	983	642	602	614	966	792	863	402	924	472	35	91	309	185
ENSMUSG00000091123	0	1	1	3	2	1	5	0	1	0	0	0	5	1	3	5	3	1	0	6	0	0	3	1
ENSMUSG00000090994	1	0	0	0	0	0	0	0	1	0	0	0	0	0	1	0	0	0	0	0	0	0	1	0
ENSMUSG00000026288	2219	1843	2493	1922	2418	2632	2954	1662	2724	1670	2247	2308	1746	2100	2000	2016	2118	1596	1992	1708	908	1194	1922	1327
ENSMUSG00000026289	8409	8329	7845	7895	9409	11093	9296	7427	9353	8699	10302	10171	8589	10040	8814	8181	9819	7287	8689	7169	9130	8792	9794	8655
ENSMUSG00000087968	11123	7426	8874	6323	8828	8950	11251	8090	9455	7553	18076	17968	16270	15924	13171	11793	18594	14690	15070	15173	9062	7309	12621	10740
ENSMUSG00000089281	3920	2561	3012	2206	3042	3026	3998	2781	3447	2723	4963	5420	4690	4697	3913	3472	5134	4363	4564	4703	2941	2575	4972	4014
ENSMUSG00000056055	135	252	118	196	102	283	122	176	107	180	122	343	113	296	125	206	116	266	112	277	27	86	63	191
ENSMUSG00000070738	10814	17681	11486	17632	12204	26008	12200	18951	12501	16357	10152	15766	9785	15238	10319	13959	10310	11380	7457	11857	14485	20115	12827	19434
ENSMUSG00000103996	11	11	6	12	11	12	9	23	12	10	5	12	9	18	23	34	10	40	16	33	14	18	5	9
ENSMUSG00000103591	26	20	27	17	15	31	30	93	26	48	33	39	37	46	41	96	28	96	65	103	49	80	27	28
ENSMUSG00000005501	3518	1890	2305	1864	2991	2390	3269	1699	3093	1884	2965	2210	2598	2214	2548	2467	2101	2079	2302	2054	2393	2914	3178	1925
ENSMUSG00000095942	0	0	0	0	0	0	0	0	0	0	0	0	0	0	0	0	0	0	0	0	0	0	0	0
ENSMUSG00000084021	0	0	0	0	0	1	1	1	0	1	0	1	0	1	0	1	0	0	0	0	0	1	2	0
ENSMUSG00000083478	0	0	0	0	0	0	0	0	0	0	0	0	0	0	0	0	0	0	0	0	0	0	0	0
ENSMUSG00000090165	0	0	0	0	0	0	0	0	0	0	0	0	0	0	0	0	0	0	0	0	0	0	0	0
ENSMUSG00000090175	0	0	0	0	0	0	0	0	0	0	0	0	0	0	0	0	0	0	0	0	0	1	0	0
ENSMUSG00000089675	0	0	0	0	0	0	0	0	0	0	0	3	0	0	0	0	0	0	0	0	0	0	0	0
ENSMUSG00000090124	110	39	50	43	67	74	101	30	72	44	54	34	44	49	54	38	52	34	60	38	88	48	69	54
ENSMUSG00000082837	1	3	0	0	0	2	0	0	1	0	2	0	1	0	1	0	0	0	0	2	0	0	0	0
ENSMUSG00000090145	34	1	4	3	1	2	22	0	4	2	2	1	5	1	0	4	0	2	1	3	0	1	0	1
ENSMUSG00000084195	2	0	1	1	1	0	4	0	1	1	1	0	0	2	0	0	0	1	0	1	3	0	1	0
ENSMUSG00000081261	1	0	0	0	0	0	0	0	0	0	0	0	0	0	0	0	0	0	0	0	0	0	1	0
ENSMUSG00000054545	7	4	13	8	4	2	4	3	8	5	4	2	6	7	5	4	1	6	3	6	5	4	5	4
ENSMUSG00000081602	5	0	0	0	0	0	1	1	1	0	2	1	3	0	3	2	0	0	0	2	2	0	2	0
ENSMUSG00000082513	3	1	0	0	3	0	0	1	2	0	2	0	3	1	1	0	2	0	1	0	2	1	3	2
ENSMUSG00000082677	0	1	0	2	1	0	0	0	6	0	1	3	0	0	0	1	0	0	0	1	0	1	1	0
ENSMUSG00000089943	2	3	2	1	0	0	0	0	1	0	3	0	1	0	0	0	0	0	1	2	0	0	0	0
ENSMUSG00000081488	1	0	0	0	2	0	0	0	0	1	2	0	0	0	1	0	1	0	0	1	2	0	6	1
ENSMUSG00000083277	0	0	2	0	0	0	4	1	4	0	2	5	0	1	0	0	1	0	0	1	2	0	1	0
ENSMUSG00000090171	2	1	1	2	0	1	0	0	0	1	0	0	0	1	2	1	1	0	1	2	1	0	1	2
ENSMUSG00000081984	195	112	185	127	207	158	238	90	263	139	108	96	70	77	107	104	102	44	102	66	146	203	292	182
ENSMUSG00000089960	2	1	2	0	0	0	0	0	3	0	0	0	0	0	0	1	0	0	0	2	1	1	0	0
ENSMUSG00000079429	39	6	11	17	22	9	34	14	12	12	6	9	3	4	9	2	2	6	4	4	20	22	6	8
ENSMUSG00000044783	6951	5098	5586	4893	6990	6551	6592	4421	7113	5542	6426	6868	6916	6805	6350	7082	5265	5030	4432	4931	9821	11995	10582	8067
ENSMUSG00000036251	186	27	31	16	50	51	22	39	24	40	7	3	18	5	3	4	2	5	6	12	265	421	277	62
ENSMUSG00000026295	36	14	5	28	4	28	6	6	14	6	0	23	2	6	6	0	9	21	0	2	49	8	19	4
ENSMUSG00000062310	4	5	11	6	11	7	11	6	6	6	10	1	3	3	9	9	6	2	7	9	6	9	3	5
ENSMUSG00000104057	2	0	0	0	0	0	0	0	0	0	0	0	0	0	0	0	0	0	0	0	0	0	0	0
ENSMUSG00000049866	7109	6370	5579	5643	6098	8284	6547	5846	6466	6120	2880	5565	4121	5583	3646	5629	2814	3725	2063	4146	14284	14855	13674	11936
ENSMUSG00000101736	3	1	5	0	0	0	0	0	0	0	0	0	0	0	0	0	0	0	2	0	0	0	1	2
ENSMUSG00000101333	0	0	0	0	0	0	0	0	0	0	0	0	0	0	0	0	0	0	0	0	0	0	0	0
ENSMUSG00000099544	0	2	0	0	0	0	0	0	0	0	0	0	0	0	0	0	0	0	0	0	0	0	0	0
ENSMUSG00000036206	5883	2281	2835	2299	4233	3043	5870	2127	3526	2406	1326	2209	1728	1958	1083	1487	1082	1617	947	1386	4782	4416	3872	2468
ENSMUSG00000102700	23	11	5	6	29	8	12	9	21	8	6	12	10	8	16	3	6	9	5	13	22	36	13	7
ENSMUSG00000102083	0	0	0	1	0	0	1	1	0	0	0	0	0	0	0	1	0	0	0	0	0	0	1	0
ENSMUSG00000055013	13146	8779	14901	9974	17290	12997	19111	10054	20737	11673	19115	11783	15377	11666	14543	14089	14003	7473	11852	8991	13444	25386	15485	10216
ENSMUSG00000104114	32	23	54	11	59	18	42	41	67	23	83	24	57	44	78	90	30	64	136	81	48	55	47	12
ENSMUSG00000088371	0	0	5	1	4	3	2	3	0	0	5	3	2	0	1	2	2	1	3	1	1	1	0	0
ENSMUSG00000088775	12	3	11	4	30	12	16	18	15	9	22	4	8	11	25	18	11	14	28	11	21	43	20	13
ENSMUSG00000103252	29	7	23	12	32	21	24	46	33	24	61	21	42	26	48	42	19	36	72	47	43	89	41	6
ENSMUSG00000034486	496	2	49	1	50	3	60	4	54	3	48	6	24	3	23	3	49	6	40	3	2241	14	57	2
ENSMUSG00000067081	585	199	425	234	590	245	742	220	656	214	389	183	227	206	432	245	395	143	447	180	536	300	538	126
ENSMUSG00000026301	885	28	143	40	616	37	455	36	435	49	133	75	410	69	32	127	9	56	46	59	13	5	562	26
ENSMUSG00000044337	1110	703	855	767	1089	1286	1130	539	1137	721	425	1175	798	1454	611	762	465	958	401	744	414	478	1794	608
ENSMUSG00000104087	0	0	0	0	0	1	0	0	0	0	0	0	0	0	0	0	0	0	0	0	0	0	0	0
ENSMUSG00000098368	0	0	0	0	0	0	0	0	0	0	0	1	0	0	0	0	0	1	2	0	0	0	0	0
ENSMUSG00000103292	2	0	1	0	2	0	1	1	2	0	1	4	1	12	0	0	2	1	1	5	2	4	3	0
ENSMUSG00000034432	7880	6734	6439	6625	7717	9256	8370	6434	7336	6660	8005	8971	7130	8539	6818	6807	8421	6169	6772	6310	8151	7879	8902	9085
ENSMUSG00000048126	2803	1009	596	1227	5104	1897	535	715	2563	1139	199	549	882	434	663	288	302	401	185	176	2363	895	1046	2053
ENSMUSG00000103061	7	9	1	0	12	5	0	2	1	7	3	8	1	3	0	0	0	6	1	4	4	1	2	4
ENSMUSG00000103978	0	0	0	0	0	0	0	0	0	0	0	0	0	0	0	0	0	0	0	0	5	0	0	0
ENSMUSG00000026303	30	21	26	29	45	23	46	15	49	32	83	88	67	95	60	59	64	57	56	36	22	14	27	20
ENSMUSG00000090550	0	0	0	0	0	0	0	0	0	0	0	0	0	0	0	0	0	0	0	0	2	0	1	2
ENSMUSG00000026304	2	1	4	3	0	3	3	1	1	0	0	1	2	1	2	0	0	2	0	0	0	4	9	4
ENSMUSG00000026305	4898	5693	3169	5289	5363	7619	3445	5940	4347	6149	3161	6545	4767	6589	3592	5144	3286	4888	2479	4657	5696	6315	4071	6458
ENSMUSG00000070732	9	5	5	7	13	15	8	3	13	9	1	0	0	2	6	4	2	9	4	5	47	21	21	42
ENSMUSG00000100018	2	1	0	0	2	0	2	1	2	1	1	6	0	2	7	8	0	2	4	3	6	0	7	0
ENSMUSG00000034353	6833	3726	6343	3943	7086	6119	8815	3661	6819	3437	7247	5347	5486	5443	6546	4558	7678	3615	6883	3641	4350	3564	5996	2455
ENSMUSG00000034343	5546	4413	3494	4502	4809	5986	5155	4437	4583	4555	3793	5275	3914	5175	3978	4525	4376	3825	3271	4162	6082	4935	4142	4499
ENSMUSG00000083064	54	43	27	35	36	49	60	42	47	44	32	55	32	41	33	45	34	38	20	35	57	58	60	58
ENSMUSG00000097285	4	0	0	0	0	0	0	1	0	0	0	1	0	1	0	0	0	0	0	2	1	0	0	0
ENSMUSG00000026307	1085	666	464	679	763	805	819	714	659	734	621	1172	790	1146	819	1252	587	764	530	878	787	957	375	504
ENSMUSG00000049515	20	17	8	27	4	30	7	38	11	29	4	117	10	113	38	101	12	78	3	109	52	32	14	16
ENSMUSG00000026308	21	11	12	15	4	26	15	6	9	5	3	12	2	11	12	20	7	10	1	10	29	2	11	0
ENSMUSG00000047443	13	40	6	38	23	77	14	60	21	99	15	100	17	81	42	167	11	26	7	100	6	33	9	13
ENSMUSG00000026309	4021	3253	3294	3206	3948	4486	3809	2945	3772	3454	3367	3840	3587	3864	3209	3416	3057	2693	2834	2806	4058	4586	4549	4014
ENSMUSG00000067071	1611	1217	813	1152	1365	1632	1398	1007	1154	1443	459	1214	1099	1040	525	891	407	805	303	823	2217	2857	2096	3482
ENSMUSG00000055866	1359	1158	2147	1395	2419	1978	1873	1909	2779	1384	6954	3719	4456	5024	2906	2541	6363	4378	2797	2433	403	1438	998	575
ENSMUSG00000101911	0	0	0	0	0	0	0	0	0	0	0	0	0	0	0	0	0	0	0	0	0	0	0	0
ENSMUSG00000101958	1	1	0	0	0	0	0	0	0	0	0	1	0	0	0	0	0	1	1	0	1	0	0	2
ENSMUSG00000034292	1434	1486	1154	1434	1478	2027	1504	1511	1550	1581	1287	1744	1445	1872	1397	1716	1275	1292	991	1329	1348	2060	1379	1344
ENSMUSG00000026311	7116	8234	4938	8214	7002	11547	6831	7951	6702	8203	4946	9019	5446	7925	5299	6397	5294	5954	4078	6145	9068	10176	4404	9060
ENSMUSG00000007805	16	92	17	42	8	139	6	65	15	72	1	137	16	92	31	58	8	97	6	109	224	90	17	65
ENSMUSG00000102745	0	1	2	0	2	0	0	0	0	0	0	0	0	2	0	0	1	1	0	0	0	0	0	0
ENSMUSG00000026313	3401	5032	3971	5775	4854	7880	3942	8649	5183	6277	4753	7159	4865	8002	5383	8031	4599	6754	2772	6895	3303	6075	2916	3630
ENSMUSG00000103101	3	0	2	1	0	6	3	3	0	2	0	2	0	3	1	3	0	1	0	0	5	1	1	0
ENSMUSG00000096941	0	0	1	0	0	0	0	1	0	1	0	0	0	1	0	0	0	0	0	0	0	0	0	0
ENSMUSG00000102565	79	84	72	112	75	115	84	135	112	110	82	120	94	126	94	141	75	131	51	139	77	119	65	62
ENSMUSG00000101522	0	0	0	0	0	0	0	0	1	0	0	0	0	0	0	0	0	1	0	2	0	0	0	0
ENSMUSG00000026260	20716	17443	12489	16364	16370	21158	19095	15944	15283	16361	13018	18826	12859	17922	12408	13074	14628	11805	11914	12571	21372	16714	16583	19040
ENSMUSG00000098288	1	2	0	3	1	1	2	1	0	0	4	0	2	5	2	4	6	2	3	1	1	0	2	2
ENSMUSG00000067064	0	0	0	0	0	0	0	0	0	0	0	0	0	0	0	0	0	0	0	0	0	0	0	0
ENSMUSG00000057464	0	0	0	0	0	0	0	0	0	0	0	0	0	0	0	0	0	0	0	0	0	0	0	0
ENSMUSG00000042849	0	0	0	1	0	0	0	0	0	0	0	0	0	0	0	0	0	0	0	0	0	0	0	1
ENSMUSG00000058904	0	0	0	0	0	0	0	0	0	0	0	0	0	0	0	0	0	0	0	0	0	0	0	0
ENSMUSG00000099363	0	0	0	0	0	0	0	0	0	0	0	0	0	0	0	0	0	0	0	0	0	0	0	0
ENSMUSG00000100793	0	0	0	0	0	0	0	0	0	0	0	0	0	0	0	0	0	0	0	0	0	0	0	0
ENSMUSG00000046300	0	0	0	0	0	0	0	0	0	0	0	0	0	0	0	0	0	0	0	0	0	0	0	0
ENSMUSG00000062497	0	0	0	0	0	0	0	0	0	0	0	0	0	0	0	0	0	0	0	0	0	0	0	0
ENSMUSG00000063583	0	0	0	0	1	0	0	0	0	0	0	0	0	0	0	0	0	0	0	0	0	0	0	0
ENSMUSG00000061616	0	0	0	0	1	0	1	0	0	0	3	0	1	0	0	0	4	0	2	0	0	0	0	0
ENSMUSG00000073616	7278	5094	4305	4598	5834	6398	6938	4521	5241	4969	4133	5504	4223	5010	3836	3884	4787	3667	3710	3893	6833	5572	6131	7076
ENSMUSG00000044055	13	9	5	5	6	13	6	1	3	4	1	7	1	7	4	3	3	4	1	4	29	3	8	4
ENSMUSG00000034220	5169	4395	4357	5564	5208	7986	5170	6045	6100	6613	5644	7299	4263	7786	5660	8053	4162	6055	3555	5498	9739	11520	6395	6513
ENSMUSG00000065470	5	1	7	12	9	10	4	7	3	12	6	5	5	4	4	6	0	4	2	6	12	38	36	12
ENSMUSG00000034212	45	24	16	15	30	22	48	19	24	20	35	26	23	24	21	16	33	30	17	18	20	24	39	11
ENSMUSG00000047067	925	618	575	576	878	847	878	602	781	621	1228	1603	1334	1559	950	1161	1217	1055	1022	1110	549	662	673	576
ENSMUSG00000026269	1362	955	1421	1170	1660	1417	1615	1141	1826	1194	1220	1092	1082	1233	1191	1756	755	965	936	1115	1089	2414	1351	906
ENSMUSG00000026270	5062	3817	4255	3945	5152	5687	5404	3776	4958	4123	3396	3617	3221	3757	2635	2816	3236	2574	2463	2294	4444	5613	6128	5315
ENSMUSG00000026271	97	42	34	21	64	47	67	36	54	22	31	35	40	37	24	29	20	20	39	26	94	69	49	25
ENSMUSG00000100021	0	1	1	0	0	0	1	0	0	0	0	0	0	0	1	0	0	1	0	0	2	0	0	0
ENSMUSG00000045091	0	0	0	0	0	0	0	0	0	0	0	0	0	0	0	0	0	0	0	0	0	0	0	0
ENSMUSG00000014602	109148	126461	85687	133186	107512	184548	106892	153613	105289	149784	95831	151963	99188	153603	101051	143884	92404	114175	70798	126349	135187	204319	95681	131393
ENSMUSG00000026272	0	0	0	1	0	0	0	1	0	0	0	0	0	1	1	0	0	0	1	0	1	1	0	0
ENSMUSG00000034159	32	1	7	11	12	7	32	5	16	5	3	2	2	2	2	1	1	1	5	1	3	6	3	3
ENSMUSG00000084989	1549	9	104	9	968	20	404	0	591	10	170	7	308	5	11	106	1	3	16	2	29	16	639	27
ENSMUSG00000047793	2040	356	631	938	886	1484	1026	191	985	250	595	651	699	618	1328	897	495	588	370	378	1118	555	1613	202
ENSMUSG00000098997	0	0	0	0	0	0	0	0	0	0	0	0	0	0	0	0	0	0	0	0	0	0	0	0
ENSMUSG00000026273	2327	1850	1572	1783	2138	2572	2184	1573	2053	1949	1793	2181	1852	2157	1555	1618	1786	1420	1517	1609	1971	2097	2159	2061
ENSMUSG00000100351	7	7	12	6	6	6	5	10	8	8	12	9	9	7	8	6	4	2	8	9	10	8	8	3
ENSMUSG00000026274	797	447	840	461	926	656	882	482	1017	522	908	542	823	582	591	609	599	507	688	483	729	962	1347	789
ENSMUSG00000026275	13133	11651	16686	10765	15769	14559	20119	11723	18141	11195	24934	12998	16543	12076	16888	10619	24406	9503	22506	10891	8767	9573	15152	11308
ENSMUSG00000106302	4	1	4	2	1	1	5	2	4	2	5	3	2	0	4	3	2	1	7	3	0	0	1	1
ENSMUSG00000098689	18	5	19	6	15	12	12	2	11	7	17	9	14	5	18	14	18	14	29	13	4	3	18	6
ENSMUSG00000064389	7	10	14	6	18	8	9	9	17	18	29	8	21	3	29	11	28	7	23	23	5	13	16	8
ENSMUSG00000034107	18	10	14	10	12	10	6	5	23	14	29	11	26	11	14	10	4	10	19	12	24	60	11	7
ENSMUSG00000034088	25720	22099	17074	21328	21654	28486	26837	23827	21939	21308	20360	25078	18983	23946	18830	21390	21433	19362	17389	20675	25924	21572	20544	21451
ENSMUSG00000090489	0	0	1	1	1	2	2	0	1	1	0	1	1	0	1	1	0	0	0	0	0	1	0	2
ENSMUSG00000026276	25997	9842	11307	9350	17416	11015	25270	7359	16781	8918	8753	8032	9930	7422	7493	7647	7654	5889	7597	5584	15516	14053	19783	15030
ENSMUSG00000034066	1009	547	672	661	990	899	1131	686	1007	637	1152	899	988	927	889	822	1013	904	952	743	735	527	502	428
ENSMUSG00000103854	19	14	21	18	25	27	19	16	35	19	37	37	42	37	50	45	28	44	49	40	22	23	19	8
ENSMUSG00000026277	19621	24875	17834	23707	21733	34812	22268	23302	21227	26697	18756	29723	18529	27465	18455	21541	19673	19596	15652	21232	25296	25602	23006	27395
ENSMUSG00000026278	2802	1361	1490	1247	3050	2052	1526	1244	2087	1227	1227	4242	2508	4221	2282	3607	1628	2828	996	2848	5748	3019	4714	4250
ENSMUSG00000026279	2072	1432	1749	1511	2225	2100	2490	1431	2293	1534	2179	2028	1916	1987	1652	1850	2093	1438	1692	1574	2123	2321	2817	1858
ENSMUSG00000026280	6575	6019	4830	5999	6420	8269	6626	5799	5912	6280	5630	7772	5841	7616	5244	5968	5859	5166	4729	5386	7281	6880	6156	6278
ENSMUSG00000026281	2681	2263	2079	2073	2623	2859	2792	1887	2553	2261	1563	1840	1731	1828	1480	1629	1639	1361	1468	1481	2984	2932	3660	3214
ENSMUSG00000026283	1754	1405	1727	1353	2012	1927	2254	1305	2188	1516	2682	2107	2331	2017	2295	1970	2431	1589	2380	1848	1982	1669	2220	1515
ENSMUSG00000088961	0	0	0	0	0	0	0	0	0	0	0	0	0	0	0	0	0	0	0	0	0	0	0	0
ENSMUSG00000073609	901	661	650	595	927	831	1015	602	853	638	852	726	806	716	767	699	754	512	735	572	823	838	865	789
ENSMUSG00000094651	5	4	1	0	2	5	1	2	2	2	1	6	0	6	0	0	0	2	0	0	0	1	0	3
ENSMUSG00000101660	0	0	0	0	0	0	0	0	0	0	0	0	0	0	0	0	0	1	0	0	0	1	0	0
ENSMUSG00000093805	1	4	2	0	1	1	0	0	0	3	1	2	0	0	2	1	2	1	0	1	0	0	0	0
ENSMUSG00000099624	0	0	0	0	0	0	0	0	0	2	0	0	0	0	2	0	0	0	0	0	0	0	0	0
ENSMUSG00000073608	0	8	6	3	1	15	1	6	1	19	0	5	4	7	1	1	1	17	4	5	0	2	0	4
ENSMUSG00000034000	5006	1697	2476	1657	3815	1862	5562	1315	3511	1678	1135	1025	1345	1093	890	1037	975	730	926	651	1272	1068	1245	678
ENSMUSG00000026285	9	10	11	5	24	14	27	9	47	12	6	7	8	8	7	13	12	5	1	11	7	2	34	4
ENSMUSG00000100990	1	0	0	0	0	1	1	1	0	0	0	0	0	1	0	0	0	0	0	0	0	0	0	1
ENSMUSG00000100347	8	9	14	19	7	16	8	3	13	11	13	12	11	4	11	20	19	11	12	9	0	13	10	8
ENSMUSG00000077413	0	0	0	0	0	0	0	0	0	0	0	0	0	0	0	0	0	0	0	0	0	0	0	0
ENSMUSG00000089310	0	0	0	0	0	0	0	0	0	0	0	0	0	0	0	0	0	0	0	0	0	0	0	0
ENSMUSG00000099592	0	0	0	0	0	0	0	0	0	0	1	0	0	0	1	1	0	0	0	0	0	0	0	0
ENSMUSG00000051185	5434	3516	3911	3645	5788	4617	6278	3140	5809	3739	5465	5262	4885	4511	4908	3963	5603	3049	4511	3425	3180	3135	4187	2863
ENSMUSG00000103973	189	88	141	78	155	92	166	96	174	88	205	120	193	120	178	132	148	167	185	127	132	129	220	82
ENSMUSG00000081051	106	60	77	46	90	74	132	66	66	57	76	69	78	64	54	48	77	56	55	53	131	122	162	141
ENSMUSG00000040710	6381	3700	4135	3281	6501	4542	5733	3495	6085	4024	4124	3695	4647	3269	3510	2654	3747	2537	2945	2611	6759	7935	12953	6949
ENSMUSG00000103197	60	26	52	29	61	36	50	28	60	26	52	33	73	36	59	44	50	49	52	40	64	65	87	41
ENSMUSG00000102718	0	0	0	0	0	0	0	0	0	0	0	0	0	0	0	0	0	2	0	0	0	0	0	0
ENSMUSG00000095955	4	2	4	2	4	5	8	10	10	10	14	13	21	17	11	10	15	13	11	11	4	6	4	8
ENSMUSG00000080345	0	0	0	0	0	0	0	0	0	0	0	0	0	0	0	0	0	0	0	0	0	0	0	0
ENSMUSG00000096585	0	0	0	0	0	0	0	0	0	0	0	0	0	0	0	0	0	0	0	0	0	0	0	0
ENSMUSG00000102658	0	0	0	0	0	0	0	0	0	0	0	0	0	0	0	0	0	0	0	0	0	0	0	0
ENSMUSG00000095610	1	0	0	0	0	0	0	0	0	0	0	0	0	0	0	3	0	0	0	0	0	0	0	0
ENSMUSG00000100362	0	1	1	0	1	1	0	1	0	1	1	0	1	0	1	1	1	1	0	0	2	0	0	0
ENSMUSG00000077255	0	0	0	0	0	0	0	0	0	0	0	0	0	0	0	0	0	0	0	0	0	0	0	0
ENSMUSG00000040693	468	974	326	841	489	1237	347	919	468	1172	438	1108	474	980	528	690	466	720	499	770	840	663	492	1289
ENSMUSG00000045463	0	0	0	0	0	0	0	4	0	3	0	0	0	2	1	1	0	0	0	0	0	0	0	0
ENSMUSG00000097480	1	0	0	0	0	0	0	0	0	0	0	1	0	0	0	0	0	0	0	0	1	0	0	0
ENSMUSG00000044757	6	2	3	2	3	8	2	4	7	6	5	2	4	3	3	4	3	4	5	6	0	3	9	5
ENSMUSG00000026331	7	10	6	14	7	12	9	12	2	12	5	27	2	23	18	14	14	25	3	13	13	13	10	18
ENSMUSG00000100484	2	5	2	2	3	5	5	2	2	5	5	5	2	3	2	13	2	4	2	6	3	5	1	5
ENSMUSG00000101348	2	4	5	4	0	6	2	7	0	2	1	6	0	3	0	0	2	5	1	3	1	5	1	7
ENSMUSG00000103179	2	0	1	4	1	1	1	2	2	0	4	3	2	9	10	10	1	5	1	8	3	3	3	3
ENSMUSG00000044768	4285	5232	2698	5344	3928	6836	4313	5040	3933	4703	3462	6905	3772	6422	5759	6941	3991	4708	2672	5059	5391	5042	4497	5508
ENSMUSG00000040648	6262	4426	3887	4071	5052	5057	5853	3975	5156	4095	6129	6097	4842	5640	6243	6184	5252	4516	5025	4932	12073	11163	8340	6455
ENSMUSG00000026333	797	577	681	574	814	672	917	504	765	528	894	766	696	673	794	609	762	532	772	517	661	576	790	600
ENSMUSG00000026335	20026	28648	21253	27190	23771	39587	24779	25460	26040	22791	26524	40641	21660	34546	24755	28517	27551	27453	21523	30068	9743	17599	17645	12183
ENSMUSG00000104140	63	116	147	112	102	165	135	203	185	108	245	172	130	161	184	213	174	328	169	235	198	277	178	93
ENSMUSG00000089169	0	0	0	0	0	0	0	0	0	0	0	0	0	0	0	0	0	0	0	0	0	0	0	0
ENSMUSG00000089782	162	116	91	97	113	108	197	90	128	102	106	108	106	110	69	108	97	71	96	91	213	142	190	201
ENSMUSG00000096085	0	0	0	0	0	0	0	0	0	0	0	0	0	0	0	0	0	0	0	0	0	0	0	0
ENSMUSG00000097608	0	1	0	1	1	1	0	1	0	0	0	0	0	1	0	0	0	0	1	0	0	0	0	0
ENSMUSG00000099634	1	5	1	0	4	5	6	4	3	3	3	5	6	2	2	2	2	3	2	3	1	5	2	4
ENSMUSG00000026336	2	1	1	1	0	1	3	1	0	1	0	0	0	0	0	2	0	1	0	0	0	0	0	3
ENSMUSG00000089791	2	6	3	5	4	3	2	2	2	3	2	4	3	11	5	3	5	4	5	5	5	1	4	4
ENSMUSG00000096193	0	0	0	0	0	0	0	0	0	0	0	0	0	0	0	0	0	0	0	0	0	0	0	0
ENSMUSG00000099686	11	7	3	3	5	9	11	1	5	12	18	13	1	21	13	22	14	10	15	15	10	10	12	2
ENSMUSG00000087804	0	0	0	0	0	0	0	0	0	0	0	0	1	0	0	0	0	0	0	1	0	0	0	0
ENSMUSG00000099453	0	0	0	0	0	0	0	0	0	0	0	0	0	0	0	0	0	0	0	0	0	0	0	0
ENSMUSG00000067028	3375	2354	3136	2100	3447	3493	3938	2792	3674	2632	3261	2361	3229	2326	3850	2041	3442	1884	3762	2290	4657	4621	6356	2404
ENSMUSG00000082431	17	13	12	15	18	19	17	12	20	15	8	9	5	7	11	10	12	10	7	6	22	22	22	29
ENSMUSG00000104104	34	22	45	14	46	29	42	58	45	26	60	30	27	43	75	39	24	51	64	61	100	88	84	38
ENSMUSG00000100662	6	6	6	6	6	4	9	10	4	2	3	2	11	2	11	13	5	7	14	18	10	23	10	2
ENSMUSG00000087883	0	0	0	0	0	0	0	0	0	0	0	0	0	0	0	0	0	0	0	0	0	0	0	0
ENSMUSG00000099835	18	13	10	10	9	25	12	11	8	15	12	17	14	11	7	12	10	12	10	13	12	20	17	14
ENSMUSG00000100794	12	13	15	6	8	21	18	18	21	21	19	12	9	13	38	21	16	19	34	12	31	25	25	11
ENSMUSG00000099427	0	0	0	0	0	0	0	0	0	1	1	0	0	0	0	0	0	0	0	0	0	0	0	0
ENSMUSG00000099892	0	0	0	0	0	0	0	0	0	0	0	0	0	0	0	0	0	0	0	0	0	0	0	0
ENSMUSG00000100977	0	0	0	0	0	0	0	0	0	0	0	0	0	0	0	0	0	0	0	0	0	0	0	0
ENSMUSG00000077039	0	0	0	0	0	0	0	0	0	0	0	0	0	0	0	0	0	0	0	0	0	0	0	0
ENSMUSG00000100088	0	0	0	0	0	0	0	0	0	0	0	0	0	0	0	0	0	0	0	0	0	0	0	0
ENSMUSG00000100222	2	0	0	1	1	2	2	0	1	1	2	1	0	1	0	0	5	1	0	1	4	2	1	5
ENSMUSG00000100065	0	0	0	0	0	0	0	0	0	0	0	0	0	0	0	0	0	0	0	0	0	2	0	0
ENSMUSG00000100349	1	0	0	0	3	0	0	0	0	0	0	0	0	0	0	1	1	3	2	2	0	0	0	0
ENSMUSG00000077295	0	0	0	0	0	0	0	0	0	0	0	0	0	0	0	0	0	0	0	0	0	0	0	0
ENSMUSG00000099770	0	1	0	0	0	0	0	0	0	0	0	0	0	0	0	0	0	0	0	0	0	0	0	0
ENSMUSG00000088510	0	0	0	0	0	0	0	0	0	0	0	0	0	0	0	0	0	0	0	0	0	0	0	0
ENSMUSG00000101890	0	0	1	1	1	0	0	0	0	0	0	1	1	1	0	0	0	0	2	0	0	0	2	0
ENSMUSG00000099989	1	0	0	0	0	0	0	0	1	0	0	0	0	0	0	0	0	0	0	0	0	0	0	0
ENSMUSG00000087908	0	0	0	0	0	0	0	0	0	0	0	0	0	0	0	0	0	0	0	0	0	0	0	0
ENSMUSG00000100955	0	0	0	0	0	0	0	0	0	0	0	0	0	0	0	0	2	0	0	1	0	0	1	0
ENSMUSG00000088594	0	0	0	0	0	0	0	0	0	0	0	0	0	0	0	0	0	0	0	0	0	0	0	0
ENSMUSG00000099469	0	0	0	0	0	0	0	2	0	0	0	1	0	2	0	0	0	0	0	0	0	1	0	0
ENSMUSG00000102325	0	0	0	0	0	0	0	0	0	0	0	0	0	0	0	0	0	0	0	0	0	0	0	0
ENSMUSG00000101297	0	0	0	0	0	0	0	0	0	0	0	0	0	0	0	0	0	0	0	0	0	0	0	0
ENSMUSG00000100059	0	0	0	0	0	0	0	0	0	0	0	0	0	0	0	0	0	0	0	0	0	0	0	0
ENSMUSG00000088161	0	0	0	0	0	0	0	0	0	0	0	0	0	0	0	0	0	0	0	0	0	0	0	0
ENSMUSG00000099464	0	0	0	0	0	1	0	0	0	0	0	0	0	1	0	0	0	0	0	0	0	2	0	0
ENSMUSG00000100935	0	0	0	0	0	0	0	0	0	0	0	0	0	0	0	0	0	0	0	0	0	0	0	0
ENSMUSG00000099801	0	0	0	0	0	0	0	0	0	0	0	0	0	0	0	0	0	0	0	0	0	0	0	0
ENSMUSG00000050840	3984	2094	1378	2097	2658	2617	3677	2025	2395	1661	1209	1797	1477	1872	1703	2237	1475	1210	952	1373	2542	4910	1021	1646
ENSMUSG00000103991	194	83	55	70	113	101	205	116	172	68	104	108	138	126	131	170	63	120	95	155	123	382	55	63
ENSMUSG00000084704	0	0	0	0	0	0	0	0	0	0	0	0	0	0	0	0	0	0	0	0	0	0	0	0
ENSMUSG00000103060	36	12	14	11	22	9	37	23	36	16	24	20	27	22	36	50	10	21	12	38	32	76	9	9
ENSMUSG00000099702	0	0	0	0	0	1	0	0	0	0	0	0	0	0	0	0	0	0	0	0	0	0	0	0
ENSMUSG00000047496	1447	1479	294	1601	703	2088	770	3476	454	2398	187	1591	573	1632	652	1756	269	1313	124	2064	6647	5998	526	2247
ENSMUSG00000099582	0	0	0	0	0	0	0	0	0	0	0	0	0	0	0	0	0	0	0	0	0	0	0	0
ENSMUSG00000067017	92	31	39	43	55	43	64	36	49	36	35	38	23	30	34	38	24	22	29	19	80	69	69	65
ENSMUSG00000056536	4784	2645	2594	2469	3591	3020	4768	2223	3744	2609	3719	3553	3346	3319	3114	3247	3094	2766	3247	3123	5029	4315	4293	3605
ENSMUSG00000101219	0	0	0	0	0	0	0	0	0	0	0	0	0	0	0	0	0	0	0	0	0	0	1	0
ENSMUSG00000076999	0	0	0	0	0	0	0	0	0	0	0	0	0	0	0	0	0	0	0	0	0	0	0	0
ENSMUSG00000101656	0	0	0	0	0	0	0	0	0	0	0	0	0	0	0	0	0	0	0	0	0	0	0	0
ENSMUSG00000026319	16684	15301	11028	14599	15903	19470	16214	14273	15598	16020	13037	17728	12636	15871	12386	13335	12811	11817	10457	13112	16670	16924	15424	16293
ENSMUSG00000104044	200	112	135	103	187	129	203	180	228	134	201	143	146	158	221	253	105	201	173	213	183	241	196	136
ENSMUSG00000101330	3	4	3	1	0	3	1	1	0	0	4	3	3	3	1	0	0	3	1	3	4	5	5	0
ENSMUSG00000026321	453	812	325	726	370	1113	362	944	391	865	318	717	301	562	536	850	321	559	327	621	1170	1221	422	792
ENSMUSG00000102690	0	1	0	0	1	0	0	3	0	1	0	1	2	1	0	0	0	1	1	0	0	2	0	0
ENSMUSG00000089206	0	1	0	1	0	1	0	2	0	0	0	0	0	1	0	0	0	0	0	0	0	0	0	2
ENSMUSG00000099448	0	0	0	0	0	0	0	2	0	0	0	0	1	0	0	0	0	0	0	0	0	0	0	0
ENSMUSG00000038866	1544	2509	1292	2478	1658	3803	1476	2994	1800	2960	1786	3319	2127	3466	2221	3348	1642	2798	1135	2832	1917	3330	1597	2403
ENSMUSG00000102501	0	0	0	0	0	0	1	0	1	0	0	0	0	0	0	0	0	1	0	0	0	0	0	0
ENSMUSG00000097612	4	20	18	14	6	21	3	16	11	20	3	24	10	18	11	22	2	30	8	16	9	21	5	7
ENSMUSG00000044340	7177	4491	6039	4893	8080	6127	9426	5300	9269	5042	10131	7357	9102	7352	8697	10406	7534	5174	5948	6602	4766	7494	5400	3832
ENSMUSG00000103291	180	89	115	62	184	91	203	176	220	120	257	153	231	195	271	404	153	248	241	324	174	232	128	90
ENSMUSG00000099604	0	0	0	0	0	1	0	1	0	4	0	0	0	0	0	1	0	0	0	0	0	1	0	0
ENSMUSG00000057329	2739	1562	2262	1760	2911	2336	2802	1714	3758	2290	4434	2709	3561	3048	2439	2227	3664	2075	2312	1994	2333	2515	1834	1317
ENSMUSG00000098344	1	0	1	2	1	1	2	2	2	1	1	0	1	4	4	3	4	1	1	1	2	3	1	3
ENSMUSG00000103348	19	15	14	8	15	12	23	23	30	16	30	7	20	27	15	15	17	44	23	28	20	44	19	7
ENSMUSG00000009905	3485	3797	2586	3656	3241	4825	3708	3511	3062	3563	3896	4994	3769	4882	3813	4133	4109	3775	3600	3725	2649	3800	2887	3575
ENSMUSG00000009907	6833	5244	4430	4924	6051	6553	7193	4514	6312	5212	7731	7752	6761	7314	6751	6462	7557	5686	6347	6095	5464	5586	5818	5495
ENSMUSG00000067006	18	1	8	9	24	6	7	5	8	8	7	12	8	4	3	15	4	2	4	8	7	10	0	2
ENSMUSG00000083613	0	0	0	0	0	0	0	0	0	0	0	0	0	0	0	0	0	0	0	0	0	0	0	0
ENSMUSG00000059956	6	1	2	0	7	3	1	0	1	0	6	2	1	0	0	0	1	2	2	1	2	1	1	4
ENSMUSG00000048775	0	0	0	0	1	0	0	0	0	0	0	0	0	0	0	0	0	0	0	0	0	0	0	0
ENSMUSG00000084228	2	0	2	0	0	4	0	2	1	1	0	0	0	0	0	0	0	0	0	0	1	6	2	0
ENSMUSG00000044594	0	0	0	0	0	0	0	0	0	0	0	0	0	0	0	0	0	0	0	0	0	0	4	0
ENSMUSG00000058017	0	0	0	0	0	1	0	0	0	0	0	0	0	0	0	0	0	0	0	0	0	0	0	0
ENSMUSG00000083884	2	0	0	0	0	0	0	0	0	0	0	0	0	0	0	0	0	0	0	0	0	0	0	0
ENSMUSG00000073602	0	0	0	0	0	0	0	0	0	1	0	0	0	0	0	0	0	0	0	0	0	0	0	0
ENSMUSG00000080729	0	0	0	0	0	0	0	0	0	0	0	0	0	0	0	0	0	0	0	0	0	0	0	0
ENSMUSG00000081114	0	0	0	1	0	0	0	0	0	0	0	0	0	0	0	0	0	0	0	0	0	0	0	0
ENSMUSG00000073601	2	0	0	0	0	0	0	0	0	0	0	0	0	0	0	0	0	0	0	0	2	0	0	0
ENSMUSG00000084189	1	2	0	0	0	0	0	0	0	0	0	0	0	0	0	0	0	0	0	0	0	0	0	0
ENSMUSG00000026327	54	17	2	20	5	11	4	16	4	34	0	11	3	16	1	9	1	4	0	4	21	2	5	4
ENSMUSG00000067001	71	7	7	4	0	5	1	4	1	4	0	3	0	1	0	1	0	5	2	1	270	0	5	8
ENSMUSG00000089278	0	0	0	0	0	0	0	0	0	0	0	0	0	0	0	0	0	0	0	0	0	0	0	0
ENSMUSG00000062345	8	6	6	10	14	4	15	5	4	3	4	0	10	0	0	1	2	3	3	0	56	16	23	12
ENSMUSG00000092572	0	0	0	2	1	0	3	0	0	0	0	0	1	0	0	0	0	2	0	0	0	0	0	0
ENSMUSG00000102843	0	0	0	0	0	0	0	0	0	0	0	0	0	0	0	0	0	0	0	0	0	0	0	0
ENSMUSG00000026315	161	1022	117	1254	78	1249	133	842	72	626	42	2648	590	2533	823	2113	437	1749	58	1786	38	53	28	114
ENSMUSG00000096241	0	0	0	0	0	0	1	0	0	0	0	0	0	0	0	0	0	0	0	0	0	0	0	0
ENSMUSG00000077237	0	0	0	0	0	0	0	0	0	0	0	0	0	0	0	0	0	0	0	0	0	0	0	0
ENSMUSG00000101477	1	0	0	0	0	0	0	0	0	0	0	0	0	0	0	0	0	0	0	0	0	0	0	0
ENSMUSG00000099484	1	0	0	0	0	0	0	0	2	0	0	0	0	0	0	0	0	0	0	0	1	1	0	0
ENSMUSG00000100041	0	0	0	1	3	1	1	0	0	1	1	0	0	0	1	1	1	0	1	0	1	2	1	2
ENSMUSG00000104478	0	0	0	0	0	0	0	0	2	1	1	0	0	0	0	0	0	0	0	0	0	0	0	0
ENSMUSG00000101231	0	0	0	0	0	0	0	0	0	0	0	0	0	0	0	0	0	0	0	0	0	0	0	0
ENSMUSG00000101097	0	0	0	0	0	1	0	0	0	0	1	0	0	0	0	0	0	0	0	0	0	0	0	0
ENSMUSG00000100831	0	0	0	0	0	0	0	0	0	0	0	0	0	0	0	0	0	0	0	0	0	0	0	0
ENSMUSG00000100884	0	0	0	0	0	0	0	0	0	0	0	0	0	0	0	0	0	0	0	0	0	0	0	0
ENSMUSG00000089037	0	0	0	0	0	0	0	0	0	0	0	0	0	0	0	0	0	0	0	0	0	0	0	0
ENSMUSG00000084741	0	0	0	0	0	0	0	0	0	0	0	0	0	0	0	0	0	0	0	0	0	0	0	0
ENSMUSG00000100025	1	7	5	8	7	9	10	5	5	7	0	5	4	12	1	16	10	5	3	2	9	17	10	6
ENSMUSG00000026312	3586	2555	2862	2397	3988	4554	3000	2229	3813	1629	5417	3946	3831	3570	4775	3340	5376	2722	4212	3393	14920	3915	2410	2843
ENSMUSG00000100290	0	0	0	0	0	0	0	0	0	0	0	0	0	0	0	0	0	0	0	0	0	0	0	0
ENSMUSG00000100758	0	0	0	0	0	1	0	0	0	0	0	0	0	0	0	0	0	0	0	0	0	0	0	0
ENSMUSG00000099926	0	0	0	0	0	0	0	0	0	0	0	0	0	0	1	0	0	0	0	0	0	0	0	0
ENSMUSG00000047216	1262	435	296	542	926	458	1133	312	717	387	1171	1568	2246	1720	1025	1647	1147	1244	930	1077	65	110	41	43
ENSMUSG00000102788	18	3	5	9	13	5	12	9	11	3	20	17	28	22	27	47	8	20	12	23	1	3	0	1
ENSMUSG00000102160	13	7	1	7	17	2	16	6	14	7	19	11	25	20	25	38	8	28	9	22	3	2	0	0
ENSMUSG00000101846	0	0	0	0	0	0	0	0	0	0	0	0	0	0	0	0	0	0	0	0	0	0	0	0
ENSMUSG00000100555	87	84	85	63	121	123	92	156	150	98	171	132	139	189	166	126	87	247	212	208	109	122	78	83
ENSMUSG00000102728	0	0	0	0	1	0	0	0	0	0	0	0	0	0	0	0	0	0	0	0	0	0	0	0
ENSMUSG00000038702	6146	5141	4834	4685	6122	6545	6403	4512	6739	5871	8067	6983	6642	5714	4990	4641	7133	4797	5877	5982	7125	5238	7288	7114
ENSMUSG00000101875	0	4	0	0	4	2	2	1	2	1	5	1	2	3	0	1	0	3	1	3	0	5	1	3
ENSMUSG00000099732	1	0	0	1	1	0	0	0	0	0	1	0	0	0	0	0	0	1	0	0	1	0	0	0
ENSMUSG00000101220	0	0	0	0	0	0	0	0	1	0	0	0	0	0	0	0	0	0	0	0	0	0	0	0
ENSMUSG00000100020	0	1	0	0	0	0	0	0	0	0	0	0	0	0	0	0	0	0	0	0	0	0	0	0
ENSMUSG00000101054	240	105	385	99	367	103	500	95	563	84	591	55	320	43	204	54	386	24	505	49	114	173	755	131
ENSMUSG00000088691	0	0	0	0	0	0	0	0	0	0	0	0	0	0	0	0	0	0	0	1	0	0	0	0
ENSMUSG00000099884	0	0	0	0	0	0	0	0	0	0	0	0	0	0	0	0	0	0	0	0	0	0	0	0
ENSMUSG00000100304	0	0	0	0	0	0	0	0	0	0	0	0	0	0	0	0	0	0	0	0	0	0	0	0
ENSMUSG00000102105	0	0	0	0	0	0	0	0	0	0	0	0	0	0	0	0	0	0	0	0	0	0	0	0
ENSMUSG00000099943	0	0	0	0	0	0	0	0	0	0	0	0	0	0	0	0	0	0	0	0	0	0	0	0
ENSMUSG00000084546	0	0	0	0	0	0	0	0	0	0	0	0	0	0	0	0	0	0	0	0	0	0	0	0
ENSMUSG00000101687	0	0	0	0	0	0	0	0	0	0	0	0	0	0	0	0	0	0	0	0	0	0	0	0
ENSMUSG00000100515	185	60	139	56	153	83	191	61	169	69	138	114	112	103	131	108	128	80	119	99	428	210	341	119
ENSMUSG00000070695	9367	6660	6647	6235	7412	7916	9143	7070	7512	5397	7193	7022	7669	7256	6659	6463	6786	5315	5388	5982	13887	9515	8946	5881
ENSMUSG00000092948	0	0	0	0	0	0	0	0	0	0	0	0	0	0	0	0	0	0	0	0	0	0	0	0
ENSMUSG00000102033	2	1	2	0	2	1	1	0	1	0	2	2	3	0	2	1	0	0	0	2	4	9	1	1
ENSMUSG00000094429	0	0	0	1	0	1	0	2	0	0	2	1	1	5	5	2	0	0	5	1	0	0	0	1
ENSMUSG00000101154	0	0	0	0	0	0	0	0	0	0	0	0	0	0	0	0	0	0	0	0	0	0	0	0
ENSMUSG00000065865	0	0	0	0	0	0	0	0	0	0	0	0	0	0	0	0	0	0	0	0	0	0	0	0
ENSMUSG00000098815	0	0	0	0	0	0	0	0	0	0	0	0	0	0	0	0	0	0	0	0	0	0	0	0
ENSMUSG00000101573	0	0	0	0	0	0	0	0	0	0	0	0	0	0	0	2	0	0	0	0	0	0	0	0
ENSMUSG00000101373	0	0	0	0	0	0	2	1	0	0	0	0	0	2	0	0	0	1	0	1	0	0	0	0
ENSMUSG00000099615	0	0	0	0	0	0	0	0	1	0	0	0	1	3	0	1	0	0	0	0	0	0	2	0
ENSMUSG00000100265	0	0	0	0	0	0	0	0	0	0	0	0	0	0	0	0	0	0	0	0	0	2	0	0
ENSMUSG00000100527	0	0	0	0	0	0	0	0	0	0	0	0	0	0	0	0	0	0	0	0	0	0	0	0
ENSMUSG00000099571	0	0	0	0	0	0	0	0	0	0	0	0	0	0	0	0	0	0	0	0	0	0	0	0
ENSMUSG00000101303	0	0	0	0	0	0	0	0	0	0	0	0	0	0	0	0	0	0	0	0	0	0	0	0
ENSMUSG00000100305	0	0	0	0	0	0	0	0	0	0	0	0	0	0	0	0	0	0	0	0	0	0	0	0
ENSMUSG00000099534	0	0	1	2	1	0	0	0	0	0	1	0	0	0	0	0	0	0	0	0	0	0	0	0
ENSMUSG00000100886	0	0	0	0	0	0	0	0	0	0	0	0	0	0	0	0	0	0	0	0	0	0	0	0
ENSMUSG00000101415	0	0	0	0	0	0	0	0	0	0	0	0	0	0	0	0	0	0	0	0	0	0	0	0
ENSMUSG00000100617	0	0	0	0	0	0	0	0	0	0	0	0	0	0	0	0	0	0	0	0	0	0	0	0
ENSMUSG00000100703	0	0	0	0	0	0	0	0	0	0	0	0	0	0	0	0	0	0	0	0	0	0	0	0
ENSMUSG00000100177	0	0	0	0	0	0	0	0	0	0	0	0	0	0	0	0	0	0	0	0	0	0	0	0
ENSMUSG00000101363	0	0	0	0	0	0	0	0	0	0	0	0	0	0	0	0	0	0	0	0	0	2	0	0
ENSMUSG00000101590	0	0	0	0	0	0	0	0	0	0	0	0	0	0	0	0	0	0	0	0	0	0	0	0
ENSMUSG00000102030	0	0	0	0	0	0	0	0	0	0	0	0	0	0	0	0	0	0	0	0	0	0	0	0
ENSMUSG00000099870	0	0	0	2	0	0	0	0	0	0	0	0	0	0	0	1	0	0	0	0	0	1	1	0
ENSMUSG00000026374	13226	10325	8428	8961	11539	12634	12878	8937	11580	10183	9871	12262	10097	10468	9121	9490	9840	8196	8815	9118	15342	15371	15614	15504
ENSMUSG00000026377	3763	3171	2589	2869	3255	3921	3689	2620	3181	3066	2421	3110	2498	2770	2051	2030	2609	1923	2105	2229	4718	3682	5370	4972
ENSMUSG00000064302	13842	14617	11688	14585	13603	19921	14547	17281	14314	15585	14336	18357	13402	18014	13635	16870	13913	14770	10826	15044	19783	23345	15634	16777
ENSMUSG00000077257	0	0	0	0	0	0	0	0	0	0	0	0	0	0	0	0	0	0	0	0	0	0	0	0
ENSMUSG00000080542	215	117	216	85	183	136	259	103	180	85	274	173	230	172	144	116	227	148	204	148	202	141	379	189
ENSMUSG00000100770	0	0	0	0	0	0	0	0	0	0	0	0	0	0	0	0	0	0	0	0	0	0	1	0
ENSMUSG00000026380	299	324	486	612	423	1003	332	209	535	367	1126	1574	1314	1398	906	909	1036	1342	739	998	1450	270	542	98
ENSMUSG00000089601	0	0	0	0	0	0	0	0	0	0	0	0	0	0	0	0	0	0	0	0	0	0	0	0
ENSMUSG00000101624	0	0	0	0	0	0	0	0	0	0	0	1	0	0	0	0	0	0	2	0	0	0	0	0
ENSMUSG00000088363	0	0	0	0	0	0	0	0	0	0	0	0	0	0	0	0	0	0	0	0	0	0	0	0
ENSMUSG00000100040	0	0	0	0	0	0	0	0	0	0	0	0	0	0	0	0	0	0	0	1	0	0	0	0
ENSMUSG00000048402	224	87	163	117	266	167	198	76	272	88	181	132	205	129	172	219	114	78	66	89	92	171	146	79
ENSMUSG00000098273	0	0	0	0	0	0	0	0	0	0	0	0	0	0	0	0	0	0	0	0	0	0	0	0
ENSMUSG00000096939	0	0	0	0	0	1	0	0	0	0	0	0	0	0	0	0	0	2	1	0	0	0	0	0
ENSMUSG00000100767	0	0	0	0	0	1	0	0	0	0	0	1	0	0	0	0	0	0	0	0	0	0	0	1
ENSMUSG00000037035	920	636	386	608	518	1120	573	799	447	822	293	448	414	653	239	547	270	410	164	381	1709	1599	509	982
ENSMUSG00000004451	3304	2361	1669	2233	2290	2916	2674	2150	2117	2030	1165	2060	1410	2172	1495	1785	1403	1560	1003	1344	5545	4391	2334	4461
ENSMUSG00000101437	0	0	0	0	0	0	0	0	0	0	0	0	0	0	0	0	0	0	0	0	0	0	0	0
ENSMUSG00000098923	130	101	112	90	95	107	126	101	136	92	170	155	155	142	99	128	133	107	128	113	107	111	187	111
ENSMUSG00000107329	0	0	0	0	0	0	0	0	0	0	0	0	0	0	0	0	0	0	0	0	0	0	0	0
ENSMUSG00000084505	1	5	2	0	1	0	3	1	3	1	2	5	3	3	0	1	3	1	2	1	1	3	5	3
ENSMUSG00000026383	2272	1022	1459	1057	1745	1254	1968	910	1852	917	1076	1164	1594	1107	1407	1286	1043	1052	920	967	3120	2748	2620	1826
ENSMUSG00000102687	11	5	6	3	5	2	5	2	7	4	2	3	9	1	3	4	2	8	2	2	22	10	10	9
ENSMUSG00000026384	31182	18312	13122	17623	18693	20878	22591	17514	20224	17673	18561	28879	18809	27035	22039	24891	19968	19927	15089	23249	32546	13362	17671	11447
ENSMUSG00000091876	4	0	0	1	2	2	3	0	0	2	1	3	1	4	1	0	0	1	1	1	0	1	4	1
ENSMUSG00000103146	281	172	151	150	199	182	238	212	260	154	292	191	173	220	228	262	208	283	235	253	398	232	233	136
ENSMUSG00000100436	0	0	0	0	0	0	1	0	0	0	0	0	0	0	0	0	0	0	0	0	0	0	0	0
ENSMUSG00000090277	0	0	0	0	0	0	0	0	0	0	0	0	0	0	0	0	0	0	1	0	0	0	0	0
ENSMUSG00000100042	0	0	0	0	0	0	0	0	1	0	0	0	0	0	2	0	0	0	0	2	0	0	0	0
ENSMUSG00000100636	1	0	0	3	0	0	1	0	0	1	0	1	1	1	2	5	2	0	0	0	3	0	0	1
ENSMUSG00000036975	1291	1257	828	1327	1076	1519	1142	1129	913	1408	890	1892	1070	1742	854	1023	943	1186	668	1079	1318	1194	1187	1772
ENSMUSG00000036962	339	12	42	15	189	20	127	14	125	13	58	20	119	19	12	30	18	23	24	16	101	12	163	15
ENSMUSG00000092245	0	0	0	0	0	0	0	0	0	0	0	0	0	0	0	0	0	0	0	0	1	0	0	0
ENSMUSG00000026387	139	38	80	48	165	101	131	20	164	35	26	39	48	31	17	45	29	22	21	25	35	50	137	49
ENSMUSG00000050777	220	59	101	69	113	144	196	51	116	61	52	78	68	68	94	76	125	72	68	39	112	90	144	84
ENSMUSG00000026385	33219	9259	14594	8194	23661	11331	26118	7185	20684	8277	8540	6737	12208	6116	6571	6796	7325	5387	7374	5414	21748	19765	31084	16676
ENSMUSG00000026388	231	110	179	89	243	128	250	88	256	114	165	148	142	103	186	120	149	74	162	108	153	166	377	161
ENSMUSG00000026389	611	379	433	430	580	643	508	309	616	319	326	376	414	388	406	383	359	320	202	266	388	416	397	387
ENSMUSG00000036907	843	15	21	26	94	14	90	44	39	61	17	13	47	18	19	48	10	9	19	21	331	2796	31	5
ENSMUSG00000026390	0	1	0	0	0	2	1	0	0	0	0	0	0	0	1	0	0	0	0	1	0	9	0	0
ENSMUSG00000058665	10	0	2	0	3	2	6	2	4	0	0	0	2	0	1	1	1	0	2	0	7	1636	3	3
ENSMUSG00000107202	1	0	0	0	0	0	0	0	0	0	1	0	0	0	0	0	0	0	0	0	0	10	0	0
ENSMUSG00000100761	0	0	0	0	0	0	0	0	0	0	0	0	0	0	0	0	0	0	0	0	0	0	0	0
ENSMUSG00000102360	0	0	0	0	0	0	0	0	0	0	0	0	0	1	0	0	0	0	0	0	0	0	0	0
ENSMUSG00000104332	11	6	10	3	6	8	10	10	14	7	14	10	6	9	12	11	6	19	12	14	12	7	9	4
ENSMUSG00000003721	3955	2606	2604	2506	3707	3284	4198	2639	3543	2598	4222	4252	3839	3959	3367	3342	4475	3321	3275	3270	3123	3129	4445	2377
ENSMUSG00000104253	249	187	189	189	270	244	221	138	257	181	293	215	236	216	234	226	211	206	223	220	270	308	350	276
ENSMUSG00000026339	4225	3885	2836	3579	3864	5335	4123	3628	3767	3757	3185	5091	3628	4968	3051	4058	3241	3790	2349	3365	3901	5731	4728	4557
ENSMUSG00000083582	0	0	0	0	0	0	3	0	0	1	1	0	2	0	0	0	2	1	0	0	2	2	0	0
ENSMUSG00000050534	276	139	69	129	299	175	241	161	173	158	43	67	304	85	20	105	11	58	14	65	91	388	249	105
ENSMUSG00000081130	0	0	0	0	0	0	0	0	1	1	0	0	1	0	0	1	1	0	0	0	0	0	0	0
ENSMUSG00000001674	1521	1029	1170	1055	1503	1407	1742	1069	1412	1069	1456	1423	1582	1356	1138	1117	1699	1225	1219	1048	1585	1378	1987	1555
ENSMUSG00000102006	0	0	0	0	0	0	0	0	0	0	0	0	0	0	0	0	0	0	0	0	0	0	0	0
ENSMUSG00000102488	0	0	0	0	0	0	1	0	2	0	0	1	0	0	1	0	0	1	0	0	1	0	0	0
ENSMUSG00000083584	0	0	0	0	0	0	0	2	0	0	0	0	0	0	0	0	0	0	0	0	0	0	0	0
ENSMUSG00000100913	1	0	0	0	0	3	0	0	3	0	1	0	1	1	3	1	0	0	0	0	1	1	0	6
ENSMUSG00000080410	0	0	0	0	0	0	0	0	0	0	0	0	0	0	0	0	0	0	0	0	0	0	0	0
ENSMUSG00000089274	0	0	0	0	0	0	0	0	0	0	0	0	0	0	0	0	0	0	0	0	0	0	0	0
ENSMUSG00000103263	0	0	0	0	0	0	0	0	0	0	0	0	0	0	0	0	0	0	0	0	0	0	0	0
ENSMUSG00000089190	0	0	0	0	0	0	0	0	0	0	0	0	0	0	0	0	0	0	0	0	0	0	0	0
ENSMUSG00000099451	0	0	0	0	0	0	0	0	0	0	0	0	0	0	0	0	0	0	0	0	0	0	0	0
ENSMUSG00000104180	2	0	0	0	0	0	0	0	1	0	0	0	0	0	0	0	0	0	0	0	0	3	0	0
ENSMUSG00000100762	0	0	0	0	0	0	0	0	0	2	0	1	0	1	0	0	0	0	0	3	0	2	0	0
ENSMUSG00000100405	0	0	0	0	3	2	1	0	0	0	0	1	0	2	0	0	0	0	1	0	0	0	1	0
ENSMUSG00000100525	1	0	0	0	0	0	0	0	0	0	0	0	0	0	0	0	0	0	0	0	0	0	0	0
ENSMUSG00000101495	0	0	0	0	0	0	0	0	0	0	0	0	0	0	0	0	0	0	0	0	0	0	2	0
ENSMUSG00000036815	17697	28644	6992	24779	13855	33898	8630	24908	10591	26557	7079	40951	16153	35408	13546	25152	10355	27362	5079	30504	21818	21368	7246	24955
ENSMUSG00000102801	276	435	112	376	205	536	95	539	157	512	122	518	194	399	268	697	121	582	81	655	437	663	163	436
ENSMUSG00000102681	68	126	37	93	68	138	23	174	39	115	32	125	57	154	90	210	45	206	34	223	149	167	34	110
ENSMUSG00000077472	20	26	15	9	9	23	5	28	13	23	6	27	13	33	20	51	7	38	3	42	22	22	9	26
ENSMUSG00000104410	93	160	57	125	73	160	48	198	49	164	48	192	96	237	142	282	52	275	55	273	169	195	61	173
ENSMUSG00000102521	49	113	23	62	42	96	18	146	45	88	26	101	56	158	74	181	24	207	36	145	87	132	20	80
ENSMUSG00000104205	21	44	17	50	33	32	6	70	10	58	10	67	39	83	41	85	14	89	20	90	51	77	15	57
ENSMUSG00000102902	36	54	14	43	17	55	14	157	19	67	26	84	43	100	52	129	16	155	25	168	47	126	17	45
ENSMUSG00000101985	0	0	0	0	2	0	0	0	0	0	0	0	0	0	0	0	0	0	0	0	0	1	1	0
ENSMUSG00000101994	52	87	44	55	38	86	23	195	45	83	27	97	51	136	76	191	15	160	43	193	94	183	31	78
ENSMUSG00000102940	81	131	55	120	55	142	27	308	50	163	36	188	102	241	120	313	40	359	60	389	169	287	54	133
ENSMUSG00000103914	63	1226	136	910	40	1246	54	2283	39	1650	54	1208	269	1562	405	1694	115	2329	79	2159	38	1020	3	853
ENSMUSG00000065340	0	0	0	0	0	0	0	0	0	1	0	0	0	0	0	0	0	0	0	1	0	0	0	0
ENSMUSG00000100851	80	2055	193	1892	72	2245	69	2670	65	2464	73	2237	405	2351	460	1914	212	2397	42	2325	37	990	6	1649
ENSMUSG00000101006	17	401	47	263	12	330	5	711	11	496	20	354	101	473	116	520	33	659	14	673	8	297	3	267
ENSMUSG00000102240	32	1024	126	739	42	964	32	2007	37	1316	24	1161	250	1360	335	1605	85	2026	40	2244	20	973	8	776
ENSMUSG00000026341	14945	14506	14409	13534	18262	19084	19445	12957	19837	14669	19528	18266	16117	16332	17277	14651	20099	11755	15491	14081	17296	17494	22922	19448
ENSMUSG00000026342	2323	2746	1122	2592	1670	3712	1668	2569	1584	2923	792	2413	1431	2237	1318	2026	879	1715	666	2051	2986	3021	2497	3044
ENSMUSG00000101015	0	0	0	0	0	0	0	0	0	0	0	0	0	0	0	0	0	0	0	0	0	0	0	0
ENSMUSG00000026343	56	30	51	23	72	80	52	68	51	75	26	17	39	17	18	15	23	10	18	12	33	86	81	46
ENSMUSG00000026344	12112	14044	9427	13034	15309	15981	12002	18237	13974	20622	7084	12536	15838	10911	5709	7750	6878	9324	6282	11637	7133	16935	37991	12008
ENSMUSG00000049690	2136	800	680	729	1442	881	1848	745	1202	820	508	608	772	577	497	707	383	557	372	651	910	2533	1586	1587
ENSMUSG00000104519	20	15	1	6	21	11	32	20	23	11	10	11	11	13	13	13	5	13	6	16	22	64	20	28
ENSMUSG00000102723	16	5	6	3	10	7	10	11	16	9	3	3	6	11	11	8	5	15	2	8	12	58	15	5
ENSMUSG00000103824	11	5	6	2	11	0	4	10	2	8	3	2	4	5	3	11	0	10	2	5	5	29	6	7
ENSMUSG00000101385	0	0	0	0	0	0	0	0	0	1	0	0	0	0	0	2	0	0	0	2	0	0	0	0
ENSMUSG00000036155	10847	11595	8017	11616	10841	14996	10510	13796	11414	10619	8677	14261	8705	12822	10710	14635	9671	10981	7071	12747	20628	11184	6818	6485
ENSMUSG00000104039	17	8	19	6	25	21	9	38	11	14	11	16	14	27	18	33	10	35	18	39	18	28	12	8
ENSMUSG00000104378	71	66	59	47	74	103	46	117	99	78	78	110	85	113	100	180	40	146	86	162	165	138	48	51
ENSMUSG00000099471	4	1	7	5	5	7	12	4	4	0	7	5	5	5	4	0	4	5	5	6	1	6	7	10
ENSMUSG00000106307	0	0	0	0	0	0	0	1	0	0	1	0	0	0	0	0	0	0	0	1	1	0	0	0
ENSMUSG00000106489	0	0	0	0	0	0	0	0	0	0	0	0	0	0	0	0	0	0	0	0	0	0	0	0
ENSMUSG00000065687	14	11	9	13	9	17	16	12	11	12	14	32	16	21	12	16	18	24	23	22	23	12	15	18
ENSMUSG00000103390	5	2	10	6	10	14	10	12	11	10	14	16	12	10	16	20	4	19	11	17	12	18	4	3
ENSMUSG00000026347	5115	2089	1687	2599	3826	2215	4427	2121	3155	3126	519	964	1238	1120	837	1447	526	593	404	783	7456	4766	419	1254
ENSMUSG00000026348	9	7	2	9	2	7	2	6	4	5	0	0	2	6	1	6	2	3	0	5	39	17	2	8
ENSMUSG00000026349	8913	7354	7016	7116	8951	9536	8234	6769	9341	7768	10773	10071	9303	9616	9598	9732	8653	8077	8503	8574	7894	8885	8390	6712
ENSMUSG00000051590	2100	574	632	463	1465	787	1311	455	1214	444	479	458	879	422	404	491	381	302	379	359	318	343	1318	352
ENSMUSG00000036104	12513	12722	9151	12416	11973	16041	12264	11559	11838	12881	12721	16395	12606	15382	11733	12841	13281	10957	10890	12166	8186	7881	7865	6836
ENSMUSG00000036086	1221	1229	802	1030	1151	1374	1139	1055	1101	1108	930	1319	1025	1155	1008	1084	1060	1003	868	979	1080	1167	1213	1402
ENSMUSG00000104164	66	27	46	34	65	42	60	71	61	56	69	31	54	31	99	85	34	55	76	83	54	100	53	43
ENSMUSG00000058603	11	1	8	6	8	6	10	2	5	2	12	2	4	3	6	2	8	3	5	1	12	7	14	9
ENSMUSG00000102782	6	5	4	10	13	6	9	7	6	4	11	8	9	5	5	12	5	16	8	16	8	12	8	13
ENSMUSG00000103999	9	4	8	4	17	9	8	5	10	11	12	9	7	11	13	14	9	11	9	3	12	16	9	7
ENSMUSG00000056211	9576	19923	12220	19386	12103	23376	11291	31373	14456	20588	23468	28228	16613	30284	28656	37837	21945	32835	17669	32829	6193	12100	9478	8238
ENSMUSG00000101535	0	0	0	0	0	0	0	0	0	1	0	0	0	0	0	0	0	0	0	0	0	0	0	0
ENSMUSG00000104239	91	104	94	64	73	99	76	152	119	89	124	93	111	138	146	141	66	139	142	155	63	98	85	65
ENSMUSG00000102179	58	128	60	108	69	141	65	252	82	81	170	225	176	313	192	344	136	338	289	391	36	91	64	50
ENSMUSG00000103497	254	438	251	424	270	483	298	785	371	483	522	671	398	613	787	916	543	872	447	873	173	346	226	211
ENSMUSG00000065520	38	55	22	48	36	46	35	80	37	53	78	80	47	96	66	104	62	108	50	118	5	10	21	16
ENSMUSG00000026353	10756	8391	6930	7853	9407	11046	10520	7241	8817	8573	7526	8789	8239	8538	6364	6698	7432	5908	6004	5754	11085	11470	10568	10235
ENSMUSG00000026354	48	371	268	394	25	342	85	131	215	96	3	280	24	216	103	164	34	169	9	134	21	432	10	200
ENSMUSG00000026355	1514	1062	1090	903	1454	1274	1659	691	1704	944	558	890	1166	719	502	823	373	518	342	651	2569	2906	2501	2082
ENSMUSG00000026356	12394	7978	6750	7175	9735	9235	12496	6317	9230	7073	6671	7914	6645	6800	6303	5465	7273	5094	6292	5702	10110	8717	11981	9977
ENSMUSG00000088196	0	0	0	0	0	0	0	0	0	0	0	0	0	0	0	0	0	0	0	0	0	0	0	0
ENSMUSG00000100152	0	0	0	0	0	0	0	0	0	0	0	0	0	0	0	0	0	0	0	0	0	0	0	0
ENSMUSG00000100941	0	0	0	0	0	0	0	0	0	0	0	0	0	0	0	0	0	0	0	0	0	0	0	0
ENSMUSG00000088432	0	0	0	0	0	0	0	0	0	0	0	0	0	0	0	0	0	0	0	0	0	0	0	0
ENSMUSG00000100078	34	17	26	18	26	38	42	23	20	16	28	23	26	26	15	13	21	14	16	12	43	40	56	60
ENSMUSG00000045382	859	262	399	233	774	261	651	155	672	228	128	103	465	152	41	162	43	102	62	84	377	921	1125	887
ENSMUSG00000099403	0	0	0	0	0	0	0	0	0	0	0	0	0	0	0	0	0	0	0	0	0	0	0	0
ENSMUSG00000064737	0	0	0	0	0	0	0	0	0	0	0	0	0	0	0	0	0	0	0	0	0	0	0	0
ENSMUSG00000042581	2751	2096	1328	1941	1422	2501	1489	1970	1076	2823	610	1945	1185	1850	792	1077	613	1220	435	1321	4051	7131	1724	2654
ENSMUSG00000103742	15	15	15	13	14	31	8	36	15	23	8	11	31	21	20	27	3	31	7	58	44	118	11	17
ENSMUSG00000103637	7	2	3	4	2	1	3	4	2	2	1	5	3	6	2	7	1	6	3	24	23	32	6	4
ENSMUSG00000104130	14	5	5	9	5	15	8	22	9	16	9	10	22	10	11	23	4	11	6	21	21	86	6	15
ENSMUSG00000089648	1	2	0	1	2	1	3	0	2	0	2	0	1	0	1	2	2	0	1	0	0	2	1	4
ENSMUSG00000094122	1	4	4	1	0	1	3	1	1	2	1	1	2	0	0	3	0	1	3	1	7	5	3	5
ENSMUSG00000102800	38	25	19	22	27	40	15	31	18	42	16	34	17	46	11	52	5	26	9	59	80	155	22	22
ENSMUSG00000103803	16	11	14	7	1	12	4	21	5	13	3	8	19	12	7	20	5	20	1	29	25	71	9	10
ENSMUSG00000103281	13	10	6	16	4	17	8	7	6	14	1	10	11	8	6	10	2	10	0	28	41	47	9	11
ENSMUSG00000100623	1	3	2	2	1	8	0	5	2	5	1	5	4	5	4	0	1	2	3	4	9	18	5	0
ENSMUSG00000026401	7	1	1	0	6	1	4	0	9	1	8	0	5	1	8	0	4	0	15	0	0	0	2	1
ENSMUSG00000026399	1477	730	214	680	617	933	899	705	624	852	436	771	478	713	605	547	516	555	312	557	3684	1528	545	1192
ENSMUSG00000102139	41	25	7	40	15	46	10	47	9	58	9	25	11	57	29	32	9	58	4	51	116	166	17	52
ENSMUSG00000103751	5	10	6	7	7	17	4	23	2	13	1	18	2	11	8	13	2	25	4	20	33	35	6	22
ENSMUSG00000042554	46	1	39	3	75	2	96	1	102	3	140	6	79	9	100	8	130	1	107	7	0	1	25	0
ENSMUSG00000064395	0	0	0	0	1	0	0	0	1	0	1	0	0	0	1	0	0	0	0	0	0	0	0	0
ENSMUSG00000026405	3	14	2	4	0	10	0	18	2	8	0	4	1	7	3	4	0	3	2	2	3	6	0	4
ENSMUSG00000101904	5	11	2	3	4	6	3	7	9	8	4	8	10	10	10	9	3	6	7	12	3	7	1	2
ENSMUSG00000100257	36	21	19	11	19	18	12	12	23	9	21	21	24	30	17	30	25	29	21	14	9	12	23	16
ENSMUSG00000026409	3329	2774	2911	2543	3847	3597	3350	2390	3725	2970	2896	3089	2623	3129	3007	3020	2454	2189	2619	2472	2385	3064	3198	2693
ENSMUSG00000046404	2252	2044	1685	1809	2314	2473	2729	1872	2575	1884	2714	2988	2303	2703	2578	2407	2858	2161	2251	2406	1493	1682	2160	1571
ENSMUSG00000104515	0	0	0	0	0	2	0	0	0	0	0	0	0	0	0	0	0	0	0	0	0	0	0	0
ENSMUSG00000042510	286	201	203	184	267	256	337	205	309	220	287	292	318	236	253	241	259	184	202	147	203	131	100	93
ENSMUSG00000026415	3	5	4	1	4	5	1	2	1	1	1	5	0	0	1	0	0	4	0	3	7	0	8	2
ENSMUSG00000026417	0	14	0	13	0	14	1	8	0	8	0	11	1	17	2	10	0	11	0	6	2	7	0	5
ENSMUSG00000042474	15	12	10	10	9	13	6	13	5	9	1	20	1	8	9	11	1	12	0	5	72	24	5	16
ENSMUSG00000026420	1	0	0	1	0	0	1	0	2	1	0	0	0	0	0	0	0	0	0	0	8	0	1	0
ENSMUSG00000026416	0	0	0	0	0	0	0	0	0	0	0	0	0	0	0	0	0	2	0	0	1	0	0	0
ENSMUSG00000016524	1	0	0	0	1	1	1	2	1	0	1	0	1	1	0	1	0	0	0	0	9	2	3	2
ENSMUSG00000016529	5	0	3	0	1	0	1	0	1	0	0	1	0	0	0	0	0	0	0	0	13	0	0	2
ENSMUSG00000016528	2478	2186	1362	2297	1955	3580	2310	1906	2097	2323	1270	3423	1727	3347	1710	2839	1236	2160	834	2187	1783	2392	1800	1804
ENSMUSG00000088705	1	3	1	2	4	3	0	8	3	7	3	4	2	5	4	11	2	16	4	9	6	4	0	2
ENSMUSG00000102856	119	116	89	96	106	171	75	166	85	173	94	195	134	244	149	274	59	316	43	328	102	177	72	88
ENSMUSG00000089256	0	0	0	0	0	0	0	0	0	0	0	0	0	0	0	0	0	0	0	0	0	0	0	0
ENSMUSG00000016526	539	905	441	880	610	1400	459	799	548	933	320	1286	615	1283	553	1109	437	837	200	1076	792	631	852	948
ENSMUSG00000026427	2718	2549	2159	2502	2634	3409	2793	2565	2545	2564	2053	3041	2007	2893	2170	2519	1921	2264	1832	2421	2948	2985	2978	2956
ENSMUSG00000026430	1748	2152	697	2212	1113	3065	962	2745	835	2871	473	3257	1144	3403	1042	2247	813	2372	434	2264	2276	3058	1287	1452
ENSMUSG00000101729	2	0	0	1	0	0	0	0	0	0	0	0	0	1	0	0	1	0	0	0	0	0	0	0
ENSMUSG00000042349	271	73	95	104	239	142	199	49	202	52	96	79	118	74	85	86	49	64	95	43	69	117	220	75
ENSMUSG00000026425	7148	8452	6580	7616	7727	11501	8277	11009	8783	9255	6243	7472	6143	7699	5789	6510	5525	6750	4941	6747	12707	16756	11635	12561
ENSMUSG00000102733	49	40	39	21	42	54	42	60	66	44	58	32	39	57	46	46	29	61	39	45	60	87	57	49
ENSMUSG00000104060	33	25	39	38	33	42	24	70	55	30	51	35	36	58	47	55	27	72	48	47	63	108	44	26
ENSMUSG00000099959	6	11	17	11	13	12	13	22	23	9	11	5	9	19	25	26	16	14	4	27	15	26	16	10
ENSMUSG00000076287	14	15	11	14	22	23	25	29	33	14	20	13	19	22	30	30	11	24	17	29	27	36	24	16
ENSMUSG00000055184	156	101	71	77	117	132	118	72	127	102	86	81	110	106	92	86	70	84	54	80	115	103	148	120
ENSMUSG00000026432	0	2	3	1	3	4	3	0	7	1	8	0	0	3	4	0	2	0	1	3	0	0	53	0
ENSMUSG00000095841	0	0	0	0	0	0	0	0	0	0	0	0	0	0	0	0	0	0	0	0	0	1	0	0
ENSMUSG00000004552	4	6	2	6	5	7	7	1	3	2	2	5	0	4	0	8	3	8	0	16	9	2	8	6
ENSMUSG00000052688	2153	433	617	574	1324	300	2373	313	1231	423	362	203	380	186	282	316	274	136	330	111	104	265	275	84
ENSMUSG00000042268	24	7	4	8	17	14	14	9	12	16	2	7	8	7	6	0	0	4	0	7	16	41	12	6
ENSMUSG00000042251	228	79	60	76	146	116	148	62	94	83	94	151	190	175	97	139	112	173	69	116	45	52	69	51
ENSMUSG00000013275	7721	4953	9143	5573	12265	7859	12491	4233	13882	4211	9646	5588	7327	5656	9120	4480	11715	4232	8338	3280	2895	4392	7033	3145
ENSMUSG00000026433	571	276	314	302	406	446	537	246	422	266	213	339	259	289	269	198	216	212	192	172	249	268	408	318
ENSMUSG00000100026	0	0	0	0	0	0	0	0	0	0	0	0	0	0	0	0	0	0	0	0	0	0	0	0
ENSMUSG00000026434	20537	21897	19367	20098	24211	28972	27263	20963	28946	22764	26628	26195	22714	22938	25296	23080	24814	16854	20711	21416	19230	28445	28416	29149
ENSMUSG00000103569	107	75	98	80	142	93	98	80	125	93	188	135	131	112	131	111	99	121	149	102	84	156	130	77
ENSMUSG00000103975	1	0	1	0	1	7	3	0	1	7	0	0	1	1	1	0	0	2	1	0	3	1	1	1
ENSMUSG00000026435	1612	282	446	394	1177	166	1892	158	961	280	205	82	215	100	214	229	138	64	185	69	18	222	89	20
ENSMUSG00000026436	2413	2003	1926	2176	2490	2909	3226	2447	3066	2207	2538	2299	2669	2335	2307	2571	2181	2139	1985	2328	1468	2371	2132	2144
ENSMUSG00000059149	700	3923	699	4219	616	4969	333	5264	462	4326	280	5157	1676	5080	2598	5524	1239	3858	262	4933	680	1528	82	1822
ENSMUSG00000097454	7	7	0	12	3	8	3	13	7	14	4	7	7	4	11	13	2	10	2	10	5	18	7	10
ENSMUSG00000088779	0	0	0	0	0	0	0	1	0	0	0	0	0	0	0	1	0	0	0	0	0	0	0	0
ENSMUSG00000103966	20	35	7	41	6	36	13	49	16	42	8	24	18	49	26	38	4	18	7	22	27	92	20	70
ENSMUSG00000026437	1764	1025	667	1091	1226	1512	1571	1247	1060	1512	638	2684	1369	2824	705	2108	488	2397	386	2517	261	808	144	273
ENSMUSG00000079330	537	966	335	962	342	1393	293	1100	274	1179	107	1274	327	1139	751	2062	254	959	114	1404	722	922	621	405
ENSMUSG00000065435	1	4	7	1	0	6	0	2	1	4	1	7	1	4	0	4	0	2	0	3	2	15	3	6
ENSMUSG00000097540	1	0	0	0	0	0	0	1	0	0	0	0	0	0	0	0	0	0	0	0	0	0	0	0
ENSMUSG00000066936	1	0	0	0	0	0	0	0	0	0	0	0	0	0	0	0	0	0	0	0	1	0	0	0
ENSMUSG00000089808	19	10	3	11	20	19	17	11	11	25	5	24	12	19	14	20	10	20	14	22	17	14	17	16
ENSMUSG00000042115	2382	1908	644	1884	1152	2824	1223	2248	808	2199	308	1390	904	1530	626	1369	443	1048	276	1244	1836	4980	1010	1498
ENSMUSG00000009772	234	59	54	58	164	86	158	63	101	95	59	60	83	58	62	79	47	69	55	54	237	504	130	131
ENSMUSG00000042066	8849	6270	10057	6491	10775	11564	10785	4529	12939	5954	13818	10144	11017	10062	12763	11458	9506	5124	8354	6752	9487	14941	6691	8021
ENSMUSG00000042046	9249	6024	8159	6172	9971	8501	11518	5812	10056	6111	12779	9758	10469	9154	8976	8610	10545	6626	9799	7289	8286	5954	7956	4853
ENSMUSG00000026439	4443	3812	3806	3852	4806	5117	5083	3478	4677	3819	5988	6562	5603	6271	5187	5190	5683	4568	5013	4573	3675	3793	4675	3604
ENSMUSG00000048174	374	180	213	202	329	263	339	151	328	169	384	383	411	341	391	447	326	252	398	271	118	209	207	137
ENSMUSG00000053024	3063	3999	3448	4743	4227	5479	3131	6073	4371	5041	10377	8779	11286	10953	10632	16645	6868	6035	6186	6720	4161	12094	1902	3264
ENSMUSG00000026442	46394	17346	24459	22321	44658	20238	60050	23583	47426	24867	17061	17907	17145	20394	16892	27204	13383	16889	11815	18266	10971	27288	6966	6239
ENSMUSG00000088911	0	0	0	0	0	0	0	0	1	0	0	0	0	0	0	0	0	0	1	0	0	0	0	0
ENSMUSG00000026443	2565	3037	2916	3197	3363	4886	3055	5035	3457	3516	4135	4250	3239	4693	3993	4455	3367	3984	3320	3727	4425	6051	2759	2962
ENSMUSG00000106377	0	0	0	0	0	0	0	0	0	0	0	0	0	0	0	0	0	0	2	0	0	0	0	0
ENSMUSG00000102709	4	0	4	1	0	1	5	3	6	0	13	3	4	7	4	3	3	3	3	2	0	2	0	3
ENSMUSG00000054387	10150	8176	7404	7515	10252	9964	10303	8300	10544	8350	10485	10003	9734	9557	9190	9571	8796	7967	8327	8565	9784	11709	11186	9267
ENSMUSG00000100228	5	5	12	6	9	9	9	6	5	5	13	5	4	6	5	9	3	4	2	1	8	14	12	7
ENSMUSG00000026447	1252	954	2033	957	2169	1197	2109	1822	2656	1063	4235	1066	2591	1185	2655	1874	2579	1117	3228	1027	1250	3779	1902	1505
ENSMUSG00000102425	59	38	22	37	56	43	53	25	54	27	35	40	37	29	31	34	22	23	19	30	37	46	44	33
ENSMUSG00000046062	6804	5102	5624	5309	7181	7135	8109	5907	8248	5684	6799	6558	6673	6492	5817	6331	5967	4905	4361	4704	4848	7170	6007	4635
ENSMUSG00000041757	2610	1972	2499	2115	2948	3294	2353	4997	3129	2812	4911	4886	3777	5735	5112	6578	3881	6997	4664	5916	2507	5559	2181	1360
ENSMUSG00000103421	0	10	1	14	0	21	2	12	3	9	0	31	1	17	13	32	4	27	1	27	0	1	0	0
ENSMUSG00000098306	0	0	0	0	0	0	0	0	0	0	0	0	0	0	0	0	0	0	0	0	0	0	0	0
ENSMUSG00000102367	0	2	0	0	0	1	0	1	1	1	0	24	0	2	0	8	3	3	0	9	0	1	0	0
ENSMUSG00000070645	30	6	1	9	1	3	36	1	6	5	0	5	2	1	2	1	2	1	1	2	2	11	2	15
ENSMUSG00000070644	813	539	216	517	408	826	559	577	334	513	64	796	170	816	434	868	259	738	61	695	2748	1767	299	928
ENSMUSG00000070643	481	191	348	251	543	302	418	141	589	215	324	250	472	271	344	340	211	177	134	141	681	406	242	114
ENSMUSG00000101004	0	0	0	0	0	1	0	0	2	0	0	0	0	0	0	1	0	0	0	0	0	0	0	0
ENSMUSG00000064814	0	0	0	0	0	0	0	0	0	0	0	0	0	0	0	0	0	0	0	0	0	0	0	0
ENSMUSG00000090553	3127	2032	1902	1880	2500	2304	3146	1561	2506	1863	1801	2086	1879	1815	1578	1529	1676	1307	1495	1461	4134	2719	4315	3604
ENSMUSG00000097014	11	6	1	10	2	5	3	4	3	10	0	5	2	5	3	3	1	12	2	0	11	11	7	2
ENSMUSG00000102976	664	359	494	451	675	567	733	457	889	441	923	597	699	605	700	615	631	615	646	615	635	659	746	494
ENSMUSG00000094410	205	137	184	124	267	180	274	179	325	146	353	208	293	233	241	237	223	209	223	192	154	243	228	128
ENSMUSG00000102049	0	0	0	0	0	0	0	0	0	0	0	0	0	0	0	0	0	0	0	0	0	0	0	0
ENSMUSG00000051998	15	29	11	22	24	37	2	27	11	30	5	27	21	43	8	15	7	21	3	22	11	51	8	23
ENSMUSG00000026463	8358	17825	8586	15411	13332	26168	5853	23262	9972	22340	4866	29178	17928	24079	9478	21779	6997	23652	3593	30571	5836	22116	7641	14807
ENSMUSG00000098606	0	0	0	0	0	0	1	0	0	0	1	1	0	0	0	0	0	0	0	0	0	1	0	0
ENSMUSG00000102509	12	19	8	5	12	31	7	40	3	24	5	15	33	20	15	46	12	48	12	48	8	31	7	4
ENSMUSG00000103166	0	2	0	0	2	0	0	0	0	0	0	1	1	0	0	0	0	0	1	0	0	0	0	0
ENSMUSG00000010311	49	36	37	27	50	36	36	22	30	36	22	44	36	34	21	15	16	29	15	37	132	149	62	66
ENSMUSG00000041577	1438	90	275	223	843	304	854	34	662	37	386	408	806	323	593	461	329	408	207	237	83	43	414	37
ENSMUSG00000099507	0	3	0	0	2	0	1	2	1	1	3	1	3	0	6	2	2	2	5	2	0	0	3	0
ENSMUSG00000041559	429	319	519	1016	140	1555	308	55	689	36	67	887	158	467	1079	314	418	896	70	76	180	50	1667	105
ENSMUSG00000020423	1451	1781	986	1500	1275	1868	1259	1884	1344	1656	848	1492	3456	3093	1555	2650	896	2482	1200	3217	877	994	1578	711
ENSMUSG00000102380	21	8	8	10	14	10	11	8	10	3	5	6	14	8	8	7	8	16	2	9	7	3	13	6
ENSMUSG00000073559	0	0	0	0	1	1	1	0	1	0	0	1	2	2	1	0	0	2	0	0	1	1	0	1
ENSMUSG00000026450	23	24	38	19	35	33	27	16	14	41	16	10	13	6	9	1	11	13	12	9	14	33	48	37
ENSMUSG00000064246	897	587	495	513	717	630	724	458	635	482	809	959	1074	967	707	803	901	750	764	723	209	354	374	353
ENSMUSG00000042451	33	7	33	11	44	15	73	13	33	32	62	19	25	10	26	7	49	9	53	3	4	34	41	15
ENSMUSG00000042429	10499	15640	10541	16892	11064	22340	12158	18559	11457	21225	12744	19089	11446	20436	15234	18448	14238	12718	9334	13754	15959	14124	9432	12006
ENSMUSG00000096676	0	0	0	0	0	0	0	0	0	0	0	0	0	0	0	0	0	0	0	0	0	0	0	0
ENSMUSG00000026459	5	0	0	0	6	0	0	0	2	1	2	0	0	2	0	1	1	2	0	1	3	1	2	0
ENSMUSG00000026458	5237	3536	5482	3620	7062	5610	5229	4794	6780	4800	6152	2758	4331	3122	5395	4049	4238	2522	4827	2551	5083	12939	4245	4462
ENSMUSG00000042305	9108	10102	7200	9291	8447	13477	9586	9552	8358	10746	6849	10158	6972	9024	6492	6922	7220	6792	5878	7361	18143	14772	13335	20644
ENSMUSG00000050526	1	0	0	0	0	1	0	1	0	1	1	0	0	0	1	0	0	0	0	0	0	3	1	1
ENSMUSG00000026456	1006	1331	707	1282	815	1698	933	1196	773	1637	1021	1943	1113	1820	1130	1332	1197	1203	905	1400	908	1045	667	1475
ENSMUSG00000026457	11109	8421	8594	8501	10916	11648	12723	7617	10911	8525	8943	8415	7870	8425	7347	7309	8625	5522	6747	5491	9170	10493	9624	8784
ENSMUSG00000102722	36	23	20	22	23	36	18	26	20	32	25	52	16	47	28	25	22	22	19	50	37	40	21	43
ENSMUSG00000026455	5164	5910	3849	5626	5007	7537	5233	5380	4859	6286	4672	7403	4693	6927	4573	5379	4959	4804	3742	5171	5741	6014	4843	5184
ENSMUSG00000042229	4578	4531	3120	4254	3988	5962	4559	4306	3805	4584	2860	4418	3010	3992	2825	2991	3207	2945	2448	2975	7101	5679	5226	6905
ENSMUSG00000077202	6	4	8	4	5	5	5	6	9	5	9	5	3	9	5	8	2	5	4	7	5	4	3	7
ENSMUSG00000096712	6	1	1	2	3	3	2	1	0	0	1	1	1	2	1	1	2	1	2	3	5	5	0	4
ENSMUSG00000101955	2	5	0	2	0	1	1	1	2	2	2	1	1	1	0	1	1	0	0	0	5	2	0	0
ENSMUSG00000046367	1	1	2	2	0	2	1	2	0	2	0	2	0	0	0	1	1	0	0	2	6	1	2	5
ENSMUSG00000042207	7190	5646	8051	5866	9946	8146	10050	7456	10841	6679	11056	8607	9136	9138	9649	9241	8913	7237	7513	7831	6119	10169	10104	6367
ENSMUSG00000026452	3590	1754	2708	2212	4510	1575	5221	2665	4512	1371	6878	2897	3760	3864	8058	6065	7240	1660	5601	1837	965	7375	1708	268
ENSMUSG00000073557	6822	9500	10195	9618	9357	15491	9572	11994	11445	11018	9960	12522	9008	12554	9224	11544	8740	10522	6634	10699	5598	10781	8850	6924
ENSMUSG00000103614	30	27	65	36	38	49	37	102	49	58	53	58	50	58	53	101	32	101	47	93	33	123	59	30
ENSMUSG00000077846	1	0	0	0	0	0	0	0	0	0	0	0	0	0	0	0	0	0	0	0	0	0	0	0
ENSMUSG00000103976	317	315	433	268	377	423	279	529	432	369	418	371	371	455	456	655	213	580	450	582	376	799	543	257
ENSMUSG00000026429	149	171	130	130	149	171	150	107	157	129	90	131	140	136	94	122	52	83	59	107	154	179	220	183
ENSMUSG00000042793	780	526	274	550	457	737	464	541	433	388	91	310	186	278	274	375	137	217	90	248	1262	495	324	725
ENSMUSG00000097993	241	28	736	45	795	46	445	36	817	62	2934	34	1032	56	2263	241	1836	20	3060	32	39	18	46	18
ENSMUSG00000031506	94	7	366	5	336	10	389	3	429	4	1485	10	566	14	1150	43	1669	5	1421	12	19	16	49	19
ENSMUSG00000026426	4440	6080	3790	6270	4795	9418	4357	7556	4889	7520	4092	6030	4026	6361	4816	6527	3704	4494	2905	4989	5941	11618	4367	6945
ENSMUSG00000087721	1	0	0	0	0	0	0	0	0	0	0	0	0	0	0	0	0	0	0	0	0	0	0	3
ENSMUSG00000026424	33786	15970	17336	16810	26464	18795	31957	14002	23796	13596	16421	16989	17485	17625	16815	16801	19697	13536	15544	11717	12992	14568	13119	11094
ENSMUSG00000079139	176	216	154	153	204	244	234	180	172	195	195	268	182	189	176	172	217	129	154	159	164	181	200	171
ENSMUSG00000003051	13	3	5	1	5	2	5	1	3	0	1	7	0	3	2	3	6	4	2	0	5	8	9	1
ENSMUSG00000041926	4413	3616	4599	3781	5760	5000	5705	3443	5562	4109	4747	3950	4013	3850	3672	3402	4303	2615	3474	2650	3254	4431	5286	3638
ENSMUSG00000062580	10801	8844	6687	8588	9877	10966	11403	8010	9770	9170	9168	10680	8773	10370	8320	8320	10289	6952	7678	7451	7855	8374	7894	7293
ENSMUSG00000048096	42	26	47	42	41	71	32	4	76	22	45	58	63	39	74	43	78	80	17	14	10	22	23	18
ENSMUSG00000087859	0	0	0	0	0	0	0	0	0	0	0	0	0	0	3	0	0	2	1	0	0	0	0	0
ENSMUSG00000041889	8696	8089	3853	9048	6643	11922	8766	8165	6400	10257	3105	11224	4583	10929	5832	11725	3732	7351	2330	8200	3574	7146	2226	3707
ENSMUSG00000041879	16487	17972	11664	17917	16321	25627	16622	18018	16009	17594	14228	22800	15201	23083	16895	20417	16360	16172	11281	16367	18755	20508	16040	16826
ENSMUSG00000009418	5443	6555	7095	7014	6879	10741	7483	27501	8951	10386	3384	4867	3498	5620	3984	5927	3210	7968	2955	6294	11035	30440	8388	10786
ENSMUSG00000093515	0	0	0	0	0	0	0	0	0	0	0	0	0	0	0	0	0	0	0	0	0	0	0	0
ENSMUSG00000102474	22	14	22	7	7	15	17	33	18	19	15	16	27	21	24	27	13	28	19	23	23	68	25	23
ENSMUSG00000104524	41	25	58	33	42	67	63	118	95	72	62	37	39	88	55	98	37	153	69	100	66	229	92	55
ENSMUSG00000090399	74	24	46	37	71	43	98	27	80	30	25	32	19	28	27	40	18	22	19	28	33	51	34	34
ENSMUSG00000026421	20555	9532	11412	11027	18056	11619	23138	7944	17092	8958	20171	16829	24908	17517	18377	22884	18957	11983	18926	11288	3230	6073	6057	3951
ENSMUSG00000041801	2798	1270	932	1466	1865	1730	2727	1295	1722	1989	937	1991	1401	1985	1115	2116	794	1114	659	1346	746	1905	491	1054
ENSMUSG00000026418	2383	284	742	369	1257	148	2198	212	1262	301	605	312	607	304	493	661	618	172	655	212	220	185	463	5
ENSMUSG00000041782	79	95	97	100	106	116	98	82	123	78	91	99	76	82	103	112	63	47	56	60	74	38	16	31
ENSMUSG00000026414	133	101	161	111	186	142	197	107	139	169	136	535	173	491	145	446	132	431	98	437	91	73	316	40
ENSMUSG00000101482	0	0	0	0	0	0	0	0	1	1	0	1	0	1	0	1	0	0	0	1	1	0	0	1
ENSMUSG00000026413	3	11	16	9	2	12	1	2	4	13	7	22	18	16	56	23	24	17	11	12	9	9	1	12
ENSMUSG00000102414	0	0	0	0	0	0	0	0	0	0	0	0	0	1	0	0	0	0	0	1	0	0	0	0
ENSMUSG00000051985	101	92	109	157	13	78	110	105	41	71	20	1475	200	1364	1128	2137	677	1220	29	1055	2	8	0	0
ENSMUSG00000026411	4635	3805	2752	3778	3807	5396	3897	3806	3320	4053	2248	4061	2688	3869	2185	2673	2180	2579	1989	2837	5256	5449	3808	4721
ENSMUSG00000097918	3	11	5	10	1	7	3	8	3	11	2	17	8	23	9	32	4	17	3	11	0	4	2	14
ENSMUSG00000026407	454	116	68	98	229	125	155	113	150	71	64	55	101	47	63	79	46	39	40	32	426	67	105	49
ENSMUSG00000102838	0	0	0	0	0	1	0	0	0	1	0	0	0	0	0	0	0	0	0	0	2	0	0	0
ENSMUSG00000041642	4485	12335	5450	12325	4863	21723	4769	26759	5526	16438	2569	5798	3459	7049	4163	7569	2365	6575	1667	5891	12229	31129	5848	18772
ENSMUSG00000087230	260	56	90	68	175	45	219	48	176	74	22	17	20	12	28	16	12	8	15	10	44	91	21	8
ENSMUSG00000041605	532	122	193	143	331	182	475	90	369	164	67	73	95	79	73	108	55	53	44	51	221	455	148	112
ENSMUSG00000052759	14	19	40	24	22	37	22	110	28	37	30	40	34	54	32	88	26	72	49	78	43	112	22	35
ENSMUSG00000041570	35226	34434	24906	32479	33434	43045	37145	33831	33451	34086	31798	41333	31633	38454	29988	32205	33336	28362	25891	30431	43094	42140	35224	46294
ENSMUSG00000026404	1320	757	844	738	1161	897	1443	662	1149	695	1111	1016	877	860	1010	870	996	650	1148	781	1214	1194	1483	1178
ENSMUSG00000041498	256	118	147	92	197	83	224	70	249	115	49	40	179	55	34	81	27	33	28	40	321	319	371	180
ENSMUSG00000099337	0	0	0	0	3	0	3	0	1	0	0	0	0	0	1	0	0	0	0	0	0	1	1	0
ENSMUSG00000101413	0	0	0	0	2	0	2	1	0	0	0	0	3	1	1	0	0	0	0	0	1	0	1	0
ENSMUSG00000041483	6229	7840	4436	7162	6047	9282	6832	7475	6247	6948	6021	7745	6032	7080	6573	7584	6164	5132	5179	6395	4056	6015	5375	6825
ENSMUSG00000092912	0	0	0	0	0	0	0	0	0	0	0	0	0	0	0	0	0	0	0	0	0	0	0	0
ENSMUSG00000096432	0	0	0	0	0	0	0	0	0	0	0	0	0	0	0	0	0	0	0	0	0	0	0	0
ENSMUSG00000104360	1	0	0	3	0	0	1	1	7	1	1	3	1	2	1	3	2	0	1	4	6	3	1	2
ENSMUSG00000103953	0	1	0	0	2	0	2	0	0	0	0	0	1	0	2	0	0	0	0	1	0	0	1	1
ENSMUSG00000104261	0	0	0	0	0	0	0	0	0	0	0	0	0	0	0	0	0	0	0	0	0	0	0	0
ENSMUSG00000026398	16	2	9	10	8	2	14	3	19	2	5	1	6	1	9	4	3	0	6	0	24	20	27	24
ENSMUSG00000088970	0	0	0	0	0	0	0	0	0	0	0	0	0	0	0	0	0	0	0	0	0	0	0	0
ENSMUSG00000077207	0	0	0	0	0	0	0	0	0	0	0	0	0	0	1	0	0	0	0	0	0	0	0	0
ENSMUSG00000102751	0	0	0	0	0	0	0	1	1	1	0	0	1	0	0	0	0	0	0	0	0	1	1	7
ENSMUSG00000102738	0	0	0	0	0	0	0	0	0	2	0	0	0	0	0	0	2	0	0	0	0	1	0	2
ENSMUSG00000088164	0	0	0	0	0	0	0	0	0	0	0	0	0	0	0	0	0	0	0	0	0	0	0	0
ENSMUSG00000103070	0	0	0	0	1	0	0	0	0	0	2	0	1	0	0	0	0	0	1	0	0	1	0	0
ENSMUSG00000088715	0	0	0	0	0	0	0	0	0	0	0	0	0	0	0	0	0	0	0	0	0	0	0	0
ENSMUSG00000103728	3	0	0	0	3	0	0	0	1	1	0	0	4	0	0	3	0	1	0	0	0	0	2	0
ENSMUSG00000104112	0	0	0	0	0	0	0	0	0	0	0	0	0	0	0	0	0	0	0	0	0	0	0	3
ENSMUSG00000104118	616	640	449	598	564	608	648	904	765	619	521	535	660	672	598	871	316	747	409	816	678	1276	652	878
ENSMUSG00000103038	77	113	85	91	102	106	107	191	84	123	93	88	105	127	115	167	38	163	72	163	118	240	80	118
ENSMUSG00000102277	93	159	102	150	111	150	127	330	193	152	115	148	131	175	147	231	59	291	111	290	114	356	129	165
ENSMUSG00000104145	315	391	249	322	290	313	378	488	421	381	262	258	282	332	296	440	122	393	172	383	355	692	356	474
ENSMUSG00000103427	856	805	650	761	722	852	912	1232	1018	986	689	668	707	811	763	1036	399	907	452	907	873	1659	794	1184
ENSMUSG00000065565	4	4	4	5	5	10	5	12	6	4	3	4	7	15	1	3	3	6	3	8	8	10	3	9
ENSMUSG00000065458	18	22	17	17	24	21	20	29	25	28	3	13	23	21	9	26	12	14	9	22	15	29	23	35
ENSMUSG00000104197	80	96	85	84	74	100	60	82	87	89	50	51	74	96	71	102	28	67	41	65	76	169	79	107
ENSMUSG00000088564	0	0	0	0	0	0	0	0	0	0	0	0	0	0	0	0	0	0	0	0	0	0	0	0
ENSMUSG00000026395	712	440	552	397	525	551	718	313	619	322	658	636	462	440	532	483	578	576	514	505	403	391	462	424
ENSMUSG00000104291	24	13	25	13	17	11	23	8	17	5	19	15	9	5	15	10	11	15	8	13	10	14	9	2
ENSMUSG00000099656	0	0	0	2	0	1	0	1	0	1	0	0	0	0	0	0	0	0	0	1	0	0	0	1
ENSMUSG00000102822	0	0	0	0	0	0	0	0	0	0	0	0	0	0	0	0	0	1	0	0	0	0	0	0
ENSMUSG00000026394	5	0	0	0	0	1	0	0	0	0	0	0	0	1	1	0	0	0	0	0	21	0	0	0
ENSMUSG00000101793	26	0	3	0	20	0	10	0	19	0	1	0	6	0	0	4	0	0	3	0	0	0	8	0
ENSMUSG00000026393	6166	4225	2868	4069	3544	5178	4603	3642	3804	3902	4497	6421	5180	6261	4992	6307	4265	4072	3570	4691	5103	2744	1966	2305
ENSMUSG00000102651	7	10	4	9	5	3	7	2	15	5	15	3	11	13	4	8	11	21	7	8	3	14	1	3
ENSMUSG00000102448	29	7	18	10	21	21	25	23	38	18	32	32	16	22	31	37	22	26	10	24	34	16	6	4
ENSMUSG00000103152	0	0	0	0	0	0	0	0	0	0	0	0	0	0	0	0	0	0	0	0	0	0	0	0
ENSMUSG00000019230	2758	13	0	12	259	52	234	20	10	10	6	19	11	14	7	6	10	36	2	13	14526	273	39	21
ENSMUSG00000079283	703	515	490	478	643	562	695	401	620	488	591	466	467	484	408	403	516	375	475	313	910	723	756	623
ENSMUSG00000065275	0	0	0	0	0	0	0	0	0	0	0	0	0	0	0	0	0	0	0	0	0	0	0	0
ENSMUSG00000103850	0	0	0	0	0	0	0	0	0	0	0	0	0	1	0	0	0	0	0	0	0	0	0	0
ENSMUSG00000102365	14	11	8	7	10	10	12	13	17	18	21	23	11	18	22	23	9	13	10	21	10	15	8	6
ENSMUSG00000056268	6569	3095	4197	3089	5466	3940	6133	3271	5153	3203	9943	6480	8304	6725	6907	5745	8967	5688	8333	5534	6731	4896	5655	3781
ENSMUSG00000102626	1	0	0	0	0	0	0	0	0	0	0	0	0	0	0	0	0	0	2	0	0	0	0	0
ENSMUSG00000085361	0	0	0	0	0	0	1	0	0	0	0	0	0	0	0	0	0	0	0	0	0	0	0	0
ENSMUSG00000102157	128	75	93	51	109	77	95	124	122	87	167	78	124	114	154	132	93	138	143	108	140	131	129	57
ENSMUSG00000105936	61	35	62	35	95	56	65	73	83	68	126	66	61	82	115	95	62	71	82	80	85	91	54	33
ENSMUSG00000102451	0	0	0	0	1	3	0	0	0	0	0	0	0	0	0	0	1	1	0	0	3	1	0	0
ENSMUSG00000085481	0	0	0	0	0	0	0	0	0	0	0	0	0	0	0	0	0	0	0	0	0	0	0	0
ENSMUSG00000102243	51	35	47	25	41	46	29	53	61	30	67	43	55	58	74	83	31	58	62	64	69	79	52	17
ENSMUSG00000063681	1007	130	178	106	406	283	281	135	285	128	142	155	245	128	140	124	136	145	150	182	1433	650	323	98
ENSMUSG00000033964	9236	6217	5055	5756	7115	7645	8530	5471	7304	6063	5919	7088	6917	6538	5378	5620	5919	5019	4792	5392	19205	11356	12340	11646
ENSMUSG00000033952	1289	534	877	421	1238	368	1454	240	1525	377	348	115	1033	93	95	346	60	87	127	91	1483	1265	2570	1032
ENSMUSG00000026368	0	2	0	0	0	2	1	0	1	1	1	0	0	1	1	0	0	0	0	1	5	3	1	1
ENSMUSG00000057037	0	1	0	0	0	0	0	1	0	0	0	0	0	1	0	0	0	0	0	0	0	0	0	0
ENSMUSG00000090623	0	0	0	0	0	0	2	1	0	0	0	0	0	0	0	0	0	0	0	0	1	0	1	0
ENSMUSG00000096117	0	0	0	0	0	0	0	0	0	0	0	0	0	0	0	0	0	0	0	0	0	0	0	0
ENSMUSG00000070594	0	0	1	0	1	1	0	2	0	0	3	0	0	0	1	0	2	4	3	1	0	0	0	0
ENSMUSG00000095393	0	0	0	0	0	0	0	0	0	0	0	0	0	0	0	0	0	0	0	0	0	0	0	0
ENSMUSG00000033898	1	1	0	6	0	4	0	0	1	0	2	1	1	1	4	2	0	0	3	1	1	1	0	0
ENSMUSG00000089991	6	3	5	2	5	4	4	1	5	1	5	9	8	5	12	6	7	9	2	0	4	3	7	1
ENSMUSG00000104496	17	11	8	13	9	23	29	15	14	16	17	28	16	15	16	12	20	15	15	19	20	24	21	23
ENSMUSG00000085867	12	1	1	0	1	5	4	3	7	1	8	3	2	3	5	0	2	5	1	2	1	0	3	3
ENSMUSG00000102905	0	0	0	0	0	0	0	0	0	0	0	0	0	0	0	0	0	0	0	0	0	0	0	0
ENSMUSG00000087930	0	0	0	0	0	0	0	0	0	0	0	0	0	0	0	1	0	0	0	0	0	0	0	0
ENSMUSG00000103691	0	0	0	1	1	4	0	0	3	0	2	1	4	2	2	0	0	3	0	0	0	0	0	1
ENSMUSG00000026365	4633	1688	2810	2478	2279	4025	4068	959	3441	1048	3158	3904	3045	2856	3888	2213	3668	3786	2712	1681	1797	766	3187	1427
ENSMUSG00000052726	3244	11186	2355	10262	4041	11737	2909	10661	3520	8848	3769	15544	6087	14927	7914	12797	5897	12661	3598	12578	3423	5541	2814	9812
ENSMUSG00000102698	53	131	44	126	40	127	31	315	33	193	32	161	71	216	99	234	33	358	56	276	74	203	41	172
ENSMUSG00000102500	0	0	0	0	0	0	1	0	0	0	0	0	0	0	0	2	0	0	0	0	0	1	0	0
ENSMUSG00000095238	0	0	0	0	0	0	0	0	0	0	0	0	0	0	0	0	0	0	0	0	0	0	0	0
ENSMUSG00000093879	0	0	0	0	0	0	0	0	0	0	0	0	0	0	0	0	0	0	0	0	0	0	0	0
ENSMUSG00000089418	0	0	0	0	0	0	0	0	0	0	0	0	0	0	0	0	0	0	0	0	0	0	0	0
ENSMUSG00000102740	1	0	0	1	0	0	0	0	0	0	0	0	0	0	0	1	0	1	0	0	1	1	0	0
ENSMUSG00000104147	0	0	0	0	0	0	0	1	0	0	0	0	0	0	0	0	0	0	0	2	0	0	0	1
ENSMUSG00000103858	0	0	0	0	0	0	0	0	0	0	0	0	0	0	0	0	0	0	1	0	0	0	0	0
ENSMUSG00000099671	0	0	0	0	0	0	1	1	0	0	0	0	0	0	0	0	0	0	0	0	0	0	0	0
ENSMUSG00000103890	0	0	0	0	0	0	0	0	0	0	0	0	0	0	0	0	0	0	0	0	0	0	0	0
ENSMUSG00000101909	0	0	0	0	0	0	0	0	0	0	0	0	0	0	0	0	0	0	0	0	0	0	0	0
ENSMUSG00000102818	0	0	0	0	0	0	0	0	0	0	1	0	0	0	1	0	0	0	0	0	0	0	0	0
ENSMUSG00000101795	39	17	33	21	35	47	33	14	19	20	27	33	18	50	21	34	28	37	33	32	47	50	50	58
ENSMUSG00000026361	3365	2908	2414	2780	3406	3711	4344	4021	4365	3273	5004	5616	4286	4858	4576	5577	4620	5127	3437	6311	2717	3373	3209	2738
ENSMUSG00000033849	4602	21650	4167	20065	4323	23783	4195	20551	3606	26888	2708	20387	5693	15821	4928	11144	4346	11661	2102	14787	6902	17726	5004	23033
ENSMUSG00000089640	0	0	1	0	0	0	0	0	0	2	0	6	0	0	0	0	0	2	0	0	1	1	0	1
ENSMUSG00000018196	3608	4246	3184	4136	3884	5461	3909	3983	3905	4832	3677	5356	3824	5017	3984	4667	3516	3569	3054	4384	3737	5678	4029	4517
ENSMUSG00000018199	17122	12697	9172	11391	14099	14623	16550	11022	13949	11390	11976	14586	12889	13549	10778	11104	12494	10038	9149	10441	15416	14923	21272	18276
ENSMUSG00000018189	2389	3049	1444	2657	1839	3468	2264	2632	1860	2996	1986	4466	2301	4044	2508	3068	2516	2815	1699	2943	2737	2451	2166	2899
ENSMUSG00000088323	75	35	49	33	52	49	57	33	59	39	67	77	56	60	46	63	41	35	44	58	41	53	73	56
ENSMUSG00000026360	12806	5887	18780	5048	16540	7811	23398	4789	18986	5384	20948	7645	20269	6774	13739	5116	26463	5393	19895	5770	5476	4081	38340	5566
ENSMUSG00000051079	12	144	35	89	26	341	36	79	38	74	24	102	23	69	23	19	28	63	14	94	16	23	87	136
ENSMUSG00000100389	0	0	0	0	0	0	0	1	0	0	0	1	0	2	0	1	0	0	0	1	2	1	0	0
ENSMUSG00000026358	23	16	14	11	10	17	9	12	13	13	29	34	17	20	25	21	28	25	19	22	1	5	5	2
ENSMUSG00000100441	1	2	0	1	0	0	3	0	1	0	0	1	0	0	0	1	0	1	0	0	4	2	0	2
ENSMUSG00000098509	2	0	0	0	1	1	0	1	0	0	0	0	0	0	1	0	0	0	1	0	1	0	0	0
ENSMUSG00000088096	0	0	0	0	0	0	0	0	0	0	0	0	0	0	0	0	0	0	0	0	0	0	0	0
ENSMUSG00000026357	16	2	6	20	2	26	8	4	9	6	3	17	7	13	12	7	6	10	7	20	14	0	6	5
ENSMUSG00000101049	0	0	0	0	0	0	0	0	0	0	0	1	0	0	0	0	0	0	0	0	0	0	0	0
ENSMUSG00000065787	0	0	0	0	0	0	0	0	0	0	0	0	0	0	0	0	0	0	0	0	0	0	0	0
ENSMUSG00000096352	0	0	0	0	0	0	0	0	0	0	0	0	0	0	0	0	0	1	0	0	0	1	0	0
ENSMUSG00000099617	1	0	0	0	0	0	0	0	0	0	0	0	0	0	0	1	0	0	0	0	0	1	0	0
ENSMUSG00000097130	2	1	2	1	1	2	2	3	1	1	1	2	0	0	0	0	6	0	0	3	1	1	1	1
ENSMUSG00000088579	0	0	0	0	0	0	0	0	0	0	0	0	0	0	0	0	0	0	0	0	0	0	0	0
ENSMUSG00000101661	0	1	0	0	0	0	0	0	0	0	0	0	0	0	0	0	0	0	0	0	0	0	0	0
ENSMUSG00000103055	1	1	0	0	0	0	0	0	0	0	0	0	0	0	0	0	0	0	0	0	0	0	0	0
ENSMUSG00000090323	0	0	0	0	0	0	0	0	1	0	0	0	0	0	0	1	0	0	0	0	0	0	0	0
ENSMUSG00000102403	77	66	52	51	60	58	56	110	70	49	46	53	59	83	68	136	40	123	34	99	152	175	110	44
ENSMUSG00000035131	7986	3275	3528	3336	4829	4147	5765	3096	4338	2641	2579	2654	2617	2700	4524	3176	3218	1757	2248	2270	12842	4989	6849	3052
ENSMUSG00000080078	25	6	20	8	16	14	12	5	15	2	4	8	6	8	26	22	6	1	6	7	36	18	16	7
ENSMUSG00000104269	0	0	0	2	2	1	3	0	2	0	1	0	1	0	0	0	0	2	0	1	6	0	1	0
ENSMUSG00000102134	0	0	0	0	0	0	0	0	0	0	0	0	0	0	0	0	0	0	0	0	0	0	0	0
ENSMUSG00000100380	0	0	0	0	0	0	0	0	0	0	1	0	0	0	1	0	0	0	0	0	0	0	0	0
ENSMUSG00000104331	0	0	0	0	0	0	0	0	0	0	0	0	0	0	0	0	0	0	0	0	2	0	0	0
ENSMUSG00000101973	0	0	0	0	0	0	0	0	0	0	0	0	0	0	0	0	0	0	0	0	0	0	0	0
[truncated: 37,470 more rows]

## Sheet: Antisense Contigs Raw Counts
	P14_1_Striatum	P14_1_mPFC	P14_2_Striatum	P14_2_mPFC	P14_3_Striatum	P14_3_mPFC	P14_4_Striatum	P14_4_mPFC	P14_5_Striatum	P14_5_mPFC	P56_1_Striatum	P56_1_mPFC	P56_2_Striatum	P56_2_mPFC	P56_3_Striatum	P56_3_mPFC	P56_4_Striatum	P56_4_mPFC	P56_5_Striatum	P56_5_mPFC	P7_1_Striatum	P7_1_mPFC	P7_2_Striatum	P7_2_mPFC
ENSMUSG00000052516__TRINITY_DN88461_c0_g1_i1	873	1495	1223	1330	1228	1662	1912	1279	1666	1162	1406	1150	807	955	1195	737	1504	751	1227	796	1388	1205	2630	1930
ENSMUSG00000069814__TRINITY_DN88451_c0_g1_i1	32	49	66	58	72	53	70	53	92	66	117	74	75	85	110	99	95	66	81	56	15	54	43	47
ENSMUSG00000050334__TRINITY_DN88424_c0_g1_i1	133	256	114	198	135	284	104	186	143	251	80	206	106	205	101	185	73	128	69	175	67	337	100	278
ENSMUSG00000032531__TRINITY_DN88426_c0_g1_i1	470	122	220	154	387	179	370	108	347	143	249	154	356	203	198	254	167	109	117	124	302	336	243	150
ENSMUSG00000039738__TRINITY_DN88466_c0_g1_i1	272	282	303	265	359	413	355	356	341	321	248	256	248	265	198	246	233	219	160	207	357	465	441	378
ENSMUSG00000043061__TRINITY_DN88474_c0_g1_i1	774	665	477	576	666	778	749	492	666	479	373	519	393	437	444	415	362	301	378	392	690	680	735	449
ENSMUSG00000020649__TRINITY_DN88470_c0_g1_i1	88	54	92	79	158	62	136	34	139	45	29	24	96	18	13	50	9	21	16	13	216	224	355	241
ENSMUSG00000028053__TRINITY_DN88408_c0_g1_i1	592	465	445	470	612	614	674	581	748	470	1155	1212	867	1003	1066	1180	1222	995	1052	1044	441	516	651	438
ENSMUSG00000022092__TRINITY_DN88494_c0_g1_i1	22	33	25	22	19	28	15	39	24	26	13	24	33	41	29	48	10	25	21	38	56	55	22	42
ENSMUSG00000027332__TRINITY_DN88432_c0_g1_i1	463	284	312	262	426	344	552	271	470	274	351	286	442	291	246	276	330	266	289	210	215	353	304	224
ENSMUSG00000070923__TRINITY_DN88422_c0_g1_i1	4825	3803	3135	3564	4485	4531	5272	3155	4393	3465	3838	4028	3610	3555	3237	2742	4050	2597	3263	2773	4563	3727	5298	4665
ENSMUSG00000001518__TRINITY_DN88433_c0_g1_i1	160	87	126	99	162	110	129	87	141	100	126	149	142	150	145	128	127	113	105	107	161	142	128	124
ENSMUSG00000049313__TRINITY_DN88479_c0_g1_i1	383	794	334	836	379	1029	474	1370	487	939	755	1581	670	1607	844	1948	696	1500	419	1663	151	562	154	342
ENSMUSG00000048920__TRINITY_DN88490_c0_g1_i1	329	419	267	367	395	497	414	357	419	365	353	529	334	454	456	495	341	236	277	349	329	379	309	238
ENSMUSG00000060212__TRINITY_DN88468_c0_g1_i1	121	261	203	230	211	343	179	336	202	266	264	371	183	458	298	421	283	260	157	305	107	201	142	111
ENSMUSG00000021884__TRINITY_DN88440_c0_g1_i1	146	68	52	50	107	73	125	55	102	53	49	45	73	36	47	55	55	33	54	32	47	58	78	53
ENSMUSG00000045790__TRINITY_DN88401_c0_g1_i1	69	89	90	101	112	133	102	81	101	134	143	175	131	218	141	156	160	117	113	99	21	105	70	53
ENSMUSG00000031256__TRINITY_DN88423_c0_g1_i1	2192	1785	1394	1676	1947	2254	1988	1619	1956	1912	1459	1848	1738	1966	1395	1640	1507	1366	1223	1510	1825	2155	1745	1632
ENSMUSG00000047787__TRINITY_DN88475_c0_g1_i1	6	2	1	4	5	6	4	17	4	8	8	11	10	30	5	16	7	10	10	17	2	13	3	2
ENSMUSG00000021700__TRINITY_DN88487_c0_g1_i1	3113	2882	2135	2594	2306	4089	2905	3755	2556	3605	2172	3354	2254	3245	1917	2662	2281	2616	1735	3508	3368	3056	2856	1705
ENSMUSG00000061755__TRINITY_DN88436_c0_g1_i1	783	630	607	638	735	788	749	630	748	635	784	833	753	787	666	665	808	563	604	637	793	849	646	577
ENSMUSG00000000881__TRINITY_DN88409_c0_g1_i1	1055	1490	1296	1448	1494	1987	1553	1641	1622	1408	1270	1706	1223	1516	1297	1377	1457	1350	1004	1401	968	1223	1343	1183
ENSMUSG00000028393__TRINITY_DN88482_c0_g1_i1	173	102	129	97	151	133	184	83	148	95	126	131	99	131	107	133	145	90	78	86	165	218	161	127
ENSMUSG00000020836__TRINITY_DN21463_c0_g3_i1	86	137	107	154	54	173	56	305	30	176	34	294	73	362	178	452	63	522	46	259	107	224	5	13
ENSMUSG00000024083__TRINITY_DN21420_c0_g5_i1	15921	17552	13246	15746	16835	20967	20104	17253	17439	16053	22619	24310	17870	21801	19435	17027	25131	16935	19310	18434	17164	14848	16977	16865
ENSMUSG00000061080__TRINITY_DN21480_c0_g1_i1	2296	1976	1326	1861	1957	3669	1868	2144	1672	2676	1161	2623	1243	2341	1182	1394	1179	1891	811	2344	2966	2563	1614	1750
ENSMUSG00000074771__TRINITY_DN21464_c2_g2_i1	43	20	13	13	31	15	17	20	28	10	12	10	14	7	6	10	6	6	8	17	12	6	34	17
ENSMUSG00000074771__TRINITY_DN21464_c2_g5_i1	56	57	49	60	51	55	85	65	80	67	102	78	80	78	53	50	68	69	55	85	35	33	67	51
ENSMUSG00000030321__TRINITY_DN21426_c0_g1_i1	48	16	5	8	30	17	32	10	18	15	18	9	14	27	21	20	9	13	15	26	7	9	24	10
ENSMUSG00000005699__TRINITY_DN21409_c0_g1_i1	473	449	385	445	500	653	503	451	435	486	339	429	340	423	303	381	379	344	289	269	513	547	442	502
ENSMUSG00000005699__TRINITY_DN21409_c0_g3_i1	1842	1930	1448	1788	1845	2493	2081	1963	1761	1925	1145	1880	1147	1780	1240	1462	1457	1163	1044	1289	1809	1840	1754	1831
ENSMUSG00000058291__TRINITY_DN21489_c0_g1_i1	833	572	573	553	770	614	980	473	763	550	902	815	830	698	663	606	807	530	715	587	959	769	1167	932
ENSMUSG00000079177__TRINITY_DN21491_c1_g1_i1	4	3	8	2	9	3	2	12	7	5	12	3	7	13	6	13	4	9	8	18	1	7	6	2
ENSMUSG00000054770__TRINITY_DN21415_c0_g1_i1	165	134	111	96	167	114	164	83	169	118	150	145	126	94	157	119	95	82	131	97	134	187	188	126
ENSMUSG00000054770__TRINITY_DN21415_c0_g2_i1	405	203	302	224	420	291	373	178	375	267	345	249	303	233	275	288	264	207	276	235	347	395	451	301
ENSMUSG00000035964__TRINITY_DN21447_c0_g3_i1	2090	3657	1391	3236	1921	4381	1867	3156	1739	3480	1681	5674	2369	4728	2832	3855	2411	3335	1375	3656	1724	2071	1208	1601
ENSMUSG00000031486__TRINITY_DN21449_c0_g1_i1	16	14	23	24	31	29	26	14	42	14	12	17	18	19	56	23	12	22	7	14	14	28	12	10
ENSMUSG00000022101__TRINITY_DN21446_c0_g1_i1	25	1	5	4	35	18	7	2	21	2	1	9	6	4	12	3	3	11	8	10	9	13	11	2
ENSMUSG00000020108__TRINITY_DN21417_c0_g1_i1	620	321	417	330	600	436	727	320	683	388	307	186	325	339	310	311	256	164	236	179	572	645	496	351
ENSMUSG00000020108__TRINITY_DN21417_c0_g2_i1	917	504	638	554	933	644	1091	456	1010	553	366	304	467	411	356	431	344	215	361	256	914	896	812	605
ENSMUSG00000032997__TRINITY_DN21448_c0_g1_i1	319	439	446	511	491	721	361	461	615	573	550	534	416	589	589	665	456	346	317	384	352	780	431	353
ENSMUSG00000032997__TRINITY_DN21448_c0_g2_i1	317	439	466	432	456	710	383	444	547	534	505	492	407	569	603	658	463	343	279	345	339	738	392	325
ENSMUSG00000026280__TRINITY_DN21460_c0_g1_i1	1430	1335	1074	1372	1406	1865	1390	1338	1342	1443	1290	1823	1365	1856	1151	1328	1295	1189	1045	1266	1690	1650	1334	1396
ENSMUSG00000026280__TRINITY_DN21460_c0_g2_i1	1063	1113	814	964	1104	1467	1121	1030	986	1138	983	1376	978	1256	897	1017	1000	979	860	897	1198	1149	1027	1099
ENSMUSG00000026883__TRINITY_DN21470_c0_g1_i1	395	544	510	659	641	921	548	699	727	592	752	710	418	786	886	896	674	526	505	503	282	644	445	293
ENSMUSG00000022863__TRINITY_DN21484_c0_g1_i1	22	7	13	5	25	8	22	4	31	9	32	3	21	11	25	17	10	9	23	16	6	15	18	2
ENSMUSG00000020411__TRINITY_DN21453_c0_g1_i1	184	32	49	46	102	11	174	24	94	38	35	12	53	12	16	42	18	7	30	12	6	31	4	7
ENSMUSG00000040586__TRINITY_DN21413_c0_g2_i1	147	104	107	67	118	62	174	63	139	95	166	114	135	99	125	96	175	92	177	96	118	113	184	83
ENSMUSG00000001741__TRINITY_DN5636_c5_g1_i1	80	61	59	55	50	68	74	33	62	42	50	48	82	64	41	46	42	56	63	34	27	38	32	38
ENSMUSG00000028977__TRINITY_DN5636_c1_g2_i1	41	74	34	52	41	73	30	60	30	51	15	43	18	36	14	34	14	35	11	25	45	61	24	33
ENSMUSG00000028977__TRINITY_DN5636_c1_g1_i1	12	19	4	28	28	38	10	26	11	14	4	18	5	15	9	20	5	11	0	6	24	32	12	13
ENSMUSG00000063488__TRINITY_DN5603_c0_g1_i1	76	22	62	16	58	38	95	28	75	26	72	36	52	27	47	39	48	19	51	21	44	40	83	48
ENSMUSG00000036422__TRINITY_DN5668_c1_g1_i1	383	324	380	323	673	597	244	586	574	300	135	431	473	402	267	452	202	395	66	365	176	1231	365	404
ENSMUSG00000093436__TRINITY_DN5668_c2_g1_i1	1970	1989	2577	1928	3013	2717	2954	2004	3646	1706	3368	2370	2830	2667	2762	2652	3006	1713	2232	1699	1010	4251	3223	2727
ENSMUSG00000021730__TRINITY_DN5668_c6_g1_i1	180	563	188	697	270	891	182	846	238	787	172	833	439	1000	496	1060	292	711	105	764	68	769	124	410
ENSMUSG00000036422__TRINITY_DN5668_c8_g1_i1	291	251	238	220	514	471	183	375	415	246	104	299	346	301	169	346	131	291	46	302	118	938	260	296
ENSMUSG00000026131__TRINITY_DN5614_c0_g1_i1	237	272	188	275	200	343	213	359	189	340	236	387	225	344	233	319	203	306	159	318	346	398	207	398
ENSMUSG00000044968__TRINITY_DN5651_c0_g4_i1	95	62	36	54	44	98	47	59	35	64	31	133	81	144	64	93	53	111	36	134	76	31	36	37
ENSMUSG00000092349__TRINITY_DN5651_c0_g1_i1	9	10	1	8	4	3	6	4	2	2	5	18	4	13	4	10	11	2	4	7	4	9	4	4
ENSMUSG00000044968__TRINITY_DN5651_c0_g2_i1	147	126	38	109	75	171	93	94	83	119	65	306	120	215	116	144	108	163	45	185	138	64	44	71
ENSMUSG00000044968__TRINITY_DN5651_c0_g3_i1	403	328	146	343	251	498	214	275	212	317	200	670	316	712	351	504	244	520	128	544	380	246	146	225
ENSMUSG00000035356__TRINITY_DN5692_c0_g2_i1	45	24	51	33	73	37	44	52	75	52	69	58	60	73	56	61	48	42	50	42	25	41	18	29
ENSMUSG00000024827__TRINITY_DN5608_c0_g2_i1	102	72	116	84	152	114	117	48	158	84	128	130	141	110	124	125	115	85	92	86	42	83	95	46
ENSMUSG00000026659__TRINITY_DN5697_c6_g1_i1	468	529	451	435	518	747	518	414	497	509	580	625	517	574	569	498	603	430	527	448	972	901	675	736
ENSMUSG00000089669__TRINITY_DN5621_c3_g1_i1	79	29	40	54	53	76	54	17	52	11	65	111	77	96	133	82	95	89	60	34	28	23	46	13
ENSMUSG00000045733__TRINITY_DN5649_c0_g2_i1	1324	4272	1486	4020	1645	6148	1441	4171	1580	4274	767	4055	1007	3487	1541	2751	1053	2563	706	2929	1537	2067	1452	2483
ENSMUSG00000050334__TRINITY_DN5604_c2_g1_i1	693	836	661	663	749	903	809	837	830	703	551	790	827	663	543	682	586	688	489	695	450	1116	1314	1616
ENSMUSG00000057421__TRINITY_DN5617_c1_g3_i1	391	307	370	272	414	400	423	320	395	303	398	351	451	425	279	323	369	311	329	294	398	512	428	362
ENSMUSG00000057421__TRINITY_DN5617_c1_g10_i1	424	394	332	357	451	497	467	437	494	428	456	499	502	421	359	359	481	358	410	377	514	586	505	439
ENSMUSG00000023977__TRINITY_DN5679_c0_g2_i1	403	290	392	324	508	428	586	430	485	334	571	395	474	407	381	453	494	393	365	349	321	461	500	319
ENSMUSG00000047747__TRINITY_DN5632_c0_g1_i1	381	329	574	312	651	516	586	532	738	446	1194	620	759	661	892	742	1022	579	972	652	377	406	423	214
ENSMUSG00000030435__TRINITY_DN5624_c2_g1_i1	496	512	644	506	679	650	683	358	695	467	667	483	565	550	493	503	651	346	514	388	487	578	805	667
ENSMUSG00000026764__TRINITY_DN5666_c0_g4_i1	4464	4843	3030	4549	4538	6125	4523	4472	4183	4960	4118	5906	4268	5341	4645	5200	4474	3532	3344	4081	4354	5335	3620	4843
ENSMUSG00000026764__TRINITY_DN5666_c0_g5_i1	8951	9830	5908	8965	9088	11759	9782	10268	8460	10149	8499	11717	8374	10617	9585	10329	8981	7970	7041	8671	8040	10230	7551	9566
ENSMUSG00000036353__TRINITY_DN5666_c0_g1_i1	30	15	21	17	16	26	32	8	52	16	38	31	17	22	53	22	25	23	18	20	19	14	4	12
ENSMUSG00000026764__TRINITY_DN5666_c0_g2_i1	12654	13526	8672	13431	12759	16673	13540	13933	11807	14385	11928	16873	11682	15155	13235	14938	12859	10819	9930	12246	11958	14585	10634	13288
ENSMUSG00000026764__TRINITY_DN5666_c0_g3_i2	7822	8411	5647	8202	7975	10349	8184	8589	7392	8530	7045	10128	7122	9445	8372	9401	8090	6578	5984	7347	7369	9234	6598	8313
ENSMUSG00000023984__TRINITY_DN5657_c2_g1_i1	11	0	6	5	5	10	3	11	2	3	10	14	3	7	15	14	6	15	7	8	7	10	2	7
ENSMUSG00000074513__TRINITY_DN5657_c1_g4_i1	403	151	230	157	327	210	391	142	332	141	222	220	242	218	178	157	217	166	218	117	236	270	305	202
ENSMUSG00000060572__TRINITY_DN5698_c0_g2_i1	20	12	37	13	39	16	17	13	29	14	7	11	17	10	11	23	2	13	4	12	52	55	72	47
ENSMUSG00000048429__TRINITY_DN5684_c0_g1_i6	1237	1031	1090	1069	1485	1508	1556	1069	1486	1115	1344	1356	1265	1367	1162	1112	1241	941	1124	935	1141	1569	1653	1389
ENSMUSG00000020686__TRINITY_DN5667_c0_g1_i1	28	0	1	0	15	0	13	0	8	0	4	0	10	0	3	4	0	0	0	0	0	0	12	0
ENSMUSG00000020686__TRINITY_DN5667_c0_g3_i1	80	0	4	0	29	2	43	0	33	0	9	0	11	0	0	2	0	0	0	0	0	1	28	1
ENSMUSG00000039492__TRINITY_DN5605_c0_g2_i1	0	13	0	9	1	7	1	12	0	17	0	2	0	0	3	5	0	3	0	3	0	12	1	12
ENSMUSG00000039492__TRINITY_DN5605_c0_g3_i1	0	10	0	6	0	10	0	10	0	5	1	0	0	3	0	1	0	1	0	0	0	8	0	5
ENSMUSG00000029312__TRINITY_DN5611_c0_g1_i1	502	560	549	530	675	839	643	480	716	674	598	641	638	608	537	486	691	424	405	413	572	765	680	633
ENSMUSG00000045275__TRINITY_DN5629_c0_g1_i1	42	8	6	11	19	4	11	7	19	4	31	17	21	16	15	22	9	20	11	21	6	4	22	1
ENSMUSG00000044349__TRINITY_DN5628_c0_g2_i1	2517	2446	2568	2563	3120	3720	1397	3007	2527	3402	3554	4121	3741	5216	4031	5177	2689	5051	3648	4191	2933	4045	1617	1392
ENSMUSG00000044349__TRINITY_DN5628_c0_g3_i1	5161	5423	4188	5153	6520	7260	2938	6593	5895	7563	6740	8329	6531	9609	7947	10102	4733	9829	6296	9239	6281	8376	3581	3018
ENSMUSG00000037818__TRINITY_DN5675_c0_g5_i1	154	111	108	97	176	157	175	105	168	143	117	174	150	182	107	148	126	113	116	138	129	142	128	110
ENSMUSG00000096768__TRINITY_DN37834_c0_g1_i1	63	41	12	15	13	9	45	52	58	36	54	44	39	43	52	37	41	71	33	35	31	57	91	68
ENSMUSG00000029787__TRINITY_DN37881_c0_g1_i1	1113	955	787	1014	1101	1328	1218	945	1083	1089	1407	1589	1268	1400	1065	1115	1268	1042	1046	1222	1130	1122	1151	1051
ENSMUSG00000048537__TRINITY_DN37826_c0_g1_i1	886	311	418	362	708	370	940	250	692	381	518	388	728	421	371	761	345	207	355	254	391	608	307	336
ENSMUSG00000046572__TRINITY_DN37857_c0_g1_i1	172	182	136	182	165	235	200	206	167	191	108	141	136	148	112	147	90	136	78	137	314	402	327	336
ENSMUSG00000046572__TRINITY_DN37857_c0_g2_i1	229	191	144	181	196	271	197	186	195	249	114	201	143	162	165	172	87	134	91	150	336	450	311	373
ENSMUSG00000090113__TRINITY_DN37824_c2_g1_i1	11	7	8	10	15	14	18	4	29	4	12	4	12	14	7	7	8	2	9	7	6	13	26	15
ENSMUSG00000025728__TRINITY_DN37824_c0_g1_i1	922	629	588	790	816	1047	844	758	710	767	402	674	473	684	423	580	406	474	336	485	800	820	519	703
ENSMUSG00000030077__TRINITY_DN37812_c0_g4_i2	1453	2116	806	1605	1053	2696	965	2008	995	2472	507	1924	789	1536	640	1041	554	1319	444	1851	3791	5074	2334	5443
ENSMUSG00000030077__TRINITY_DN37812_c1_g2_i1	1138	1717	822	1310	841	2353	811	1776	830	1845	458	1440	658	1314	507	907	481	1059	312	1571	3882	5102	1949	5881
ENSMUSG00000032850__TRINITY_DN37805_c0_g1_i1	530	647	678	697	747	1040	615	744	686	710	564	592	459	660	538	518	550	448	420	433	556	836	503	523
ENSMUSG00000032850__TRINITY_DN37805_c0_g2_i1	659	861	879	910	921	1313	883	967	896	912	739	808	549	783	672	687	674	528	602	572	678	1010	705	714
ENSMUSG00000006818__TRINITY_DN37839_c0_g1_i1	1291	1217	774	1130	1168	1436	1142	936	1064	1141	1031	1437	1109	1339	1122	942	1133	857	844	890	1002	1004	952	932
ENSMUSG00000050132__TRINITY_DN37828_c0_g1_i1	244	384	237	415	246	604	228	472	264	564	147	398	186	392	204	333	161	289	126	325	473	873	314	511
ENSMUSG00000010290__TRINITY_DN37863_c0_g1_i1	692	496	481	473	694	610	719	457	584	463	608	748	673	657	517	532	584	478	482	502	670	653	735	642
ENSMUSG00000112302__TRINITY_DN79340_c0_g1_i1	95	65	58	57	80	72	90	30	92	57	88	84	93	70	96	99	101	49	73	63	82	99	80	53
ENSMUSG00000036862__TRINITY_DN79366_c0_g1_i1	78	47	85	41	165	67	112	40	136	59	63	30	112	38	61	56	28	26	29	32	120	306	150	105
ENSMUSG00000028978__TRINITY_DN79359_c0_g1_i1	22	12	15	12	30	23	21	7	31	17	15	12	17	16	13	10	4	7	6	6	17	43	9	10
ENSMUSG00000100826__TRINITY_DN79393_c0_g1_i1	214	174	135	116	218	195	128	215	168	185	263	197	167	252	253	285	130	298	244	309	309	272	232	132
ENSMUSG00000021840__TRINITY_DN79382_c0_g1_i1	101	92	70	77	103	126	111	94	99	85	115	73	79	77	76	87	81	58	67	74	79	149	107	98
ENSMUSG00000025266__TRINITY_DN79308_c0_g1_i1	2868	2875	1698	2559	2381	3558	2311	2576	2221	3070	1859	3167	2240	2791	1833	2108	2002	2058	1637	2534	2820	2916	2259	2983
ENSMUSG00000069072__TRINITY_DN79333_c0_g1_i1	697	514	589	543	839	824	909	579	799	699	1205	1336	985	1184	867	768	1075	975	1010	1079	273	588	594	487
ENSMUSG00000104093__TRINITY_DN79310_c0_g1_i1	2	2	0	1	3	5	4	2	1	0	109	44	143	47	68	94	44	32	95	45	4	4	1	2
ENSMUSG00000041078__TRINITY_DN79398_c0_g1_i1	430	307	586	351	731	471	603	353	674	399	610	464	414	487	540	477	561	307	502	346	296	540	506	288
ENSMUSG00000002688__TRINITY_DN79319_c0_g1_i1	67	30	68	41	132	51	97	35	124	53	203	59	131	74	99	52	109	38	102	33	24	139	87	57
ENSMUSG00000002897__TRINITY_DN79343_c0_g1_i1	55	61	37	95	49	74	51	59	51	80	43	174	56	159	77	173	39	118	37	89	24	36	36	10
ENSMUSG00000074171__TRINITY_DN79386_c0_g1_i1	141	83	99	74	119	127	153	83	147	96	116	110	85	96	102	117	74	59	89	108	159	136	144	107
ENSMUSG00000110317__TRINITY_DN79344_c0_g1_i1	101	37	113	63	130	71	85	52	115	66	138	72	92	68	94	91	98	94	127	82	45	91	102	55
ENSMUSG00000036792__TRINITY_DN79375_c0_g1_i1	242	184	250	222	253	308	279	270	333	248	374	313	282	349	306	330	316	296	272	340	182	304	261	198
ENSMUSG00000032103__TRINITY_DN79381_c0_g1_i1	42	31	41	28	31	63	23	26	42	26	34	35	21	33	33	29	20	34	26	36	27	26	55	39
ENSMUSG00000079330__TRINITY_DN79301_c0_g1_i1	15	27	27	27	14	40	11	39	10	46	9	43	11	29	16	54	7	41	6	48	36	67	38	34
ENSMUSG00000028385__TRINITY_DN79322_c0_g1_i1	374	203	234	300	392	339	418	277	403	300	214	280	296	294	215	323	206	165	154	198	302	479	264	248
ENSMUSG00000008398__TRINITY_DN79354_c0_g1_i1	7	13	7	4	8	14	8	11	10	10	2	8	10	8	7	14	5	7	0	6	4	13	4	16
ENSMUSG00000023027__TRINITY_DN79324_c0_g1_i1	33	44	45	30	61	61	63	51	49	31	48	42	42	66	50	41	49	28	40	39	40	37	56	20
ENSMUSG00000040310__TRINITY_DN79351_c0_g1_i1	14	13	15	30	6	57	13	1	17	2	0	38	6	26	19	2	17	31	1	2	3	1	35	9
ENSMUSG00000021285__TRINITY_DN79390_c0_g1_i1	354	328	346	348	443	438	404	400	407	366	491	458	377	437	416	437	367	371	349	378	491	571	445	255
ENSMUSG00000006576__TRINITY_DN79376_c0_g1_i1	884	1204	1348	1212	1301	1783	1173	1714	1450	1293	1326	1314	952	1351	1204	1305	1043	1163	970	1108	1019	1999	1081	860
ENSMUSG00000024371__TRINITY_DN79385_c0_g1_i1	19	22	18	20	17	16	17	12	20	20	30	27	23	21	22	8	19	25	15	26	17	14	18	13
ENSMUSG00000040260__TRINITY_DN79367_c0_g1_i1	413	310	429	306	558	392	516	231	566	263	538	378	500	358	440	550	444	221	344	233	115	236	120	115
ENSMUSG00000031246__TRINITY_DN79377_c0_g1_i1	1571	1271	976	1102	1439	1485	1739	1110	1570	1085	930	1245	1146	997	838	789	965	769	814	835	1317	1890	2183	1805
ENSMUSG00000074274__TRINITY_DN79320_c0_g1_i1	38	28	6	23	49	45	12	23	26	39	3	10	13	5	4	6	3	7	4	7	106	101	20	43
ENSMUSG00000026469__TRINITY_DN79323_c0_g1_i1	1008	721	635	753	1070	916	912	624	958	840	785	725	798	781	731	627	776	479	569	565	789	1185	1755	973
ENSMUSG00000000194__TRINITY_DN79334_c0_g1_i1	485	442	429	459	554	614	588	434	524	478	361	493	386	446	356	415	364	320	257	324	527	667	522	434
ENSMUSG00000032803__TRINITY_DN63007_c0_g1_i1	1993	1651	1213	1631	1710	2092	2246	1498	2040	1777	1292	1721	1317	1572	1451	1721	1298	1150	895	1348	1899	2860	1568	1845
ENSMUSG00000049439__TRINITY_DN63075_c0_g1_i1	169	99	100	111	120	148	184	86	117	86	64	104	108	90	67	97	62	66	56	74	181	177	83	232
ENSMUSG00000061755__TRINITY_DN63013_c0_g1_i1	975	751	774	718	931	1072	1062	800	1012	805	1105	1052	1013	908	851	790	1037	708	783	755	999	982	840	727
ENSMUSG00000032112__TRINITY_DN63054_c0_g1_i1	170	197	123	155	175	207	187	152	147	139	151	186	133	207	135	124	173	88	131	112	215	194	239	234
ENSMUSG00000047466__TRINITY_DN63008_c0_g1_i1	585	526	621	474	731	625	874	493	833	414	1298	808	871	913	1014	806	1275	561	1022	643	415	474	564	410
ENSMUSG00000019189__TRINITY_DN63076_c0_g1_i1	1047	1192	1021	1171	1242	1629	1371	1140	1273	1306	1161	1329	1069	1324	1092	1088	1154	820	1056	923	1128	1434	1457	1128
ENSMUSG00000023965__TRINITY_DN63053_c0_g1_i1	71	82	121	115	150	137	149	115	164	118	161	181	150	165	182	185	143	156	120	145	73	195	106	78
ENSMUSG00000029136__TRINITY_DN63083_c0_g1_i1	8	1	6	1	12	8	10	3	9	1	11	6	1	6	10	9	3	9	13	4	4	3	11	1
ENSMUSG00000032740__TRINITY_DN63055_c0_g1_i1	1047	968	1036	902	1245	1303	1235	937	1307	916	1057	898	955	981	931	1020	808	747	703	819	1572	2148	1549	1495
ENSMUSG00000037465__TRINITY_DN63094_c0_g1_i1	377	814	486	762	550	1193	675	826	547	900	456	1136	505	1573	481	867	821	989	446	903	434	465	761	572
ENSMUSG00000031284__TRINITY_DN63021_c0_g1_i1	884	893	445	693	787	1121	513	870	550	887	503	913	699	840	460	742	555	603	433	777	2150	1715	727	1489
ENSMUSG00000022565__TRINITY_DN63017_c0_g1_i1	399	284	420	337	552	531	338	720	700	427	693	715	480	830	1026	1294	492	991	528	823	275	634	276	180
ENSMUSG00000032370__TRINITY_DN63082_c0_g1_i1	395	339	377	325	473	458	524	294	446	301	439	423	399	394	404	353	478	248	372	284	374	348	419	323
ENSMUSG00000039899__TRINITY_DN63030_c0_g1_i1	36	19	28	29	16	40	24	13	33	16	13	16	14	12	29	9	10	24	14	3	72	42	35	25
ENSMUSG00000041594__TRINITY_DN63058_c0_g1_i1	47	76	36	66	62	101	64	80	59	54	32	66	70	74	37	39	30	62	28	46	196	233	126	349
ENSMUSG00000103458__TRINITY_DN63035_c0_g1_i1	2	4	12	8	8	7	3	6	5	9	7	8	12	11	12	14	5	18	6	8	10	10	10	7
ENSMUSG00000021103__TRINITY_DN63025_c0_g1_i1	655	554	457	475	565	673	710	425	559	554	424	618	428	557	451	515	446	418	384	476	605	510	702	607
ENSMUSG00000062184__TRINITY_DN63022_c0_g1_i1	2120	2036	2840	1755	2676	2500	2836	1645	2852	2651	2190	1801	2075	1562	1368	952	1926	1149	2111	1308	1259	2479	4533	3033
ENSMUSG00000106499__TRINITY_DN63012_c0_g1_i1	14	8	9	12	7	17	10	29	22	13	16	14	11	32	8	24	10	20	14	23	29	26	10	12
ENSMUSG00000026509__TRINITY_DN63027_c0_g1_i1	700	445	332	494	577	584	644	404	719	479	535	586	525	498	586	591	535	347	383	370	600	817	446	523
ENSMUSG00000026116__TRINITY_DN63084_c0_g1_i1	331	329	368	330	426	551	354	607	437	346	461	454	436	551	464	565	363	505	361	488	331	656	437	305
ENSMUSG00000039901__TRINITY_DN63041_c0_g1_i1	210	216	223	195	242	287	272	220	290	188	212	249	181	218	200	198	210	189	189	188	191	304	267	226
ENSMUSG00000023949__TRINITY_DN80276_c0_g1_i1	61	21	9	11	36	15	23	13	20	11	16	20	26	19	11	22	1	12	6	8	1	11	21	9
ENSMUSG00000028124__TRINITY_DN80275_c0_g1_i1	633	435	345	428	643	590	684	428	663	453	638	712	695	614	522	631	521	467	463	502	241	508	333	297
ENSMUSG00000022414__TRINITY_DN80274_c0_g1_i1	516	343	432	395	518	492	578	381	499	354	344	304	308	326	349	383	340	242	339	262	561	564	696	515
ENSMUSG00000103906__TRINITY_DN80292_c0_g1_i1	326	295	309	307	340	442	301	310	352	301	196	333	259	316	241	326	210	197	153	224	240	489	370	312
ENSMUSG00000051586__TRINITY_DN80265_c0_g1_i1	162	121	171	157	191	204	193	282	229	147	226	232	177	259	230	304	169	274	184	222	161	354	186	141
ENSMUSG00000098692__TRINITY_DN80283_c0_g1_i1	12	4	8	8	12	13	9	9	7	1	10	11	10	6	10	9	8	11	6	10	15	11	12	8
ENSMUSG00000034686__TRINITY_DN80273_c0_g1_i1	122	117	163	108	240	171	128	97	205	131	248	146	184	145	251	191	168	118	255	128	54	157	144	88
ENSMUSG00000070808__TRINITY_DN80225_c0_g1_i1	4	10	9	8	8	5	1	10	8	7	10	10	8	1	12	12	5	9	7	11	2	36	11	7
ENSMUSG00000029212__TRINITY_DN80268_c0_g1_i1	600	689	412	603	558	883	547	813	543	738	570	863	667	775	525	574	592	733	442	939	574	482	483	617
ENSMUSG00000097293__TRINITY_DN80252_c0_g1_i1	3	0	3	0	12	1	10	0	4	0	16	0	6	1	6	0	10	0	11	0	4	1	2	2
ENSMUSG00000036334__TRINITY_DN80206_c0_g1_i1	59	22	28	20	28	21	24	18	19	23	12	11	23	14	10	6	5	11	5	11	100	68	56	19
ENSMUSG00000046791__TRINITY_DN80239_c0_g1_i1	204	373	323	394	427	606	413	385	389	410	317	461	383	486	342	380	372	270	231	310	205	368	367	339
ENSMUSG00000020895__TRINITY_DN80231_c0_g1_i1	277	138	153	93	201	185	201	94	212	130	200	172	241	173	137	157	172	136	147	123	82	101	347	151
ENSMUSG00000021728__TRINITY_DN80220_c0_g1_i1	803	238	163	285	250	306	460	251	209	265	208	456	230	485	225	344	301	302	144	264	306	185	143	116
ENSMUSG00000021996__TRINITY_DN80238_c0_g1_i1	838	578	625	577	803	825	851	551	684	613	675	863	740	809	628	528	791	457	611	506	762	587	783	751
ENSMUSG00000022219__TRINITY_DN80255_c0_g1_i1	41	13	11	22	31	13	20	17	23	14	24	25	22	43	29	25	24	26	33	24	7	10	14	9
ENSMUSG00000097414__TRINITY_DN80286_c0_g1_i1	46	27	58	49	78	53	43	40	57	44	91	75	44	64	49	93	46	46	72	50	11	38	54	30
ENSMUSG00000027087__TRINITY_DN80223_c0_g1_i1	807	647	801	751	941	876	1232	682	1016	514	1176	1069	876	1063	1226	1256	1080	877	822	931	463	439	619	407
ENSMUSG00000041926__TRINITY_DN80270_c0_g1_i1	459	376	572	428	721	561	730	440	675	451	513	421	462	471	369	384	519	256	360	274	370	489	688	433
ENSMUSG00000002006__TRINITY_DN80211_c0_g1_i1	1857	2202	2772	2148	3067	2952	3228	1884	3262	2124	2917	2657	2272	2503	2421	2097	2891	1644	2365	1855	2153	2624	3553	2622
ENSMUSG00000005686__TRINITY_DN80296_c0_g1_i1	33	20	30	16	29	20	37	16	32	21	29	23	25	17	35	28	22	19	35	23	17	50	32	11
ENSMUSG00000045038__TRINITY_DN28755_c0_g1_i1	682	1403	1114	1513	1287	2111	1289	2597	1619	2018	1741	2580	1557	2472	2027	2787	1855	2468	1406	2813	478	1635	873	1061
ENSMUSG00000022139__TRINITY_DN28741_c0_g1_i1	2383	1500	1722	1425	2315	1918	2947	1204	2701	1462	3602	2757	2623	2194	2548	1765	3621	1623	2747	1770	550	491	1405	512
ENSMUSG00000022139__TRINITY_DN28741_c0_g2_i1	2487	1770	1980	1625	2473	2038	3205	1492	2866	1578	3962	2859	3071	2494	2777	2076	3756	1977	3124	2045	577	629	1485	545
ENSMUSG00000028115__TRINITY_DN28747_c0_g1_i1	5	2	11	0	12	1	19	3	14	1	18	1	13	0	3	1	4	5	8	0	3	2	4	2
ENSMUSG00000033981__TRINITY_DN28708_c0_g3_i1	6852	9035	6749	7867	8891	10879	8237	7174	9265	8680	11245	12917	10248	10011	9010	7535	11088	7843	9281	8969	5229	5450	8557	6650
ENSMUSG00000056004__TRINITY_DN28779_c0_g1_i1	571	368	352	342	428	473	615	339	504	362	516	445	408	353	423	350	469	267	423	331	793	499	519	438
ENSMUSG00000021868__TRINITY_DN28746_c0_g1_i1	113	82	94	80	147	127	177	89	122	111	93	94	134	113	105	76	117	60	71	94	51	163	129	74
ENSMUSG00000041915__TRINITY_DN28760_c0_g1_i1	450	321	404	387	474	522	472	483	594	407	426	383	444	423	421	563	372	354	284	386	495	635	496	371
ENSMUSG00000021071__TRINITY_DN28770_c0_g1_i1	1096	1525	1254	1731	1639	2257	1574	2142	1985	1618	1310	1443	978	1498	1167	1425	1311	1344	757	1366	990	1650	944	776
ENSMUSG00000041703__TRINITY_DN28754_c0_g1_i1	93	13	6	7	91	25	22	4	53	5	4	13	47	7	13	12	1	6	6	12	35	12	14	15
ENSMUSG00000026696__TRINITY_DN28700_c0_g3_i1	830	877	644	855	904	1101	968	745	868	828	880	1105	831	913	828	813	953	714	692	737	681	555	765	716
ENSMUSG00000046480__TRINITY_DN28736_c0_g1_i1	1245	77	3095	99	3501	89	3768	98	5258	51	7764	460	3106	510	5834	765	6265	260	6523	234	22	49	453	5
ENSMUSG00000046480__TRINITY_DN28736_c0_g2_i1	1467	95	4199	113	4547	81	4391	111	6099	83	9829	407	3760	642	7356	1098	7933	275	7353	235	29	50	629	7
ENSMUSG00000035840__TRINITY_DN28714_c0_g5_i1	666	394	434	379	617	491	728	327	613	372	558	543	567	477	542	383	562	342	489	340	690	534	937	714
ENSMUSG00000035840__TRINITY_DN28714_c0_g2_i1	816	564	622	473	774	678	1025	447	844	547	703	601	715	640	648	549	689	446	637	459	947	733	1183	951
ENSMUSG00000063480__TRINITY_DN28752_c0_g1_i1	2339	2007	1667	1828	2080	2561	2307	1741	2000	1851	1890	2578	1934	2261	1739	1965	2024	1686	1796	1979	2642	2283	2833	2949
ENSMUSG00000004562__TRINITY_DN28783_c0_g1_i1	105	59	75	75	122	97	122	50	129	70	74	66	72	62	84	70	51	41	54	46	170	255	131	70
ENSMUSG00000004562__TRINITY_DN28783_c0_g2_i4	497	265	451	297	618	380	476	182	556	293	343	336	480	317	362	370	247	162	243	201	698	894	577	270
ENSMUSG00000031776__TRINITY_DN28783_c1_g1_i1	1658	1271	1058	1292	1473	1936	1517	1170	1312	1322	886	1441	1140	1466	1047	1315	861	1061	718	1055	1447	1586	1119	1297
ENSMUSG00000097023__TRINITY_DN28729_c0_g1_i1	28	27	44	33	48	39	32	46	41	33	43	24	34	52	41	62	27	41	54	32	26	61	34	32
ENSMUSG00000029125__TRINITY_DN79469_c0_g1_i1	902	722	521	713	818	914	852	628	703	668	662	830	646	855	635	630	659	588	514	540	632	695	748	755
ENSMUSG00000032216__TRINITY_DN79405_c0_g1_i1	25567	16502	19355	16364	23566	22160	27932	15603	23441	17694	18019	19280	17995	17523	14977	14424	18309	13503	14643	14245	32821	26281	33220	22891
ENSMUSG00000062961__TRINITY_DN79489_c0_g1_i1	107	156	115	201	172	312	106	211	176	242	104	198	124	182	106	240	82	126	66	162	115	295	193	170
ENSMUSG00000089941__TRINITY_DN79427_c0_g1_i1	29	4	14	12	29	7	48	13	42	9	54	22	56	23	49	71	15	9	25	40	5	27	5	1
ENSMUSG00000041997__TRINITY_DN79431_c0_g1_i1	642	861	660	793	738	1037	920	1103	912	820	1124	1010	803	886	889	1012	1133	766	773	897	727	1197	798	913
ENSMUSG00000039195__TRINITY_DN79428_c0_g1_i1	90	237	103	257	95	298	86	251	90	268	106	414	152	510	250	525	172	295	99	303	83	186	92	169
ENSMUSG00000025909__TRINITY_DN79444_c0_g1_i1	210	163	165	166	245	230	199	190	287	123	286	331	219	332	253	313	306	248	241	254	183	245	214	223
ENSMUSG00000076128__TRINITY_DN79485_c0_g1_i1	938	800	605	774	782	959	997	758	799	815	590	917	661	793	538	548	689	535	472	565	1049	866	1126	1132
ENSMUSG00000022685__TRINITY_DN79483_c0_g1_i1	244	202	187	164	230	211	276	161	240	176	232	230	149	163	184	169	185	152	189	184	192	190	323	227
ENSMUSG00000022012__TRINITY_DN79400_c0_g1_i1	249	277	398	272	373	417	419	319	484	308	570	352	418	393	348	346	459	316	386	293	292	434	575	365
ENSMUSG00000024277__TRINITY_DN79416_c0_g1_i1	1998	2178	1721	2006	2148	3052	2299	2440	2092	2233	1931	1972	1578	1979	1609	1611	1965	1532	1472	1510	2717	3382	3076	3481
ENSMUSG00000043336__TRINITY_DN79468_c0_g1_i1	34	25	37	23	40	22	34	19	44	26	16	22	34	27	36	18	15	17	12	16	11	22	23	19
ENSMUSG00000060098__TRINITY_DN79467_c0_g1_i1	177	177	153	190	155	280	151	192	101	189	101	208	115	262	111	144	130	162	80	163	342	267	234	327
ENSMUSG00000062991__TRINITY_DN79496_c0_g1_i1	87	101	106	74	111	103	100	193	122	119	234	102	96	131	186	179	112	224	295	225	70	164	125	100
ENSMUSG00000027016__TRINITY_DN79456_c0_g1_i1	49	34	121	46	173	62	177	71	209	51	257	29	110	47	166	72	188	45	206	36	17	87	115	51
ENSMUSG00000026546__TRINITY_DN79493_c0_g1_i1	58	19	18	7	33	26	37	12	35	17	5	29	60	19	6	13	2	17	5	15	7	12	74	4
ENSMUSG00000078772__TRINITY_DN79494_c0_g1_i1	10	2	4	1	2	3	2	2	6	6	13	3	14	22	14	12	5	16	6	12	5	5	6	2
ENSMUSG00000022052__TRINITY_DN79473_c0_g1_i1	1001	582	1343	555	1456	697	2024	1169	1943	602	2385	683	1087	726	1586	912	2319	729	1867	910	662	876	958	558
ENSMUSG00000022526__TRINITY_DN79414_c0_g1_i1	732	1187	621	1141	811	1545	844	1082	853	1175	543	1180	665	1021	612	822	634	688	410	738	951	1134	923	1177
ENSMUSG00000063632__TRINITY_DN79415_c0_g1_i1	548	286	600	259	742	349	638	272	1014	361	480	290	883	255	248	352	246	175	191	224	750	1394	1453	1156
ENSMUSG00000074625__TRINITY_DN79413_c0_g1_i1	12	4	23	3	10	6	12	4	13	4	10	8	4	7	8	15	10	1	17	9	7	6	16	8
ENSMUSG00000036411__TRINITY_DN79487_c0_g1_i1	5	2	6	5	5	5	3	3	4	6	6	3	8	5	6	10	1	10	2	13	1	8	6	3
ENSMUSG00000067879__TRINITY_DN79450_c0_g1_i1	962	3166	549	3499	769	3999	774	3018	524	4341	146	5178	886	4742	1267	3463	635	3176	132	3374	444	868	450	1656
ENSMUSG00000023984__TRINITY_DN79425_c0_g1_i1	4	3	8	3	6	4	3	11	12	10	7	8	9	12	16	14	7	19	16	13	8	14	4	5
ENSMUSG00000040441__TRINITY_DN79459_c0_g1_i1	96	7	348	10	330	10	251	3	366	4	200	26	95	44	177	77	175	24	193	12	0	1	54	0
ENSMUSG00000028330__TRINITY_DN79458_c0_g1_i1	223	160	181	167	226	219	251	134	219	172	164	171	214	221	180	134	194	128	185	134	184	210	276	204
ENSMUSG00000034317__TRINITY_DN12406_c0_g1_i1	996	278	310	278	677	156	1235	191	818	275	839	414	1104	436	530	657	463	267	510	355	241	327	444	226
ENSMUSG00000034317__TRINITY_DN12406_c0_g2_i1	188	57	67	49	140	43	263	42	159	48	187	96	233	89	111	145	121	67	109	63	53	86	107	50
ENSMUSG00000034317__TRINITY_DN12406_c0_g3_i1	243	72	114	86	196	37	318	48	183	86	191	94	258	147	113	171	151	61	122	68	76	98	128	78
ENSMUSG00000049960__TRINITY_DN12484_c0_g1_i1	109	80	117	106	107	91	104	73	128	75	122	121	105	126	104	104	110	67	85	70	151	132	154	89
ENSMUSG00000075316__TRINITY_DN12425_c0_g1_i1	11	5	7	6	9	4	6	11	9	6	16	4	18	15	16	1	12	9	21	10	84	72	78	24
ENSMUSG00000025060__TRINITY_DN12420_c0_g1_i1	620	342	561	349	704	466	782	358	745	377	808	469	629	449	624	473	725	329	587	376	272	305	491	235
ENSMUSG00000025060__TRINITY_DN12420_c0_g2_i1	1231	783	1077	702	1406	979	1643	712	1468	815	1544	1072	1311	988	1207	879	1388	731	1241	828	477	563	933	499
ENSMUSG00000005469__TRINITY_DN12403_c0_g2_i1	2750	2968	1919	2934	2759	4300	2418	2462	2866	3225	1992	3200	2151	3070	2077	2727	1810	1744	1342	2045	2406	3511	1867	2062
ENSMUSG00000006014__TRINITY_DN12475_c0_g1_i1	4	3	6	7	3	15	4	0	4	1	1	57	4	26	98	6	34	25	4	5	2	0	3	0
ENSMUSG00000036188__TRINITY_DN12428_c0_g2_i1	409	308	334	251	392	388	460	271	347	302	362	348	314	315	301	281	353	277	339	261	471	419	566	497
ENSMUSG00000021069__TRINITY_DN12438_c0_g1_i1	107	32	51	33	59	40	84	20	60	35	83	59	86	61	48	45	36	53	66	41	147	106	121	63
ENSMUSG00000034648__TRINITY_DN12447_c0_g1_i1	850	385	468	413	728	469	892	413	567	406	431	519	497	512	308	531	319	362	293	325	982	730	720	424
ENSMUSG00000024132__TRINITY_DN12450_c0_g1_i1	742	266	356	277	541	325	693	236	548	250	356	345	417	369	339	360	322	250	305	257	313	375	373	213
ENSMUSG00000118537__TRINITY_DN12429_c0_g1_i1	1377	1102	956	1079	1241	1506	1382	1131	1164	1112	1056	1433	1081	1294	922	1025	1177	1047	897	994	1402	1184	1211	1422
ENSMUSG00000032388__TRINITY_DN12402_c0_g3_i1	422	305	309	264	436	397	442	220	421	259	557	460	450	402	455	342	470	267	425	312	321	404	585	455
ENSMUSG00000023984__TRINITY_DN12495_c0_g2_i1	2	2	2	3	3	1	4	7	2	0	4	7	9	6	12	11	8	10	6	12	9	8	3	2
ENSMUSG00000070808__TRINITY_DN12468_c0_g3_i1	12	4	11	4	8	20	6	14	11	9	13	8	17	12	12	19	7	25	17	14	11	31	11	4
ENSMUSG00000055912__TRINITY_DN12444_c0_g1_i1	25	24	14	26	22	43	21	35	28	37	12	32	25	27	16	43	8	12	24	32	40	90	46	39
ENSMUSG00000002396__TRINITY_DN12415_c0_g4_i1	61	61	62	58	85	106	74	51	84	77	96	78	64	89	83	75	64	64	69	43	26	101	68	70
ENSMUSG00000006154__TRINITY_DN12470_c0_g1_i1	13	3	17	13	7	10	10	6	23	6	12	9	18	16	11	8	3	5	9	19	11	19	12	6
ENSMUSG00000049792__TRINITY_DN12410_c0_g4_i1	515	458	560	395	672	596	768	394	658	405	832	646	644	661	709	475	910	445	785	427	559	426	551	496
ENSMUSG00000049792__TRINITY_DN12410_c0_g3_i1	665	503	627	468	829	623	892	482	826	504	1010	783	798	719	859	642	1047	553	960	511	613	510	733	578
ENSMUSG00000028218__TRINITY_DN4747_c0_g1_i1	405	375	307	330	373	402	333	261	375	340	423	415	273	320	421	390	304	319	298	330	501	489	492	453
ENSMUSG00000097129__TRINITY_DN4709_c0_g1_i1	142	160	168	162	173	237	247	153	200	163	70	93	57	99	63	72	89	56	47	80	130	131	323	148
ENSMUSG00000097129__TRINITY_DN4709_c0_g2_i1	27	16	28	14	26	24	32	16	33	19	14	7	4	13	7	8	7	7	4	12	13	19	53	17
ENSMUSG00000038146__TRINITY_DN4715_c0_g5_i1	46	28	57	29	56	44	55	18	109	24	32	23	33	23	38	33	17	10	22	17	126	121	71	38
ENSMUSG00000038146__TRINITY_DN4715_c0_g1_i1	76	26	62	41	67	54	81	47	127	21	42	29	29	31	63	35	22	13	15	28	124	144	78	34
ENSMUSG00000038146__TRINITY_DN4715_c0_g3_i1	28	17	25	8	29	29	27	10	54	9	20	15	8	11	16	15	6	12	7	10	79	65	36	19
ENSMUSG00000028189__TRINITY_DN4775_c0_g1_i1	84	64	52	43	74	84	103	36	69	45	104	67	82	65	69	57	85	69	61	56	56	44	48	46
ENSMUSG00000028189__TRINITY_DN4775_c0_g3_i1	106	72	71	53	105	106	131	55	96	56	114	73	79	68	91	69	101	63	84	58	78	54	95	75
ENSMUSG00000068523__TRINITY_DN4775_c0_g8_i1	964	332	499	317	755	458	970	280	662	305	463	298	512	316	395	356	453	247	403	219	664	503	992	559
ENSMUSG00000028189__TRINITY_DN4775_c0_g10_i1	39	21	28	26	34	27	23	33	26	23	52	34	38	27	30	24	27	18	24	23	28	40	45	49
ENSMUSG00000034765__TRINITY_DN4760_c0_g1_i1	65	74	55	89	96	82	68	98	86	77	83	55	126	142	87	119	90	76	80	62	82	82	72	36
ENSMUSG00000041278__TRINITY_DN4724_c0_g4_i1	205	116	132	122	180	190	131	133	175	153	176	168	201	219	210	227	146	142	170	221	141	199	182	134
ENSMUSG00000027955__TRINITY_DN4778_c0_g2_i1	108	259	206	241	189	284	222	272	235	178	297	152	141	174	266	239	298	107	280	160	31	128	86	211
ENSMUSG00000021590__TRINITY_DN4764_c0_g2_i1	10	7	5	2	6	4	10	3	5	6	3	3	2	6	1	6	3	1	0	1	12	24	14	22
ENSMUSG00000015804__TRINITY_DN4762_c0_g1_i1	276	252	168	256	346	401	304	323	298	290	385	512	386	475	360	357	414	366	320	443	295	337	285	287
ENSMUSG00000050567__TRINITY_DN4758_c0_g1_i1	78	55	86	44	126	75	99	73	113	49	136	90	114	74	138	118	100	75	101	82	55	112	107	62
ENSMUSG00000040552__TRINITY_DN4788_c0_g1_i1	16	12	18	15	19	17	24	14	20	8	41	25	32	15	35	17	38	27	24	23	29	40	31	33
ENSMUSG00000040552__TRINITY_DN4788_c0_g2_i1	63	20	47	33	43	54	38	35	50	31	83	49	62	43	61	34	64	41	63	43	74	67	82	56
ENSMUSG00000022041__TRINITY_DN4748_c0_g1_i1	5	34	5	21	5	24	5	25	2	19	1	14	5	22	3	12	0	12	4	7	20	10	1	25
ENSMUSG00000098530__TRINITY_DN4787_c1_g2_i1	6	1	1	6	4	3	8	6	13	1	8	9	5	8	10	8	6	4	10	5	4	7	7	2
ENSMUSG00000066415__TRINITY_DN4787_c2_g1_i1	211	164	223	206	256	256	274	249	294	205	289	352	329	256	327	353	283	238	191	319	197	327	243	156
ENSMUSG00000034663__TRINITY_DN4755_c0_g3_i1	88	47	66	50	75	54	66	27	97	39	55	49	63	54	77	66	35	28	60	49	61	63	36	43
ENSMUSG00000043822__TRINITY_DN4780_c0_g2_i1	6	10	9	9	13	9	15	7	19	3	69	38	33	42	68	48	62	27	59	27	2	0	3	0
ENSMUSG00000003573__TRINITY_DN4765_c0_g2_i1	137	72	86	75	136	63	174	63	156	76	70	65	94	48	68	66	56	23	54	21	73	125	83	71
ENSMUSG00000036864__TRINITY_DN4730_c0_g2_i1	16	7	15	8	19	13	18	8	11	10	9	17	15	10	9	15	7	3	5	11	12	17	18	19
ENSMUSG00000036864__TRINITY_DN4730_c0_g3_i1	23	6	10	9	22	8	15	12	15	6	10	15	20	21	11	12	13	22	3	16	24	27	37	9
ENSMUSG00000034911__TRINITY_DN4754_c5_g1_i1	83	58	72	68	99	89	81	32	107	49	66	55	38	63	108	72	36	47	43	33	72	94	55	72
ENSMUSG00000028278__TRINITY_DN4754_c3_g2_i1	2758	2508	2823	2079	3465	3499	4067	2068	4082	1758	8915	4272	5454	3449	6030	3434	8258	2964	7135	2899	1637	2455	2978	3325
ENSMUSG00000031996__TRINITY_DN4754_c1_g2_i1	3760	2698	1925	2607	2820	3202	3378	2286	2883	2558	2897	3719	2753	3070	2642	2670	3037	2231	2596	2476	2978	2716	2630	2088
ENSMUSG00000031996__TRINITY_DN4754_c1_g1_i2	17586	12249	11244	12764	14800	16551	16346	11785	13522	12323	14161	16647	13124	16330	12628	13594	14521	11113	12102	11190	14602	14914	12805	11246
ENSMUSG00000046573__TRINITY_DN4739_c0_g2_i1	1918	1779	1670	1620	1896	2212	2340	1426	1972	1553	1994	2120	1825	1907	1793	1445	2024	1236	1833	1437	2676	1653	2450	1823
ENSMUSG00000097307__TRINITY_DN4757_c0_g3_i1	88	14	29	23	67	5	102	4	61	16	4	0	5	0	2	2	2	3	4	3	3	13	1	0
ENSMUSG00000028011__TRINITY_DN4757_c1_g1_i1	25	152	7	117	18	247	11	104	22	191	9	69	33	49	16	41	11	31	13	63	2	75	8	277
ENSMUSG00000108601__TRINITY_DN4777_c0_g5_i1	156	65	92	94	109	106	148	123	144	96	63	53	62	52	63	64	43	36	30	60	348	575	246	244
ENSMUSG00000041670__TRINITY_DN4745_c0_g1_i1	569	1334	394	1497	598	1668	626	1131	683	1289	535	1749	685	1736	1155	1744	709	1012	393	1106	712	852	263	406
ENSMUSG00000031534__TRINITY_DN4733_c0_g1_i1	195	112	124	114	190	169	188	105	170	114	197	183	186	187	173	200	156	134	147	141	164	174	180	99
ENSMUSG00000067882__TRINITY_DN4738_c0_g1_i1	20	19	12	4	20	16	15	6	10	12	20	14	23	14	12	13	12	18	13	20	11	9	11	11
ENSMUSG00000001323__TRINITY_DN4752_c2_g1_i3	1579	2072	1539	1793	1850	2400	2095	1759	1864	1844	1643	1923	1248	1730	1416	1299	1674	1369	1368	1621	1305	1303	1728	1783
ENSMUSG00000043015__TRINITY_DN4740_c5_g1_i1	65	51	22	40	48	74	37	40	43	44	19	63	39	47	39	74	11	55	20	63	62	33	30	47
ENSMUSG00000114401__TRINITY_DN80319_c0_g1_i1	15	14	2	30	14	48	8	12	12	21	10	48	9	34	26	33	15	24	4	39	48	21	1	29
ENSMUSG00000050666__TRINITY_DN80369_c0_g1_i1	33	6	18	18	19	16	35	4	25	5	8	9	14	6	14	7	8	6	3	1	13	29	28	6
ENSMUSG00000032827__TRINITY_DN80310_c0_g1_i1	6019	5002	8701	4887	10271	6416	12168	5202	12353	5044	20006	9303	11701	8572	13248	7713	18915	5865	15171	6932	2707	3650	6416	2951
ENSMUSG00000032010__TRINITY_DN80321_c0_g1_i1	22	5	4	10	28	19	19	24	19	14	21	10	24	18	14	28	14	14	16	14	7	19	13	5
ENSMUSG00000046707__TRINITY_DN80380_c0_g1_i1	91	50	52	51	65	78	65	86	79	64	67	69	46	89	87	125	54	77	80	99	63	94	61	60
ENSMUSG00000039037__TRINITY_DN80395_c0_g1_i1	17	21	48	8	26	37	22	52	48	48	64	32	33	33	21	31	22	46	37	41	29	139	60	27
ENSMUSG00000097007__TRINITY_DN80307_c0_g1_i1	49	20	29	22	41	28	62	34	52	22	56	28	32	24	40	24	44	16	32	26	38	21	47	26
ENSMUSG00000032175__TRINITY_DN80388_c0_g1_i1	15	11	10	10	13	11	13	12	13	10	7	13	22	24	19	21	4	30	13	20	17	19	10	15
ENSMUSG00000038060__TRINITY_DN80384_c0_g1_i1	102	21	22	22	87	19	50	13	36	13	28	42	50	22	25	50	19	29	13	21	20	17	57	19
ENSMUSG00000073755__TRINITY_DN80332_c0_g1_i1	1173	1447	786	1444	1144	2003	1045	1411	1003	1425	1102	1456	1043	1570	1363	1277	1311	925	867	926	2114	1619	729	1423
ENSMUSG00000036887__TRINITY_DN80336_c0_g1_i1	1661	993	1620	1037	1613	1650	1904	840	1568	924	1748	1486	1525	1461	1493	1306	1786	1133	1593	1183	590	650	890	699
ENSMUSG00000034908__TRINITY_DN80366_c0_g1_i1	427	437	423	468	618	745	704	553	777	602	480	428	440	481	440	469	371	322	335	335	346	648	520	338
ENSMUSG00000045038__TRINITY_DN80383_c0_g1_i1	1289	2403	2239	2624	2678	3890	2373	4176	3348	3533	3647	4285	2955	4861	3922	5154	3335	4155	2652	4472	920	3435	1792	2101
ENSMUSG00000049630__TRINITY_DN80335_c0_g1_i1	956	2226	254	2240	262	4573	270	2429	339	3105	206	5883	941	5031	1515	4474	646	4038	172	5573	380	802	115	932
ENSMUSG00000023019__TRINITY_DN80338_c0_g1_i1	169	69	120	136	170	120	215	87	173	114	349	382	277	402	295	351	365	236	354	234	5	37	45	26
ENSMUSG00000017491__TRINITY_DN80303_c0_g1_i1	459	29	842	35	887	52	1172	24	1027	22	988	38	475	44	514	71	805	31	794	22	43	20	1281	18
ENSMUSG00000021217__TRINITY_DN80351_c0_g1_i1	35	224	34	177	36	335	29	282	33	253	36	304	72	292	179	295	86	279	49	288	36	499	23	250
ENSMUSG00000031533__TRINITY_DN80390_c0_g1_i1	166	120	130	115	161	138	199	107	179	142	144	169	128	143	109	117	142	114	122	126	170	150	163	164
ENSMUSG00000029279__TRINITY_DN28834_c4_g1_i1	57	77	32	52	73	71	73	78	83	44	68	73	68	76	82	93	78	46	53	64	34	66	43	28
ENSMUSG00000042182__TRINITY_DN28866_c0_g1_i1	3501	4618	1443	3898	2257	5147	2120	3568	1963	4061	1546	4568	2268	4099	2574	3357	1999	2850	1450	2980	5205	4962	2618	6370
ENSMUSG00000044708__TRINITY_DN28878_c0_g1_i1	614	229	163	247	339	253	465	230	305	214	279	282	265	300	253	325	212	229	174	272	288	198	131	198
ENSMUSG00000026657__TRINITY_DN28835_c0_g1_i1	508	349	328	347	497	478	537	323	479	352	121	225	215	203	159	244	148	158	121	164	439	745	290	486
ENSMUSG00000030486__TRINITY_DN28839_c0_g1_i1	152	149	139	131	160	162	174	117	176	143	192	165	151	182	143	162	148	132	167	145	163	160	229	171
ENSMUSG00000031980__TRINITY_DN28827_c0_g1_i1	2422	78	82	101	450	136	1052	80	140	60	39	71	82	34	71	49	53	51	44	46	1655	1483	396	36
ENSMUSG00000024593__TRINITY_DN28855_c2_g1_i1	180	64	109	79	137	97	205	61	151	61	178	134	192	136	168	210	155	77	153	114	52	85	132	63
ENSMUSG00000043999__TRINITY_DN28846_c0_g1_i1	172	137	121	138	167	188	156	126	174	134	197	202	156	185	141	133	185	153	142	159	183	169	247	165
ENSMUSG00000027255__TRINITY_DN54022_c0_g1_i1	106	84	76	71	104	112	123	66	116	62	83	75	59	74	62	78	84	45	87	50	82	76	129	91
ENSMUSG00000039480__TRINITY_DN54061_c0_g1_i1	8	4	10	5	20	10	14	2	10	8	9	16	15	12	15	12	12	15	21	16	5	16	16	7
ENSMUSG00000040325__TRINITY_DN54038_c1_g1_i1	397	311	320	309	444	433	443	320	440	299	545	481	485	499	446	453	547	373	467	356	342	441	521	364
ENSMUSG00000037579__TRINITY_DN54005_c0_g1_i1	360	986	877	1105	813	1787	860	1074	1094	995	1489	1417	779	1413	1361	1523	1182	940	802	849	18	650	422	631
ENSMUSG00000063077__TRINITY_DN54047_c0_g2_i1	7392	7643	5190	7788	7007	9841	7807	9992	7219	8370	7345	11536	7739	10762	7567	10821	7434	9987	6013	11569	7065	9504	5873	7546
ENSMUSG00000026620__TRINITY_DN54088_c0_g1_i1	507	1043	805	1086	889	1459	836	1156	1136	1135	1018	1191	779	1142	998	1203	945	823	730	890	536	1044	1023	874
ENSMUSG00000031284__TRINITY_DN54086_c0_g1_i1	1199	1429	531	1056	1040	1647	757	1252	883	1398	737	1385	1085	1140	745	985	799	925	596	1181	3020	2212	1012	2147
ENSMUSG00000034928__TRINITY_DN54049_c0_g2_i1	87	62	94	83	132	94	112	103	122	88	135	134	134	123	132	141	102	150	108	169	62	101	74	60
ENSMUSG00000028572__TRINITY_DN71282_c0_g1_i1	562	633	490	522	723	843	688	486	715	646	708	801	646	740	618	603	622	570	612	652	827	703	910	634
ENSMUSG00000034278__TRINITY_DN71226_c0_g1_i1	168	112	171	112	157	131	190	75	160	93	135	110	121	103	102	113	117	65	111	74	175	161	238	174
ENSMUSG00000066621__TRINITY_DN71202_c0_g1_i1	539	726	691	849	718	1161	650	1084	778	917	859	1199	647	1240	962	1385	783	1009	624	1055	537	1107	527	523
ENSMUSG00000021109__TRINITY_DN71250_c0_g1_i1	18	13	10	13	19	13	9	11	19	18	15	13	6	17	10	17	17	13	12	30	18	17	10	15
ENSMUSG00000027230__TRINITY_DN71213_c0_g1_i1	6	10	0	9	2	7	2	8	2	7	2	5	2	6	0	1	0	7	0	7	10	19	5	8
ENSMUSG00000092626__TRINITY_DN71260_c0_g1_i1	47	10	90	8	147	10	168	3	169	1	112	12	70	15	114	23	141	3	108	2	1	1	64	0
ENSMUSG00000030235__TRINITY_DN71240_c0_g1_i1	1482	998	877	916	1085	1149	1652	616	1366	795	549	631	500	566	615	583	520	399	453	338	704	832	1088	856
ENSMUSG00000025934__TRINITY_DN71264_c0_g1_i1	10	9	7	5	7	5	9	7	15	9	7	9	9	15	16	26	3	14	10	5	2	14	5	1
ENSMUSG00000037656__TRINITY_DN71204_c0_g1_i1	562	283	306	393	454	476	413	298	402	229	307	333	320	294	308	359	291	239	279	260	369	297	330	221
ENSMUSG00000039512__TRINITY_DN71290_c0_g1_i1	218	105	93	135	182	144	183	149	170	118	113	142	128	149	88	175	87	99	82	96	124	222	153	110
ENSMUSG00000061536__TRINITY_DN71298_c0_g1_i1	45	39	43	45	65	65	67	141	62	72	72	65	64	89	63	68	55	127	62	126	56	116	58	64
ENSMUSG00000058773__TRINITY_DN71253_c0_g1_i1	1154	329	1077	288	1256	283	1528	205	1212	295	374	287	1021	256	129	384	143	190	123	155	1825	1135	3853	1415
ENSMUSG00000067879__TRINITY_DN71266_c0_g1_i1	13	11	12	47	12	50	9	46	8	48	5	28	7	53	11	62	4	38	2	50	8	31	6	15
ENSMUSG00000038914__TRINITY_DN71288_c0_g1_i1	382	347	359	351	443	506	491	338	521	367	494	594	406	528	440	423	461	360	379	331	370	415	515	345
ENSMUSG00000079055__TRINITY_DN71212_c0_g1_i1	478	233	403	247	582	352	537	245	654	315	564	172	344	196	484	191	531	80	455	119	767	701	606	309
ENSMUSG00000106139__TRINITY_DN71209_c0_g1_i1	2	33	0	27	0	23	2	48	0	39	2	29	4	31	7	18	3	21	1	22	0	37	0	84
ENSMUSG00000021478__TRINITY_DN71221_c0_g1_i1	917	144	1712	132	1781	122	2327	104	2163	216	3227	195	1639	167	1638	219	2762	127	2766	151	23	63	1922	173
ENSMUSG00000093656__TRINITY_DN71218_c0_g1_i1	6	11	6	7	10	12	12	4	10	10	26	42	20	23	30	39	31	31	25	36	6	3	6	5
ENSMUSG00000064307__TRINITY_DN71281_c0_g1_i1	18	4	11	0	10	10	4	3	7	12	7	9	15	7	4	1	5	8	5	4	0	4	4	0
ENSMUSG00000029088__TRINITY_DN71223_c0_g1_i1	103	250	57	175	42	215	79	325	49	201	87	228	78	284	135	388	58	391	82	437	118	295	44	252
ENSMUSG00000035666__TRINITY_DN71292_c0_g1_i1	460	380	386	424	511	563	598	428	560	457	404	426	395	423	311	340	390	292	298	374	490	573	656	522
ENSMUSG00000013858__TRINITY_DN71200_c0_g1_i1	500	539	481	634	716	852	661	666	871	691	608	649	565	765	610	773	482	424	411	455	324	796	461	375
ENSMUSG00000006335__TRINITY_DN71262_c0_g1_i1	328	278	239	199	306	355	289	193	284	229	234	323	226	289	194	222	251	211	194	268	289	240	291	252
ENSMUSG00000028127__TRINITY_DN71208_c0_g1_i1	3015	1496	1474	1608	2098	2056	2964	1451	2068	1575	1499	1574	1334	1491	1429	1136	1482	1053	1348	1084	2683	2267	2176	2334
ENSMUSG00000021076__TRINITY_DN71207_c0_g1_i1	629	625	482	619	665	809	591	560	551	586	537	1040	628	908	662	751	684	673	452	706	822	743	660	599
ENSMUSG00000029088__TRINITY_DN19768_c0_g2_i1	80	145	48	115	33	155	33	223	38	162	40	166	53	190	92	265	51	281	44	283	100	233	36	134
ENSMUSG00000090035__TRINITY_DN19761_c0_g1_i1	64	38	38	27	68	35	64	22	57	21	34	22	32	26	29	27	17	27	17	24	52	40	43	33
ENSMUSG00000052675__TRINITY_DN19729_c0_g3_i1	109	125	107	93	130	177	158	97	137	119	165	176	156	162	157	196	142	129	135	134	142	138	110	130
ENSMUSG00000030737__TRINITY_DN19779_c0_g1_i1	133	94	120	101	162	143	173	74	171	105	104	129	77	110	113	92	101	75	71	72	69	84	64	71
ENSMUSG00000024811__TRINITY_DN19708_c0_g1_i1	2601	2500	1838	2243	2561	3175	3091	2119	2638	2220	2225	2714	2160	2185	2029	1862	2512	1795	1978	1735	2538	2280	2802	3295
ENSMUSG00000024811__TRINITY_DN19708_c0_g2_i1	2004	1997	1571	1782	2091	2592	2546	1663	2128	1829	1922	2124	1876	1741	1581	1379	1975	1524	1619	1476	2004	1867	2309	2664
ENSMUSG00000025025__TRINITY_DN19735_c0_g1_i1	938	922	849	939	1000	1305	1247	865	1063	863	1210	1351	1084	1360	1043	1026	1222	959	919	911	575	617	1177	607
ENSMUSG00000025025__TRINITY_DN19735_c0_g2_i1	803	812	747	793	897	1063	1003	735	932	804	968	1159	1023	1037	964	905	1040	812	817	784	503	511	949	554
ENSMUSG00000020152__TRINITY_DN19757_c0_g3_i1	2222	2170	1793	1982	2276	2935	2776	2051	2158	1972	2324	2610	2012	2431	2183	1974	2807	1971	2126	2156	2562	2188	2068	2831
ENSMUSG00000066880__TRINITY_DN19782_c0_g1_i1	471	403	255	338	380	477	487	367	435	362	346	410	317	373	338	308	374	293	352	354	442	373	355	383
ENSMUSG00000039904__TRINITY_DN19700_c0_g1_i1	1053	273	333	333	732	237	1171	216	639	311	840	464	1038	555	597	949	478	305	618	326	78	271	60	252
ENSMUSG00000039904__TRINITY_DN19700_c0_g2_i1	1408	273	385	416	917	299	1427	284	813	404	1003	588	1281	605	733	1323	612	341	790	423	112	332	72	285
ENSMUSG00000042744__TRINITY_DN19764_c0_g1_i1	531	708	703	848	741	1096	717	1888	952	1044	1039	1089	708	1138	1060	1466	773	1281	670	1377	902	1704	679	699
ENSMUSG00000030032__TRINITY_DN19727_c2_g1_i1	49	57	59	50	68	78	58	38	65	56	64	53	74	45	66	50	67	31	58	40	48	54	65	40
ENSMUSG00000029817__TRINITY_DN19705_c0_g1_i1	407	352	360	265	498	407	413	249	463	319	374	333	393	325	226	266	335	234	186	197	321	363	532	418
ENSMUSG00000031938__TRINITY_DN19763_c0_g1_i1	130	74	61	51	84	79	110	93	101	62	76	66	62	61	85	59	68	51	59	56	59	102	111	76
ENSMUSG00000031938__TRINITY_DN19763_c0_g2_i1	172	111	86	117	113	128	205	127	175	99	110	121	90	101	134	97	117	118	92	99	116	170	145	110
ENSMUSG00000067629__TRINITY_DN59_c0_g1_i1	181	394	401	444	380	604	296	802	459	439	331	394	290	488	428	594	285	547	339	471	195	495	291	280
ENSMUSG00000032174__TRINITY_DN57_c11_g1_i1	323	723	771	803	770	1079	682	981	1010	870	845	759	649	785	658	712	651	566	637	597	11	282	414	197
ENSMUSG00000029456__TRINITY_DN57_c10_g1_i1	57	22	37	30	33	31	41	18	39	15	36	42	33	34	43	25	21	22	22	20	20	20	23	17
ENSMUSG00000100252__TRINITY_DN25_c9_g1_i1	261	201	197	163	214	236	157	152	204	219	223	263	217	223	218	196	183	161	191	161	647	351	389	290
ENSMUSG00000055078__TRINITY_DN44_c10_g1_i1	683	1293	774	1154	692	1494	674	1252	677	1445	293	1036	359	983	341	766	329	719	243	779	1330	1780	2023	1995
ENSMUSG00000041671__TRINITY_DN44_c19_g1_i1	98	91	111	85	134	109	88	79	110	81	121	118	72	85	104	128	73	93	103	83	113	122	113	80
ENSMUSG00000029276__TRINITY_DN89_c5_g1_i1	15	3	12	7	17	8	9	17	10	11	25	9	16	16	19	17	13	11	8	13	21	20	14	11
ENSMUSG00000078627__TRINITY_DN49_c10_g1_i1	15	8	7	21	26	20	10	25	18	19	12	31	20	37	34	68	8	33	26	36	14	21	20	19
ENSMUSG00000052273__TRINITY_DN27_c6_g1_i1	110	0	10	0	91	0	38	0	42	1	12	0	35	0	0	14	0	1	4	1	0	0	52	3
ENSMUSG00000013921__TRINITY_DN7_c3_g1_i1	423	384	304	446	417	552	434	1050	466	518	381	604	439	635	429	813	376	760	339	815	329	775	279	372
ENSMUSG00000020462__TRINITY_DN77_c0_g5_i1	1705	1390	1223	1298	1564	1724	1794	1275	1587	1394	1330	1594	1149	1359	1110	998	1514	993	1190	1002	1303	1220	1747	1641
ENSMUSG00000038805__TRINITY_DN37_c0_g1_i1	24	0	18	0	33	0	13	0	15	0	48	0	26	0	33	4	32	0	39	0	0	2	15	0
ENSMUSG00000025326__TRINITY_DN37_c0_g3_i2	8463	7409	5410	6839	7715	8914	8409	7705	7663	7576	7154	8885	7450	8173	6614	7392	7118	7041	5808	8197	9326	8318	7476	7519
ENSMUSG00000035275__TRINITY_DN30_c5_g1_i1	1518	1383	1481	1631	1584	1761	1790	1234	1849	1139	1583	1076	1183	1177	1152	859	1439	802	1123	600	2342	2647	1706	1418
ENSMUSG00000000317__TRINITY_DN30_c9_g1_i1	80	193	63	182	76	171	60	174	78	168	30	41	49	32	45	54	16	30	15	32	95	314	85	367
ENSMUSG00000093752__TRINITY_DN82_c3_g1_i1	7	5	3	4	3	3	3	5	6	3	4	1	10	9	6	4	3	8	10	4	2	10	4	4
ENSMUSG00000051379__TRINITY_DN88_c4_g1_i1	565	378	794	277	681	558	774	358	809	287	1296	443	868	367	648	341	1019	359	1106	367	239	526	1119	597
ENSMUSG00000041324__TRINITY_DN13_c7_g1_i1	181	116	303	92	499	151	526	103	548	63	368	180	205	168	268	199	397	120	341	151	589	66	575	207
ENSMUSG00000097750__TRINITY_DN48_c4_g1_i1	99	85	101	67	112	128	95	74	106	96	126	139	112	109	119	157	112	113	134	114	51	145	82	77
ENSMUSG00000035158__TRINITY_DN68_c2_g1_i1	391	53	151	91	222	90	339	70	207	86	192	108	167	142	118	142	149	107	160	115	94	76	125	45
ENSMUSG00000020704__TRINITY_DN42_c0_g2_i1	407	956	514	900	561	1231	369	1101	408	1137	482	887	425	943	410	863	463	770	440	776	118	1008	338	700
ENSMUSG00000026103__TRINITY_DN20_c0_g4_i2	827	1221	911	1227	1212	1905	962	1407	1071	1472	1058	1662	1123	1918	1258	1630	1064	1352	697	1383	1006	1528	903	1170
ENSMUSG00000105340__TRINITY_DN20_c3_g1_i1	44	19	43	14	58	27	35	17	58	38	66	28	71	48	60	52	35	31	51	39	13	42	59	29
ENSMUSG00000022983__TRINITY_DN20_c0_g8_i1	316	235	340	245	303	344	367	487	396	281	415	344	405	417	379	479	312	470	324	445	288	494	297	231
ENSMUSG00000026648__TRINITY_DN12_c5_g1_i1	138	150	119	158	148	221	147	114	147	148	129	153	137	155	137	159	138	133	102	112	127	163	116	141
ENSMUSG00000014303__TRINITY_DN12_c3_g1_i1	26	23	13	16	15	28	17	23	23	18	6	16	17	26	20	29	12	12	6	12	9	41	21	14
ENSMUSG00000029276__TRINITY_DN45_c0_g5_i1	109	100	74	84	85	111	90	86	92	102	83	90	63	107	89	78	76	72	73	96	156	99	127	119
ENSMUSG00000030555__TRINITY_DN31_c0_g6_i1	173	99	104	90	138	132	154	76	133	73	67	80	64	85	69	71	52	63	43	62	95	90	120	104
ENSMUSG00000030555__TRINITY_DN31_c0_g7_i1	57	42	19	28	39	54	55	25	45	28	27	36	20	31	29	34	32	23	15	27	26	37	35	25
ENSMUSG00000030555__TRINITY_DN31_c0_g9_i1	77	46	27	40	41	60	65	29	67	49	35	70	39	62	54	52	30	44	35	43	55	58	66	46
ENSMUSG00000038292__TRINITY_DN64_c8_g1_i1	9	3	5	7	6	4	3	5	5	3	4	8	3	12	13	12	5	4	4	4	2	5	6	4
ENSMUSG00000092544__TRINITY_DN70_c7_g1_i1	6	2	5	4	15	11	6	6	8	12	9	3	8	9	14	11	4	7	3	3	13	13	13	4
ENSMUSG00000034656__TRINITY_DN28_c4_g1_i1	235	416	306	491	365	656	324	1065	440	546	430	507	390	589	526	784	418	653	323	620	342	796	290	353
ENSMUSG00000038406__TRINITY_DN28_c4_g2_i1	257	318	375	405	385	523	272	680	414	407	438	518	426	664	527	882	386	667	379	627	276	816	261	266
ENSMUSG00000021548__TRINITY_DN43_c2_g1_i2	3279	2788	2282	2496	3109	3279	3419	2306	3212	2613	2957	3064	2606	2773	2734	2389	2900	2110	2619	2561	2785	2466	2903	2279
ENSMUSG00000027752__TRINITY_DN63_c1_g3_i1	281	207	245	174	239	265	251	172	268	222	199	229	202	232	195	234	200	164	187	189	491	384	527	406
ENSMUSG00000027752__TRINITY_DN63_c1_g1_i1	249	193	193	167	263	215	218	145	245	203	251	228	247	207	195	242	204	163	182	175	383	392	465	306
ENSMUSG00000037958__TRINITY_DN80_c2_g2_i1	450	337	310	302	452	418	524	327	343	312	391	505	449	501	347	374	415	331	330	370	500	375	484	359
ENSMUSG00000037958__TRINITY_DN80_c2_g1_i1	405	299	279	267	323	320	354	219	298	251	281	383	324	385	311	308	344	284	269	269	332	317	382	309
ENSMUSG00000026648__TRINITY_DN94_c0_g4_i1	75	90	55	83	97	126	77	92	110	104	66	104	65	89	82	102	63	100	55	91	66	83	44	63
ENSMUSG00000030822__TRINITY_DN94_c0_g6_i1	409	271	320	265	446	350	413	224	401	284	367	295	349	271	284	275	284	223	275	209	298	406	454	310
ENSMUSG00000030822__TRINITY_DN94_c0_g1_i1	471	331	366	331	458	366	478	335	552	322	381	345	427	332	353	313	387	261	323	266	338	455	490	357
ENSMUSG00000044573__TRINITY_DN76_c4_g1_i1	3029	2548	1857	2323	2430	3076	3028	2087	2359	2367	1931	3216	1961	2709	1876	2093	2125	2070	1854	2211	2297	2067	2453	2352
ENSMUSG00000047557__TRINITY_DN76_c1_g1_i1	891	442	619	369	744	523	1072	381	743	418	443	480	517	376	493	363	448	359	417	333	754	857	998	770
ENSMUSG00000098078__TRINITY_DN15_c4_g1_i2	51	8	17	12	29	19	45	14	36	11	26	11	12	7	16	2	16	4	18	3	35	64	41	34
ENSMUSG00000039234__TRINITY_DN15_c9_g1_i1	84	63	43	56	53	88	59	39	78	74	36	58	54	71	50	61	35	31	42	63	44	73	36	70
ENSMUSG00000008845__TRINITY_DN15_c8_g1_i1	15	1	8	16	1	34	0	0	8	4	1	10	4	14	9	2	13	23	0	0	6	2	9	2
ENSMUSG00000056899__TRINITY_DN72_c1_g3_i1	28	19	13	10	32	26	37	23	33	17	52	30	23	40	43	51	30	43	49	59	14	30	31	18
ENSMUSG00000029004__TRINITY_DN72_c6_g1_i1	2445	1959	2142	1903	2477	2575	2755	3505	2963	2057	3263	2900	2758	2814	3210	3736	2618	3346	2857	3746	2842	3997	3415	2431
ENSMUSG00000030068__TRINITY_DN18_c0_g1_i1	26	30	53	14	55	20	66	36	92	33	89	37	49	33	79	35	67	34	82	29	10	31	67	15
ENSMUSG00000030068__TRINITY_DN18_c0_g2_i2	14	2	25	9	25	13	18	14	32	15	22	22	11	10	18	20	15	12	23	12	4	10	22	10
ENSMUSG00000068798__TRINITY_DN91_c0_g3_i1	1525	565	464	600	1072	683	1560	461	978	647	529	507	459	479	429	488	418	331	398	339	646	612	513	691
ENSMUSG00000037624__TRINITY_DN98_c1_g2_i1	320	194	676	180	546	261	648	171	642	146	876	186	435	228	659	177	867	100	699	115	202	211	494	159
ENSMUSG00000092329__TRINITY_DN50_c5_g1_i1	11	7	15	7	10	4	6	8	6	9	12	6	10	16	9	16	5	4	6	7	5	7	7	3
ENSMUSG00000035495__TRINITY_DN50_c0_g3_i2	594	401	405	386	551	563	621	347	509	392	402	460	450	484	397	414	403	384	320	388	487	569	579	508
ENSMUSG00000021666__TRINITY_DN78_c6_g1_i1	676	569	481	537	578	734	571	575	561	591	476	658	479	620	437	580	462	448	367	428	682	742	593	634
ENSMUSG00000021109__TRINITY_DN87631_c0_g1_i1	61	48	41	48	88	80	71	40	87	58	71	65	45	50	59	55	45	45	64	62	79	106	107	67
ENSMUSG00000046822__TRINITY_DN87617_c0_g1_i1	529	493	659	589	688	839	687	548	712	645	646	529	483	588	532	504	523	369	434	377	475	629	588	424
ENSMUSG00000055980__TRINITY_DN87660_c0_g1_i1	231	131	68	134	161	189	173	148	144	136	61	149	129	171	88	180	72	123	42	107	247	390	101	131
ENSMUSG00000020776__TRINITY_DN87642_c0_g1_i1	449	413	479	452	543	655	489	423	542	433	472	497	476	539	388	414	424	345	380	324	336	665	505	390
ENSMUSG00000039159__TRINITY_DN87600_c0_g1_i1	812	612	647	737	870	883	936	799	1021	706	826	901	755	942	874	1015	765	696	558	651	781	1167	693	599
ENSMUSG00000037752__TRINITY_DN87603_c0_g1_i1	56	17	27	18	37	13	29	15	27	17	34	40	61	28	25	19	31	20	32	19	68	61	24	40
ENSMUSG00000014075__TRINITY_DN87689_c0_g1_i1	271	213	208	199	208	232	239	147	214	186	214	239	193	180	230	159	231	158	219	193	236	232	307	281
ENSMUSG00000039463__TRINITY_DN87613_c0_g1_i1	77	74	89	63	112	102	99	84	98	98	98	120	66	93	80	66	68	82	60	78	96	94	120	83
ENSMUSG00000037486__TRINITY_DN87605_c0_g1_i1	169	114	154	117	230	172	189	138	217	109	219	147	164	176	187	190	149	130	168	119	113	179	196	119
ENSMUSG00000027584__TRINITY_DN87611_c0_g1_i1	483	472	284	489	465	688	362	453	341	521	193	530	324	543	219	362	226	341	161	346	1351	918	559	720
ENSMUSG00000035569__TRINITY_DN87676_c0_g1_i1	591	679	576	636	843	950	657	759	961	746	1073	1126	895	1086	1029	1096	751	894	620	991	366	842	465	348
ENSMUSG00000040715__TRINITY_DN87699_c0_g1_i1	458	475	357	509	487	627	462	520	480	536	517	735	524	788	529	731	516	624	418	595	399	540	378	379
ENSMUSG00000030495__TRINITY_DN87625_c0_g1_i1	511	240	295	253	430	377	539	260	395	219	204	197	232	227	204	247	227	136	155	156	460	498	420	283
ENSMUSG00000078490__TRINITY_DN87648_c0_g1_i1	220	142	103	119	166	198	158	117	131	138	141	206	120	224	133	174	174	129	118	140	132	99	184	139
ENSMUSG00000038370__TRINITY_DN87621_c0_g1_i1	2518	274	3918	242	3362	238	4217	222	4208	207	4767	328	2442	355	2818	602	3847	239	3599	206	545	106	2961	27
ENSMUSG00000038453__TRINITY_DN87654_c0_g1_i1	210	241	260	342	251	401	224	608	280	417	227	382	214	482	250	631	188	375	157	420	219	555	153	149
ENSMUSG00000024846__TRINITY_DN87696_c0_g1_i1	194	241	243	215	227	301	225	238	235	257	408	368	239	379	306	291	410	261	381	251	211	255	297	324
ENSMUSG00000103458__TRINITY_DN20619_c3_g1_i1	16	13	15	6	23	22	15	21	35	22	24	9	17	14	26	35	12	17	26	24	18	59	30	13
ENSMUSG00000103458__TRINITY_DN20619_c3_g2_i1	17	22	28	18	29	22	22	27	31	29	27	23	12	18	35	23	18	29	30	33	30	48	35	22
ENSMUSG00000032307__TRINITY_DN20685_c0_g2_i1	482	422	336	459	555	636	469	481	461	437	573	608	576	765	592	643	592	466	394	499	341	577	416	451
ENSMUSG00000050122__TRINITY_DN20650_c0_g1_i1	16	14	2	14	9	32	6	24	6	34	3	16	15	17	3	6	3	8	0	10	2	7	15	14
ENSMUSG00000048834__TRINITY_DN20666_c0_g4_i1	677	723	575	629	739	958	583	679	581	716	330	865	516	870	363	507	401	490	241	640	669	747	807	879
ENSMUSG00000048834__TRINITY_DN20666_c0_g1_i1	748	830	419	667	714	946	623	638	663	740	344	1067	538	796	434	474	496	667	288	671	654	628	754	747
ENSMUSG00000048834__TRINITY_DN20666_c0_g2_i1	2118	2196	1289	1822	2002	2971	1561	2020	1727	2193	968	2834	1679	2291	1164	1463	1175	1753	796	1990	1904	1920	1990	2326
ENSMUSG00000028879__TRINITY_DN20699_c0_g2_i1	2302	2235	1421	1959	1701	2753	1951	2055	1659	2146	1389	2640	1541	2239	1448	1824	1567	1785	1224	2083	2977	2689	2599	3246
ENSMUSG00000036699__TRINITY_DN20689_c0_g1_i1	1930	428	1300	349	2011	648	1299	374	1626	563	980	417	1418	392	401	232	713	268	819	372	3132	1763	2888	806
ENSMUSG00000036699__TRINITY_DN20689_c0_g2_i1	7558	1751	5314	1407	7995	2532	5477	1440	6491	2265	4115	1650	5493	1376	1691	863	2862	1104	3367	1480	12679	7412	11710	2842
ENSMUSG00000039523__TRINITY_DN20641_c0_g2_i1	258	172	186	158	235	269	305	181	269	204	349	294	264	316	307	278	332	204	254	215	168	186	187	142
ENSMUSG00000021466__TRINITY_DN20624_c0_g1_i1	231	108	199	104	306	165	272	128	250	90	334	181	261	180	190	170	203	119	192	125	151	215	228	115
ENSMUSG00000026885__TRINITY_DN20661_c0_g4_i1	232	213	341	213	475	313	458	240	525	202	506	413	321	438	568	478	539	286	411	347	126	150	206	72
ENSMUSG00000026885__TRINITY_DN20661_c0_g2_i1	167	152	231	171	313	209	314	160	324	118	360	260	231	327	380	379	417	180	304	176	83	77	119	46
ENSMUSG00000026885__TRINITY_DN20661_c0_g3_i1	184	158	237	214	350	267	349	168	401	149	410	293	248	291	472	377	415	204	357	256	92	100	159	53
ENSMUSG00000006154__TRINITY_DN20607_c0_g1_i1	106	63	59	97	62	69	46	36	89	74	59	100	116	116	55	90	33	36	56	161	83	104	33	23
ENSMUSG00000039470__TRINITY_DN20615_c0_g1_i1	437	467	258	457	369	568	413	384	346	509	273	419	230	405	349	355	313	265	180	302	846	955	464	828
ENSMUSG00000024957__TRINITY_DN20632_c0_g4_i1	21	147	21	153	21	207	15	137	22	120	15	173	30	184	113	191	40	101	4	110	70	157	15	152
ENSMUSG00000024957__TRINITY_DN20632_c0_g2_i1	44	226	27	206	14	262	21	244	18	179	14	214	44	258	129	259	73	192	10	159	103	197	21	178
ENSMUSG00000024957__TRINITY_DN20632_c0_g3_i1	33	131	16	115	12	162	25	157	17	122	7	184	12	198	65	186	44	116	11	106	88	127	15	114
ENSMUSG00000050122__TRINITY_DN20638_c0_g3_i1	46	4	8	4	28	5	19	3	14	2	5	4	15	6	2	7	2	5	2	4	0	3	30	3
ENSMUSG00000002728__TRINITY_DN20606_c0_g3_i1	197	124	138	89	178	122	132	84	153	113	158	135	140	134	140	123	102	84	104	95	117	174	154	98
ENSMUSG00000031486__TRINITY_DN20669_c0_g1_i1	26	12	33	29	17	50	9	14	53	20	19	19	16	24	42	39	9	21	15	13	23	29	17	22
ENSMUSG00000020607__TRINITY_DN20620_c0_g1_i1	4212	2147	3359	2385	5131	3518	4047	2122	4960	1806	4747	4354	3910	4337	3489	3947	4347	3025	2953	2847	2882	2625	6203	2237
ENSMUSG00000014303__TRINITY_DN20611_c0_g3_i1	47	45	45	38	54	73	46	64	41	41	29	57	42	47	40	73	17	62	15	31	51	113	48	56
ENSMUSG00000025920__TRINITY_DN20672_c0_g2_i1	803	1053	617	992	734	1449	828	956	711	1132	825	1425	726	1132	828	953	865	850	718	999	1597	1371	955	1486
ENSMUSG00000000168__TRINITY_DN20634_c0_g1_i1	2604	2773	1549	2497	2358	3047	2430	2232	2388	2680	1755	2714	1682	2220	1777	1846	1819	1447	1355	1663	2061	2364	1651	1512
ENSMUSG00000020869__TRINITY_DN20676_c0_g1_i1	2009	2155	1809	2259	2051	3015	2306	2259	2127	2423	2024	2888	1962	2979	2123	2611	2177	1958	1376	1965	3184	3522	2488	2833
ENSMUSG00000020869__TRINITY_DN20676_c0_g2_i1	516	571	398	466	529	798	540	569	612	648	489	786	548	678	564	633	576	505	366	559	790	782	631	697
ENSMUSG00000020869__TRINITY_DN20676_c0_g3_i1	383	389	353	402	407	639	456	396	415	392	409	538	377	524	433	451	373	362	232	394	641	731	499	645
ENSMUSG00000070369__TRINITY_DN20673_c0_g1_i1	15	4	7	5	10	1	27	0	6	3	2	1	3	5	2	3	0	0	1	1	0	6	0	4
ENSMUSG00000039891__TRINITY_DN20609_c0_g1_i1	21	0	2	2	12	16	5	1	4	3	11	11	16	9	14	20	8	15	4	18	8	3	7	2
ENSMUSG00000033849__TRINITY_DN20608_c0_g1_i1	171	931	220	944	196	1096	172	936	167	1219	137	940	256	813	206	504	205	508	118	675	308	801	203	1022
ENSMUSG00000041444__TRINITY_DN20616_c0_g1_i1	552	1197	969	1322	823	1757	915	1989	1150	1163	2698	2877	1432	2731	2299	3021	2642	2877	1733	2873	232	516	336	261
ENSMUSG00000034636__TRINITY_DN20631_c0_g5_i1	3279	4654	2236	4232	3030	5952	3454	4894	3231	4928	2614	4690	2694	4183	2682	3353	2880	3101	2145	3529	3733	5378	3284	5351
ENSMUSG00000034636__TRINITY_DN20631_c0_g7_i1	2317	3282	1758	3041	2125	4033	2576	3336	2335	3790	1912	3327	1933	2953	2069	2267	2123	2185	1466	2445	2557	3675	2400	3919
ENSMUSG00000015869__TRINITY_DN20656_c0_g2_i1	252	224	190	230	292	301	312	264	244	272	223	227	258	251	186	168	193	155	145	164	375	476	350	409
ENSMUSG00000030107__TRINITY_DN3888_c0_g3_i1	24	14	31	25	30	23	27	6	22	16	20	22	26	30	24	30	24	32	18	12	19	22	10	3
ENSMUSG00000000202__TRINITY_DN3864_c0_g1_i1	463	258	361	313	452	355	521	222	386	198	273	258	220	298	271	245	375	199	226	139	416	304	290	193
ENSMUSG00000000202__TRINITY_DN3864_c0_g2_i1	1509	837	1060	939	1523	1242	1746	816	1448	688	863	930	814	923	994	856	1256	680	802	464	1495	1073	974	694
ENSMUSG00000067199__TRINITY_DN3849_c0_g1_i2	385	442	427	424	619	648	484	425	500	535	540	504	540	486	557	659	487	309	422	423	356	650	701	585
ENSMUSG00000001918__TRINITY_DN3840_c1_g2_i1	46	20	40	20	33	53	38	5	62	16	18	36	25	37	48	23	20	26	18	21	47	51	40	42
ENSMUSG00000003429__TRINITY_DN3839_c1_g1_i1	5703	3532	3915	3257	4447	4451	5281	3030	4186	3262	3850	3801	3995	3688	2994	3037	4107	2943	3472	2927	6910	4968	7686	7160
ENSMUSG00000018411__TRINITY_DN3890_c0_g2_i1	9530	13419	8235	13464	10870	20243	10588	14742	11168	16175	11390	19817	13090	19562	12907	17585	11617	13804	8702	14957	34100	57757	21698	51890
ENSMUSG00000018750__TRINITY_DN3835_c3_g1_i1	413	366	243	347	343	420	361	411	376	413	671	859	594	676	726	725	652	596	556	648	348	383	247	233
ENSMUSG00000035637__TRINITY_DN3826_c1_g3_i1	385	126	204	171	346	185	388	166	259	159	327	390	316	352	274	328	316	224	269	216	138	221	274	135
ENSMUSG00000035637__TRINITY_DN3826_c1_g2_i1	109	42	65	31	105	48	116	53	89	45	112	107	92	101	71	105	77	54	73	61	37	68	79	56
ENSMUSG00000033940__TRINITY_DN3869_c0_g2_i1	404	494	436	435	546	636	544	501	472	530	546	593	484	582	456	500	482	429	504	433	348	361	440	455
ENSMUSG00000045886__TRINITY_DN3867_c1_g1_i1	17	12	7	12	11	11	24	10	18	7	7	12	8	13	7	2	7	5	9	4	14	7	16	12
ENSMUSG00000112390__TRINITY_DN3812_c5_g1_i1	27	25	17	25	22	31	30	18	32	23	14	46	23	26	28	45	33	30	24	27	30	23	36	28
ENSMUSG00000060780__TRINITY_DN3812_c0_g1_i1	43	37	39	22	36	38	25	22	37	31	51	17	24	23	21	38	33	22	54	17	81	39	40	54
ENSMUSG00000046378__TRINITY_DN3812_c4_g1_i1	9	10	12	13	18	18	8	10	7	11	10	4	11	11	10	21	5	7	8	9	8	11	15	11
ENSMUSG00000057265__TRINITY_DN3812_c2_g1_i1	21	19	16	20	27	21	17	30	22	12	26	21	28	33	24	41	11	32	21	38	13	28	17	10
ENSMUSG00000090077__TRINITY_DN3893_c0_g4_i1	493	444	497	439	667	588	416	342	635	479	702	516	569	644	554	595	421	428	479	386	423	828	565	362
ENSMUSG00000090077__TRINITY_DN3893_c0_g1_i1	214	213	339	201	364	321	194	153	334	279	307	276	338	320	299	321	225	211	205	192	243	400	304	162
ENSMUSG00000029202__TRINITY_DN3893_c0_g2_i2	445	344	300	299	408	441	509	324	463	307	423	455	420	402	383	417	354	338	341	333	393	383	479	422
ENSMUSG00000090077__TRINITY_DN3893_c0_g3_i1	421	392	499	377	652	577	329	297	647	488	546	447	555	577	493	608	383	398	417	279	406	748	521	335
ENSMUSG00000028057__TRINITY_DN3887_c0_g4_i1	271	213	192	238	255	322	248	205	259	279	205	254	267	244	234	171	214	177	160	187	294	352	204	265
ENSMUSG00000028057__TRINITY_DN3887_c0_g2_i1	1692	1759	1450	1774	1621	2565	1715	1584	1669	2122	1435	1953	1435	1880	1441	1325	1553	1137	1160	1162	2007	1946	1254	1771
ENSMUSG00000037617__TRINITY_DN3819_c0_g1_i1	78	67	60	69	83	73	87	60	99	45	106	82	113	112	70	80	68	67	68	59	86	85	83	70
ENSMUSG00000046814__TRINITY_DN3846_c0_g1_i1	60	1	5	7	20	7	19	4	15	3	5	8	23	8	2	7	11	14	6	8	22	158	22	12
ENSMUSG00000027834__TRINITY_DN3841_c0_g1_i1	3019	11431	2464	10795	2404	11622	2425	10157	2264	12876	2296	19014	5719	16518	6476	12237	4519	11017	2074	13770	5245	11210	2845	7581
ENSMUSG00000020733__TRINITY_DN3854_c0_g2_i1	1359	834	1074	836	1236	1140	1607	666	1273	615	1098	945	1083	857	908	743	1231	733	883	602	1119	925	1070	698
ENSMUSG00000020831__TRINITY_DN3898_c0_g1_i1	955	614	780	607	1022	828	988	509	931	589	630	583	631	536	530	494	623	485	593	477	960	876	1269	826
ENSMUSG00000093989__TRINITY_DN3898_c0_g2_i1	4968	5502	3901	5422	4840	7572	5424	5871	4328	5961	3951	5535	4063	5578	3743	4446	4231	3873	3123	4134	4050	5573	3984	4916
ENSMUSG00000056763__TRINITY_DN3828_c3_g1_i1	279	192	217	185	271	296	247	173	276	207	305	275	318	345	276	324	228	260	253	252	320	347	315	277
ENSMUSG00000058672__TRINITY_DN3885_c0_g1_i1	22060	34504	13275	34859	16685	49723	14257	32142	13404	38100	3754	15546	6898	14723	4916	8512	5312	9209	3257	10756	61754	47961	26643	65163
ENSMUSG00000037151__TRINITY_DN3831_c0_g1_i1	92	54	70	65	96	83	81	46	95	50	121	117	84	113	123	84	97	64	107	62	61	84	80	79
ENSMUSG00000052593__TRINITY_DN3855_c0_g1_i1	2437	1009	1320	1012	1813	1364	2443	802	1733	992	1066	855	1175	912	887	922	876	653	923	643	1411	1324	1643	1223
ENSMUSG00000039942__TRINITY_DN3836_c2_g7_i1	44	92	77	49	71	66	90	36	73	20	39	26	26	35	31	24	51	12	22	21	86	113	148	95
ENSMUSG00000039942__TRINITY_DN3836_c2_g8_i1	116	162	146	159	198	149	283	103	197	77	126	87	39	79	80	50	118	38	64	35	181	285	442	267
ENSMUSG00000022383__TRINITY_DN3836_c2_g9_i1	46	39	49	57	49	64	61	22	85	41	66	60	55	68	66	41	57	41	43	41	18	35	40	30
ENSMUSG00000043183__TRINITY_DN3880_c0_g4_i1	348	265	352	252	384	364	399	308	354	280	311	361	317	312	342	294	295	237	291	317	516	513	565	466
ENSMUSG00000028137__TRINITY_DN3880_c0_g6_i1	785	1223	1506	1286	1507	2056	1138	1321	1512	1355	1508	1124	1100	1179	1145	1138	1085	823	1098	920	565	1512	1545	1200
ENSMUSG00000028137__TRINITY_DN3880_c0_g3_i1	226	500	497	355	504	686	381	426	519	409	478	360	316	358	436	359	337	295	370	314	192	471	488	422
ENSMUSG00000031796__TRINITY_DN3804_c0_g1_i1	273	172	229	158	316	187	193	143	268	187	325	203	242	209	262	257	235	200	299	209	195	282	329	175
ENSMUSG00000028397__TRINITY_DN3844_c0_g1_i1	235	132	191	136	253	211	290	142	266	149	281	196	217	188	195	148	248	179	196	172	172	179	344	207
ENSMUSG00000070709__TRINITY_DN3883_c0_g1_i1	758	511	434	442	640	660	787	476	760	544	613	708	640	583	585	528	640	495	505	575	876	783	1002	759
ENSMUSG00000029636__TRINITY_DN3873_c0_g1_i1	192	173	237	220	236	267	225	136	233	198	212	297	250	307	221	283	214	157	155	146	104	283	141	163
ENSMUSG00000032295__TRINITY_DN3874_c0_g4_i1	381	303	289	297	369	435	341	292	330	368	397	439	386	486	419	434	355	315	313	294	411	465	355	347
ENSMUSG00000032295__TRINITY_DN3874_c0_g5_i1	189	149	127	128	189	195	153	108	172	168	216	189	190	203	197	223	163	168	160	148	153	199	146	158
ENSMUSG00000032295__TRINITY_DN3874_c0_g1_i1	316	299	339	290	367	383	327	266	309	350	362	423	343	403	368	395	287	306	301	272	338	440	275	298
ENSMUSG00000032295__TRINITY_DN3874_c0_g2_i1	285	269	222	242	341	339	292	213	263	302	345	372	328	396	373	394	279	276	279	280	349	409	272	229
ENSMUSG00000029213__TRINITY_DN3868_c0_g4_i1	892	729	525	611	797	918	960	596	739	662	693	961	667	781	680	612	673	601	666	653	770	664	813	817
ENSMUSG00000029213__TRINITY_DN3868_c0_g6_i1	1593	1309	1075	1165	1386	1645	1611	1028	1391	1306	1277	1683	1177	1395	1184	1112	1309	1136	1208	1230	1479	1195	1374	1447
ENSMUSG00000062300__TRINITY_DN71387_c0_g1_i1	121	121	79	133	124	188	111	137	103	133	27	71	45	85	43	66	30	58	12	50	266	390	207	288
ENSMUSG00000041445__TRINITY_DN71326_c0_g1_i1	49	34	51	46	49	45	50	33	71	35	49	52	37	27	78	62	39	31	18	19	50	63	35	34
ENSMUSG00000053714__TRINITY_DN71398_c0_g1_i1	18	25	11	18	21	38	11	38	14	33	12	36	10	36	27	34	20	45	10	33	21	47	20	18
ENSMUSG00000024935__TRINITY_DN71310_c0_g1_i1	1100	738	752	785	1013	1014	1167	853	998	781	844	833	786	860	686	692	923	581	645	696	961	775	763	851
ENSMUSG00000022197__TRINITY_DN71339_c0_g1_i1	232	153	327	188	412	271	333	329	505	260	397	148	265	197	335	303	256	198	309	204	177	489	297	207
ENSMUSG00000028282__TRINITY_DN71353_c0_g1_i1	469	315	281	310	364	389	430	264	370	323	383	514	415	426	319	290	410	350	289	371	628	349	598	501
ENSMUSG00000020785__TRINITY_DN71333_c0_g1_i1	400	587	452	606	528	866	531	541	603	591	1415	1808	1039	1671	1528	1392	1396	1276	1406	1191	468	568	406	463
ENSMUSG00000057530__TRINITY_DN71388_c0_g1_i1	334	374	427	375	566	517	563	411	638	340	640	443	446	445	550	502	733	354	526	261	229	382	300	202
ENSMUSG00000036368__TRINITY_DN71390_c0_g1_i1	365	195	182	194	274	224	333	214	234	225	190	181	155	206	167	163	179	168	154	173	281	245	207	206
ENSMUSG00000026077__TRINITY_DN71316_c0_g1_i1	137	184	219	221	234	303	228	306	333	201	475	303	296	297	381	308	351	288	372	343	20	246	162	123
ENSMUSG00000042492__TRINITY_DN71315_c0_g1_i1	618	529	639	617	684	856	718	699	749	612	684	844	627	809	696	979	611	635	440	640	408	812	452	447
ENSMUSG00000033863__TRINITY_DN71313_c0_g1_i1	663	791	743	902	991	1181	947	828	1042	865	1034	840	690	907	1131	926	1066	601	763	575	252	385	449	391
ENSMUSG00000028613__TRINITY_DN71336_c0_g1_i1	300	427	229	367	268	589	229	505	313	442	120	358	198	374	202	295	149	365	86	355	587	694	401	523
ENSMUSG00000065979__TRINITY_DN71361_c0_g1_i1	435	355	362	385	443	520	566	368	484	393	517	528	388	481	481	474	519	353	473	391	281	322	582	236
ENSMUSG00000034163__TRINITY_DN71375_c0_g1_i1	399	402	324	334	459	487	432	350	518	404	462	444	391	407	481	447	359	294	345	391	339	413	442	265
ENSMUSG00000031376__TRINITY_DN71379_c0_g1_i1	646	621	456	679	553	828	764	674	598	666	562	953	647	893	666	809	605	597	475	675	367	600	301	313
ENSMUSG00000073725__TRINITY_DN71331_c0_g1_i1	550	511	376	494	600	686	588	485	601	563	562	788	514	720	561	745	602	490	410	520	294	428	346	369
ENSMUSG00000031523__TRINITY_DN71356_c0_g1_i1	251	853	176	819	215	751	278	889	232	1108	155	985	273	846	311	718	225	775	108	769	177	430	158	807
ENSMUSG00000037533__TRINITY_DN78575_c0_g1_i1	512	268	357	242	414	335	480	246	430	348	686	411	521	372	490	364	595	334	654	382	806	566	625	321
ENSMUSG00000109321__TRINITY_DN78532_c0_g1_i1	201	156	116	129	158	201	102	170	132	207	150	207	170	192	154	188	123	216	154	204	186	205	224	144
ENSMUSG00000000594__TRINITY_DN78543_c0_g1_i1	1327	727	721	716	898	828	1158	625	848	577	438	496	409	510	450	439	495	384	428	415	1060	974	936	827
ENSMUSG00000040729__TRINITY_DN78523_c0_g1_i1	307	168	355	166	421	180	413	147	447	158	541	201	433	211	355	238	555	160	484	188	102	141	361	155
ENSMUSG00000020646__TRINITY_DN78581_c0_g1_i1	629	442	352	352	489	447	637	356	508	360	358	401	342	365	317	384	355	324	288	344	468	445	405	477
ENSMUSG00000022487__TRINITY_DN78546_c0_g1_i1	13	9	13	6	8	12	11	10	17	4	5	2	3	6	7	1	10	4	5	2	7	1	15	0
ENSMUSG00000024610__TRINITY_DN78573_c0_g1_i1	32	26	18	36	24	69	17	13	20	13	2	57	20	31	38	24	22	52	6	23	18	15	10	30
ENSMUSG00000089865__TRINITY_DN78521_c0_g1_i1	18	15	18	9	23	24	15	25	14	18	31	28	22	31	32	28	19	36	29	34	5	15	19	5
ENSMUSG00000070643__TRINITY_DN78542_c0_g1_i1	16	9	22	7	20	14	21	5	17	8	10	5	22	23	17	23	9	5	2	3	29	23	11	2
ENSMUSG00000034591__TRINITY_DN78556_c0_g1_i1	431	438	223	480	376	641	306	464	309	488	171	449	206	403	231	338	200	322	175	352	725	582	366	416
ENSMUSG00000029625__TRINITY_DN78589_c0_g1_i1	98	84	74	58	79	108	90	75	81	86	81	69	74	81	69	79	68	60	45	49	96	117	114	113
ENSMUSG00000019841__TRINITY_DN78565_c0_g1_i1	689	422	374	335	544	502	549	431	499	456	258	308	319	274	285	277	225	272	228	271	1161	1195	1304	1039
ENSMUSG00000025047__TRINITY_DN78533_c0_g1_i1	121	89	80	78	105	133	131	91	112	89	80	112	89	127	68	78	74	84	55	85	93	117	93	93
ENSMUSG00000039697__TRINITY_DN78557_c0_g1_i1	442	696	322	655	462	804	460	724	570	744	544	859	529	829	616	655	616	626	426	697	594	645	421	483
ENSMUSG00000003534__TRINITY_DN78509_c0_g1_i1	738	158	346	240	720	236	766	164	633	184	321	210	387	249	338	505	222	134	228	162	148	372	267	99
ENSMUSG00000038954__TRINITY_DN78570_c0_g1_i1	16	4	8	8	12	2	19	9	14	7	14	10	8	12	10	20	6	13	13	27	23	28	18	15
ENSMUSG00000048988__TRINITY_DN78579_c0_g1_i1	78	93	47	94	98	161	62	143	60	122	43	122	79	133	67	104	35	111	31	94	33	313	26	100
ENSMUSG00000041058__TRINITY_DN78512_c0_g1_i1	164	113	115	102	165	133	208	101	146	89	127	118	107	114	130	122	157	93	128	81	105	167	137	138
ENSMUSG00000056222__TRINITY_DN62236_c0_g1_i1	140	523	202	541	183	640	216	1124	232	636	273	820	276	815	461	906	314	829	189	1066	366	389	71	359
ENSMUSG00000061451__TRINITY_DN62243_c0_g1_i1	973	1581	935	1911	1315	2430	1255	2281	1301	1943	1200	1956	1166	2187	1465	2562	1083	1453	862	1580	820	1283	452	621
ENSMUSG00000085543__TRINITY_DN62273_c0_g1_i1	27	14	13	18	20	36	18	12	31	28	33	22	15	26	24	34	19	26	15	28	13	30	16	16
ENSMUSG00000021710__TRINITY_DN62218_c0_g1_i1	510	502	345	446	454	671	468	526	390	526	330	622	348	496	314	438	371	400	292	448	1437	1196	751	1304
ENSMUSG00000042353__TRINITY_DN62276_c0_g1_i1	241	3	9	0	30	1	87	0	36	2	3	1	23	0	1	0	1	0	3	1	530	4	32	1
ENSMUSG00000044505__TRINITY_DN62228_c0_g1_i1	20	14	17	11	38	15	17	14	22	6	5	8	19	13	11	15	5	11	8	9	26	65	12	21
ENSMUSG00000050222__TRINITY_DN62251_c0_g1_i1	84	85	60	97	126	128	129	111	127	114	111	129	141	153	112	137	101	72	67	83	84	214	120	153
ENSMUSG00000116275__TRINITY_DN62213_c0_g1_i1	203	135	194	144	236	174	241	134	298	156	349	212	258	198	202	209	228	167	206	154	152	194	214	137
ENSMUSG00000020246__TRINITY_DN62290_c0_g1_i1	482	574	308	517	418	647	459	466	390	494	342	849	450	806	414	517	463	607	299	618	479	484	473	512
ENSMUSG00000026883__TRINITY_DN62233_c0_g1_i1	369	566	498	626	691	976	581	630	818	586	757	741	440	874	900	897	639	520	554	575	334	671	442	353
ENSMUSG00000046856__TRINITY_DN62226_c0_g1_i1	64	70	66	77	75	131	60	88	45	84	45	145	68	103	55	57	56	78	43	55	146	109	74	110
ENSMUSG00000108255__TRINITY_DN62207_c0_g1_i1	40	3	6	10	32	32	30	6	27	14	14	10	10	19	5	15	8	9	8	7	20	70	20	20
ENSMUSG00000103458__TRINITY_DN62261_c0_g1_i1	148	100	189	92	157	157	165	122	221	101	229	102	151	96	147	107	213	87	166	119	114	190	235	96
ENSMUSG00000032867__TRINITY_DN62202_c0_g1_i1	374	303	174	281	395	432	440	324	329	306	223	305	305	290	250	286	206	250	198	212	281	496	267	385
ENSMUSG00000005774__TRINITY_DN62221_c0_g1_i1	107	84	112	63	118	89	96	83	123	69	80	91	83	87	93	122	57	82	81	86	86	135	211	74
ENSMUSG00000044250__TRINITY_DN62201_c0_g1_i1	7	7	9	4	11	14	9	9	9	7	15	16	13	10	6	8	5	8	7	3	3	7	8	12
ENSMUSG00000034161__TRINITY_DN62286_c0_g1_i1	44	12	8	6	58	13	23	16	27	17	11	64	30	56	32	46	19	31	10	41	88	87	24	38
ENSMUSG00000029238__TRINITY_DN62212_c0_g1_i1	906	981	743	819	964	1222	1014	896	1038	895	834	1265	817	1184	885	1022	897	960	682	1100	985	682	803	601
ENSMUSG00000050619__TRINITY_DN62262_c0_g1_i1	63	37	44	47	51	61	56	41	66	23	44	51	68	74	43	50	40	31	30	28	43	53	42	30
ENSMUSG00000001910__TRINITY_DN62205_c0_g1_i1	550	645	720	795	832	983	702	693	941	735	877	917	671	939	937	1033	726	563	509	662	385	834	374	373
ENSMUSG00000054863__TRINITY_DN62231_c0_g1_i1	1439	934	1352	1034	1845	1521	1667	1016	2106	833	1847	1406	1512	1256	1918	1635	1606	1033	1347	940	1244	1550	1163	650
ENSMUSG00000027035__TRINITY_DN27951_c0_g1_i1	358	404	375	447	481	639	466	594	505	465	484	539	502	537	382	511	474	466	338	496	409	622	675	680
ENSMUSG00000108350__TRINITY_DN27905_c0_g2_i1	580	322	447	281	613	381	671	324	687	405	639	464	627	436	480	394	607	271	539	329	567	514	490	303
ENSMUSG00000048874__TRINITY_DN27947_c0_g1_i1	364	300	338	295	387	399	454	324	409	299	533	569	504	517	399	481	561	466	372	460	394	390	489	420
ENSMUSG00000048874__TRINITY_DN27947_c0_g2_i1	802	690	559	568	781	874	842	594	848	709	1134	1222	1056	1106	937	947	1177	877	864	890	842	806	979	770
ENSMUSG00000024456__TRINITY_DN27993_c1_g2_i1	309	269	419	306	388	422	497	360	508	291	730	640	519	614	600	575	645	560	476	594	270	411	343	251
ENSMUSG00000042804__TRINITY_DN27993_c2_g6_i1	334	122	236	138	348	240	305	152	385	114	136	185	187	187	244	225	156	101	109	117	1337	677	654	440
ENSMUSG00000085396__TRINITY_DN27993_c2_g5_i1	41	18	26	19	28	15	22	24	37	24	35	21	17	15	25	20	10	29	30	22	32	26	42	12
ENSMUSG00000092329__TRINITY_DN27939_c0_g1_i1	249	297	159	297	258	485	183	319	226	348	218	686	278	730	374	613	283	527	161	559	331	188	131	155
ENSMUSG00000092329__TRINITY_DN27939_c0_g2_i1	524	590	346	638	555	973	382	650	470	659	410	1399	561	1438	808	1271	524	1135	312	1116	665	406	295	366
ENSMUSG00000028847__TRINITY_DN27962_c0_g2_i1	1839	1490	1414	1504	1645	1967	1864	1315	1605	1478	1468	1684	1307	1546	1340	1254	1545	1016	1203	1124	2103	2075	2415	2127
ENSMUSG00000032740__TRINITY_DN27923_c0_g2_i1	737	637	530	567	718	788	812	695	918	556	598	568	560	508	574	601	513	466	483	560	1294	1321	1177	1114
ENSMUSG00000030443__TRINITY_DN27914_c0_g1_i2	373	389	190	383	255	500	279	303	278	419	230	349	271	400	237	280	227	261	241	303	654	521	384	598
ENSMUSG00000032418__TRINITY_DN27966_c0_g1_i1	487	503	224	493	370	608	448	538	395	539	156	450	207	432	275	306	201	348	149	402	722	940	268	760
ENSMUSG00000041479__TRINITY_DN27913_c0_g1_i1	13	5	9	7	14	6	26	7	21	5	10	7	6	3	6	8	3	2	2	0	13	27	8	3
ENSMUSG00000021972__TRINITY_DN27924_c0_g1_i1	171	85	107	109	124	130	167	152	133	136	135	136	109	113	144	166	91	143	113	158	89	198	76	63
ENSMUSG00000019837__TRINITY_DN27908_c2_g3_i1	197	135	124	113	165	168	200	97	167	166	111	151	111	137	104	134	125	98	106	99	231	244	240	271
ENSMUSG00000080741__TRINITY_DN27994_c0_g1_i1	152	74	125	74	189	50	202	54	164	64	320	138	214	116	219	117	290	103	252	85	69	51	117	56
ENSMUSG00000042766__TRINITY_DN27996_c0_g1_i1	544	808	909	915	909	1317	793	843	975	854	897	773	686	826	756	664	783	506	668	483	873	1328	999	902
ENSMUSG00000034858__TRINITY_DN78654_c0_g1_i1	898	441	722	472	910	497	1092	339	931	498	943	406	554	309	711	529	778	292	941	437	223	446	864	228
ENSMUSG00000029571__TRINITY_DN78639_c0_g1_i1	1284	1125	877	945	1215	1358	1468	1018	1251	1013	1511	1458	1311	1216	1241	1018	1395	891	1260	1007	1029	889	1100	869
ENSMUSG00000039826__TRINITY_DN78672_c0_g1_i1	160	152	130	166	166	259	191	158	186	150	94	192	102	164	133	163	120	166	126	121	210	224	187	158
ENSMUSG00000109118__TRINITY_DN78656_c0_g1_i1	59	47	29	36	71	70	51	35	63	46	44	48	46	36	51	38	27	25	36	36	71	88	57	68
ENSMUSG00000037965__TRINITY_DN78651_c0_g1_i1	254	227	192	229	248	275	255	173	322	237	317	292	237	279	277	288	262	217	225	240	175	251	284	225
ENSMUSG00000017299__TRINITY_DN78699_c0_g1_i1	10	8	21	7	15	24	14	15	20	25	25	16	18	20	29	23	12	23	23	12	19	18	18	8
ENSMUSG00000090100__TRINITY_DN78692_c0_g1_i1	404	380	207	366	307	505	368	429	342	439	359	602	388	573	372	535	351	425	312	498	685	651	300	433
ENSMUSG00000035671__TRINITY_DN78644_c0_g1_i1	59	50	42	55	98	82	105	73	80	54	81	85	91	86	47	62	92	73	44	59	55	112	82	96
ENSMUSG00000039191__TRINITY_DN78681_c0_g1_i1	187	96	100	125	150	146	204	94	150	102	103	164	150	144	149	175	90	106	84	139	79	126	130	110
ENSMUSG00000025425__TRINITY_DN78603_c0_g1_i1	237	1126	231	1328	265	1855	254	1500	220	1229	103	1332	298	1442	433	1121	290	987	90	896	168	506	83	523
ENSMUSG00000110156__TRINITY_DN78614_c0_g1_i1	44	27	26	32	41	38	31	26	43	24	10	23	29	40	15	30	18	30	22	14	22	29	23	22
ENSMUSG00000027434__TRINITY_DN78675_c0_g1_i1	75	23	43	21	61	33	75	21	60	29	35	21	46	22	16	31	12	15	11	28	60	72	44	23
ENSMUSG00000024790__TRINITY_DN78694_c0_g1_i1	181	232	160	245	210	329	189	228	186	199	141	208	147	263	178	213	185	131	94	131	406	288	244	274
ENSMUSG00000050737__TRINITY_DN78625_c0_g1_i1	38	34	9	32	26	48	20	37	20	30	5	39	11	36	17	30	16	33	7	29	49	46	22	40
ENSMUSG00000106892__TRINITY_DN78674_c0_g1_i1	22	8	18	7	23	10	17	9	12	6	22	24	8	6	15	13	16	21	19	16	11	1	15	2
ENSMUSG00000056899__TRINITY_DN78617_c0_g1_i1	1	1	9	1	4	4	9	6	5	5	4	8	2	12	2	7	6	10	21	10	2	3	4	2
ENSMUSG00000027340__TRINITY_DN78628_c0_g1_i1	817	785	457	775	572	987	840	820	712	604	615	1274	619	1072	849	1076	814	927	543	1030	732	651	544	538
ENSMUSG00000068284__TRINITY_DN78609_c0_g1_i1	146	173	147	174	173	234	192	314	188	182	209	247	204	275	214	325	184	310	178	329	140	213	160	160
ENSMUSG00000038544__TRINITY_DN78666_c0_g1_i1	163	215	82	143	143	186	157	172	148	151	137	258	118	223	140	166	159	155	92	118	147	167	151	182
ENSMUSG00000028977__TRINITY_DN78697_c0_g1_i1	9	9	2	17	8	9	2	6	2	13	1	5	5	5	6	12	2	8	1	7	7	9	6	4
ENSMUSG00000049985__TRINITY_DN78626_c0_g1_i1	120	34	18	45	90	31	38	37	52	33	26	46	46	42	32	38	14	39	12	37	269	190	155	65
ENSMUSG00000022837__TRINITY_DN78678_c0_g1_i1	48	55	26	39	54	48	50	26	39	46	49	89	50	65	43	52	61	48	49	60	73	42	43	53
ENSMUSG00000041264__TRINITY_DN78653_c0_g1_i1	595	575	433	591	480	736	511	587	480	528	426	580	580	678	396	379	623	427	335	434	1050	753	739	961
ENSMUSG00000058240__TRINITY_DN78631_c0_g1_i1	10	3	5	4	20	15	9	5	9	15	13	9	14	16	17	16	8	5	13	13	12	23	16	1
ENSMUSG00000027122__TRINITY_DN11603_c0_g2_i1	340	208	335	197	379	281	368	189	366	199	262	245	231	175	241	200	265	157	229	171	336	249	379	221
ENSMUSG00000021009__TRINITY_DN11627_c0_g3_i1	39	29	22	52	36	34	39	29	45	22	22	41	50	39	52	83	22	58	18	53	32	54	26	18
ENSMUSG00000030956__TRINITY_DN11675_c1_g3_i1	362	288	237	327	357	402	385	337	363	290	575	867	484	955	581	728	554	693	358	535	178	134	166	101
ENSMUSG00000030956__TRINITY_DN11675_c1_g1_i1	253	216	222	225	289	339	285	234	259	205	502	662	422	807	453	612	497	553	336	410	144	150	146	66
ENSMUSG00000014294__TRINITY_DN11609_c0_g5_i1	2641	1983	1878	1873	2166	2558	2426	1799	2057	1904	1729	2018	1748	1958	1559	1497	1839	1458	1565	1454	2042	1869	2082	2187
ENSMUSG00000036377__TRINITY_DN11629_c1_g6_i1	1198	1263	702	1249	1226	2136	823	2216	1209	1547	538	1212	874	1019	661	1156	404	1090	294	1354	3157	4126	1582	2776
ENSMUSG00000036377__TRINITY_DN11629_c1_g4_i1	262	337	193	351	339	589	226	574	345	386	139	279	248	378	175	331	125	358	104	351	762	1274	433	667
ENSMUSG00000032253__TRINITY_DN11619_c0_g1_i1	3489	3282	2341	2898	3411	3591	3640	2570	3723	2781	4003	3645	3929	3245	3186	2692	3722	2684	2812	2667	3865	2873	4475	3161
ENSMUSG00000042557__TRINITY_DN11625_c0_g3_i1	310	183	272	205	331	269	342	185	302	174	377	329	364	304	278	247	365	252	281	239	218	261	416	242
ENSMUSG00000021311__TRINITY_DN11641_c0_g2_i1	121	127	157	125	184	169	174	146	187	112	162	137	152	135	142	122	188	113	145	98	106	149	127	101
ENSMUSG00000024958__TRINITY_DN11670_c0_g2_i1	887	708	513	710	739	976	818	789	682	725	493	993	557	1037	513	792	649	725	410	679	624	773	579	755
ENSMUSG00000024958__TRINITY_DN11670_c0_g3_i1	1289	1026	721	1111	1092	1420	1141	1088	1016	1013	866	1583	917	1565	983	1221	946	1043	672	1008	1078	1064	874	1192
ENSMUSG00000031932__TRINITY_DN11661_c0_g1_i1	290	59	551	77	562	84	588	91	576	75	497	115	302	142	260	127	453	91	447	114	22	38	181	3
ENSMUSG00000031932__TRINITY_DN11661_c0_g2_i1	398	77	724	104	710	86	858	105	686	96	724	193	403	203	350	210	555	163	574	131	12	34	186	2
ENSMUSG00000033253__TRINITY_DN11650_c0_g4_i1	303	235	369	287	375	355	337	434	423	299	449	392	416	371	427	500	272	414	375	423	263	544	305	202
ENSMUSG00000022533__TRINITY_DN11687_c0_g1_i1	385	247	271	300	365	332	433	310	399	242	430	401	354	365	412	334	460	302	328	331	304	397	382	321
ENSMUSG00000040721__TRINITY_DN11639_c0_g3_i1	13	5	34	2	20	13	11	18	18	13	20	19	16	25	38	25	11	27	40	20	12	19	13	7
ENSMUSG00000068742__TRINITY_DN11639_c3_g1_i1	633	822	613	797	746	1035	684	874	681	821	1024	1091	865	1165	805	881	981	884	780	840	567	702	540	611
ENSMUSG00000046380__TRINITY_DN11679_c0_g1_i1	192	123	141	145	191	180	166	136	130	128	118	164	77	103	118	139	100	95	97	116	130	231	264	166
ENSMUSG00000018822__TRINITY_DN11642_c0_g3_i1	46	3	16	4	19	3	44	3	14	2	28	2	37	5	6	6	12	1	8	4	1	2	24	9
ENSMUSG00000078173__TRINITY_DN2982_c3_g1_i1	21	26	25	25	21	36	36	22	37	28	40	38	30	40	47	31	40	18	29	31	7	20	16	16
ENSMUSG00000021594__TRINITY_DN2982_c4_g1_i1	14	11	3	4	11	14	7	14	11	4	13	4	9	3	3	12	5	9	4	11	16	23	7	18
ENSMUSG00000033624__TRINITY_DN2984_c2_g2_i1	171	112	98	111	136	140	135	119	152	100	147	131	142	151	177	182	116	124	137	119	135	192	130	97
ENSMUSG00000033624__TRINITY_DN2984_c2_g1_i1	109	114	93	87	116	116	95	118	130	92	103	118	109	130	113	156	100	117	95	124	129	162	84	101
ENSMUSG00000036353__TRINITY_DN2984_c6_g1_i1	17	5	5	7	10	11	16	6	39	4	19	24	7	5	14	9	15	6	7	19	5	7	3	4
ENSMUSG00000041351__TRINITY_DN2996_c0_g2_i1	2342	1539	3253	1619	4020	2110	3867	1649	4262	1759	6340	2030	3249	2042	3605	1963	5382	1392	4351	1317	1430	1827	2858	915
ENSMUSG00000004356__TRINITY_DN2946_c0_g1_i1	408	356	321	354	443	474	436	333	426	372	370	425	394	407	357	373	367	304	308	313	445	484	502	498
ENSMUSG00000026274__TRINITY_DN2924_c4_g1_i1	20	12	18	14	18	28	33	7	26	15	38	18	22	9	25	18	18	19	18	13	31	35	31	16
ENSMUSG00000019146__TRINITY_DN2969_c0_g1_i1	184	253	274	307	278	398	259	447	342	337	388	393	262	450	450	589	405	377	288	347	88	594	110	148
ENSMUSG00000041737__TRINITY_DN2927_c0_g2_i1	17	2	4	3	4	4	5	3	6	0	3	0	0	0	2	0	3	1	1	1	11	8	11	2
ENSMUSG00000020736__TRINITY_DN2935_c0_g2_i1	681	553	326	553	503	828	442	535	435	525	293	635	424	724	338	464	353	447	262	415	935	685	570	964
ENSMUSG00000060843__TRINITY_DN2919_c1_g1_i1	18	1	8	1	6	10	9	4	11	7	30	9	18	2	32	21	6	6	13	15	4	10	9	3
ENSMUSG00000097767__TRINITY_DN2953_c0_g1_i1	411	846	327	876	380	1182	174	982	305	1051	127	883	415	1044	503	1103	178	982	119	839	706	1714	477	969
ENSMUSG00000009013__TRINITY_DN2937_c1_g2_i1	10366	11041	8046	10772	9394	15344	11347	9653	8932	11843	7412	11712	7644	10241	6161	6570	8366	7163	5884	7397	10636	9271	12580	15434
ENSMUSG00000028469__TRINITY_DN2954_c1_g3_i1	117	85	96	100	79	109	76	120	95	107	81	147	124	156	92	158	70	113	73	128	88	118	114	69
ENSMUSG00000038646__TRINITY_DN2954_c0_g1_i5	1518	1631	1205	1411	1433	1812	1600	1192	1363	1487	1478	2107	1521	1950	1348	1414	1690	1335	1261	1632	1375	1197	1448	1747
ENSMUSG00000028469__TRINITY_DN2954_c1_g4_i1	81	57	57	72	102	101	67	89	91	87	82	101	77	126	98	125	70	83	54	73	71	103	100	55
ENSMUSG00000085287__TRINITY_DN2929_c0_g2_i3	14	2	16	2	19	10	21	5	22	5	29	11	17	13	37	21	31	17	34	8	8	18	12	9
ENSMUSG00000109006__TRINITY_DN2958_c0_g2_i1	230	346	260	388	270	488	345	572	365	412	473	503	388	558	391	547	467	544	313	645	306	384	165	323
ENSMUSG00000041073__TRINITY_DN2958_c0_g3_i2	1827	1817	1829	1949	2019	2414	2151	2910	2155	2367	1708	1604	1444	1854	1832	2548	1360	1538	1336	1616	2201	4472	1880	1884
ENSMUSG00000096010__TRINITY_DN2989_c0_g1_i1	2043	662	1525	699	1798	850	2172	669	1558	686	1071	963	1083	831	685	560	962	681	858	536	3050	1477	3497	1481
ENSMUSG00000026782__TRINITY_DN2965_c3_g4_i1	8383	12265	8979	11040	11041	14707	12616	11383	13118	11830	11161	13358	9394	11106	10349	9282	11615	8707	9028	10384	6685	10238	11582	11905
ENSMUSG00000071528__TRINITY_DN2965_c2_g2_i1	372	316	291	276	389	496	439	251	368	305	349	348	354	402	348	289	330	233	357	263	331	329	422	378
ENSMUSG00000029071__TRINITY_DN2987_c0_g1_i1	1262	1572	1540	1761	1824	2835	1493	1700	2127	2123	1678	2383	1645	2504	2114	2955	1376	1669	1120	1718	1190	2503	1379	1261
ENSMUSG00000097801__TRINITY_DN2951_c2_g1_i1	74	37	31	53	64	53	34	47	67	52	38	100	64	88	54	114	34	77	38	86	41	79	46	13
ENSMUSG00000044471__TRINITY_DN2995_c0_g8_i1	4	8	2	5	10	11	6	25	6	11	23	16	27	26	35	39	11	41	28	40	1	4	2	2
ENSMUSG00000001103__TRINITY_DN2905_c0_g1_i1	26	487	31	441	17	565	19	506	9	838	28	1095	157	950	79	456	34	577	30	519	2	128	9	102
ENSMUSG00000038324__TRINITY_DN2957_c1_g1_i1	1527	1583	1329	1672	1632	2233	1737	1562	1498	1707	1644	1955	1437	1920	1385	1762	1599	1316	1301	1366	1642	2030	1389	1547
ENSMUSG00000025359__TRINITY_DN2926_c2_g2_i1	24	6	9	4	12	7	22	4	15	12	2	2	10	1	4	1	7	5	6	1	7	11	7	6
ENSMUSG00000031618__TRINITY_DN2926_c1_g6_i1	1923	970	1443	926	2400	1263	1940	873	2193	776	2186	1624	2566	1371	1955	1219	2158	1179	1840	1166	331	849	1155	810
ENSMUSG00000031618__TRINITY_DN2926_c1_g5_i1	861	554	734	399	1193	580	1003	402	1046	332	1102	823	1193	675	918	610	946	471	1017	540	134	378	601	461
ENSMUSG00000031931__TRINITY_DN2988_c0_g2_i1	101	83	70	66	86	70	105	46	88	67	72	65	62	50	48	51	64	27	45	46	66	54	119	96
ENSMUSG00000001054__TRINITY_DN2991_c4_g1_i1	2443	2708	2634	2684	2828	3587	3202	2437	2740	2805	3491	3668	2493	3503	2573	2497	3398	2547	2765	2423	2454	2221	2704	2464
ENSMUSG00000063382__TRINITY_DN2994_c2_g1_i1	34	48	61	32	55	47	73	106	83	51	55	65	85	71	80	115	48	85	64	87	54	127	41	35
ENSMUSG00000063382__TRINITY_DN2994_c0_g2_i1	48	34	60	42	76	65	58	65	74	67	85	57	66	45	58	82	54	63	59	55	31	104	52	48
ENSMUSG00000021484__TRINITY_DN2900_c6_g1_i1	1378	1127	998	1213	1314	1492	1594	1026	1309	1051	1141	1355	1225	1355	944	1012	1274	924	862	925	912	981	1072	827
ENSMUSG00000003271__TRINITY_DN2913_c0_g1_i2	38	38	24	35	28	50	19	61	25	54	26	51	29	51	21	36	15	41	25	61	47	45	34	83
ENSMUSG00000021485__TRINITY_DN2921_c1_g1_i1	4	0	8	1	14	4	5	2	12	5	4	4	6	2	3	6	4	1	8	6	5	7	10	1
ENSMUSG00000002014__TRINITY_DN2921_c0_g1_i1	2076	1537	1372	1388	1689	1931	1857	1244	1583	1405	1134	1515	1177	1310	1051	1068	1077	960	994	1115	1949	1795	2122	1975
ENSMUSG00000031990__TRINITY_DN2916_c0_g1_i1	459	215	187	215	280	264	312	163	284	277	191	317	315	379	174	400	132	234	148	256	174	311	180	150
ENSMUSG00000031578__TRINITY_DN2960_c2_g1_i1	139	113	116	126	175	130	216	107	170	106	145	150	135	151	118	90	170	84	131	106	144	137	201	158
ENSMUSG00000096847__TRINITY_DN53163_c0_g2_i1	309	756	369	865	356	1299	304	839	332	960	226	970	409	1234	443	1135	305	661	146	621	417	850	316	602
ENSMUSG00000020785__TRINITY_DN53194_c0_g1_i1	597	904	672	881	901	1273	833	798	914	878	2239	2661	1454	2556	2226	2211	2254	1876	1949	1743	649	931	641	631
ENSMUSG00000034640__TRINITY_DN53100_c0_g1_i1	500	222	284	220	454	223	499	185	493	166	336	231	465	306	301	208	556	197	375	162	355	356	399	294
ENSMUSG00000020638__TRINITY_DN53154_c0_g2_i1	191	172	101	182	196	269	180	215	157	193	76	207	159	197	95	155	108	123	63	147	141	235	207	273
ENSMUSG00000027570__TRINITY_DN53126_c0_g1_i1	1162	249	372	250	769	214	1226	207	680	252	83	64	154	68	74	86	56	63	80	38	398	482	552	241
ENSMUSG00000027570__TRINITY_DN53126_c0_g2_i1	806	145	195	161	467	114	762	97	393	148	50	37	82	56	41	68	50	34	49	41	187	222	299	122
ENSMUSG00000038773__TRINITY_DN53146_c0_g1_i1	257	151	179	138	253	213	279	207	293	168	331	226	214	214	304	289	277	181	225	244	168	232	259	173
ENSMUSG00000038773__TRINITY_DN53146_c0_g2_i1	280	196	273	198	284	268	335	293	401	222	375	281	283	286	361	327	308	272	289	280	220	389	268	178
ENSMUSG00000027932__TRINITY_DN53178_c0_g1_i1	65	44	47	52	72	75	48	40	64	57	24	19	32	22	27	47	20	11	12	14	144	309	118	104
ENSMUSG00000027832__TRINITY_DN53151_c1_g1_i1	8	3	9	4	9	2	14	0	10	2	3	4	15	0	1	3	0	1	3	3	0	8	44	14
ENSMUSG00000114942__TRINITY_DN53167_c0_g1_i1	79	42	51	51	87	77	66	39	122	54	90	101	137	92	88	99	53	80	38	62	25	50	25	34
ENSMUSG00000075273__TRINITY_DN53145_c0_g1_i1	96	52	57	50	101	60	88	45	50	47	77	52	70	47	58	55	68	41	67	61	60	58	88	77
ENSMUSG00000087305__TRINITY_DN53140_c0_g2_i1	50	30	49	29	47	44	51	24	58	29	72	71	86	71	71	69	64	48	80	45	41	47	41	64
ENSMUSG00000032540__TRINITY_DN53177_c0_g1_i1	100	85	73	82	99	97	100	66	104	65	65	54	61	58	62	47	53	30	62	46	91	140	122	100
ENSMUSG00000032540__TRINITY_DN53177_c0_g2_i1	290	207	150	180	236	238	271	159	265	190	146	100	142	95	130	115	129	69	134	102	231	291	310	281
ENSMUSG00000022992__TRINITY_DN53130_c0_g1_i1	432	392	369	406	477	619	440	366	490	438	443	464	371	542	437	397	394	346	319	386	450	583	500	437
ENSMUSG00000040867__TRINITY_DN53103_c0_g2_i1	258	433	600	462	517	737	492	674	631	518	557	616	423	671	509	694	454	470	356	494	270	700	421	350
ENSMUSG00000022471__TRINITY_DN53118_c0_g1_i1	27	17	28	21	31	31	25	17	18	22	20	14	17	16	29	34	13	14	19	19	26	43	25	14
ENSMUSG00000073877__TRINITY_DN53144_c0_g1_i1	2	28	5	28	5	15	6	29	1	15	0	34	4	17	12	19	8	13	0	17	3	20	19	14
ENSMUSG00000040652__TRINITY_DN69501_c0_g1_i1	1573	1401	1430	1592	2013	2247	1968	1461	1932	1772	1585	1872	1531	1837	1570	1538	1617	1142	1158	1358	1245	1827	1325	1305
ENSMUSG00000116743__TRINITY_DN69509_c0_g1_i1	28	30	30	42	47	37	34	40	52	32	62	33	45	31	50	56	55	23	39	42	44	76	46	39
ENSMUSG00000024558__TRINITY_DN69519_c0_g1_i1	567	399	540	437	758	675	872	460	729	234	1135	717	680	681	1003	872	1168	629	934	543	208	326	559	296
ENSMUSG00000067818__TRINITY_DN69506_c0_g1_i1	770	342	658	485	785	666	850	300	904	326	527	512	615	403	636	550	469	418	341	242	566	546	660	483
ENSMUSG00000057637__TRINITY_DN69576_c0_g1_i1	110	100	109	100	134	172	165	210	151	130	221	244	226	252	168	269	178	248	144	251	83	246	98	121
ENSMUSG00000037791__TRINITY_DN69561_c0_g1_i1	124	83	73	64	123	95	95	80	129	67	124	82	108	110	160	171	64	102	82	131	81	165	100	69
ENSMUSG00000043885__TRINITY_DN69529_c0_g1_i1	792	817	492	790	678	1018	650	735	626	895	536	958	586	865	625	702	542	627	403	678	1299	1037	667	837
ENSMUSG00000097431__TRINITY_DN69577_c0_g1_i1	120	75	25	77	51	93	54	86	54	79	21	107	18	91	53	123	41	78	18	78	211	150	35	68
ENSMUSG00000057181__TRINITY_DN69507_c0_g1_i1	788	883	395	797	679	1068	714	822	614	885	570	1056	695	990	684	827	625	745	521	859	945	878	616	932
ENSMUSG00000026676__TRINITY_DN69531_c0_g1_i1	139	90	53	94	101	123	107	41	129	61	18	213	69	187	76	93	38	143	15	122	80	46	79	51
ENSMUSG00000032624__TRINITY_DN69573_c0_g1_i1	272	257	235	253	233	384	254	258	296	230	183	274	214	234	184	233	207	210	162	215	393	420	334	366
ENSMUSG00000046768__TRINITY_DN69544_c0_g1_i1	138	76	140	103	124	99	133	67	129	72	34	24	30	28	56	57	40	26	13	19	143	112	120	103
ENSMUSG00000056899__TRINITY_DN69511_c0_g1_i1	9	4	6	1	4	4	8	8	4	2	11	6	6	11	13	8	6	13	24	11	8	9	7	4
ENSMUSG00000073805__TRINITY_DN69517_c0_g1_i1	2	9	3	7	6	8	4	9	10	13	6	4	12	13	5	12	6	17	11	23	3	16	5	5
ENSMUSG00000057265__TRINITY_DN69558_c0_g1_i1	8	14	4	6	10	9	9	15	10	19	16	15	15	16	20	18	15	23	8	20	7	8	8	12
ENSMUSG00000064347__TRINITY_DN69568_c0_g1_i1	65	46	37	32	67	68	86	73	53	92	92	69	54	35	63	41	63	42	45	50	65	66	56	103
ENSMUSG00000039501__TRINITY_DN69521_c0_g1_i1	249	303	397	336	398	439	379	326	477	346	897	731	639	805	872	728	836	512	572	525	151	315	261	137
ENSMUSG00000034190__TRINITY_DN69599_c0_g1_i1	722	914	825	924	898	1268	886	837	869	924	903	987	868	1015	878	991	861	643	725	717	837	1300	940	986
ENSMUSG00000096210__TRINITY_DN69557_c0_g1_i1	2139	1559	1354	1419	1897	1751	2119	1226	1752	1372	1046	1923	1318	1878	1422	1807	1125	1120	964	1331	1337	1451	1486	1430
ENSMUSG00000031502__TRINITY_DN69546_c0_g1_i1	349	216	361	264	410	447	372	189	596	234	58	126	86	146	142	141	59	82	36	71	332	476	301	246
ENSMUSG00000035969__TRINITY_DN69584_c0_g1_i1	149	172	174	196	153	245	141	399	201	290	198	281	157	315	261	407	154	287	126	251	168	481	129	185
ENSMUSG00000073563__TRINITY_DN69571_c0_g1_i1	288	410	236	330	356	494	342	355	384	420	332	429	296	400	388	354	310	287	217	342	333	355	320	265
ENSMUSG00000051067__TRINITY_DN53227_c0_g1_i1	189	90	513	100	592	138	521	125	735	98	869	143	388	170	639	252	587	93	544	88	66	185	368	99
ENSMUSG00000051067__TRINITY_DN53227_c0_g2_i1	213	98	643	103	685	133	609	145	893	107	966	151	427	169	699	308	667	120	676	119	102	241	381	93
ENSMUSG00000059689__TRINITY_DN53293_c0_g2_i1	2265	2568	1968	2288	2155	3078	2627	2397	2236	2673	2028	2887	1956	2391	1787	2023	2103	1828	1759	2067	2521	2686	3205	3542
ENSMUSG00000020964__TRINITY_DN53270_c0_g1_i1	1406	1552	1016	1576	1397	2048	1593	1516	1411	1577	1466	1946	1335	1995	1442	1633	1551	1450	1112	1480	1169	1555	1267	1267
ENSMUSG00000041966__TRINITY_DN53202_c0_g1_i1	144	72	132	79	124	96	135	92	118	70	115	73	82	70	98	70	97	50	68	70	100	153	173	143
ENSMUSG00000021700__TRINITY_DN53232_c0_g2_i1	2875	2555	1930	2526	2045	3769	2534	3186	2414	3206	2031	3137	2107	2999	1722	2392	2089	2255	1626	3037	3213	2806	2608	1520
ENSMUSG00000041225__TRINITY_DN53273_c0_g1_i1	1508	796	777	646	1018	962	1350	653	1033	761	1346	1077	1462	896	936	829	1357	828	1295	819	2205	1504	1838	1604
ENSMUSG00000037318__TRINITY_DN53285_c0_g2_i1	19	17	15	15	10	21	16	10	18	7	8	10	3	7	16	11	15	7	11	7	13	13	20	12
ENSMUSG00000022035__TRINITY_DN53218_c0_g1_i1	313	421	298	421	386	600	423	375	340	478	249	441	292	384	224	281	284	240	226	280	444	425	354	442
ENSMUSG00000016493__TRINITY_DN53272_c0_g1_i1	35	27	26	24	37	45	31	33	45	47	51	39	35	36	60	50	36	49	36	57	60	49	53	23
ENSMUSG00000044689__TRINITY_DN53286_c0_g1_i1	0	64	1	59	0	98	1	50	4	52	2	53	2	39	10	45	1	30	2	40	0	9	1	82
ENSMUSG00000044689__TRINITY_DN53286_c0_g2_i1	0	53	4	21	2	47	2	34	1	36	0	38	6	25	6	24	3	16	3	25	0	7	0	50
ENSMUSG00000038611__TRINITY_DN53209_c0_g1_i1	226	180	215	189	294	293	235	246	274	229	227	270	259	267	190	252	248	182	153	158	159	292	241	163
ENSMUSG00000038611__TRINITY_DN53209_c0_g2_i1	289	303	363	301	377	406	352	341	409	307	382	394	356	407	338	373	322	332	223	283	260	389	284	222
ENSMUSG00000049106__TRINITY_DN70468_c0_g1_i1	397	478	371	502	466	746	397	558	460	522	491	690	368	677	469	631	404	405	348	541	310	557	308	377
ENSMUSG00000030554__TRINITY_DN70422_c0_g1_i1	313	272	160	286	386	420	219	272	335	290	138	368	333	314	217	355	135	207	110	213	129	328	165	388
ENSMUSG00000022607__TRINITY_DN70420_c0_g1_i1	1079	1314	784	1299	1035	1687	1138	1265	1040	1447	963	1856	991	1593	1070	1412	1056	1248	745	1273	726	929	993	1074
ENSMUSG00000026646__TRINITY_DN70486_c0_g1_i1	41	33	39	30	55	31	49	23	46	32	51	22	45	38	41	37	44	18	28	35	37	69	63	32
ENSMUSG00000021972__TRINITY_DN70409_c0_g1_i1	178	73	93	120	137	125	144	140	141	111	140	126	127	138	131	153	115	135	96	150	115	227	93	72
ENSMUSG00000028229__TRINITY_DN70487_c0_g1_i1	222	167	135	163	212	223	203	155	181	154	220	187	177	189	166	182	205	172	154	121	168	235	238	162
ENSMUSG00000031400__TRINITY_DN70441_c0_g1_i1	16	12	15	3	12	15	24	4	16	6	18	14	13	10	10	9	11	7	13	8	8	9	5	8
ENSMUSG00000023959__TRINITY_DN70478_c0_g1_i1	20	45	16	57	38	39	25	31	29	36	37	39	32	46	43	81	25	36	21	42	20	28	8	41
ENSMUSG00000039891__TRINITY_DN70471_c0_g1_i1	26	9	6	4	10	13	8	3	11	2	12	17	23	19	12	12	20	15	19	15	21	5	14	5
ENSMUSG00000085925__TRINITY_DN70419_c0_g1_i1	3	0	7	0	9	1	10	1	11	0	8	2	5	0	1	1	5	0	2	2	0	32	0	0
ENSMUSG00000040325__TRINITY_DN70413_c0_g1_i1	251	221	189	198	340	306	327	193	322	227	419	382	374	330	290	277	354	200	290	265	285	248	352	243
ENSMUSG00000087574__TRINITY_DN70406_c0_g1_i1	112	72	67	55	113	83	115	48	95	30	79	61	83	84	63	74	79	66	61	47	78	76	87	43
ENSMUSG00000042388__TRINITY_DN70432_c0_g1_i1	379	570	1031	736	1047	1010	816	668	1635	642	1906	848	902	824	1926	1163	1377	566	1154	607	402	603	352	238
ENSMUSG00000033943__TRINITY_DN70426_c0_g1_i1	666	438	490	379	566	553	670	405	687	441	725	657	665	635	599	555	755	541	626	572	608	589	770	552
ENSMUSG00000008734__TRINITY_DN70479_c0_g1_i1	1281	699	494	773	1065	891	1095	650	927	741	1111	1168	1623	1186	1146	1392	975	837	964	812	254	450	349	238
ENSMUSG00000115109__TRINITY_DN70438_c0_g1_i1	45	90	36	77	53	122	49	79	47	108	22	65	41	76	44	68	29	25	30	45	119	102	26	95
ENSMUSG00000001674__TRINITY_DN70439_c0_g1_i1	167	117	114	107	170	169	199	115	142	105	157	163	175	155	118	136	177	163	136	128	171	161	214	181
ENSMUSG00000071014__TRINITY_DN70495_c0_g1_i1	1371	1225	898	1014	1115	1404	1345	969	1103	1040	800	1138	781	953	757	735	751	671	627	726	1406	1064	1375	1483
ENSMUSG00000031652__TRINITY_DN70410_c0_g1_i1	429	312	338	314	478	419	418	349	489	329	1137	1024	888	1055	899	754	1042	812	857	818	336	445	479	406
ENSMUSG00000114046__TRINITY_DN70461_c0_g1_i1	534	386	350	367	418	500	587	346	424	346	338	387	332	398	348	336	359	219	279	318	613	581	617	527
ENSMUSG00000030768__TRINITY_DN70494_c0_g1_i1	41	42	34	35	53	38	54	50	29	36	58	40	45	50	46	41	19	31	25	46	36	62	42	33
ENSMUSG00000034520__TRINITY_DN70477_c0_g1_i1	27	21	41	39	34	31	32	16	51	18	13	12	6	1	4	14	9	6	10	6	44	42	34	51
ENSMUSG00000030092__TRINITY_DN18987_c0_g1_i1	669	419	265	349	324	628	509	444	351	432	273	267	260	239	213	226	254	172	208	224	1371	755	539	779
ENSMUSG00000085386__TRINITY_DN18904_c1_g1_i1	11	27	13	32	14	21	23	26	11	22	16	29	9	18	16	34	21	26	9	39	30	16	13	21
ENSMUSG00000025464__TRINITY_DN18935_c1_g1_i1	61	31	33	49	34	53	37	25	32	46	24	35	34	49	41	48	38	33	34	26	76	84	51	48
ENSMUSG00000002103__TRINITY_DN18953_c0_g1_i1	552	613	335	594	495	648	520	505	462	601	411	661	396	497	399	410	465	382	400	469	538	478	499	404
ENSMUSG00000067276__TRINITY_DN18916_c0_g1_i1	79	13	7	16	24	21	49	17	18	13	6	7	10	9	15	10	7	11	12	13	12	8	23	11
ENSMUSG00000086119__TRINITY_DN18955_c0_g1_i1	16	6	18	10	22	9	22	13	15	12	32	12	23	26	33	25	20	16	52	23	3	18	14	6
ENSMUSG00000026648__TRINITY_DN18931_c0_g5_i1	108	96	77	109	90	141	84	102	92	92	88	140	79	95	81	124	76	112	83	108	75	119	70	81
ENSMUSG00000001755__TRINITY_DN18988_c0_g1_i1	307	251	149	235	188	317	206	223	168	283	123	201	177	156	115	142	145	127	91	131	335	236	222	346
ENSMUSG00000048930__TRINITY_DN18938_c0_g1_i1	56	88	59	70	91	109	85	99	101	57	77	92	60	78	62	69	90	51	64	43	73	125	95	105
ENSMUSG00000022283__TRINITY_DN18926_c0_g1_i1	748	630	711	675	786	789	1065	930	1046	654	652	572	537	490	552	577	587	564	478	696	906	1133	1142	951
ENSMUSG00000041594__TRINITY_DN18921_c0_g2_i1	56	115	59	100	54	128	41	84	64	72	44	81	66	87	53	66	47	51	21	55	221	300	96	423
ENSMUSG00000071753__TRINITY_DN18960_c0_g1_i1	60	39	41	31	60	45	69	52	53	27	129	56	64	55	84	40	74	79	91	72	37	35	68	42
ENSMUSG00000051262__TRINITY_DN18985_c0_g1_i1	22	20	13	5	16	11	27	5	14	7	32	33	16	35	44	31	40	33	27	31	6	4	1	1
ENSMUSG00000035620__TRINITY_DN18965_c0_g1_i1	1756	671	1983	573	2416	852	2951	569	2683	554	3506	972	2107	876	2145	764	3214	626	2804	640	926	826	2421	755
ENSMUSG00000035900__TRINITY_DN18920_c0_g1_i1	1283	1637	1535	1719	1654	2787	1570	1753	1790	1797	1724	2271	1646	2352	1617	2034	1448	1676	1197	1640	1207	2325	1875	1728
ENSMUSG00000105835__TRINITY_DN18950_c0_g1_i1	70	32	82	51	89	60	76	69	101	50	172	83	109	80	110	128	111	76	164	88	61	89	85	43
ENSMUSG00000021590__TRINITY_DN18956_c0_g3_i1	11	5	1	4	6	4	6	0	5	4	3	5	3	0	0	1	5	1	3	3	27	20	15	17
ENSMUSG00000006920__TRINITY_DN18970_c0_g1_i1	1165	1127	1212	1082	1388	1457	1579	1039	1324	1136	2237	2838	1969	2756	2081	2155	2256	1968	2079	2028	1154	1168	1298	1029
ENSMUSG00000037568__TRINITY_DN18967_c0_g1_i1	23	18	17	10	22	15	17	14	12	13	4	10	11	9	10	20	5	2	1	3	166	166	74	120
ENSMUSG00000040158__TRINITY_DN18998_c1_g1_i1	121	45	51	62	75	80	89	54	67	60	33	45	36	43	30	33	27	27	27	24	90	108	107	123
ENSMUSG00000054199__TRINITY_DN18947_c2_g1_i1	230	250	224	265	252	323	272	279	272	244	235	338	266	344	210	317	205	252	223	273	234	341	259	259
ENSMUSG00000070822__TRINITY_DN86849_c0_g1_i1	125	94	126	93	146	177	115	113	126	112	148	179	172	154	101	106	111	140	158	164	216	190	219	161
ENSMUSG00000010554__TRINITY_DN86897_c0_g1_i1	212	88	122	126	183	177	179	135	140	142	156	182	175	171	100	124	166	112	97	121	187	177	163	167
ENSMUSG00000028842__TRINITY_DN86803_c0_g1_i1	323	165	215	188	272	194	370	220	337	177	276	245	282	253	199	262	240	219	170	179	175	176	171	132
ENSMUSG00000030770__TRINITY_DN86843_c0_g1_i1	250	182	95	154	206	194	167	139	182	114	79	285	127	253	202	235	121	172	54	168	161	173	123	132
ENSMUSG00000050122__TRINITY_DN86819_c0_g1_i1	33	58	6	39	30	56	9	25	17	42	4	27	19	26	6	12	0	27	3	21	6	23	31	35
ENSMUSG00000031754__TRINITY_DN86834_c0_g1_i1	377	342	263	269	309	392	368	298	318	358	298	436	345	384	230	271	315	269	260	328	494	459	497	481
ENSMUSG00000104093__TRINITY_DN86833_c0_g1_i1	0	0	0	1	6	2	5	0	7	0	80	40	124	45	62	75	55	14	70	46	2	2	0	0
ENSMUSG00000087675__TRINITY_DN86837_c0_g1_i1	7	52	12	81	21	82	9	64	6	121	18	125	22	153	49	177	17	107	8	103	5	36	3	30
ENSMUSG00000030729__TRINITY_DN86883_c0_g1_i1	5022	17189	2866	15852	3015	23324	3255	20537	3827	19128	2952	14724	4285	13873	5539	11506	3695	10351	1821	12157	16271	12824	3592	12525
ENSMUSG00000038630__TRINITY_DN86894_c0_g1_i1	641	311	492	271	791	378	761	322	817	382	820	916	821	787	729	695	651	786	819	993	259	361	422	134
ENSMUSG00000038648__TRINITY_DN86898_c0_g1_i1	40	18	21	19	48	17	48	13	48	16	36	16	27	31	26	44	31	15	13	17	15	32	23	10
ENSMUSG00000063364__TRINITY_DN86860_c0_g1_i1	35	21	20	14	38	18	35	24	28	14	27	18	16	24	20	37	22	19	29	25	36	33	36	26
ENSMUSG00000022009__TRINITY_DN86892_c0_g1_i1	156	145	145	118	200	186	157	136	162	144	171	169	149	147	118	137	165	110	94	122	213	237	261	215
ENSMUSG00000020014__TRINITY_DN86877_c0_g1_i1	276	37	43	26	141	47	138	28	125	29	70	53	102	40	18	47	33	46	48	45	10	32	143	36
ENSMUSG00000038115__TRINITY_DN86862_c0_g1_i1	213	5	87	6	371	9	167	1	213	2	573	30	436	15	349	37	484	7	668	9	66	45	36	2
ENSMUSG00000051067__TRINITY_DN86890_c0_g1_i1	445	178	1046	230	1107	249	1119	257	1557	189	1649	278	701	357	1247	487	1161	186	1162	260	157	385	729	167
ENSMUSG00000030093__TRINITY_DN86853_c0_g1_i1	115	67	170	54	193	85	217	76	165	75	132	78	118	71	65	58	113	37	86	50	70	139	295	117
ENSMUSG00000108348__TRINITY_DN86811_c0_g1_i1	326	373	264	299	356	554	325	506	355	482	450	599	421	529	383	479	400	465	328	505	285	399	339	364
ENSMUSG00000021514__TRINITY_DN86818_c0_g1_i1	386	332	316	307	373	459	447	387	470	348	488	456	360	465	380	423	422	334	348	404	386	473	442	407
ENSMUSG00000047992__TRINITY_DN86829_c0_g1_i1	25	8	22	7	47	19	32	14	48	22	22	31	30	37	16	22	18	15	12	11	68	54	43	31
ENSMUSG00000074358__TRINITY_DN86878_c0_g1_i1	39	38	17	30	39	45	27	33	33	36	26	47	45	40	31	49	20	32	29	37	87	109	51	56
ENSMUSG00000109715__TRINITY_DN86850_c0_g1_i1	16	9	19	8	10	11	6	17	7	16	32	35	15	39	41	40	32	45	22	31	2	17	4	12
ENSMUSG00000085207__TRINITY_DN86826_c0_g1_i1	81	63	155	60	179	124	109	83	157	110	203	113	135	111	155	143	123	113	203	137	16	102	149	97
ENSMUSG00000042426__TRINITY_DN44110_c0_g1_i1	241	183	156	200	282	266	266	199	233	180	216	238	241	251	158	146	207	149	158	162	365	285	276	388
ENSMUSG00000059824__TRINITY_DN44174_c0_g1_i2	646	321	702	307	885	390	887	239	941	210	1703	729	1008	677	1580	966	1262	577	1549	567	141	275	507	173
ENSMUSG00000059824__TRINITY_DN44174_c0_g2_i1	154	62	211	87	280	85	168	51	273	61	506	174	241	137	501	340	313	122	545	205	38	79	177	34
ENSMUSG00000059824__TRINITY_DN44174_c0_g3_i1	2213	1071	3115	1105	3424	1343	3567	908	3988	781	7427	3114	4004	3413	5968	3453	5960	2043	5824	1973	395	1041	2027	423
ENSMUSG00000112278__TRINITY_DN44175_c0_g1_i1	110	56	97	66	118	58	138	55	119	57	104	78	107	69	84	87	91	46	77	58	69	84	82	48
ENSMUSG00000039568__TRINITY_DN44107_c0_g1_i2	248	252	532	238	502	357	490	299	531	301	501	261	338	297	344	293	443	205	400	275	109	273	675	242
ENSMUSG00000061878__TRINITY_DN44135_c0_g1_i1	97	88	71	164	25	305	50	40	89	35	23	185	24	147	174	82	94	113	15	47	184	94	370	21
ENSMUSG00000005583__TRINITY_DN44128_c0_g1_i1	7654	50333	9554	42496	9268	64110	12743	52773	11770	38953	7016	47668	11753	40713	23262	37926	15373	34938	6230	43758	8029	47917	10903	76539
ENSMUSG00000005583__TRINITY_DN44128_c0_g2_i1	4614	30112	5423	25108	5438	37958	7568	30693	6942	23495	4191	28125	6997	23619	13614	21659	9254	19902	3703	25236	4811	27589	6684	44949
ENSMUSG00000105340__TRINITY_DN44182_c0_g1_i1	5	20	10	15	25	10	11	16	10	22	14	16	12	21	17	24	4	18	16	13	18	25	14	7
ENSMUSG00000004043__TRINITY_DN44129_c0_g1_i1	14	14	9	10	9	6	10	5	6	5	4	7	9	6	1	6	12	4	7	1	3	12	8	2
ENSMUSG00000049225__TRINITY_DN44111_c0_g1_i1	3684	1747	1844	1751	2440	2031	2829	1335	2647	1225	5319	4548	3827	4365	4295	3963	7665	3313	3855	2702	3247	1255	1531	1137
ENSMUSG00000108227__TRINITY_DN44104_c3_g1_i1	23	8	30	6	25	14	27	5	35	11	38	18	19	7	18	13	22	10	28	5	3	2	37	14
ENSMUSG00000054408__TRINITY_DN44154_c0_g1_i1	1501	1702	1287	1646	1691	2290	1877	1638	1749	1468	1793	2251	1569	2058	1758	1979	2093	1613	1523	1740	1346	1247	1480	1526
ENSMUSG00000036712__TRINITY_DN44105_c0_g2_i1	3140	1748	3512	1510	4065	2171	5027	1436	4998	1302	9637	3209	5799	2739	6051	2306	9392	2333	7695	2232	760	977	1882	1227
ENSMUSG00000027674__TRINITY_DN70557_c0_g1_i1	678	1791	552	2035	742	2255	765	2139	743	1882	1297	2742	1617	2690	1900	3208	1492	1847	1095	1954	709	1089	370	1114
ENSMUSG00000041117__TRINITY_DN70519_c0_g1_i1	85	38	53	49	81	85	92	23	83	52	34	27	54	30	48	38	34	18	28	16	30	72	80	54
ENSMUSG00000042508__TRINITY_DN70508_c0_g1_i1	9	11	5	13	8	7	5	11	4	9	6	4	9	7	15	17	6	7	11	11	3	12	11	7
ENSMUSG00000040433__TRINITY_DN70585_c0_g1_i1	496	511	456	434	462	610	537	475	521	432	734	763	729	740	645	618	818	619	639	486	649	556	551	697
ENSMUSG00000067212__TRINITY_DN70598_c0_g1_i1	41	17	36	35	27	34	40	28	30	28	57	168	64	158	94	224	56	111	40	124	12	22	17	9
ENSMUSG00000024892__TRINITY_DN70529_c0_g1_i1	810	523	584	630	820	670	915	548	741	489	848	738	716	876	721	738	857	451	573	418	423	634	418	520
ENSMUSG00000096727__TRINITY_DN70541_c0_g1_i1	18	5	10	7	12	9	13	10	11	7	13	15	10	16	9	11	17	8	11	7	7	10	12	13
ENSMUSG00000026434__TRINITY_DN70537_c0_g1_i1	590	652	790	559	733	938	860	707	997	713	797	795	678	649	809	678	772	501	638	662	577	877	854	995
ENSMUSG00000029088__TRINITY_DN70591_c0_g1_i1	85	226	53	121	31	155	42	279	42	163	51	162	50	213	98	348	59	303	58	302	89	278	36	187
ENSMUSG00000036792__TRINITY_DN70555_c0_g1_i1	250	281	270	310	317	446	387	516	376	335	647	566	455	523	526	583	592	581	526	605	246	371	278	229
ENSMUSG00000039967__TRINITY_DN70542_c0_g1_i1	618	403	472	367	627	498	662	494	607	416	674	668	643	589	495	591	631	527	569	605	1071	655	921	726
ENSMUSG00000039041__TRINITY_DN70597_c0_g1_i1	445	360	512	391	590	581	493	298	603	440	495	448	448	513	447	458	463	281	323	284	412	552	469	408
ENSMUSG00000038861__TRINITY_DN70539_c0_g1_i1	948	817	797	881	1006	1157	1111	881	962	934	1028	1196	954	1164	936	993	1119	833	807	874	1027	1021	1105	955
ENSMUSG00000021852__TRINITY_DN70544_c0_g1_i1	47	80	29	62	51	82	34	84	40	84	23	144	48	120	63	110	34	91	15	114	72	72	62	72
ENSMUSG00000001211__TRINITY_DN70556_c0_g1_i1	727	739	825	927	1010	1208	976	959	1053	794	742	1003	668	1095	924	960	931	750	643	697	676	1119	803	758
ENSMUSG00000029638__TRINITY_DN70580_c0_g1_i1	13	17	17	14	45	30	31	26	37	22	52	31	35	27	43	37	32	30	18	18	14	44	36	29
ENSMUSG00000005907__TRINITY_DN70584_c0_g1_i1	157	135	157	156	158	200	161	174	184	147	159	172	170	178	137	170	162	141	113	162	196	165	156	141
ENSMUSG00000038806__TRINITY_DN70521_c0_g1_i1	535	471	418	390	479	485	599	412	502	410	505	533	459	567	376	382	477	417	419	423	448	559	713	486
ENSMUSG00000031227__TRINITY_DN70501_c0_g1_i1	447	547	480	562	536	862	444	646	668	717	612	744	484	734	615	764	510	488	350	565	511	980	451	425
ENSMUSG00000041268__TRINITY_DN70588_c0_g1_i1	2340	3535	1908	3402	2271	4695	2168	3641	2201	3910	2310	4147	2159	3974	2464	3265	2537	3162	1917	3510	3381	3638	2335	3643
ENSMUSG00000046138__TRINITY_DN70518_c0_g1_i1	316	219	302	251	378	332	361	325	435	280	534	478	476	458	368	468	436	351	364	365	248	409	413	322
ENSMUSG00000105340__TRINITY_DN70528_c0_g1_i1	10	6	17	1	13	5	4	5	22	9	25	14	21	18	26	15	21	7	19	6	8	12	24	3
ENSMUSG00000032010__TRINITY_DN77715_c0_g1_i1	11	4	16	11	22	18	21	11	17	11	49	15	20	22	39	29	25	13	22	16	11	1	13	2
ENSMUSG00000026678__TRINITY_DN77732_c0_g1_i1	2254	1747	1660	1922	2229	2214	2527	1216	2419	1559	781	976	851	1039	1192	1122	634	595	624	555	1827	1694	1336	1575
ENSMUSG00000079418__TRINITY_DN77716_c0_g1_i1	235	108	101	116	152	137	234	92	165	149	137	130	113	105	119	139	102	105	89	90	159	179	169	97
ENSMUSG00000050963__TRINITY_DN77743_c0_g1_i1	549	364	380	358	340	395	492	321	434	377	515	501	316	396	552	477	387	325	420	364	712	412	368	235
ENSMUSG00000042557__TRINITY_DN77719_c0_g1_i1	243	217	244	239	328	264	343	226	363	186	432	298	385	312	327	306	376	290	287	271	239	265	359	271
ENSMUSG00000041408__TRINITY_DN77706_c0_g1_i1	1238	800	882	793	1139	971	1326	690	1264	743	1622	1416	1406	1236	1439	1239	1723	1079	1332	1196	825	768	1177	750
ENSMUSG00000035569__TRINITY_DN77745_c0_g1_i1	456	491	537	483	689	718	527	560	734	564	853	718	758	854	854	970	605	573	501	679	289	696	389	220
ENSMUSG00000070471__TRINITY_DN77799_c0_g1_i1	19	24	23	22	33	20	13	14	20	14	26	20	19	29	28	16	18	19	21	4	13	23	8	12
ENSMUSG00000016933__TRINITY_DN77766_c0_g1_i1	574	625	614	662	787	944	710	729	771	726	677	694	588	638	713	851	528	559	476	646	689	1023	799	608
ENSMUSG00000078235__TRINITY_DN77703_c0_g1_i1	103	171	112	189	123	310	102	367	129	231	164	252	162	327	182	335	178	295	113	288	147	428	124	140
ENSMUSG00000040599__TRINITY_DN77773_c0_g1_i1	182	128	115	109	141	148	187	135	134	110	175	243	164	176	141	134	185	126	117	128	159	108	136	122
ENSMUSG00000037664__TRINITY_DN77783_c0_g1_i1	308	63	68	94	95	157	319	59	128	80	34	165	47	134	62	75	54	107	11	99	885	237	295	54
ENSMUSG00000072847__TRINITY_DN77772_c0_g1_i1	170	194	93	148	148	220	194	181	185	179	219	264	187	190	225	270	172	206	150	196	132	211	158	139
ENSMUSG00000046101__TRINITY_DN77790_c0_g1_i1	2	3	9	6	6	12	8	6	7	10	9	10	19	8	13	9	8	15	8	21	0	3	6	7
ENSMUSG00000087259__TRINITY_DN77713_c0_g1_i1	48	34	39	33	61	58	31	44	64	56	56	91	59	69	71	114	67	78	36	86	29	52	32	10
ENSMUSG00000024620__TRINITY_DN44286_c0_g1_i1	207	120	223	137	271	200	298	112	353	154	159	157	135	122	193	123	136	131	115	120	127	180	241	108
ENSMUSG00000075410__TRINITY_DN44265_c0_g1_i1	112	13	12	13	18	18	69	10	31	12	20	42	25	45	39	38	16	38	21	21	18	23	5	10
ENSMUSG00000030521__TRINITY_DN44203_c0_g1_i1	520	482	293	442	405	556	513	369	438	420	332	661	371	570	308	343	397	447	279	422	502	416	573	563
ENSMUSG00000029550__TRINITY_DN44243_c0_g1_i1	326	345	336	399	352	591	392	702	383	433	268	449	268	461	361	573	278	452	260	549	468	803	458	439
ENSMUSG00000023951__TRINITY_DN44214_c0_g1_i1	1053	836	875	919	1209	1130	1290	741	1175	858	1071	859	1066	1057	953	944	955	578	722	532	659	1187	721	715
ENSMUSG00000003345__TRINITY_DN44239_c0_g1_i1	669	833	783	915	921	1388	931	811	1258	1036	1230	1392	881	1448	1228	1497	1106	852	783	995	449	830	489	612
ENSMUSG00000039218__TRINITY_DN44275_c2_g2_i1	476	433	603	436	630	638	429	830	684	663	743	712	757	905	875	1076	512	1039	726	838	373	819	406	276
ENSMUSG00000071647__TRINITY_DN44275_c5_g1_i1	105	47	92	62	106	67	126	37	104	31	79	61	62	49	78	74	57	34	64	38	45	73	53	38
ENSMUSG00000056050__TRINITY_DN44204_c0_g1_i1	657	792	487	618	663	978	756	703	650	749	498	663	482	678	531	463	541	441	364	483	682	725	669	716
ENSMUSG00000056050__TRINITY_DN44204_c0_g2_i1	3519	3812	2341	3401	3349	4839	3606	3474	3364	3724	2390	3336	2561	3303	2495	2680	2567	2137	1764	2418	2825	3894	3268	3355
ENSMUSG00000042104__TRINITY_DN44288_c0_g1_i1	136	113	119	98	198	173	152	115	189	112	162	102	94	114	144	127	145	81	138	91	250	205	147	163
ENSMUSG00000024501__TRINITY_DN44272_c0_g1_i1	5481	5606	2778	4336	3060	7853	3770	6050	2731	7548	667	1564	1431	1367	638	1232	578	1041	477	1298	42177	46100	21590	58680
ENSMUSG00000024501__TRINITY_DN44272_c0_g2_i1	7445	7813	3504	5841	3995	10121	4986	7876	3733	10353	900	2103	1920	1856	898	1484	774	1455	586	1786	56141	58911	29697	79418
ENSMUSG00000002413__TRINITY_DN44257_c0_g1_i1	1321	1407	1417	1343	1562	1805	1710	1816	1764	1405	2161	2058	1729	2050	1856	2186	2038	1989	1647	2127	1129	1378	1093	1015
ENSMUSG00000056708__TRINITY_DN44259_c0_g1_i1	1711	3006	2342	3470	3198	4184	2893	3028	3469	2912	4148	7043	3730	9528	5103	6521	5546	5136	2913	3497	852	1120	2333	795
ENSMUSG00000089762__TRINITY_DN44259_c0_g2_i1	116	81	193	88	226	150	209	99	221	101	261	145	178	243	239	188	234	121	186	130	71	86	151	57
ENSMUSG00000032815__TRINITY_DN44256_c0_g2_i1	14	18	8	10	21	16	13	10	21	3	2	11	15	16	1	14	6	12	2	14	23	24	32	14
ENSMUSG00000034430__TRINITY_DN44266_c0_g1_i1	61	82	89	75	146	106	110	88	161	82	120	126	137	137	135	138	104	82	85	99	64	175	100	78
ENSMUSG00000038943__TRINITY_DN44221_c4_g1_i1	50	22	37	28	61	18	84	16	73	29	23	11	58	5	6	18	2	4	5	10	138	87	155	67
ENSMUSG00000040888__TRINITY_DN44267_c0_g2_i1	1073	813	818	754	1058	1099	1110	696	947	829	726	971	716	902	647	687	763	570	625	680	1097	1164	1177	818
ENSMUSG00000041992__TRINITY_DN44299_c0_g1_i1	888	1083	729	1120	898	1580	1061	1231	882	992	882	1498	1106	1459	1022	1307	920	1066	661	1239	723	1019	1222	1036
ENSMUSG00000004771__TRINITY_DN44294_c0_g1_i1	2844	3360	1374	2784	2279	3945	2524	3185	2331	3540	1412	3034	1708	2602	1760	2192	1603	1902	1142	2331	4042	4514	3216	4893
ENSMUSG00000014873__TRINITY_DN44215_c0_g1_i1	2035	1809	1727	1660	2058	2161	2090	1467	2030	1759	1796	2070	1821	1990	1802	1743	1841	1505	1698	1502	2091	2181	2258	2162
ENSMUSG00000026646__TRINITY_DN61440_c0_g1_i1	19	15	22	6	14	10	11	16	21	10	19	17	13	15	23	8	11	12	14	15	12	16	21	8
ENSMUSG00000024081__TRINITY_DN61427_c0_g1_i1	182	192	155	185	212	240	269	198	237	193	210	213	146	168	171	150	203	143	150	171	273	224	291	345
ENSMUSG00000041187__TRINITY_DN61476_c0_g1_i1	32	33	49	42	57	69	38	37	69	41	35	52	35	66	37	23	23	22	21	18	54	79	32	20
ENSMUSG00000066278__TRINITY_DN61452_c0_g1_i1	129	115	144	134	182	233	205	136	243	129	138	141	129	172	173	147	158	123	90	82	85	161	187	140
ENSMUSG00000038984__TRINITY_DN61471_c0_g1_i1	922	1153	1053	1095	1387	1590	1349	1164	1355	1104	1304	1464	1080	1403	1103	1374	1276	1002	940	994	881	1135	1226	1103
ENSMUSG00000004633__TRINITY_DN61468_c0_g1_i1	356	316	287	325	536	573	394	407	394	344	318	296	511	325	181	290	274	230	223	229	219	599	342	477
ENSMUSG00000034243__TRINITY_DN61431_c0_g1_i1	886	795	748	661	843	986	941	800	886	779	1038	1156	1036	1184	851	890	1046	949	870	947	696	779	984	773
ENSMUSG00000044864__TRINITY_DN61457_c0_g1_i1	378	347	342	409	519	594	468	445	539	375	497	454	377	433	406	430	472	290	321	360	312	471	355	291
ENSMUSG00000022394__TRINITY_DN61411_c0_g1_i1	218	255	192	255	245	345	241	269	233	256	237	332	194	303	200	239	271	178	202	204	246	304	242	244
ENSMUSG00000028911__TRINITY_DN61446_c0_g1_i1	1357	1055	1375	1137	1621	1621	1533	1153	1596	1208	1610	1441	1561	1352	1186	1194	1482	1049	1103	907	1140	1575	1678	1181
ENSMUSG00000079737__TRINITY_DN61443_c0_g1_i1	30	32	48	17	46	28	55	26	43	25	53	31	45	41	40	29	40	21	30	31	30	43	42	27
ENSMUSG00000085956__TRINITY_DN61439_c0_g1_i1	42	22	17	15	28	29	30	25	30	26	45	32	21	28	32	31	20	17	27	26	16	28	25	25
ENSMUSG00000110357__TRINITY_DN61424_c0_g1_i1	201	230	173	192	206	272	238	193	180	232	200	290	215	287	250	243	214	224	183	214	162	232	213	194
ENSMUSG00000085208__TRINITY_DN61489_c0_g1_i1	540	270	269	240	364	271	508	210	345	230	198	214	230	245	239	251	199	156	199	158	569	497	432	415
ENSMUSG00000042700__TRINITY_DN61490_c0_g1_i1	358	482	706	502	669	727	723	821	806	471	1293	1132	898	1094	1020	1234	1283	1052	991	1177	71	449	555	256
ENSMUSG00000044340__TRINITY_DN61473_c0_g1_i1	1088	670	1015	782	1484	998	1563	704	1601	789	1699	1095	1516	1198	1434	1722	1150	743	965	897	727	1360	904	657
ENSMUSG00000029276__TRINITY_DN61434_c0_g1_i1	79	67	47	57	76	55	50	91	79	67	83	81	66	91	93	109	67	83	78	103	84	99	74	35
ENSMUSG00000016757__TRINITY_DN61458_c0_g1_i1	70	67	46	70	77	99	75	105	69	85	67	48	45	58	52	53	45	67	30	39	86	147	105	124
ENSMUSG00000047446__TRINITY_DN61479_c0_g1_i1	1177	965	827	897	1099	1434	1191	793	1097	920	710	1008	882	871	768	689	700	688	700	779	1721	1439	1949	1751
ENSMUSG00000040820__TRINITY_DN61419_c0_g1_i1	62	35	52	33	81	30	55	22	69	26	125	38	65	46	55	54	62	40	67	33	35	43	57	29
ENSMUSG00000042331__TRINITY_DN61477_c0_g1_i1	1810	807	875	811	1468	765	1974	752	1477	702	1379	1268	1412	1303	1176	1284	1300	973	1005	928	773	974	601	604
ENSMUSG00000026740__TRINITY_DN61412_c0_g1_i1	259	169	216	151	295	274	292	202	278	198	319	220	261	284	212	205	243	224	215	191	185	205	306	232
ENSMUSG00000030660__TRINITY_DN61438_c0_g1_i1	798	357	443	362	609	393	819	278	684	330	601	491	567	473	473	399	539	352	460	361	421	382	647	340
ENSMUSG00000003153__TRINITY_DN9676_c0_g1_i1	3252	4962	3481	4913	3744	7137	3960	4416	3869	5326	2817	4685	2668	4189	2522	2768	2930	2977	2430	3221	2843	3172	2958	3028
ENSMUSG00000003153__TRINITY_DN9676_c0_g2_i1	2334	3526	2402	3327	2759	5184	2864	3195	2692	3996	2108	3479	2038	3127	1783	1976	2216	2228	1731	2384	2113	2255	2162	2269
ENSMUSG00000003153__TRINITY_DN9676_c0_g3_i1	1716	2635	1738	2335	2055	3692	2088	2074	1974	2741	1466	2531	1425	2007	1311	1307	1595	1501	1234	1521	1514	1489	1607	1630
ENSMUSG00000040195__TRINITY_DN9608_c0_g2_i1	25	26	34	21	36	18	36	15	48	27	65	23	43	22	27	48	40	23	41	26	4	8	32	15
ENSMUSG00000039294__TRINITY_DN9646_c0_g1_i1	205	134	157	134	197	184	164	142	152	158	154	160	195	182	147	165	156	141	116	138	207	259	221	166
ENSMUSG00000039294__TRINITY_DN9646_c0_g2_i1	1575	956	852	1048	1198	1422	1375	956	1129	1043	952	1118	1140	1177	885	988	823	898	732	880	1668	1654	1158	1173
ENSMUSG00000026833__TRINITY_DN9675_c0_g1_i1	734	2648	600	2659	566	3962	422	3002	468	3074	241	3559	848	3266	1434	2888	786	2575	183	2665	2376	2106	371	1099
ENSMUSG00000026833__TRINITY_DN9675_c0_g2_i1	1455	5042	992	4892	1057	6957	744	5945	903	5761	444	6984	1463	5783	2827	5442	1439	5230	369	5704	4583	3903	628	2038
ENSMUSG00000026833__TRINITY_DN9675_c0_g3_i1	2125	7478	1517	8035	1710	11450	1232	8625	1407	8726	709	10393	2150	9792	4284	8574	2191	7182	565	7792	6948	6016	999	3035
ENSMUSG00000047126__TRINITY_DN9611_c0_g1_i1	6932	7260	4728	6716	6135	8903	8078	7946	7294	7607	7561	8593	5874	7375	6928	6758	8196	6140	5473	7221	7214	7074	5315	6706
ENSMUSG00000038712__TRINITY_DN9669_c2_g1_i1	521	312	259	306	350	317	544	272	409	334	239	231	238	269	206	281	183	188	162	175	339	408	279	433
ENSMUSG00000020889__TRINITY_DN9622_c0_g4_i1	320	287	286	253	370	324	346	658	334	279	700	656	500	799	957	1403	638	1015	833	1087	215	359	197	136
ENSMUSG00000021819__TRINITY_DN9619_c0_g1_i3	403	453	495	505	572	713	459	562	558	515	589	667	522	737	730	855	499	536	389	563	355	730	395	312
ENSMUSG00000112390__TRINITY_DN9679_c0_g3_i1	37	16	17	6	25	17	36	13	20	16	22	17	18	13	16	8	24	11	28	13	20	26	43	17
ENSMUSG00000061462__TRINITY_DN9636_c0_g6_i1	37	30	39	42	70	44	50	31	65	53	97	274	86	279	171	278	111	144	87	79	24	106	61	22
ENSMUSG00000008028__TRINITY_DN9648_c0_g1_i1	13	4	9	4	16	5	19	5	19	5	5	2	7	6	10	3	6	4	7	5	8	7	6	10
ENSMUSG00000028463__TRINITY_DN9609_c0_g2_i1	67	2	11	0	62	0	39	0	48	0	10	0	45	0	1	12	0	0	2	0	1	0	58	0
ENSMUSG00000021608__TRINITY_DN9626_c0_g1_i1	849	688	494	696	787	1016	912	715	750	741	474	728	523	646	528	616	446	409	372	470	1521	1588	1242	1536
ENSMUSG00000021608__TRINITY_DN9626_c0_g2_i1	445	319	326	328	415	508	402	347	391	386	254	324	263	306	265	298	226	212	207	249	793	778	547	782
ENSMUSG00000021608__TRINITY_DN9626_c0_g3_i1	360	311	223	345	312	423	366	308	296	317	186	252	221	243	214	262	192	199	151	215	654	710	502	644
ENSMUSG00000048731__TRINITY_DN9670_c6_g1_i1	39	18	9	21	31	29	33	15	41	25	24	24	35	23	20	27	20	16	24	18	18	42	29	10
ENSMUSG00000046567__TRINITY_DN9607_c1_g1_i1	228	169	155	148	179	192	208	159	190	172	165	219	164	215	165	169	177	135	156	134	193	179	190	189
ENSMUSG00000047153__TRINITY_DN9668_c0_g1_i1	104	65	77	75	114	98	65	71	98	100	89	110	98	128	86	125	63	76	53	86	53	167	68	87
ENSMUSG00000044005__TRINITY_DN9657_c0_g1_i1	104	165	79	174	96	215	81	200	78	165	142	312	167	395	215	346	221	225	114	235	52	90	62	67
ENSMUSG00000036879__TRINITY_DN9606_c0_g1_i1	220	125	166	137	194	170	221	122	186	109	180	141	166	153	162	150	198	130	144	97	239	159	191	145
ENSMUSG00000027329__TRINITY_DN9688_c5_g1_i1	657	726	680	652	824	1019	795	611	835	691	694	741	642	669	754	769	564	438	521	453	356	688	539	645
ENSMUSG00000054770__TRINITY_DN9684_c0_g1_i1	232	147	172	136	204	145	221	144	212	122	198	134	170	130	169	177	151	96	170	115	218	225	241	183
ENSMUSG00000026556__TRINITY_DN9692_c0_g1_i1	65	51	52	47	52	53	65	66	55	64	29	45	58	38	15	60	18	27	16	43	112	172	83	70
ENSMUSG00000021066__TRINITY_DN9641_c0_g4_i1	1267	1910	1097	1606	1229	2410	1352	1899	1159	1880	1495	2334	1265	2166	1265	1435	1658	1574	1253	1556	1988	1507	1563	2106
ENSMUSG00000029402__TRINITY_DN9665_c2_g2_i1	807	619	531	655	671	880	771	535	694	662	614	727	672	784	656	546	660	537	505	492	768	722	659	868
ENSMUSG00000029249__TRINITY_DN77809_c0_g1_i1	97	31	49	29	63	40	68	20	88	33	42	22	47	33	26	56	42	25	28	25	33	59	50	24
ENSMUSG00000033671__TRINITY_DN77854_c0_g1_i1	236	151	184	211	262	243	305	246	257	217	281	268	263	300	242	283	264	246	194	262	244	343	286	186
ENSMUSG00000057134__TRINITY_DN77807_c0_g1_i1	1766	977	970	1011	1535	981	2013	783	1523	971	1213	954	1095	942	1129	1013	1104	535	990	647	1094	1214	1098	1034
ENSMUSG00000029335__TRINITY_DN77889_c0_g1_i1	45	392	77	380	38	566	22	382	21	555	22	779	121	497	145	393	81	537	22	616	116	218	21	209
ENSMUSG00000118541__TRINITY_DN77812_c0_g1_i1	43	50	60	51	67	68	63	50	67	38	74	66	55	66	90	55	54	40	48	51	98	81	82	82
ENSMUSG00000034282__TRINITY_DN77841_c0_g1_i1	67	12	65	8	74	1	51	6	84	9	49	16	46	20	25	28	20	11	50	11	31	30	65	7
ENSMUSG00000050891__TRINITY_DN77837_c0_g1_i1	34	23	11	27	24	40	33	22	32	35	38	42	31	31	33	29	34	42	22	30	48	25	36	20
ENSMUSG00000092232__TRINITY_DN77885_c0_g1_i1	931	1031	591	1041	781	1419	807	1021	685	1238	999	1831	1056	1690	994	1455	981	1200	677	1137	623	762	390	600
ENSMUSG00000044030__TRINITY_DN77811_c0_g1_i1	71	67	88	81	133	108	105	82	145	90	125	104	128	107	118	149	93	102	51	84	58	191	136	63
ENSMUSG00000021819__TRINITY_DN77879_c0_g1_i1	311	341	417	402	480	618	394	569	567	486	546	646	479	672	560	820	472	576	411	525	290	679	339	265
ENSMUSG00000039183__TRINITY_DN77873_c0_g1_i1	996	809	699	863	875	1171	1013	723	854	839	660	800	668	820	618	599	699	571	574	601	979	990	1026	1152
ENSMUSG00000013089__TRINITY_DN77869_c0_g1_i1	620	976	699	1081	845	1262	802	1177	783	1147	840	1528	721	1567	702	1164	1132	1169	558	1221	243	742	367	438
ENSMUSG00000022054__TRINITY_DN77810_c0_g1_i1	813	894	248	1033	861	798	729	1489	842	681	435	730	411	848	805	901	677	468	366	442	976	2299	127	312
ENSMUSG00000030670__TRINITY_DN77881_c0_g1_i1	19	8	16	10	11	20	19	14	14	10	18	21	7	21	10	11	11	8	6	15	10	19	23	15
ENSMUSG00000039115__TRINITY_DN77845_c0_g1_i1	129	54	116	44	180	67	226	56	230	64	191	44	98	29	170	55	175	27	176	24	70	66	55	17
ENSMUSG00000040631__TRINITY_DN77821_c0_g1_i1	11	15	21	12	30	20	15	12	16	18	25	8	15	8	9	11	14	11	20	10	12	30	22	33
ENSMUSG00000029088__TRINITY_DN77820_c0_g1_i1	95	128	59	81	39	147	44	244	87	113	100	154	68	175	130	266	73	233	101	280	77	232	24	143
ENSMUSG00000099295__TRINITY_DN77897_c0_g1_i1	857	703	516	666	711	871	974	673	727	674	829	990	948	961	639	666	920	816	801	788	525	805	1011	1189
ENSMUSG00000034463__TRINITY_DN77825_c0_g1_i1	173	180	200	250	250	251	270	177	246	146	272	257	244	282	330	325	275	214	229	204	65	260	148	155
ENSMUSG00000050973__TRINITY_DN77858_c0_g1_i1	35	39	42	58	34	59	55	50	39	54	41	66	42	57	41	70	44	41	34	44	46	45	36	20
ENSMUSG00000018899__TRINITY_DN77856_c0_g1_i1	40	19	20	11	29	23	21	11	26	12	17	34	30	45	29	33	14	34	17	27	12	20	19	9
ENSMUSG00000058240__TRINITY_DN77806_c0_g1_i1	12	9	21	16	15	13	7	14	13	21	26	20	25	28	25	19	9	19	17	20	7	34	13	5
ENSMUSG00000048120__TRINITY_DN77829_c0_g1_i1	307	203	258	222	372	263	400	180	366	170	320	179	194	146	208	148	297	119	243	130	126	127	236	157
ENSMUSG00000034485__TRINITY_DN77802_c0_g1_i1	185	87	116	106	130	154	175	48	191	63	64	109	73	90	131	92	66	87	58	54	170	129	136	116
ENSMUSG00000025575__TRINITY_DN77883_c0_g1_i1	362	324	340	317	423	479	384	311	450	353	354	423	370	342	329	370	316	253	270	271	244	417	338	254
ENSMUSG00000021256__TRINITY_DN35119_c0_g1_i1	236	253	155	275	189	429	204	348	298	363	138	246	191	270	166	327	70	210	69	203	208	682	136	314
ENSMUSG00000078307__TRINITY_DN35125_c0_g1_i1	1037	812	1076	731	1587	931	1917	1168	2130	583	2123	897	942	777	2068	1317	2076	704	1696	998	1646	770	1109	537
ENSMUSG00000078307__TRINITY_DN35125_c0_g2_i1	879	704	985	600	1316	789	1489	986	1594	496	1736	725	804	622	1774	1101	1613	687	1486	788	1404	808	955	479
ENSMUSG00000050751__TRINITY_DN35110_c0_g1_i1	426	689	596	697	678	1283	631	769	814	737	1082	1320	854	1309	1208	1308	935	916	667	847	474	504	325	351
ENSMUSG00000022122__TRINITY_DN35197_c0_g1_i1	3185	866	1132	728	1837	906	2371	643	1705	675	519	494	741	406	514	428	513	364	493	297	2360	2272	2412	1542
ENSMUSG00000022122__TRINITY_DN35197_c0_g2_i1	1991	516	661	452	1197	561	1474	396	967	433	364	280	485	260	295	218	280	202	278	185	1492	1444	1498	1037
ENSMUSG00000089809__TRINITY_DN35199_c0_g1_i1	66	23	37	24	68	18	56	13	59	20	92	28	35	20	38	33	37	27	57	36	19	19	52	8
ENSMUSG00000033931__TRINITY_DN35124_c0_g1_i1	257	180	235	176	215	241	242	178	229	190	250	213	195	182	230	193	285	151	256	191	305	283	296	247
ENSMUSG00000025813__TRINITY_DN35111_c0_g1_i1	270	297	99	278	226	387	198	367	199	272	63	377	280	403	175	332	110	355	37	353	525	383	172	332
ENSMUSG00000040651__TRINITY_DN35163_c0_g3_i1	441	352	379	331	464	407	492	292	547	384	775	656	703	541	594	560	686	485	584	501	409	367	545	413
ENSMUSG00000024420__TRINITY_DN35176_c0_g1_i1	427	75	347	95	564	109	393	63	463	62	229	65	261	57	169	63	267	59	225	39	626	324	694	75
ENSMUSG00000037509__TRINITY_DN35180_c0_g3_i1	179	308	230	355	329	495	296	339	323	295	435	524	457	640	522	602	464	391	358	411	229	474	227	398
ENSMUSG00000042988__TRINITY_DN35109_c0_g1_i1	26	21	35	29	37	30	25	7	29	16	10	14	18	12	13	14	10	17	14	5	11	17	38	12
ENSMUSG00000026312__TRINITY_DN10891_c0_g1_i1	268	174	307	226	340	334	302	165	337	112	505	290	289	268	359	253	513	208	336	236	933	293	216	207
ENSMUSG00000103442__TRINITY_DN10841_c0_g3_i1	30	47	35	38	43	62	36	66	46	61	29	24	16	24	20	18	27	16	23	20	91	120	93	83
ENSMUSG00000103458__TRINITY_DN10841_c2_g2_i1	21	17	6	12	22	9	24	16	17	23	20	14	19	8	21	27	9	21	13	30	37	39	41	19
ENSMUSG00000005774__TRINITY_DN10842_c0_g2_i1	95	105	123	91	124	91	129	86	126	72	94	126	91	94	95	113	74	87	100	88	97	164	199	86
ENSMUSG00000089945__TRINITY_DN10889_c0_g1_i1	92	112	54	134	88	163	75	346	108	134	57	175	109	186	123	227	104	192	53	236	209	355	73	168
ENSMUSG00000022400__TRINITY_DN10852_c1_g5_i1	425	322	289	330	363	433	402	300	353	357	295	425	275	412	302	315	324	261	231	308	484	484	525	500
ENSMUSG00000098650__TRINITY_DN10836_c0_g1_i1	38	7	50	9	72	8	46	14	70	8	119	14	78	11	107	37	73	17	160	20	2	4	27	0
ENSMUSG00000073293__TRINITY_DN10856_c0_g4_i1	60	46	41	47	54	69	62	55	63	51	80	66	61	89	59	83	68	84	44	71	50	72	54	35
ENSMUSG00000073293__TRINITY_DN10856_c0_g1_i1	1025	1082	1032	1208	1421	1642	1243	964	1615	1368	1118	1326	1028	1151	1023	1067	958	800	745	1028	850	1535	1205	1068
ENSMUSG00000073293__TRINITY_DN10856_c0_g2_i1	136	103	76	95	137	127	90	90	129	119	133	153	138	126	148	123	118	113	97	121	74	133	108	100
ENSMUSG00000073293__TRINITY_DN10856_c0_g3_i1	83	97	79	98	126	142	105	117	137	114	144	170	115	156	145	151	118	127	90	160	80	145	101	97
ENSMUSG00000006736__TRINITY_DN10839_c0_g2_i1	3706	3072	2480	3027	3289	3985	4008	2719	3217	3122	2471	2720	2317	2493	2200	2010	2553	1831	2169	1872	2760	2690	3229	2777
ENSMUSG00000078552__TRINITY_DN10806_c0_g2_i1	156	153	232	173	286	235	183	150	261	202	287	234	265	262	335	307	186	219	258	207	91	174	166	114
ENSMUSG00000020069__TRINITY_DN10824_c0_g1_i1	74	45	74	45	98	72	61	32	75	55	106	90	101	73	86	102	65	68	87	52	33	59	58	30
ENSMUSG00000020069__TRINITY_DN10824_c0_g2_i1	55	40	42	27	62	47	53	28	80	45	70	46	60	67	90	104	48	54	71	65	40	78	78	39
ENSMUSG00000067713__TRINITY_DN10825_c1_g1_i1	1561	1293	1049	1269	1325	1642	1466	1092	1239	1134	1203	1700	1217	1574	1125	1259	1187	1023	1049	1103	1407	1099	1228	1276
ENSMUSG00000018476__TRINITY_DN10869_c0_g1_i1	18	10	27	20	21	24	21	35	34	26	19	24	17	9	13	28	13	17	16	16	12	49	32	23
ENSMUSG00000017764__TRINITY_DN10892_c0_g1_i1	496	505	366	454	492	700	404	492	463	433	377	601	456	636	492	520	485	404	307	444	389	518	424	398
ENSMUSG00000017764__TRINITY_DN10892_c0_g2_i1	104	107	92	115	123	162	109	110	115	121	101	151	99	119	101	107	108	103	66	117	88	139	89	110
ENSMUSG00000017764__TRINITY_DN10892_c0_g3_i1	385	419	309	414	411	611	398	473	391	426	399	550	415	570	369	461	380	316	252	429	396	478	374	360
ENSMUSG00000003131__TRINITY_DN10850_c0_g2_i1	3335	3161	1938	2807	3024	3912	3203	2836	2843	3059	2565	3754	2761	3152	2367	2580	2780	2229	2268	2582	3901	3656	2946	4030
ENSMUSG00000003131__TRINITY_DN10850_c0_g3_i1	2445	2383	1530	2172	2223	2814	2528	2286	2086	2304	1989	2838	2033	2747	1919	2268	2216	1875	1634	2216	3248	3218	2293	3076
ENSMUSG00000023961__TRINITY_DN10888_c0_g6_i1	246	126	194	113	219	156	301	109	218	164	426	227	345	203	209	242	277	138	261	172	83	138	175	98
ENSMUSG00000023961__TRINITY_DN10888_c0_g1_i1	238	150	222	142	299	197	340	129	262	161	465	259	371	295	292	300	307	165	381	197	121	142	219	102
ENSMUSG00000023961__TRINITY_DN10888_c0_g2_i1	231	132	187	148	245	166	351	103	234	161	411	221	364	278	244	279	322	150	313	160	102	152	170	134
ENSMUSG00000023960__TRINITY_DN10888_c1_g3_i1	8971	7387	7030	6975	9282	8960	10344	6325	8990	7530	13351	11526	10065	10828	10757	8519	11651	7034	11288	7561	8381	7717	8301	6267
ENSMUSG00000023960__TRINITY_DN10888_c1_g1_i1	2279	1977	1816	1700	2610	2481	2793	1691	2402	1896	3805	3152	2852	2902	2904	2377	3268	2065	3263	2185	1840	1870	2099	1551
ENSMUSG00000035847__TRINITY_DN10813_c0_g1_i1	1485	1979	1189	1861	1247	2662	1319	2072	1269	2149	1487	2666	1751	2602	1486	1880	1624	2195	1328	2112	1942	1940	1455	2138
ENSMUSG00000026773__TRINITY_DN10857_c0_g1_i1	231	172	156	149	174	233	255	163	193	152	166	236	196	371	153	210	185	274	148	152	244	435	339	346
ENSMUSG00000030671__TRINITY_DN10880_c0_g4_i1	105	74	66	64	104	84	145	77	148	74	101	108	82	93	86	86	73	78	60	72	76	93	81	81
ENSMUSG00000030671__TRINITY_DN10880_c0_g3_i1	79	81	87	72	102	104	132	78	107	62	84	97	68	104	77	97	81	56	58	94	85	74	93	92
ENSMUSG00000026103__TRINITY_DN10801_c0_g1_i1	4929	8654	3731	9123	4259	12478	3579	8598	4044	9681	3718	13334	5038	13010	5868	10438	4483	9023	2685	10236	6116	6826	2889	5241
ENSMUSG00000021488__TRINITY_DN10871_c0_g5_i1	2017	1593	1546	1245	2064	1861	2220	1756	2073	1411	2209	1890	1976	1779	1844	1742	2061	1623	1931	1777	1933	1975	2112	1796
ENSMUSG00000027602__TRINITY_DN10871_c0_g7_i1	402	539	298	643	574	963	554	520	593	796	348	476	470	581	501	474	330	338	225	314	509	1033	600	803
ENSMUSG00000021488__TRINITY_DN10871_c0_g1_i1	1443	1069	1159	1057	1638	1458	1707	1234	1703	1113	1415	1229	1114	1202	1243	1233	1274	1006	1113	1183	1605	1570	1807	1449
ENSMUSG00000021143__TRINITY_DN10802_c0_g1_i1	1299	611	852	679	1304	788	1558	573	1479	838	997	550	961	585	718	1030	545	334	622	429	750	1672	599	742
ENSMUSG00000021143__TRINITY_DN10802_c0_g2_i1	944	435	576	540	953	581	1148	415	985	551	724	429	733	398	590	707	467	225	433	289	551	1164	499	704
ENSMUSG00000021998__TRINITY_DN10899_c1_g1_i1	188	130	124	144	174	176	200	88	195	111	138	103	117	98	110	110	131	90	131	113	117	150	123	132
ENSMUSG00000028243__TRINITY_DN68787_c0_g1_i1	287	374	331	375	434	492	462	311	410	406	537	492	382	430	390	319	556	293	424	343	147	297	320	306
ENSMUSG00000049598__TRINITY_DN68715_c0_g1_i1	12	5	38	6	31	13	26	5	38	11	9	4	6	5	4	3	5	1	14	4	4	23	76	9
ENSMUSG00000078700__TRINITY_DN68744_c0_g1_i1	262	333	155	336	192	413	236	300	195	370	103	245	156	208	131	164	112	149	80	180	399	525	369	596
ENSMUSG00000047669__TRINITY_DN68791_c0_g1_i1	292	278	303	240	381	379	348	217	391	233	342	317	249	294	322	298	340	177	248	261	190	299	351	259
ENSMUSG00000018481__TRINITY_DN68776_c0_g1_i1	881	761	416	694	689	832	807	697	653	725	507	809	516	752	577	721	548	478	391	646	1019	982	767	834
ENSMUSG00000071470__TRINITY_DN68772_c0_g1_i1	618321	440889	434656	451930	496850	556841	607822	498313	444553	461436	387858	520495	394416	526201	291537	357765	429354	396156	330006	405276	656626	474964	551537	672318
ENSMUSG00000050567__TRINITY_DN68778_c0_g1_i1	62	42	57	48	81	54	67	36	91	47	91	48	66	110	77	79	75	64	74	74	29	72	65	23
ENSMUSG00000015709__TRINITY_DN68784_c0_g1_i1	670	1341	631	1350	633	1682	785	1429	764	1337	919	2174	939	1819	1129	1795	931	1538	668	1670	435	1471	763	953
ENSMUSG00000021390__TRINITY_DN68729_c0_g1_i1	259	52	94	151	33	288	199	3	123	9	27	145	40	105	135	37	83	144	22	15	37	17	286	28
ENSMUSG00000096370__TRINITY_DN68797_c0_g1_i1	5	3	6	4	8	9	5	7	3	5	11	15	13	15	17	26	3	18	14	8	7	14	9	4
ENSMUSG00000085058__TRINITY_DN68777_c0_g1_i1	9	40	11	37	21	46	22	33	21	31	37	80	23	81	45	42	45	39	44	35	10	16	17	28
ENSMUSG00000002342__TRINITY_DN68796_c0_g1_i1	240	190	190	207	207	255	234	169	189	180	149	185	166	223	152	130	152	117	142	112	171	242	192	227
ENSMUSG00000063179__TRINITY_DN68711_c0_g1_i1	13	10	14	24	20	10	5	9	15	13	14	21	17	23	16	19	13	27	7	13	13	21	13	11
ENSMUSG00000022185__TRINITY_DN68741_c0_g1_i1	711	680	689	691	839	1032	733	629	882	738	780	911	918	1197	616	705	668	634	451	459	583	1243	834	677
ENSMUSG00000022048__TRINITY_DN68728_c0_g1_i1	8675	8781	5632	8353	7474	11522	8572	10047	7845	9718	6830	10117	7240	9415	6418	8633	6600	7782	4796	9481	12210	18437	8321	14308
ENSMUSG00000048546__TRINITY_DN68773_c0_g1_i1	83	60	97	72	116	95	85	102	133	67	105	104	118	102	163	191	89	116	81	125	67	98	56	54
ENSMUSG00000020430__TRINITY_DN68727_c0_g1_i1	229	214	187	180	225	277	233	174	197	150	199	232	163	195	151	157	180	137	144	175	232	212	249	306
ENSMUSG00000042156__TRINITY_DN68756_c0_g1_i1	442	387	272	442	428	623	303	389	379	553	212	534	351	542	284	448	192	433	172	424	1468	2120	777	971
ENSMUSG00000046378__TRINITY_DN68737_c0_g1_i1	121	157	122	128	163	200	126	167	181	178	139	176	98	164	144	150	127	118	95	129	107	172	153	108
ENSMUSG00000038836__TRINITY_DN68702_c0_g1_i1	149	94	88	94	130	110	133	67	127	69	79	82	69	62	81	66	61	58	49	69	144	153	171	118
ENSMUSG00000047414__TRINITY_DN68769_c0_g1_i1	403	397	320	452	546	745	447	565	506	511	393	548	388	550	398	595	369	431	306	520	374	637	475	608
ENSMUSG00000024076__TRINITY_DN68700_c0_g1_i1	86	13	33	13	73	31	57	9	94	6	30	5	47	4	13	18	14	7	8	6	50	77	142	36
ENSMUSG00000037907__TRINITY_DN68731_c0_g1_i1	154	272	261	371	219	413	217	313	250	310	251	262	197	313	259	335	201	214	176	196	292	589	253	375
ENSMUSG00000041708__TRINITY_DN68775_c0_g1_i1	320	3374	708	3095	455	4594	448	3262	563	3880	542	3781	940	3455	1348	2566	935	2416	359	2802	87	2811	808	5933
ENSMUSG00000034518__TRINITY_DN68781_c0_g1_i1	218	165	163	143	190	216	191	128	207	125	126	147	142	157	147	183	126	102	115	113	275	313	352	228
ENSMUSG00000022265__TRINITY_DN68743_c0_g1_i1	892	1106	738	1159	1112	1609	1204	1286	1166	1366	1168	1610	1184	1678	1220	1488	1282	1073	827	1123	842	1209	720	1186
ENSMUSG00000070697__TRINITY_DN68749_c0_g1_i1	874	747	574	633	694	796	839	582	761	697	724	1022	799	776	625	681	867	634	621	684	915	686	902	863
ENSMUSG00000021700__TRINITY_DN68763_c0_g1_i1	3652	3424	2914	3376	2899	5167	3511	4709	3254	4587	2721	4199	2837	4059	2398	3336	2731	3228	2182	4154	4315	3823	3619	2141
ENSMUSG00000028868__TRINITY_DN26047_c0_g2_i1	100	48	109	70	123	65	137	60	137	52	95	64	59	73	88	71	57	50	82	59	82	87	69	46
ENSMUSG00000047554__TRINITY_DN26084_c0_g2_i2	713	533	426	519	586	736	661	535	556	516	415	569	461	555	384	510	469	383	339	367	666	563	463	687
ENSMUSG00000021428__TRINITY_DN26031_c0_g1_i1	232	169	178	184	247	227	278	162	241	194	232	202	195	181	161	175	203	114	169	164	260	266	294	248
ENSMUSG00000056899__TRINITY_DN26005_c0_g1_i1	4	2	5	1	3	2	2	3	5	0	6	5	5	13	11	11	1	12	5	15	7	8	6	4
ENSMUSG00000056899__TRINITY_DN26005_c0_g2_i1	8	4	5	3	5	1	7	2	7	3	11	9	3	8	5	8	4	11	8	11	4	2	6	2
ENSMUSG00000056899__TRINITY_DN26005_c0_g3_i1	14	7	6	4	11	7	8	9	6	10	17	11	5	9	16	12	5	21	20	28	7	8	11	0
ENSMUSG00000117942__TRINITY_DN26088_c0_g1_i1	40	65	39	58	76	88	41	60	74	68	83	78	90	88	104	93	46	65	68	110	61	87	77	64
ENSMUSG00000031893__TRINITY_DN26004_c0_g1_i1	81	0	8	0	60	0	41	0	32	1	7	0	27	2	1	12	1	0	0	2	1	0	46	0
ENSMUSG00000028211__TRINITY_DN26076_c0_g4_i1	257	148	124	140	225	141	198	100	198	133	102	133	172	131	131	115	102	123	105	89	125	189	205	169
ENSMUSG00000028211__TRINITY_DN26076_c0_g1_i1	388	162	187	138	255	188	350	116	275	227	155	241	246	177	144	206	152	144	142	125	167	220	320	256
ENSMUSG00000028211__TRINITY_DN26076_c0_g3_i1	166	74	126	92	159	126	162	67	167	71	68	106	119	105	69	97	83	48	74	79	92	133	151	112
ENSMUSG00000022780__TRINITY_DN26000_c0_g2_i1	13	13	0	3	15	6	6	3	4	9	2	8	3	5	1	5	0	4	2	5	1	2	8	1
ENSMUSG00000025364__TRINITY_DN26060_c0_g1_i1	806	758	556	698	739	917	938	757	756	709	498	766	564	719	461	591	532	498	412	576	856	865	1072	964
ENSMUSG00000022664__TRINITY_DN26049_c0_g3_i1	1262	963	615	812	866	1129	1050	775	852	886	804	1137	911	1009	802	779	855	733	689	774	1216	1044	913	1238
ENSMUSG00000099964__TRINITY_DN26062_c0_g2_i1	41	13	15	14	22	21	23	13	23	11	19	18	13	30	16	20	8	22	11	10	61	59	35	25
ENSMUSG00000032384__TRINITY_DN26064_c0_g1_i1	159	163	196	189	207	270	214	204	226	197	230	190	215	191	200	181	189	180	169	160	199	258	251	236
ENSMUSG00000028700__TRINITY_DN26090_c0_g1_i1	864	722	622	827	839	1010	993	663	881	823	785	918	589	831	741	931	664	482	567	660	610	904	808	614
ENSMUSG00000032902__TRINITY_DN26083_c0_g1_i1	2652	2214	1953	2279	2979	3000	2842	1563	3418	2251	596	779	683	735	712	737	526	535	538	516	1897	2080	1835	1378
ENSMUSG00000092004__TRINITY_DN52498_c0_g1_i1	34	24	16	18	20	37	21	38	24	33	47	37	20	27	43	48	17	33	24	29	25	57	26	22
ENSMUSG00000041205__TRINITY_DN52469_c0_g1_i1	678	446	363	438	678	495	931	402	661	300	492	406	389	448	537	613	483	318	429	313	298	260	184	230
ENSMUSG00000038848__TRINITY_DN52465_c0_g1_i1	690	706	579	681	706	927	751	765	758	735	618	735	536	727	515	688	577	530	431	579	744	769	757	660
ENSMUSG00000051790__TRINITY_DN52433_c0_g1_i1	282	283	371	370	384	560	355	1236	543	521	442	555	406	622	495	976	397	905	351	832	249	922	278	280
ENSMUSG00000028039__TRINITY_DN52461_c0_g1_i1	124	181	132	159	184	279	169	164	191	184	186	256	132	235	172	199	167	178	175	180	276	259	236	265
ENSMUSG00000030779__TRINITY_DN52406_c0_g1_i1	1392	1060	1314	1187	1729	1682	1539	1143	1648	1118	1402	1561	1273	1580	1421	1605	1252	982	1102	1211	1152	1730	1399	1100
ENSMUSG00000057469__TRINITY_DN52475_c0_g1_i1	200	141	175	150	199	175	268	121	221	159	261	228	262	301	183	182	278	158	190	139	146	194	173	125
ENSMUSG00000022407__TRINITY_DN52421_c0_g1_i1	154	120	87	88	154	147	132	83	120	101	95	119	108	106	109	95	97	72	85	98	155	141	177	167
ENSMUSG00000025759__TRINITY_DN52428_c0_g1_i1	264	223	283	235	311	306	397	230	324	287	412	316	297	271	326	171	400	217	331	187	141	237	353	305
ENSMUSG00000057113__TRINITY_DN52466_c0_g1_i1	3758	2755	2185	2358	3047	3014	3667	1954	2963	2263	2638	3152	2763	2541	2204	2089	2695	1882	2160	2192	4363	3405	5275	4158
ENSMUSG00000042116__TRINITY_DN52495_c0_g1_i1	222	190	227	193	297	246	251	176	304	166	146	200	160	263	173	268	132	208	84	110	227	382	216	211
ENSMUSG00000049957__TRINITY_DN8767_c0_g3_i1	1661	1465	1298	1404	1761	2011	1813	1233	1817	1513	1844	1922	1948	2078	1503	1510	1775	1265	1456	1252	1128	1416	1637	1522
ENSMUSG00000020375__TRINITY_DN8726_c0_g3_i1	553	543	376	464	523	625	553	489	484	580	622	752	670	784	615	591	595	531	523	533	317	505	496	460
ENSMUSG00000020248__TRINITY_DN8705_c2_g4_i1	500	634	411	584	638	814	628	501	648	620	488	671	473	633	604	689	488	479	414	583	422	571	578	555
ENSMUSG00000022394__TRINITY_DN8769_c0_g2_i1	257	271	252	291	255	419	302	277	287	333	266	329	244	306	267	281	323	190	236	216	268	309	333	310
ENSMUSG00000026156__TRINITY_DN8760_c2_g1_i1	19	6	9	5	13	2	6	6	16	8	14	6	10	10	11	8	9	9	13	8	49	36	17	14
ENSMUSG00000020315__TRINITY_DN8772_c0_g3_i1	5926	6510	4460	6109	5898	8200	7568	6176	6921	6082	5553	6269	4307	5025	5127	4813	5408	3998	3973	4929	6961	6459	6678	7497
ENSMUSG00000084128__TRINITY_DN8791_c0_g2_i1	17	2	3	2	10	4	22	3	8	8	3	6	4	3	3	4	6	1	5	4	5	5	3	4
ENSMUSG00000074771__TRINITY_DN8768_c2_g2_i1	48	39	59	36	47	35	49	51	56	41	57	63	60	42	33	51	54	46	44	46	30	33	53	40
ENSMUSG00000074771__TRINITY_DN8768_c2_g1_i1	9	8	15	12	14	13	22	6	23	13	20	14	11	9	7	11	15	14	6	8	7	9	13	5
ENSMUSG00000074771__TRINITY_DN8768_c2_g8_i1	45	37	43	24	27	38	45	29	30	35	25	26	39	41	20	34	28	36	24	42	18	21	44	19
ENSMUSG00000031922__TRINITY_DN8730_c0_g7_i1	152	86	110	71	135	118	154	79	151	85	109	137	144	78	116	86	128	87	120	87	153	100	194	111
ENSMUSG00000031922__TRINITY_DN8730_c0_g1_i2	207	140	181	105	195	157	168	87	188	109	260	133	232	147	187	179	164	138	208	142	147	187	260	124
ENSMUSG00000022558__TRINITY_DN8752_c0_g3_i1	479	571	285	581	366	686	321	735	234	610	241	792	321	792	421	831	297	641	182	593	533	727	255	312
ENSMUSG00000023984__TRINITY_DN8752_c1_g5_i1	61	50	45	43	48	66	32	50	43	55	51	61	53	67	41	70	41	42	53	43	76	80	41	44
ENSMUSG00000024150__TRINITY_DN8759_c0_g3_i1	1707	1266	1676	1341	1856	1887	2117	1194	1760	1456	2520	2377	2339	2291	1952	1655	2659	1626	2132	1784	998	1024	1393	983
ENSMUSG00000022292__TRINITY_DN8761_c0_g3_i1	265	194	172	220	213	237	275	202	217	220	225	276	237	277	207	210	237	233	239	245	154	222	173	259
ENSMUSG00000057134__TRINITY_DN8710_c0_g1_i1	1447	793	1043	899	1738	1175	2109	919	1546	920	1193	910	1255	1024	996	1172	1113	540	923	545	914	1383	1141	982
ENSMUSG00000057134__TRINITY_DN8710_c0_g2_i1	1097	602	759	616	1012	758	1298	570	1099	669	821	655	736	656	639	697	767	380	633	334	675	848	772	673
ENSMUSG00000104597__TRINITY_DN8744_c1_g3_i1	140	196	218	188	273	280	301	273	311	192	412	262	214	245	329	250	311	243	309	247	130	159	187	156
ENSMUSG00000104597__TRINITY_DN8744_c1_g2_i1	284	310	348	277	412	414	474	503	580	317	645	398	380	391	582	429	527	428	560	431	195	335	311	276
ENSMUSG00000104597__TRINITY_DN8744_c1_g6_i1	554	613	734	560	810	893	1009	840	1035	586	1243	794	794	774	1096	934	1036	779	1115	925	465	584	613	463
ENSMUSG00000104597__TRINITY_DN8744_c1_g5_i1	414	497	588	480	713	673	734	687	923	493	1047	729	650	650	890	708	870	622	874	718	367	481	486	369
ENSMUSG00000104597__TRINITY_DN8744_c1_g4_i1	405	434	553	432	624	651	739	527	767	436	893	548	556	570	818	641	723	501	758	534	309	399	424	351
ENSMUSG00000025956__TRINITY_DN8796_c0_g1_i1	204	103	127	88	155	97	193	71	149	92	179	156	139	117	136	110	150	78	151	119	110	86	184	91
ENSMUSG00000025956__TRINITY_DN8796_c0_g2_i1	1044	650	711	561	994	791	1129	485	1030	577	980	846	780	774	735	674	958	504	793	632	763	683	949	635
ENSMUSG00000057982__TRINITY_DN8745_c0_g1_i1	99	94	80	86	130	129	163	79	119	69	116	104	109	131	110	107	113	78	116	79	82	97	99	83
ENSMUSG00000057982__TRINITY_DN8745_c0_g3_i1	183	112	102	113	149	120	189	100	146	104	133	139	152	136	154	117	156	107	131	123	126	111	132	124
ENSMUSG00000105881__TRINITY_DN8790_c1_g3_i1	67	42	55	32	82	64	53	40	59	45	73	62	57	31	37	53	53	49	41	56	59	50	60	75
ENSMUSG00000090086__TRINITY_DN8790_c1_g2_i1	511	394	503	399	611	549	376	374	552	480	603	558	484	479	504	735	364	499	446	502	419	779	545	499
ENSMUSG00000039081__TRINITY_DN8790_c0_g1_i1	24	3	38	4	30	3	25	3	32	2	49	9	21	5	44	2	34	3	38	2	8	17	48	2
ENSMUSG00000046324__TRINITY_DN8794_c0_g1_i1	681	413	424	438	601	520	697	410	569	417	496	350	537	413	420	449	496	223	393	241	393	511	426	288
ENSMUSG00000036561__TRINITY_DN8795_c0_g1_i1	681	804	530	788	752	1061	708	716	788	815	611	988	596	891	695	752	715	629	579	663	684	769	712	855
ENSMUSG00000021592__TRINITY_DN8795_c4_g1_i1	137	49	93	60	124	88	147	76	89	63	94	91	111	98	89	81	89	74	81	81	82	77	117	71
ENSMUSG00000024530__TRINITY_DN8763_c0_g2_i1	247	307	315	308	391	427	335	331	462	359	373	364	292	360	407	347	316	246	421	271	226	405	466	314
ENSMUSG00000025354__TRINITY_DN8753_c0_g2_i1	1081	1099	988	1071	1105	1470	1238	1004	1188	1107	1092	1255	943	1183	930	1050	1214	829	900	802	985	1185	1090	1057
ENSMUSG00000050640__TRINITY_DN8701_c0_g1_i1	14	21	4	16	6	20	6	17	6	19	1	9	6	19	1	8	4	8	1	9	45	59	5	66
ENSMUSG00000092242__TRINITY_DN8714_c1_g1_i1	230	74	64	89	160	61	161	29	167	74	79	68	119	53	93	102	57	57	64	52	58	115	91	51
ENSMUSG00000022199__TRINITY_DN8793_c0_g3_i1	13034	9653	11418	9493	14299	13319	14007	10184	14042	10207	9749	10108	9107	10653	8316	9214	8786	7071	6687	7947	8425	11029	10880	6513
ENSMUSG00000031026__TRINITY_DN8762_c0_g2_i1	84	70	45	70	41	102	49	122	43	102	70	185	95	208	118	230	75	213	56	187	131	129	31	37
ENSMUSG00000097487__TRINITY_DN8782_c1_g1_i1	79	74	129	68	133	92	141	78	150	60	154	102	90	112	142	97	171	72	149	64	43	32	175	47
ENSMUSG00000099083__TRINITY_DN8779_c0_g2_i1	25	13	17	22	25	21	18	15	23	16	29	28	22	42	38	49	25	43	34	40	17	37	10	19
ENSMUSG00000003273__TRINITY_DN2041_c0_g1_i3	2703	2446	5615	2637	5672	3552	4937	2206	5981	2371	8330	3802	4764	3940	5608	3446	7025	2511	6957	2296	1835	2774	5822	2295
ENSMUSG00000074782__TRINITY_DN2025_c0_g1_i1	7	13	1	23	11	32	8	24	9	42	2	13	6	18	7	13	3	30	4	21	25	33	1	16
ENSMUSG00000001767__TRINITY_DN2051_c1_g1_i1	1232	932	837	886	1163	1067	1385	795	1225	865	1225	1313	1239	1179	1126	941	1254	882	1015	999	1007	978	1487	1193
ENSMUSG00000051379__TRINITY_DN2049_c1_g1_i1	297	230	302	162	331	275	481	166	404	165	608	281	364	220	293	167	442	167	422	196	155	257	641	290
ENSMUSG00000031487__TRINITY_DN2098_c0_g1_i1	181	186	207	173	185	273	186	195	203	212	166	213	140	207	155	157	185	132	130	173	238	241	207	222
ENSMUSG00000031487__TRINITY_DN2098_c0_g2_i1	457	500	409	481	468	689	481	457	471	522	437	542	373	512	390	420	398	354	358	390	577	590	523	609
ENSMUSG00000026452__TRINITY_DN2015_c0_g3_i1	738	392	395	476	814	362	879	560	748	321	1290	702	756	882	1704	1515	1485	429	1016	432	183	1693	202	38
ENSMUSG00000097011__TRINITY_DN2075_c0_g1_i1	14	3	13	2	35	1	29	1	21	1	36	1	18	2	10	4	31	0	16	2	17	7	42	2
ENSMUSG00000034932__TRINITY_DN2056_c0_g2_i1	1440	1043	1208	961	1387	1256	1579	817	1540	1121	1008	991	814	894	1015	860	951	521	833	708	1491	1401	1474	1028
ENSMUSG00000034932__TRINITY_DN2056_c0_g3_i1	101	102	77	68	97	113	94	56	94	76	70	63	83	66	75	73	62	42	59	57	114	103	110	85
ENSMUSG00000038370__TRINITY_DN2017_c1_g1_i1	7277	706	11201	826	9722	709	12459	536	11889	582	13751	1086	6755	1036	8274	1790	11270	655	10568	683	1599	290	8384	82
ENSMUSG00000046417__TRINITY_DN2017_c0_g2_i1	404	1350	422	1259	428	1710	477	1157	445	1527	526	1829	628	1751	909	1531	660	1154	355	1086	685	1108	439	992
ENSMUSG00000046463__TRINITY_DN2037_c0_g1_i1	133	35	73	43	99	34	140	36	97	46	36	24	27	19	19	21	13	12	19	14	54	74	144	83
ENSMUSG00000001986__TRINITY_DN2065_c0_g1_i1	878	1975	975	1762	1217	2426	1371	1983	1350	1986	1547	2964	1355	2525	1620	2036	1711	2113	1311	2542	177	850	747	838
ENSMUSG00000035601__TRINITY_DN2035_c0_g1_i1	737	526	589	575	606	705	703	490	590	606	453	668	498	555	424	507	504	401	446	553	1061	757	917	767
ENSMUSG00000036435__TRINITY_DN2045_c0_g1_i2	996	1076	657	925	887	1381	1030	925	936	1106	880	1381	978	1192	978	1022	925	883	811	983	1421	1595	1263	1516
ENSMUSG00000036435__TRINITY_DN2045_c0_g2_i1	269	286	211	258	273	378	247	275	304	297	261	340	256	344	252	297	287	221	195	262	394	447	386	393
ENSMUSG00000021972__TRINITY_DN2094_c0_g2_i1	141	104	94	110	154	138	164	131	171	120	136	144	123	115	134	139	107	121	100	123	113	153	115	91
ENSMUSG00000030805__TRINITY_DN2062_c0_g1_i1	87	70	59	67	94	115	125	94	60	98	78	111	92	116	83	112	89	103	80	84	68	68	60	73
ENSMUSG00000044471__TRINITY_DN2027_c5_g1_i1	16	16	34	12	24	20	20	48	35	26	55	32	57	59	84	77	39	80	81	79	4	10	9	7
ENSMUSG00000040785__TRINITY_DN2006_c0_g3_i1	13809	14224	9321	13223	12208	18706	12733	13496	11588	13750	11171	21047	11873	17150	11424	13034	12754	14193	9426	15051	19478	17351	15160	18687
ENSMUSG00000019795__TRINITY_DN2031_c0_g4_i2	6244	7719	3851	7052	5648	9487	5805	6955	5566	7517	6109	10545	6026	9279	6876	7895	6820	6813	5182	7372	6181	5895	4134	5521
ENSMUSG00000019795__TRINITY_DN2031_c0_g2_i3	2554	3054	1723	2925	2207	3993	2249	2654	2182	3037	2259	4061	2232	3850	2503	2899	2618	2424	1891	2754	2842	2667	1879	2860
ENSMUSG00000063887__TRINITY_DN2031_c1_g1_i1	1308	1671	1153	1536	1522	1908	1728	1494	1709	1295	1891	1750	1244	1391	1606	1431	1816	1225	1565	1495	1924	1848	1409	1950
ENSMUSG00000039357__TRINITY_DN2020_c3_g1_i1	500	389	308	355	450	545	409	366	466	378	363	415	402	447	357	374	346	297	242	262	462	501	365	450
ENSMUSG00000028344__TRINITY_DN2020_c0_g8_i1	93	61	50	36	68	60	60	43	72	48	59	77	61	59	83	53	55	67	56	47	67	71	44	44
ENSMUSG00000028344__TRINITY_DN2020_c0_g10_i1	213	127	157	129	224	189	195	154	205	131	162	184	201	179	185	197	135	151	174	179	199	227	177	176
ENSMUSG00000031821__TRINITY_DN2004_c0_g4_i1	91	41	57	39	99	41	93	25	77	21	45	28	62	31	27	39	24	34	29	31	115	142	173	98
ENSMUSG00000031990__TRINITY_DN2004_c5_g1_i1	413	187	193	250	296	252	422	130	258	268	187	252	308	331	177	332	113	172	126	188	164	217	186	130
ENSMUSG00000057265__TRINITY_DN2004_c4_g1_i1	15	4	5	7	11	8	12	10	10	8	22	14	34	18	28	20	7	17	13	26	23	17	11	4
ENSMUSG00000113216__TRINITY_DN2004_c2_g2_i1	435	453	285	448	524	626	478	523	493	477	382	616	313	584	527	655	417	478	350	464	888	974	413	841
ENSMUSG00000113216__TRINITY_DN2004_c2_g1_i1	30	7	25	11	29	21	29	22	40	13	23	26	20	15	25	27	18	12	13	20	39	43	61	49
ENSMUSG00000019775__TRINITY_DN2079_c5_g1_i1	639	600	346	546	509	638	558	528	564	694	500	688	565	571	413	417	568	389	348	447	1297	889	603	658
ENSMUSG00000098760__TRINITY_DN2090_c0_g2_i1	1	7	19	9	15	8	20	15	22	9	84	12	25	31	33	24	48	47	79	36	0	51	23	6
ENSMUSG00000061374__TRINITY_DN2091_c0_g2_i1	69	36	63	44	54	70	49	42	59	56	59	57	52	62	50	48	62	48	30	43	70	64	64	58
ENSMUSG00000034041__TRINITY_DN2082_c0_g2_i1	136	120	172	165	176	159	162	82	191	92	100	97	56	64	103	97	100	73	94	57	119	143	89	102
ENSMUSG00000042660__TRINITY_DN2076_c0_g4_i1	240	222	199	152	243	238	275	159	244	170	215	246	177	258	181	171	237	167	191	152	355	308	345	349
ENSMUSG00000042660__TRINITY_DN2076_c0_g1_i1	426	280	323	262	365	386	447	291	379	313	358	382	293	328	314	271	376	246	307	251	565	450	510	563
ENSMUSG00000042660__TRINITY_DN2076_c0_g3_i1	128	78	100	111	105	132	169	96	102	93	127	113	151	137	110	93	116	88	99	79	225	156	189	176
ENSMUSG00000053559__TRINITY_DN2080_c1_g6_i1	85	55	69	65	89	77	94	40	87	53	48	62	34	63	52	59	47	33	32	37	61	51	50	37
ENSMUSG00000045275__TRINITY_DN2033_c0_g1_i1	7	4	12	7	13	6	7	5	5	2	11	10	7	10	8	13	1	9	4	9	4	5	4	2
ENSMUSG00000092329__TRINITY_DN2033_c1_g2_i1	5	2	4	3	3	4	1	1	4	0	7	2	1	10	4	12	2	7	5	12	0	1	1	2
ENSMUSG00000031671__TRINITY_DN2050_c0_g1_i1	372	384	434	296	464	515	451	280	511	349	550	545	485	484	531	520	422	294	496	389	435	636	563	570
ENSMUSG00000031671__TRINITY_DN2050_c0_g3_i1	304	233	329	202	348	313	255	186	362	312	384	338	330	330	370	358	309	211	285	213	294	464	382	336
ENSMUSG00000027709__TRINITY_DN2050_c1_g1_i1	118	42	57	48	87	64	121	46	73	32	110	83	86	77	68	89	93	76	77	76	58	75	50	50
ENSMUSG00000029601__TRINITY_DN2007_c1_g1_i1	15	0	4	1	11	3	4	1	13	1	5	2	12	5	2	8	4	1	1	3	2	3	7	2
ENSMUSG00000053465__TRINITY_DN2007_c0_g1_i2	578	310	695	332	964	371	979	590	1368	284	1160	261	428	270	1192	707	895	410	978	286	746	906	634	267
ENSMUSG00000073471__TRINITY_DN2030_c0_g5_i1	17	15	6	14	14	17	6	18	11	20	7	12	18	19	15	21	8	24	7	19	16	31	9	31
ENSMUSG00000070462__TRINITY_DN2057_c1_g1_i1	733	420	1154	481	1255	674	1540	589	1665	482	2385	622	1275	833	1242	693	2009	484	1207	469	440	776	764	423
ENSMUSG00000055323__TRINITY_DN26193_c0_g2_i1	61	32	39	46	42	46	34	33	23	49	32	59	23	39	32	50	19	49	9	47	66	69	44	63
ENSMUSG00000025591__TRINITY_DN26111_c1_g1_i1	33	27	26	21	38	24	26	26	40	25	39	31	26	28	37	32	21	24	46	16	35	37	40	61
ENSMUSG00000075478__TRINITY_DN26169_c0_g1_i1	481	965	273	1032	575	1496	364	1186	507	1148	179	1613	599	1409	785	1503	488	1185	186	1404	821	1596	366	758
ENSMUSG00000096141__TRINITY_DN26124_c0_g2_i1	91	49	16	46	51	84	44	32	46	39	18	51	53	40	15	22	27	33	10	42	60	62	47	108
ENSMUSG00000060657__TRINITY_DN26188_c0_g1_i1	389	376	365	358	462	465	420	424	464	432	851	1367	837	1180	862	1043	828	993	627	1027	233	320	314	231
ENSMUSG00000022812__TRINITY_DN26159_c0_g1_i1	1523	1456	1597	1538	1822	1954	2138	2452	2308	1699	2872	1998	1877	2036	2295	2121	2718	1899	2079	2014	1408	2828	1377	1403
ENSMUSG00000041153__TRINITY_DN26192_c0_g1_i1	52	80	61	73	74	99	76	56	91	69	62	90	80	97	75	80	57	55	46	73	49	76	81	62
ENSMUSG00000039037__TRINITY_DN26147_c0_g1_i1	34	27	22	31	41	32	35	52	32	65	85	48	38	38	34	34	34	65	54	57	49	131	63	33
ENSMUSG00000025170__TRINITY_DN26136_c0_g2_i1	406	361	827	405	749	573	837	325	866	316	889	502	601	440	702	438	775	295	679	363	269	194	739	213
ENSMUSG00000029671__TRINITY_DN26178_c0_g4_i1	149	20	11	35	18	89	58	23	26	29	6	36	8	21	30	14	20	26	10	22	8	37	28	27
ENSMUSG00000063623__TRINITY_DN26123_c0_g1_i1	7	7	7	6	15	12	21	6	8	12	14	10	17	14	8	3	22	3	16	7	6	16	28	9
ENSMUSG00000058620__TRINITY_DN26166_c0_g1_i1	31	0	15	2	31	0	39	0	29	0	9	0	9	0	4	1	10	0	12	0	17	3	6	0
ENSMUSG00000058620__TRINITY_DN26166_c0_g2_i1	53	2	23	3	50	2	53	0	44	0	16	1	20	2	9	2	9	0	12	0	29	1	27	0
ENSMUSG00000107062__TRINITY_DN26107_c0_g1_i1	1125	685	1276	510	1168	768	1276	495	1211	722	759	264	544	273	434	237	723	139	603	168	2743	2256	2609	1664
ENSMUSG00000027796__TRINITY_DN26119_c0_g2_i1	42	46	14	45	23	42	41	36	27	34	31	72	45	58	52	48	47	50	30	59	47	39	9	20
ENSMUSG00000058498__TRINITY_DN26167_c0_g1_i1	42	4	54	4	81	10	49	2	51	7	88	17	54	18	75	47	60	16	107	14	38	34	28	1
ENSMUSG00000089798__TRINITY_DN43355_c0_g1_i1	2	4	2	2	7	11	2	8	0	1	9	4	1	4	10	9	6	9	5	11	10	6	1	2
ENSMUSG00000059363__TRINITY_DN43366_c0_g1_i1	179	129	135	131	205	139	255	117	174	124	163	145	205	118	121	110	142	82	139	122	235	249	310	170
ENSMUSG00000049076__TRINITY_DN43344_c0_g1_i1	865	517	519	573	803	701	926	463	876	596	1012	927	881	806	846	786	814	646	718	608	390	486	514	412
ENSMUSG00000042155__TRINITY_DN43319_c0_g2_i1	1808	3273	1779	2740	2153	3943	2215	2462	2316	2573	1377	2063	1303	1773	1799	1539	1430	1172	1262	1365	3061	4658	3555	6466
ENSMUSG00000034647__TRINITY_DN43348_c0_g1_i1	1249	1271	910	1167	982	1524	1192	1414	1128	1240	1674	2174	1575	1952	1484	1710	1942	1850	1392	1940	2659	2285	1953	2425
ENSMUSG00000035954__TRINITY_DN43306_c0_g1_i1	793	509	749	458	1188	570	1210	636	1447	450	2389	624	1439	605	1274	752	2020	600	1422	798	238	640	788	221
ENSMUSG00000012117__TRINITY_DN43311_c0_g1_i1	434	494	292	503	402	641	440	523	412	580	338	670	397	591	366	564	401	436	265	502	401	562	377	348
ENSMUSG00000078676__TRINITY_DN43397_c0_g1_i1	72	44	50	51	81	67	60	63	67	61	63	58	93	70	82	74	59	74	74	49	54	106	64	57
ENSMUSG00000025968__TRINITY_DN43333_c0_g2_i1	2046	1519	1479	1491	1844	1779	2145	1390	1690	1386	1466	1503	1265	1598	1248	1229	1659	1014	1256	1039	1585	1387	1587	1521
ENSMUSG00000031729__TRINITY_DN43304_c0_g1_i1	352	332	328	255	412	379	260	206	392	353	314	314	339	320	336	376	223	190	286	258	323	432	437	257
ENSMUSG00000006024__TRINITY_DN43354_c0_g1_i1	693	817	478	829	631	1037	738	788	627	758	839	1139	650	1057	880	962	871	744	752	734	576	548	499	520
ENSMUSG00000046922__TRINITY_DN43317_c0_g2_i1	874	82	2130	64	2084	111	2334	75	2202	20	3439	27	1509	16	1625	128	2831	17	2681	17	60	85	1910	89
ENSMUSG00000046922__TRINITY_DN43317_c0_g3_i1	592	50	1661	52	1603	102	1705	52	1756	23	2508	13	1224	6	1092	108	2221	9	1905	18	44	58	1454	53
ENSMUSG00000028978__TRINITY_DN43349_c1_g2_i1	80	72	80	66	103	100	64	41	125	87	52	61	49	48	70	64	46	21	26	21	53	99	55	34
ENSMUSG00000021686__TRINITY_DN59742_c0_g1_i1	275	210	279	210	394	351	385	178	441	256	398	305	316	286	354	325	341	198	297	158	186	274	283	197
ENSMUSG00000037029__TRINITY_DN59766_c0_g1_i1	1347	1034	1021	944	1261	1152	1461	848	1272	941	1086	1142	1207	1061	964	845	1135	748	1047	719	1206	1264	1581	1506
ENSMUSG00000041846__TRINITY_DN59785_c0_g1_i1	134	119	127	91	163	137	144	70	202	112	184	106	137	126	161	162	120	85	102	80	76	151	133	70
ENSMUSG00000031994__TRINITY_DN59799_c0_g1_i1	19	88	29	92	26	153	29	115	23	104	8	49	12	35	17	47	25	39	5	38	70	63	27	94
ENSMUSG00000004070__TRINITY_DN59786_c0_g1_i1	5	4	8	2	8	3	5	2	3	4	12	8	8	7	8	12	7	18	15	7	2	15	4	4
ENSMUSG00000030835__TRINITY_DN59781_c0_g1_i1	713	740	918	882	1013	1313	1169	1142	1145	996	1976	1047	1119	1037	1308	1045	1750	850	1496	834	592	1048	487	592
ENSMUSG00000062373__TRINITY_DN59784_c0_g1_i1	1652	1969	966	1925	1340	2447	1368	1834	1234	1950	815	1857	1002	1882	1483	1670	1005	1182	662	1391	2225	2704	1147	2246
ENSMUSG00000118193__TRINITY_DN59727_c0_g1_i1	26	18	32	10	13	31	22	62	41	34	36	32	25	61	48	53	25	64	70	62	51	50	32	19
ENSMUSG00000099329__TRINITY_DN59720_c0_g1_i1	834	694	642	582	777	809	874	643	809	630	832	991	668	886	733	716	841	664	698	707	916	858	842	782
ENSMUSG00000097428__TRINITY_DN59774_c0_g1_i1	203	127	224	137	305	164	288	85	370	117	259	186	198	197	188	201	243	85	156	107	123	376	185	149
ENSMUSG00000028600__TRINITY_DN59762_c0_g1_i1	2060	930	1053	963	1586	1050	2034	742	1496	867	1435	1285	1322	1032	1162	928	1344	868	1280	831	1127	903	1294	805
ENSMUSG00000089633__TRINITY_DN59792_c0_g1_i1	114	14	12	19	40	6	80	5	47	16	18	10	22	16	13	16	9	3	10	4	6	6	6	2
ENSMUSG00000109394__TRINITY_DN59776_c0_g1_i1	21	28	9	12	22	25	19	57	28	35	36	32	21	36	39	42	20	64	46	41	46	36	35	13
ENSMUSG00000053332__TRINITY_DN59704_c0_g1_i1	302	228	221	184	256	203	233	131	300	184	243	235	271	201	203	159	198	151	199	196	242	233	453	319
ENSMUSG00000015377__TRINITY_DN59772_c0_g1_i1	129	143	160	130	204	199	115	121	160	157	199	280	221	277	224	302	142	214	160	176	200	370	241	75
ENSMUSG00000041220__TRINITY_DN59725_c0_g1_i1	1401	809	667	681	1231	871	1429	738	1178	823	452	560	512	632	329	465	547	421	319	382	752	1244	689	920
ENSMUSG00000049907__TRINITY_DN59754_c0_g1_i1	143	793	168	687	196	831	261	745	245	669	191	689	187	591	594	708	327	428	333	599	127	239	231	452
ENSMUSG00000089809__TRINITY_DN59740_c0_g1_i1	16	4	28	7	30	4	30	16	33	11	61	11	36	16	27	21	37	25	51	19	72	37	36	6
ENSMUSG00000020546__TRINITY_DN59736_c0_g1_i1	195	89	83	108	146	196	167	103	123	124	98	182	104	123	100	130	117	121	72	101	106	110	113	152
ENSMUSG00000036353__TRINITY_DN59771_c0_g1_i1	11	3	5	8	1	4	8	4	8	0	9	10	4	4	10	9	0	6	6	4	2	1	1	4
ENSMUSG00000092329__TRINITY_DN59741_c0_g1_i1	1097	304	153	244	517	519	291	292	375	401	122	359	553	345	205	235	167	289	112	393	3028	1183	136	348
ENSMUSG00000047649__TRINITY_DN59756_c0_g1_i1	286	290	269	287	317	385	376	259	325	279	276	305	234	293	234	209	276	219	220	214	286	314	353	281
ENSMUSG00000021731__TRINITY_DN59769_c0_g1_i1	260	190	215	225	302	325	350	223	332	236	281	282	287	273	246	255	289	170	209	184	288	376	334	277
ENSMUSG00000026623__TRINITY_DN59765_c0_g1_i1	1199	1710	829	1840	1292	2169	1308	1810	1383	1884	1526	3176	1451	3117	1988	2746	1806	1926	1164	2294	963	1204	839	846
ENSMUSG00000020802__TRINITY_DN59763_c0_g1_i1	237	338	233	335	268	447	282	550	327	385	315	440	295	429	365	507	275	406	190	452	276	533	277	266
ENSMUSG00000038745__TRINITY_DN17032_c0_g4_i1	3	1	10	7	1	8	2	7	8	13	16	28	5	18	10	11	10	13	7	14	0	5	8	2
ENSMUSG00000025647__TRINITY_DN17007_c0_g2_i1	489	692	459	787	457	978	529	576	381	671	280	901	310	967	449	678	446	574	259	558	507	680	442	652
ENSMUSG00000111375__TRINITY_DN17046_c0_g4_i1	52	80	34	57	57	83	46	85	35	54	88	118	82	124	76	95	54	98	59	117	84	35	93	56
ENSMUSG00000111375__TRINITY_DN17046_c0_g5_i1	2519	4244	2105	4013	2657	4778	3025	4374	2881	3732	3515	6070	3486	5921	4242	5038	4657	4518	2880	4156	5139	2107	2907	2730
ENSMUSG00000111375__TRINITY_DN17046_c0_g6_i1	43	68	45	42	34	57	31	61	28	45	65	89	77	90	67	113	34	74	61	95	65	29	58	43
ENSMUSG00000111375__TRINITY_DN17046_c0_g1_i1	615	978	526	914	614	1021	720	833	615	823	835	1351	763	1333	1007	1076	1086	956	661	837	1201	450	608	668
ENSMUSG00000019158__TRINITY_DN17000_c0_g1_i1	1563	1577	1171	1637	1405	2322	1580	1643	1209	1604	849	1639	903	1782	949	1291	1099	1076	700	980	1858	2031	1715	2269
ENSMUSG00000103458__TRINITY_DN17034_c2_g3_i1	20	24	39	17	31	26	32	19	22	22	32	26	25	20	24	38	22	30	21	31	23	38	53	28
ENSMUSG00000103458__TRINITY_DN17034_c2_g1_i1	20	7	13	12	14	13	10	27	14	14	24	8	11	8	26	19	13	18	14	20	25	21	39	23
ENSMUSG00000103458__TRINITY_DN17034_c2_g5_i1	16	17	23	14	18	10	23	31	33	23	27	31	18	21	35	39	19	34	35	38	28	53	51	21
ENSMUSG00000028979__TRINITY_DN17060_c0_g2_i1	7	7	27	6	13	17	12	10	10	16	19	26	14	31	14	19	10	13	17	16	5	17	20	3
ENSMUSG00000059003__TRINITY_DN17045_c0_g1_i1	392	1258	499	1410	635	1674	685	1880	820	1099	919	1901	701	1781	1527	2230	1395	1749	699	1802	120	675	195	338
ENSMUSG00000001829__TRINITY_DN17023_c0_g3_i1	579	578	583	602	732	814	769	590	703	562	743	829	618	863	534	579	704	574	564	468	554	652	694	657
ENSMUSG00000031558__TRINITY_DN17001_c0_g2_i1	454	551	175	634	419	948	353	823	317	693	97	754	269	714	431	683	204	657	65	680	210	802	334	442
ENSMUSG00000031558__TRINITY_DN17001_c0_g3_i1	289	392	100	406	268	533	219	547	224	458	55	459	193	443	259	493	130	413	52	462	132	541	219	285
ENSMUSG00000059921__TRINITY_DN17061_c0_g5_i1	329	200	124	244	161	270	224	238	206	171	181	244	204	219	227	208	190	187	131	197	428	282	89	292
ENSMUSG00000059921__TRINITY_DN17061_c0_g6_i1	761	512	251	537	432	675	622	550	447	540	471	601	515	531	572	613	500	432	339	532	1077	742	285	686
ENSMUSG00000059921__TRINITY_DN17061_c0_g7_i1	587	394	279	420	360	498	488	465	383	409	387	442	367	472	430	468	421	354	251	376	796	597	177	576
ENSMUSG00000059921__TRINITY_DN17061_c0_g1_i1	424	258	185	249	224	344	317	308	211	307	244	324	330	284	302	330	339	245	174	284	547	448	116	383
ENSMUSG00000059921__TRINITY_DN17061_c0_g2_i1	718	505	307	521	422	595	542	654	433	469	448	534	553	551	477	594	502	501	358	517	1054	667	259	656
ENSMUSG00000059921__TRINITY_DN17061_c0_g8_i1	987	665	465	759	533	842	695	694	553	652	607	787	812	749	765	806	752	587	519	744	1434	1040	322	905
ENSMUSG00000022200__TRINITY_DN17014_c0_g1_i1	1381	1175	881	1197	1228	1608	1265	980	1119	1116	998	1314	1032	1356	946	1093	1097	856	783	844	1072	1195	1019	1050
ENSMUSG00000022200__TRINITY_DN17014_c0_g2_i1	852	847	413	727	730	898	896	665	739	702	679	1019	678	826	616	619	721	515	505	552	612	610	589	621
ENSMUSG00000053746__TRINITY_DN17067_c0_g1_i1	77	49	52	52	70	83	74	82	76	76	42	73	53	94	40	63	62	73	37	50	50	76	57	82
ENSMUSG00000053746__TRINITY_DN17067_c0_g2_i1	29	23	18	39	28	48	23	26	20	30	26	40	14	38	25	27	21	32	30	16	21	36	11	25
ENSMUSG00000069255__TRINITY_DN17081_c0_g1_i1	114	106	88	111	125	151	92	113	104	112	80	117	60	137	105	116	80	99	65	112	107	130	83	109
ENSMUSG00000039157__TRINITY_DN17037_c0_g1_i1	306	140	214	136	334	183	323	163	386	167	436	275	384	283	330	323	299	189	231	279	98	132	151	52
ENSMUSG00000039157__TRINITY_DN17037_c0_g2_i1	615	254	527	296	630	371	687	325	672	349	840	603	711	581	688	703	637	434	563	514	201	291	282	109
ENSMUSG00000076439__TRINITY_DN17038_c0_g1_i1	5540	993	1162	1275	3520	536	6312	605	3136	1120	1636	871	2102	916	1059	1881	1069	501	1359	589	9	392	6	4
ENSMUSG00000045327__TRINITY_DN17084_c0_g1_i1	7	8	7	7	12	4	2	7	16	4	8	5	8	12	13	12	6	13	11	17	7	9	11	1
ENSMUSG00000018677__TRINITY_DN17016_c0_g2_i1	2402	1514	1200	1581	1643	2016	2016	1393	1441	1528	1153	1526	1163	1438	1081	1342	1205	1109	942	988	2137	2264	1333	1643
ENSMUSG00000061313__TRINITY_DN17078_c0_g3_i1	624	470	448	506	688	601	667	405	667	477	916	940	790	864	822	788	910	597	793	589	466	486	447	304
ENSMUSG00000029030__TRINITY_DN76976_c0_g1_i1	108	77	65	84	114	106	91	57	87	83	120	122	121	102	156	118	101	110	83	95	98	110	83	90
ENSMUSG00000033577__TRINITY_DN76973_c0_g1_i1	1054	469	595	514	924	575	1218	375	999	439	690	653	789	558	616	747	636	427	547	376	528	780	559	509
ENSMUSG00000033411__TRINITY_DN76982_c0_g1_i1	679	678	594	535	666	832	781	617	656	579	494	703	504	602	580	529	573	524	476	568	832	767	1103	846
ENSMUSG00000041115__TRINITY_DN76900_c0_g1_i1	62	152	131	152	105	224	129	457	206	184	245	354	183	355	217	406	225	482	207	452	46	204	86	85
ENSMUSG00000041915__TRINITY_DN76963_c0_g1_i1	49	49	53	60	63	109	71	56	80	63	74	58	57	64	61	70	48	44	45	40	79	102	87	45
ENSMUSG00000025402__TRINITY_DN76955_c0_g1_i1	183	245	381	239	444	388	324	218	380	285	446	432	395	515	332	277	442	275	298	260	84	152	341	170
ENSMUSG00000022335__TRINITY_DN76917_c0_g1_i1	53	46	47	50	59	68	66	45	52	47	91	48	60	70	58	48	72	42	80	60	49	57	71	48
ENSMUSG00000024511__TRINITY_DN76908_c0_g1_i1	419	611	517	510	409	647	434	500	466	522	433	770	396	622	399	419	529	451	410	538	534	419	745	521
ENSMUSG00000001768__TRINITY_DN76916_c0_g1_i1	383	161	229	204	351	280	340	151	334	189	227	294	277	348	228	281	252	233	153	231	366	171	226	157
ENSMUSG00000026113__TRINITY_DN76903_c0_g1_i1	512	563	647	657	678	849	781	817	759	659	1110	1249	817	1219	938	1172	1121	1234	779	1166	708	794	778	501
ENSMUSG00000090812__TRINITY_DN76943_c0_g1_i1	15	5	20	13	23	9	17	6	23	10	34	13	25	20	23	12	22	13	30	7	4	20	19	8
ENSMUSG00000022956__TRINITY_DN76950_c0_g1_i1	73	54	60	50	88	63	63	41	65	64	71	48	65	56	57	74	37	46	59	35	61	80	92	39
ENSMUSG00000106959__TRINITY_DN76931_c0_g1_i1	10	7	8	4	11	17	7	13	6	16	11	10	16	19	18	20	3	11	4	22	6	14	10	6
ENSMUSG00000101013__TRINITY_DN76937_c0_g1_i1	20	40	43	44	29	55	34	43	29	48	13	31	15	43	24	43	12	34	15	27	17	51	34	61
ENSMUSG00000062561__TRINITY_DN76983_c0_g1_i1	72	42	123	79	101	86	112	86	128	57	186	130	137	127	122	133	174	122	165	139	73	98	74	23
ENSMUSG00000035901__TRINITY_DN76956_c0_g1_i1	1940	1306	1490	1484	2012	1856	2354	1126	2195	1486	2415	2209	2236	1933	2332	2275	2241	1328	1894	1536	1110	1630	1501	1063
ENSMUSG00000026641__TRINITY_DN76902_c0_g1_i1	677	650	540	563	827	817	813	513	817	654	663	776	644	746	537	576	564	443	440	513	608	811	908	637
ENSMUSG00000032017__TRINITY_DN76997_c0_g1_i1	140	212	114	190	148	285	130	175	125	241	51	367	122	331	96	230	80	205	50	248	144	337	135	151
ENSMUSG00000017144__TRINITY_DN76926_c0_g1_i1	733	462	863	471	966	605	1147	436	1065	428	506	268	924	341	402	337	749	229	363	239	555	915	2648	1039
ENSMUSG00000032528__TRINITY_DN76988_c0_g1_i1	81	182	153	193	121	226	159	199	173	174	203	336	150	342	234	294	209	273	158	252	9	48	137	30
ENSMUSG00000026126__TRINITY_DN76991_c0_g1_i1	107	45	84	57	97	72	122	45	85	44	62	71	71	59	56	44	81	62	59	46	57	67	68	69
ENSMUSG00000073139__TRINITY_DN76970_c0_g1_i1	924	658	835	650	1034	858	1164	647	1044	573	1015	826	921	826	671	592	1115	627	750	562	495	584	839	518
ENSMUSG00000095334__TRINITY_DN76964_c0_g1_i1	810	1030	831	1044	1041	1507	899	1562	1020	1180	1332	1767	1371	1858	1628	2100	1337	1440	825	1595	978	1655	889	738
ENSMUSG00000028630__TRINITY_DN76913_c0_g1_i1	338	512	284	558	270	859	261	784	344	625	163	540	255	619	239	519	214	545	94	510	499	689	409	685
ENSMUSG00000099080__TRINITY_DN76984_c0_g1_i1	133	123	88	87	101	133	141	99	113	91	121	80	80	84	82	57	96	71	96	63	119	112	135	86
ENSMUSG00000020658__TRINITY_DN76965_c0_g1_i1	869	999	868	1065	1229	1537	1137	1135	1383	1247	1325	1459	975	1449	1353	1491	1363	999	1018	1122	1299	1762	1087	1012
ENSMUSG00000026135__TRINITY_DN76967_c0_g1_i1	75	68	88	78	100	113	114	106	105	104	121	114	112	148	125	150	104	117	85	95	71	148	68	52
ENSMUSG00000031848__TRINITY_DN76949_c0_g1_i1	271	194	242	150	278	246	299	157	288	186	206	166	213	189	173	163	176	100	157	129	254	285	364	237
ENSMUSG00000022811__TRINITY_DN76907_c0_g1_i1	548	539	390	530	576	721	668	563	641	491	601	802	540	686	620	633	670	549	529	622	733	578	627	554
ENSMUSG00000026158__TRINITY_DN76942_c0_g1_i1	1291	1572	1580	1589	1860	1990	2161	1681	2108	1943	2360	2959	1970	2924	2180	2323	2326	2062	1806	2270	1483	1157	1414	1073
ENSMUSG00000063439__TRINITY_DN76924_c0_g1_i1	82	74	85	67	109	95	161	67	119	61	94	60	84	81	75	65	105	49	82	48	81	70	125	104
ENSMUSG00000026798__TRINITY_DN76911_c0_g1_i1	86	104	62	103	101	150	79	113	87	98	40	78	72	80	62	61	70	45	53	53	70	113	128	132
ENSMUSG00000110790__TRINITY_DN446_c0_g1_i1	11	24	25	30	34	19	21	13	29	16	28	19	14	31	20	25	19	11	25	18	3	7	26	24
ENSMUSG00000091864__TRINITY_DN452_c0_g2_i1	227	67	258	64	283	85	346	79	358	63	367	106	176	83	235	76	374	78	316	71	147	127	379	89
ENSMUSG00000085396__TRINITY_DN423_c0_g1_i3	171	71	142	76	156	88	106	63	172	108	193	89	153	122	165	147	104	124	146	124	108	150	149	31
ENSMUSG00000021268__TRINITY_DN494_c5_g1_i1	1260	1179	1155	993	1461	1590	651	1277	1252	1542	1010	1060	1234	1329	1114	1382	575	1295	1068	1160	1709	3195	1254	1107
ENSMUSG00000079157__TRINITY_DN494_c0_g2_i2	1418	1954	730	2001	1498	2690	889	2044	1142	2298	549	2609	1250	2664	1482	2568	933	1859	467	1894	2189	2951	978	1963
ENSMUSG00000034663__TRINITY_DN494_c2_g1_i1	345	170	214	143	320	169	286	127	367	147	312	215	328	221	325	343	188	183	213	221	245	299	229	159
ENSMUSG00000045009__TRINITY_DN448_c0_g4_i1	513	742	700	787	648	868	639	838	670	914	638	1058	547	1083	706	1077	654	721	531	916	350	488	463	310
ENSMUSG00000045009__TRINITY_DN448_c0_g1_i1	249	341	376	400	360	472	331	362	364	436	349	544	208	541	384	504	326	302	244	365	164	241	203	130
ENSMUSG00000045009__TRINITY_DN448_c0_g2_i1	875	1169	1104	1251	1159	1547	978	1285	1229	1498	1030	1595	899	1787	1267	1705	985	1116	793	1260	577	845	753	486
ENSMUSG00000034161__TRINITY_DN489_c2_g1_i1	82	13	8	18	80	21	37	21	30	20	13	86	31	79	43	54	35	53	13	62	96	120	53	41
ENSMUSG00000004455__TRINITY_DN489_c0_g2_i1	659	553	785	660	1038	793	997	546	989	606	1004	665	902	765	1017	750	963	347	799	391	515	808	719	617
ENSMUSG00000004455__TRINITY_DN489_c0_g3_i1	2116	1810	2359	1854	2975	2498	2827	1667	3265	1977	3073	2067	2581	2211	2901	2054	2809	1163	2605	1360	1657	2372	2153	1837
ENSMUSG00000027500__TRINITY_DN461_c0_g1_i1	13354	24207	5344	21362	8508	31516	5956	25883	6002	26000	2267	13185	5103	11758	4574	8037	3773	10280	1830	10075	55489	48462	18596	65320
ENSMUSG00000031922__TRINITY_DN467_c0_g2_i3	1411	894	1014	836	1256	1099	1374	707	1264	846	1283	1038	1128	859	1041	883	1157	762	1078	876	1377	1251	1898	1305
ENSMUSG00000028251__TRINITY_DN467_c1_g1_i1	78	62	46	67	61	98	64	78	67	75	58	96	59	74	63	72	57	59	34	68	122	78	49	69
ENSMUSG00000106688__TRINITY_DN496_c0_g2_i1	47	37	53	32	62	40	40	33	59	57	32	49	26	37	39	52	19	44	29	42	80	146	184	84
ENSMUSG00000080712__TRINITY_DN464_c0_g1_i1	697	270	452	260	566	355	625	254	507	274	308	372	352	278	225	265	228	238	265	340	1715	903	1817	991
ENSMUSG00000056895__TRINITY_DN464_c0_g1_i2	2610	1421	2224	1269	2251	1795	2429	1523	1937	1369	1335	1534	1352	1242	1034	1148	1251	1131	1281	1206	8048	4098	5456	3731
ENSMUSG00000033054__TRINITY_DN485_c2_g1_i2	1455	934	849	823	1122	1008	1448	787	1143	803	1148	1165	1188	1153	1001	1182	1112	931	988	1032	1109	915	1098	964
ENSMUSG00000076439__TRINITY_DN444_c0_g1_i1	10609	1733	2206	2286	6269	885	11457	1085	5492	2059	2879	1491	3890	1700	2096	3574	1843	874	2666	1046	29	845	16	6
ENSMUSG00000076439__TRINITY_DN444_c0_g2_i1	4689	812	924	1080	2840	338	4970	493	2471	890	1194	665	1596	747	959	1440	810	357	1193	441	9	324	5	3
ENSMUSG00000060843__TRINITY_DN460_c0_g2_i1	11	0	1	2	16	1	6	2	12	3	32	1	24	6	33	33	9	4	24	22	11	1	6	1
ENSMUSG00000027479__TRINITY_DN401_c0_g4_i1	953	586	618	593	747	878	922	661	618	686	361	395	395	422	283	319	363	319	289	272	1043	1141	978	1259
ENSMUSG00000027479__TRINITY_DN401_c0_g3_i1	2375	1826	1415	1701	1839	2263	2304	1630	1809	1951	1010	1118	960	948	863	872	1074	790	720	862	2587	3047	2373	3042
ENSMUSG00000020703__TRINITY_DN499_c0_g4_i1	14	1	4	1	10	4	7	5	9	7	3	3	6	2	2	2	0	0	3	0	1	1	12	2
ENSMUSG00000020703__TRINITY_DN499_c0_g1_i1	22	0	5	2	9	4	11	0	10	1	6	2	4	0	3	2	1	4	0	0	0	1	11	0
ENSMUSG00000021281__TRINITY_DN453_c0_g1_i2	6	3	2	2	13	2	15	5	8	0	12	8	6	2	8	9	14	2	6	9	8	9	0	3
ENSMUSG00000006154__TRINITY_DN473_c5_g1_i1	42	18	21	18	32	25	17	7	39	30	19	26	50	36	27	46	11	11	37	53	16	25	12	11
ENSMUSG00000025234__TRINITY_DN429_c0_g2_i1	331	323	316	298	491	470	469	393	495	384	443	427	446	463	417	399	370	259	273	268	295	508	431	355
ENSMUSG00000035248__TRINITY_DN430_c1_g1_i1	300	284	265	312	316	397	322	296	337	303	324	354	257	359	334	315	290	247	224	268	335	367	295	353
ENSMUSG00000052632__TRINITY_DN474_c0_g2_i1	64	91	41	109	77	163	48	132	68	143	33	102	56	185	66	144	43	119	25	94	80	126	47	56
ENSMUSG00000051747__TRINITY_DN474_c1_g2_i1	58	26	51	31	77	13	64	21	105	16	20	10	25	13	28	19	51	12	20	15	516	67	236	61
ENSMUSG00000051747__TRINITY_DN474_c1_g4_i1	67	17	39	14	75	26	39	19	75	11	30	19	23	9	37	16	27	17	24	12	432	44	171	44
ENSMUSG00000017615__TRINITY_DN405_c0_g1_i1	2299	2124	1702	2060	2001	2974	2451	2053	2230	2172	1314	2111	1444	1976	1518	1665	1430	1538	1124	1624	3188	3163	3170	2878
ENSMUSG00000020205__TRINITY_DN456_c0_g1_i1	104	61	103	82	121	120	121	156	121	78	104	93	126	116	72	109	93	110	74	96	36	100	74	32
ENSMUSG00000058192__TRINITY_DN438_c4_g1_i1	338	315	283	367	357	410	336	308	329	315	308	314	346	339	297	274	249	232	237	302	640	642	547	540
ENSMUSG00000000253__TRINITY_DN404_c5_g1_i1	179	136	251	139	198	148	220	160	235	138	447	243	303	269	348	266	308	184	336	191	105	95	182	57
ENSMUSG00000050357__TRINITY_DN424_c0_g2_i1	188	250	218	312	253	415	163	371	230	367	267	397	256	405	288	470	209	342	213	340	346	434	161	199
ENSMUSG00000073471__TRINITY_DN465_c0_g6_i1	51	38	42	63	48	87	48	37	41	67	21	77	33	75	29	58	37	41	27	35	85	88	68	89
ENSMUSG00000073471__TRINITY_DN465_c0_g1_i2	63	52	31	57	58	86	44	44	39	42	17	67	28	62	37	33	41	43	20	64	80	71	65	53
ENSMUSG00000098128__TRINITY_DN465_c0_g2_i1	66	84	58	109	40	130	70	63	57	54	23	89	26	41	34	30	26	40	21	49	28	27	77	95
ENSMUSG00000042895__TRINITY_DN465_c2_g1_i3	0	15	5	25	3	27	4	13	2	22	6	36	3	27	7	38	8	20	1	33	1	4	2	1
ENSMUSG00000026928__TRINITY_DN449_c1_g1_i1	346	204	264	200	286	283	280	147	324	216	216	189	217	197	182	177	181	112	180	169	205	245	154	180
ENSMUSG00000034235__TRINITY_DN439_c0_g4_i1	142	86	80	88	133	92	150	68	144	85	156	116	152	127	146	134	125	101	105	108	107	89	93	48
ENSMUSG00000052581__TRINITY_DN413_c0_g2_i1	149	98	155	111	210	139	168	102	185	124	197	95	164	80	122	109	142	80	134	88	233	173	277	135
ENSMUSG00000032826__TRINITY_DN414_c0_g2_i1	6207	13218	5620	12894	6337	19063	5603	18405	6388	16343	4507	12789	6111	12098	5909	11108	5275	11367	3996	13303	18878	24172	9066	19825
ENSMUSG00000035397__TRINITY_DN43426_c0_g1_i1	189	200	413	190	461	354	371	335	605	219	667	356	421	318	525	393	512	307	452	311	117	253	259	144
ENSMUSG00000001440__TRINITY_DN43499_c0_g1_i1	1053	990	846	1103	1153	1234	1197	1011	1182	1029	1047	1330	990	1270	961	1039	1054	773	864	1052	1080	1254	1119	969
ENSMUSG00000001440__TRINITY_DN43499_c0_g2_i1	859	829	809	907	991	1159	1053	942	985	792	943	1134	893	1057	890	1045	934	839	676	918	866	1192	981	880
ENSMUSG00000001440__TRINITY_DN43499_c0_g3_i1	791	708	630	726	844	976	1027	750	888	745	807	1025	793	882	708	835	755	597	566	722	792	893	844	682
ENSMUSG00000023104__TRINITY_DN43404_c0_g1_i1	1644	1538	1105	1459	1379	1944	1588	1394	1294	1627	866	1413	965	1337	897	1135	902	1010	746	1067	2007	1882	1902	2000
ENSMUSG00000027698__TRINITY_DN43430_c0_g1_i1	1036	1075	611	1037	789	1159	957	901	876	1008	750	1194	716	1057	864	843	965	706	664	767	883	809	609	603
ENSMUSG00000027698__TRINITY_DN43430_c0_g2_i1	811	927	563	844	755	1094	854	931	709	804	600	1071	618	972	701	835	776	764	603	742	707	759	574	567
ENSMUSG00000039480__TRINITY_DN43464_c0_g1_i1	28	10	21	13	26	25	24	15	22	13	30	21	27	24	24	24	18	35	26	23	13	18	27	22
ENSMUSG00000039480__TRINITY_DN43464_c0_g2_i1	13	13	11	6	20	12	10	11	9	16	19	19	22	13	18	18	13	26	12	11	15	16	20	15
ENSMUSG00000028136__TRINITY_DN43400_c0_g1_i1	812	612	778	621	986	862	1065	683	1096	656	1170	890	941	885	897	786	1078	650	833	735	714	1044	1098	713
ENSMUSG00000014959__TRINITY_DN43462_c0_g1_i1	1536	1504	1234	1415	1373	1940	1585	1342	1375	1394	1209	1718	1254	1416	1126	1199	1373	1040	1030	1185	1586	1672	1645	1632
ENSMUSG00000014959__TRINITY_DN43462_c0_g2_i1	1276	1313	963	1263	1240	1707	1463	1094	1311	1288	1099	1427	1026	1261	995	989	1096	893	866	972	1266	1283	1442	1499
ENSMUSG00000047514__TRINITY_DN43448_c0_g1_i1	846	848	642	785	890	1079	922	762	928	881	1246	1332	1079	1239	1178	1078	1364	958	985	1044	556	632	780	610
ENSMUSG00000028850__TRINITY_DN43448_c0_g2_i1	65	37	79	49	93	81	67	55	72	46	46	56	55	76	61	55	52	46	66	68	33	77	77	62
ENSMUSG00000074746__TRINITY_DN43470_c0_g1_i1	561	464	531	495	755	616	820	496	826	476	717	578	539	552	631	575	570	396	502	514	578	652	563	395
ENSMUSG00000074746__TRINITY_DN43470_c0_g2_i1	740	587	758	631	924	828	1051	662	1025	608	899	686	700	678	820	724	787	462	588	620	746	852	706	494
ENSMUSG00000024172__TRINITY_DN43401_c0_g1_i1	527	1021	524	974	527	1390	582	1101	571	937	434	1024	336	859	540	852	486	695	354	891	1312	786	1171	1336
ENSMUSG00000042439__TRINITY_DN43484_c0_g1_i1	502	385	395	421	550	539	547	457	556	416	459	458	428	497	379	436	422	401	318	386	501	714	622	547
ENSMUSG00000043831__TRINITY_DN43423_c0_g1_i1	367	385	321	395	351	586	419	409	389	404	283	369	273	294	278	303	290	258	237	297	394	491	482	507
ENSMUSG00000030306__TRINITY_DN43428_c0_g1_i1	391	327	602	309	581	417	687	303	703	218	689	454	317	420	507	432	573	332	417	260	130	368	425	230
ENSMUSG00000058624__TRINITY_DN43471_c0_g1_i1	3321	10271	4763	9428	4936	14790	4437	9583	5393	12854	3566	10987	4557	8993	4353	6536	3681	6598	2921	8976	51	3253	4714	6023
ENSMUSG00000032212__TRINITY_DN43417_c0_g2_i1	644	648	494	578	681	774	742	518	749	567	826	903	864	939	639	821	737	705	615	664	711	793	918	688
ENSMUSG00000108011__TRINITY_DN43453_c0_g1_i1	310	173	84	161	298	215	89	163	201	153	83	278	276	241	130	211	91	190	73	183	158	190	61	74
ENSMUSG00000060301__TRINITY_DN60652_c0_g1_i1	238	137	179	150	225	211	263	156	217	127	213	176	169	159	166	144	154	154	174	166	233	245	293	208
ENSMUSG00000032625__TRINITY_DN60609_c0_g1_i1	516	213	694	201	774	292	1163	282	1148	149	1358	134	650	167	883	333	915	171	1040	173	643	394	757	270
ENSMUSG00000020255__TRINITY_DN60649_c0_g1_i1	447	411	384	392	437	521	456	383	398	439	387	458	371	473	321	369	379	347	309	370	475	563	601	591
ENSMUSG00000030064__TRINITY_DN60690_c0_g1_i1	560	191	318	182	470	217	638	115	485	163	395	166	354	159	283	203	327	128	394	116	262	301	564	200
ENSMUSG00000034165__TRINITY_DN60610_c0_g1_i1	175	92	103	104	206	151	210	82	156	92	84	96	118	125	110	96	72	77	72	68	79	185	138	103
ENSMUSG00000001119__TRINITY_DN60633_c0_g1_i1	196	183	557	243	376	442	323	146	395	298	290	342	364	299	190	175	121	188	214	200	71	47	486	38
ENSMUSG00000016933__TRINITY_DN60605_c0_g1_i1	218	217	285	255	275	357	263	217	280	246	278	263	219	261	260	306	185	192	206	186	254	382	317	228
ENSMUSG00000070695__TRINITY_DN60697_c0_g1_i1	284	206	200	216	233	259	312	262	233	149	209	212	175	228	195	182	225	178	157	196	403	301	292	189
ENSMUSG00000031442__TRINITY_DN60663_c0_g1_i1	783	1062	881	930	1141	1371	1047	911	1295	1096	1419	1276	1004	1136	958	905	1192	789	854	737	1005	1639	1216	1484
ENSMUSG00000044647__TRINITY_DN60685_c0_g1_i1	720	574	464	618	741	680	668	698	768	607	470	659	563	630	518	630	443	480	398	608	1374	1330	1747	1289
ENSMUSG00000057134__TRINITY_DN60683_c0_g1_i1	1268	689	740	677	1081	727	1361	532	1157	680	852	707	791	663	746	785	756	337	679	408	775	871	754	737
ENSMUSG00000014301__TRINITY_DN60615_c0_g1_i1	10	14	8	9	23	12	9	4	7	6	18	11	16	17	10	3	7	18	11	10	14	11	15	9
ENSMUSG00000029185__TRINITY_DN60635_c0_g1_i1	160	54	82	83	76	85	118	59	62	77	49	85	58	83	48	66	48	54	52	62	130	56	79	90
ENSMUSG00000064023__TRINITY_DN60622_c0_g1_i1	10	12	3	8	17	10	2	4	5	6	1	5	0	3	2	4	3	3	1	2	22	47	3	22
ENSMUSG00000018909__TRINITY_DN60645_c0_g1_i1	1353	1636	1512	1648	1774	2318	1782	1532	1922	1809	1965	2233	1561	1999	1894	2000	1723	1470	1387	1406	1398	2046	1622	1584
ENSMUSG00000061911__TRINITY_DN60653_c0_g1_i1	1544	1770	2089	1649	2369	2316	2824	2014	2792	1880	3087	1997	2075	1996	2349	1724	2996	1463	2386	1667	1493	2151	3156	2187
ENSMUSG00000021719__TRINITY_DN60611_c0_g1_i1	1378	1220	1734	1188	2231	1546	2724	1376	2859	1121	3559	1807	1904	1819	3217	1712	4088	1291	2716	1377	993	667	865	619
ENSMUSG00000035614__TRINITY_DN60607_c0_g1_i1	610	729	479	676	598	868	718	624	692	658	734	1081	697	943	673	729	850	693	602	730	515	510	546	452
ENSMUSG00000023938__TRINITY_DN60677_c0_g1_i1	155	193	149	175	192	298	173	161	145	220	131	240	171	218	167	223	147	140	121	147	234	219	152	171
ENSMUSG00000038702__TRINITY_DN60634_c0_g1_i1	432	357	308	332	420	428	481	351	465	410	560	457	434	365	368	311	474	352	421	452	497	343	470	494
ENSMUSG00000007682__TRINITY_DN60698_c0_g1_i1	641	1272	1025	1287	1085	1649	1146	1019	1242	892	843	1073	786	1024	909	761	1174	740	709	573	80	583	500	787
ENSMUSG00000023505__TRINITY_DN60688_c0_g1_i1	22	10	14	10	17	13	16	8	12	5	6	15	9	14	12	16	6	7	6	7	23	19	10	23
ENSMUSG00000008398__TRINITY_DN7834_c0_g2_i1	17	16	16	17	15	20	26	18	24	7	23	13	13	15	19	13	15	12	11	4	8	23	7	10
ENSMUSG00000039163__TRINITY_DN7849_c0_g1_i1	8	5	6	8	12	16	3	7	13	11	8	6	6	5	11	9	2	4	4	6	5	7	6	9
ENSMUSG00000020955__TRINITY_DN7860_c0_g1_i1	1790	1661	1265	1535	1696	1980	1901	1432	1747	1596	1800	2258	1694	2001	1654	1695	1883	1423	1525	1654	1810	1561	1836	1687
ENSMUSG00000020955__TRINITY_DN7860_c0_g2_i1	104	117	107	112	126	146	95	89	123	120	141	171	136	187	145	170	118	135	131	140	107	128	72	68
ENSMUSG00000021268__TRINITY_DN7851_c2_g2_i1	2518	2370	2406	2606	3311	3575	1150	2270	2276	3373	2352	2752	2788	3821	2910	4236	1519	2940	2246	2685	2591	4714	1803	1289
ENSMUSG00000032398__TRINITY_DN7851_c1_g2_i1	1141	826	663	738	912	1040	1116	696	856	803	639	774	659	771	728	671	667	550	572	530	818	807	893	938
ENSMUSG00000021268__TRINITY_DN7851_c2_g1_i1	1825	1718	1494	1941	2364	2522	883	2124	1777	2593	1783	2266	2245	2993	2122	3119	1104	2722	1812	2452	1832	3691	1287	927
ENSMUSG00000049556__TRINITY_DN7810_c0_g2_i1	887	3098	1256	3548	975	5093	783	4390	1088	3255	895	4118	1078	4395	2264	5001	1559	4021	733	4064	2007	3471	938	1928
ENSMUSG00000046959__TRINITY_DN7884_c0_g4_i1	39	24	11	35	18	30	25	24	20	33	17	17	9	11	12	18	11	12	14	9	75	56	44	41
ENSMUSG00000017386__TRINITY_DN7872_c4_g1_i1	1030	446	386	391	693	558	884	429	605	458	148	175	270	194	106	197	91	128	90	122	1023	1342	1089	1244
ENSMUSG00000021466__TRINITY_DN7872_c3_g2_i1	256	114	253	112	345	189	265	126	296	106	343	139	276	179	197	170	219	119	203	151	193	263	259	132
ENSMUSG00000012017__TRINITY_DN7838_c0_g2_i1	131	36	92	60	130	87	99	17	179	29	87	42	73	53	162	50	57	23	77	27	84	128	134	37
ENSMUSG00000039936__TRINITY_DN7838_c0_g3_i1	595	858	508	852	547	1299	515	1057	625	1121	583	1003	507	996	585	841	504	801	417	663	897	1375	843	1126
ENSMUSG00000045767__TRINITY_DN7838_c1_g2_i1	2067	1867	1769	1794	2040	2668	2265	1794	2331	1953	1832	2155	1660	1915	1947	1897	1958	1307	1578	1632	2061	2410	2101	2148
ENSMUSG00000058558__TRINITY_DN7835_c0_g1_i1	1392	931	894	881	1006	1079	1309	785	978	834	950	1031	936	933	870	819	941	748	908	860	1482	1225	1910	1627
ENSMUSG00000042292__TRINITY_DN7895_c0_g2_i1	50	42	80	48	86	88	60	90	96	56	133	79	90	109	118	110	117	90	107	82	41	102	38	19
ENSMUSG00000042292__TRINITY_DN7895_c0_g3_i1	35	29	57	48	49	85	28	81	72	46	106	79	86	75	105	121	76	98	94	99	36	74	30	28
ENSMUSG00000086363__TRINITY_DN7881_c0_g1_i1	219	126	206	157	192	175	162	171	174	179	244	166	127	188	229	242	150	97	198	173	282	308	236	92
ENSMUSG00000061950__TRINITY_DN7820_c3_g1_i1	262	210	203	173	238	248	282	178	260	202	164	182	177	209	197	220	176	150	144	165	335	429	358	357
ENSMUSG00000035686__TRINITY_DN7854_c1_g1_i1	411	276	150	328	725	410	187	181	382	262	258	521	517	482	465	541	383	381	211	293	44	123	77	91
ENSMUSG00000035686__TRINITY_DN7854_c1_g4_i1	610	323	159	431	991	550	214	250	521	305	253	712	710	749	606	658	481	525	336	449	85	150	74	180
ENSMUSG00000041671__TRINITY_DN7898_c0_g1_i1	61	39	50	46	66	42	54	45	58	46	73	46	66	57	60	67	72	50	62	53	59	68	69	45
ENSMUSG00000035033__TRINITY_DN7893_c0_g4_i1	55	786	155	857	95	1051	46	1496	36	1154	46	1500	302	1445	515	1498	273	1331	37	1462	7	822	15	992
ENSMUSG00000032294__TRINITY_DN1139_c2_g2_i1	20309	17697	16617	17819	19196	22923	23084	16288	18781	17444	25497	32151	21708	30859	21912	23086	28132	21377	21003	22121	15827	14953	18520	15029
ENSMUSG00000026347__TRINITY_DN1104_c0_g2_i1	3286	1460	1071	1754	2400	1523	2813	1647	2032	2293	317	660	790	757	526	975	338	451	273	588	4815	3246	265	857
ENSMUSG00000062647__TRINITY_DN1151_c0_g3_i1	2428	1612	1613	1591	2054	1964	2578	1366	1864	1459	1304	1535	1347	1540	985	1200	1386	1068	1139	1046	3009	2307	3641	2943
ENSMUSG00000020541__TRINITY_DN1183_c0_g5_i1	1335	843	634	802	841	1075	1154	709	796	690	759	1242	733	1070	837	1038	717	1030	735	1001	1064	767	980	801
ENSMUSG00000045327__TRINITY_DN1116_c1_g1_i2	16	23	12	14	19	28	22	17	14	12	29	29	31	18	20	21	13	20	9	16	9	12	6	9
ENSMUSG00000045327__TRINITY_DN1116_c2_g1_i1	11	18	8	12	17	19	18	20	16	15	21	33	22	23	36	6	10	28	12	13	8	18	10	5
ENSMUSG00000027189__TRINITY_DN1108_c2_g2_i1	1472	1955	1431	1808	1766	2743	1741	1633	2136	2033	1972	2544	1768	2235	2071	2090	1945	1439	1347	1921	1752	2101	1400	1506
ENSMUSG00000026575__TRINITY_DN1108_c2_g1_i1	192	135	157	156	201	194	237	155	211	150	212	212	197	185	221	206	191	207	193	193	152	154	266	152
ENSMUSG00000020309__TRINITY_DN1180_c0_g3_i1	189	185	135	131	189	208	173	133	146	139	112	194	134	172	125	100	139	116	106	124	257	187	184	221
ENSMUSG00000024462__TRINITY_DN1198_c0_g2_i1	1913	2518	1624	2241	2314	3302	2279	2072	2252	2684	2544	4447	2503	3693	2809	3168	2742	2571	1964	2987	1284	1769	1667	1164
ENSMUSG00000025666__TRINITY_DN1100_c3_g1_i1	1910	709	965	710	1617	905	1788	681	1564	695	1244	819	1435	774	961	763	1252	697	1097	641	1206	660	1222	682
ENSMUSG00000058351__TRINITY_DN1100_c1_g2_i1	26	12	5	3	10	4	12	8	24	10	36	24	17	21	19	13	35	24	25	26	10	13	11	11
ENSMUSG00000042323__TRINITY_DN1100_c1_g1_i1	1394	879	1130	1009	1400	1209	1495	966	1555	1032	1295	1140	1241	1086	1143	1112	1036	891	1010	952	1479	1731	1698	1151
ENSMUSG00000058709__TRINITY_DN1103_c0_g2_i1	926	822	909	901	1087	1295	1105	819	1024	889	960	1015	926	1138	896	892	998	731	798	648	1006	1203	1065	1009
ENSMUSG00000026004__TRINITY_DN1143_c0_g1_i1	184	85	125	119	158	103	199	103	228	89	239	135	171	112	229	177	177	167	170	156	144	368	268	133
ENSMUSG00000026004__TRINITY_DN1143_c0_g3_i1	68	41	42	35	56	29	77	37	86	23	70	59	76	52	77	57	61	69	59	56	57	137	100	49
ENSMUSG00000062380__TRINITY_DN1106_c0_g1_i2	30102	41747	19787	38239	24579	57235	23760	40146	21806	44576	12080	24532	13863	23864	12335	16407	14571	15502	10567	15678	113377	98121	44970	139010
ENSMUSG00000063052__TRINITY_DN1146_c0_g5_i1	1950	1403	1346	1286	1808	1614	2199	1220	1762	1286	1503	1532	1375	1352	1441	1215	1459	1048	1322	1168	2538	2315	2750	2445
ENSMUSG00000029313__TRINITY_DN1146_c1_g1_i1	71	35	50	40	91	40	88	20	124	37	120	66	97	47	142	77	126	49	88	40	19	45	39	25
ENSMUSG00000035314__TRINITY_DN1193_c0_g4_i1	352	307	576	428	545	483	442	538	759	466	636	306	399	366	643	506	469	319	433	355	456	543	478	153
ENSMUSG00000040289__TRINITY_DN1172_c0_g2_i1	1431	894	1283	1039	1812	1444	1834	821	1630	819	1457	1427	1167	1418	1025	1099	1505	928	1273	928	518	725	1600	661
ENSMUSG00000006024__TRINITY_DN1124_c0_g5_i1	935	1181	732	1062	935	1513	953	1140	817	1060	1092	1466	909	1431	1115	1286	1111	1128	901	1000	801	672	639	992
ENSMUSG00000075463__TRINITY_DN1124_c1_g1_i1	35	15	19	56	23	99	17	24	36	7	21	50	31	35	73	51	22	73	22	55	27	17	36	20
ENSMUSG00000035578__TRINITY_DN1124_c2_g1_i1	615	158	123	142	404	242	418	148	309	144	94	159	247	136	64	109	70	127	66	108	153	161	475	168
ENSMUSG00000022947__TRINITY_DN1167_c0_g1_i2	351	113	588	118	639	174	768	124	678	115	1125	185	605	188	712	174	1207	129	1018	121	95	146	345	144
ENSMUSG00000046667__TRINITY_DN1194_c0_g1_i1	63	49	64	44	48	54	62	55	87	34	109	67	93	68	90	74	78	52	82	59	43	84	91	57
ENSMUSG00000046667__TRINITY_DN1194_c0_g2_i1	89	82	103	66	112	127	106	73	119	62	149	92	138	111	84	85	112	67	118	80	82	98	127	72
ENSMUSG00000030265__TRINITY_DN1159_c1_g1_i1	4174	5356	2780	5344	3806	6748	4352	6424	4465	6052	3271	7040	4317	6674	4510	7162	3584	5225	2292	6746	4140	7927	4146	5735
ENSMUSG00000050891__TRINITY_DN1120_c0_g4_i1	52	39	26	48	61	65	37	51	44	43	57	42	39	56	51	55	47	59	28	63	86	58	60	73
ENSMUSG00000050891__TRINITY_DN1120_c0_g7_i1	48	34	26	26	26	36	39	36	33	27	43	41	25	39	29	32	40	28	36	49	52	37	46	37
ENSMUSG00000050891__TRINITY_DN1120_c0_g2_i1	145	113	92	98	115	105	114	88	77	99	89	95	74	121	96	89	90	98	95	92	195	131	143	150
ENSMUSG00000022751__TRINITY_DN1189_c0_g4_i1	963	546	726	510	752	648	907	412	750	498	861	440	507	423	584	370	727	343	718	305	967	816	1026	881
ENSMUSG00000050511__TRINITY_DN1189_c0_g2_i1	28	55	68	56	68	64	66	47	83	61	146	140	88	144	107	89	129	89	105	89	0	27	47	23
ENSMUSG00000075289__TRINITY_DN1142_c1_g1_i1	394	93	188	147	412	78	430	84	363	145	429	132	375	138	270	345	175	83	326	101	41	116	108	35
ENSMUSG00000034636__TRINITY_DN1145_c1_g2_i1	3762	5499	2694	4943	3374	6653	4043	5445	3580	5720	3028	5097	3030	4743	3135	3917	3101	3449	2493	3712	4301	6313	3989	6176
ENSMUSG00000042508__TRINITY_DN1196_c0_g4_i1	599	475	541	419	725	689	642	399	779	500	746	513	674	621	588	541	641	455	622	432	502	524	821	523
ENSMUSG00000042508__TRINITY_DN1196_c0_g2_i1	567	289	390	291	622	374	489	331	651	360	605	357	543	477	561	459	467	440	525	392	365	395	683	386
ENSMUSG00000030731__TRINITY_DN1117_c0_g4_i1	234	205	226	226	287	225	316	210	282	210	203	173	155	162	209	168	223	82	176	101	233	336	185	204
ENSMUSG00000030304__TRINITY_DN1140_c3_g1_i1	261	261	191	216	260	305	219	237	228	253	214	272	193	275	242	339	196	253	178	267	361	368	227	285
ENSMUSG00000026659__TRINITY_DN1121_c0_g2_i1	188	192	145	174	188	237	177	151	198	220	254	239	209	218	209	229	210	171	227	184	285	289	268	257
ENSMUSG00000040415__TRINITY_DN1181_c0_g2_i1	1407	1580	2072	1736	2374	2286	2076	1393	2594	1779	2266	2062	1697	2173	2317	2243	1857	1289	1611	1364	1170	1831	1643	1132
ENSMUSG00000019467__TRINITY_DN1181_c0_g3_i1	108	96	93	125	139	191	87	117	130	116	95	433	183	473	211	491	118	283	82	262	50	122	58	75
ENSMUSG00000022680__TRINITY_DN1107_c2_g1_i1	506	374	267	282	406	422	433	283	355	371	362	576	441	478	410	433	379	353	359	422	393	462	417	401
ENSMUSG00000004637__TRINITY_DN1160_c1_g1_i5	813	780	331	752	522	1248	617	720	429	894	523	1841	793	1688	653	1082	649	1092	357	1140	867	749	571	822
ENSMUSG00000023915__TRINITY_DN1158_c0_g2_i1	619	502	441	590	736	798	647	617	602	606	323	627	438	788	338	609	372	463	227	404	660	829	489	504
ENSMUSG00000026610__TRINITY_DN1155_c1_g1_i1	68	51	56	64	82	62	85	107	64	82	97	77	61	77	108	106	72	69	92	78	76	124	114	50
ENSMUSG00000030406__TRINITY_DN17169_c0_g1_i1	10	11	23	11	18	19	16	9	19	11	13	12	13	6	7	12	2	10	9	11	9	78	140	62
ENSMUSG00000057230__TRINITY_DN17140_c0_g1_i1	411	673	442	798	451	1043	465	1245	514	802	673	1147	612	1208	699	1304	714	1065	499	1368	391	640	354	366
ENSMUSG00000057230__TRINITY_DN17140_c0_g2_i1	466	924	542	909	510	1182	554	1601	677	1057	850	1516	763	1412	914	1594	880	1562	640	1764	468	756	405	483
ENSMUSG00000038174__TRINITY_DN17154_c0_g1_i1	1360	1313	779	1107	1071	1657	1282	1125	1147	1294	1292	2246	1338	1849	1264	1366	1358	1385	1025	1634	997	673	796	538
ENSMUSG00000038174__TRINITY_DN17154_c0_g2_i1	4857	4394	2723	4040	3816	5828	4137	3892	4072	4266	4650	7246	4557	6585	4405	5057	4933	5004	3498	5486	3679	2463	2692	1927
ENSMUSG00000048424__TRINITY_DN17188_c0_g4_i1	10	26	21	41	18	61	13	8	20	11	4	52	28	49	45	34	28	91	8	30	20	7	25	12
ENSMUSG00000048424__TRINITY_DN17188_c0_g5_i1	16	27	31	16	12	55	8	8	22	8	5	58	20	40	38	20	17	65	10	20	2	8	32	16
ENSMUSG00000031988__TRINITY_DN17136_c0_g4_i1	4312	4943	5237	5174	5791	7851	6019	5645	7742	6079	6225	5986	4450	5614	6360	6187	5020	3908	3813	4852	4109	8174	4943	4527
ENSMUSG00000055660__TRINITY_DN17131_c0_g1_i1	324	216	269	186	344	262	355	209	365	181	251	160	222	180	207	193	237	144	207	159	234	227	362	297
ENSMUSG00000097204__TRINITY_DN17151_c0_g1_i1	99	40	51	43	86	81	65	46	63	51	67	75	59	56	57	67	44	43	55	45	70	62	91	81
ENSMUSG00000037904__TRINITY_DN17153_c0_g2_i1	338	299	119	363	228	413	211	308	216	298	92	522	201	620	283	491	192	309	74	290	299	228	140	160
ENSMUSG00000022865__TRINITY_DN17167_c0_g4_i1	711	1705	512	1300	576	2102	670	1550	589	1624	218	306	195	264	230	254	192	255	199	298	5228	4476	5073	6577
ENSMUSG00000022865__TRINITY_DN17167_c0_g5_i1	773	1705	443	1313	547	1876	644	1481	598	1703	187	310	189	236	244	222	172	224	178	301	5143	4099	5011	6198
ENSMUSG00000022865__TRINITY_DN17167_c0_g1_i1	746	1522	499	1181	551	1866	576	1449	570	1492	179	253	206	267	253	223	178	248	171	252	5096	4361	4736	6188
ENSMUSG00000022865__TRINITY_DN17167_c0_g2_i1	1471	3204	1064	2395	1160	4180	1426	3235	1121	3250	381	565	418	536	469	509	344	474	382	547	10220	8710	9992	13219
ENSMUSG00000022865__TRINITY_DN17167_c0_g3_i1	1312	2935	967	2304	1017	3617	1172	2960	1083	2855	354	515	354	424	431	446	344	473	377	534	9322	7966	8857	11617
ENSMUSG00000085396__TRINITY_DN17108_c0_g1_i1	28	9	23	15	24	16	24	17	19	19	37	16	31	22	30	39	22	17	20	23	31	29	27	13
ENSMUSG00000050132__TRINITY_DN17107_c0_g1_i1	126	230	111	221	124	285	104	260	130	232	78	203	109	190	101	184	78	142	41	127	215	391	148	257
ENSMUSG00000050132__TRINITY_DN17107_c0_g2_i1	140	240	135	260	153	373	127	306	124	363	99	268	157	271	125	218	107	198	89	181	272	598	177	270
ENSMUSG00000030268__TRINITY_DN17198_c0_g2_i1	414	306	97	308	310	413	252	350	193	311	141	415	275	476	190	316	186	320	140	272	436	487	204	306
ENSMUSG00000026014__TRINITY_DN17135_c0_g2_i1	756	1014	611	1059	749	1542	834	2983	913	1288	571	1689	657	1446	755	2025	679	2288	418	2975	2057	2780	1195	1274
ENSMUSG00000042210__TRINITY_DN17182_c0_g2_i2	235	177	225	215	272	322	262	223	276	194	306	227	226	239	263	254	220	173	294	166	139	327	269	269
ENSMUSG00000017167__TRINITY_DN17124_c0_g3_i1	501	385	585	503	772	537	696	448	915	415	1193	842	735	987	1292	1004	1223	555	973	495	190	268	81	29
ENSMUSG00000036902__TRINITY_DN17130_c0_g2_i1	3053	3168	4797	2771	4895	3695	5948	3361	5611	3109	5606	2075	3267	2056	4369	1983	5956	1507	4987	1536	4779	5839	6954	6629
ENSMUSG00000070644__TRINITY_DN17103_c0_g2_i1	69	46	15	43	37	92	61	66	27	65	4	90	18	83	42	84	26	80	5	53	295	195	29	82
ENSMUSG00000031780__TRINITY_DN17109_c0_g1_i1	46	92	49	94	45	94	66	94	43	53	23	94	29	87	37	60	39	60	26	57	24	92	34	125
ENSMUSG00000069372__TRINITY_DN17180_c0_g6_i1	293	20	22	26	353	47	17	22	32	9	6	43	45	31	24	47	19	27	5	22	211	43	26	5
ENSMUSG00000038248__TRINITY_DN34350_c0_g1_i1	39	47	37	41	38	108	17	118	41	98	23	92	54	118	62	140	38	138	21	136	36	322	28	61
ENSMUSG00000022962__TRINITY_DN34307_c0_g1_i1	438	319	261	286	377	443	376	274	314	303	285	405	340	426	280	298	317	282	184	245	707	452	456	428
ENSMUSG00000030094__TRINITY_DN34343_c0_g2_i1	133	90	62	64	117	79	153	55	153	74	102	103	109	73	86	98	122	90	130	99	81	101	133	103
ENSMUSG00000036890__TRINITY_DN34380_c0_g1_i1	160	382	117	375	117	378	159	335	169	290	146	392	154	390	288	315	195	287	120	297	207	230	175	372
ENSMUSG00000048796__TRINITY_DN34393_c0_g1_i1	171	225	130	206	168	340	171	171	176	222	177	362	179	360	256	300	223	268	182	256	93	157	155	101
ENSMUSG00000028277__TRINITY_DN34359_c0_g1_i1	1348	1534	778	1397	1056	1983	1161	1369	1020	1568	808	1800	958	1522	1040	1259	1024	1150	683	1228	1880	1697	967	1779
ENSMUSG00000031376__TRINITY_DN34353_c0_g1_i1	767	711	579	775	683	1045	915	963	694	741	749	1119	667	1181	817	1004	831	793	542	900	428	790	338	402
ENSMUSG00000025147__TRINITY_DN34386_c0_g3_i1	111	70	88	65	104	103	86	61	106	53	118	65	125	96	114	128	60	84	99	104	92	117	107	68
ENSMUSG00000040855__TRINITY_DN34397_c0_g1_i1	1224	1702	1120	1620	1325	2321	1427	1903	1581	1854	1842	2857	1584	2505	1713	2049	1871	2025	1418	2350	650	786	883	901
ENSMUSG00000021366__TRINITY_DN34334_c0_g1_i1	189	364	88	368	107	531	115	508	140	503	92	558	174	589	195	544	154	542	75	581	469	601	107	394
ENSMUSG00000005045__TRINITY_DN34313_c0_g2_i1	1869	4030	2373	4655	2554	7360	2114	6661	2632	5839	2306	6666	3013	7109	3404	7304	2326	5647	1663	6273	2699	7553	2289	3534
ENSMUSG00000005045__TRINITY_DN34313_c0_g3_i1	299	684	419	747	438	1187	320	1028	441	1000	371	1079	516	1175	543	1145	355	1007	271	1154	463	1186	410	621
ENSMUSG00000022110__TRINITY_DN34349_c0_g2_i1	1099	946	607	784	938	1063	962	795	909	862	842	1143	791	919	936	746	957	650	720	732	791	635	719	721
ENSMUSG00000108035__TRINITY_DN34333_c0_g1_i1	20	7	15	10	31	18	21	10	33	7	27	18	19	18	25	29	15	21	37	25	10	14	19	10
ENSMUSG00000041660__TRINITY_DN34387_c0_g1_i1	95	3	11	2	53	5	27	2	26	4	18	4	25	3	3	6	0	3	8	4	12	10	53	1
ENSMUSG00000008429__TRINITY_DN34331_c0_g1_i1	136	141	132	139	174	169	150	119	168	171	139	135	138	179	143	175	113	101	80	94	76	177	107	101
ENSMUSG00000008429__TRINITY_DN34331_c0_g2_i1	82	71	78	82	127	154	124	92	134	117	108	108	97	138	116	146	85	90	74	83	37	164	101	67
ENSMUSG00000087307__TRINITY_DN67936_c0_g1_i1	39	11	30	12	42	13	29	11	30	21	30	26	21	15	20	17	17	16	19	13	17	17	15	4
ENSMUSG00000056665__TRINITY_DN67931_c0_g1_i1	559	421	761	441	952	606	1097	499	1046	444	1140	819	682	872	1108	903	1191	635	1094	544	151	224	399	191
ENSMUSG00000035456__TRINITY_DN67957_c0_g1_i1	5	55	7	54	5	102	4	82	9	44	3	80	18	56	43	62	21	77	1	46	2	138	2	89
ENSMUSG00000048721__TRINITY_DN67968_c0_g1_i1	876	219	1260	206	1708	447	1306	176	1622	177	488	78	528	56	182	98	292	70	368	88	646	305	2875	297
ENSMUSG00000033530__TRINITY_DN67907_c0_g1_i1	782	1219	856	1293	772	1746	814	1355	827	1251	877	1796	916	1872	1114	1677	1008	1456	718	1500	670	674	526	589
ENSMUSG00000029360__TRINITY_DN67974_c0_g1_i1	9	1	26	1	29	3	24	3	25	1	69	16	37	27	82	19	33	16	150	10	1	1	5	0
ENSMUSG00000022246__TRINITY_DN67984_c0_g1_i1	82	149	59	176	90	206	94	147	102	269	38	221	118	168	77	156	38	150	28	197	45	151	98	139
ENSMUSG00000046168__TRINITY_DN67992_c0_g1_i1	34	26	29	19	16	32	19	23	24	33	13	25	34	22	12	18	12	20	5	16	64	71	54	62
ENSMUSG00000026750__TRINITY_DN67949_c0_g1_i1	2691	2252	1963	2183	2192	2802	2493	1923	2021	2200	1500	2230	1648	2076	1443	1599	1662	1417	1431	1645	3064	2470	2595	3141
ENSMUSG00000086098__TRINITY_DN67915_c0_g1_i1	29	36	35	50	51	48	53	46	42	48	44	52	21	76	43	77	38	32	44	48	9	19	29	18
ENSMUSG00000020528__TRINITY_DN67996_c0_g1_i1	991	610	772	584	1069	808	1149	557	1035	619	1061	838	986	796	888	648	1028	581	1051	630	816	738	1126	922
ENSMUSG00000032316__TRINITY_DN67901_c0_g1_i1	536	601	555	615	748	849	582	572	646	649	540	633	516	682	467	631	449	426	375	399	547	784	734	517
ENSMUSG00000026842__TRINITY_DN67997_c0_g1_i1	623	477	631	480	848	630	768	486	773	435	858	562	616	551	679	637	695	399	588	408	447	698	678	418
ENSMUSG00000025545__TRINITY_DN67912_c0_g1_i1	13	1	6	3	4	4	3	6	7	2	6	5	3	5	6	12	4	14	4	7	5	11	4	4
ENSMUSG00000029600__TRINITY_DN67961_c0_g1_i1	316	428	375	466	403	617	385	428	343	437	252	414	271	471	234	360	282	339	188	337	367	399	369	421
ENSMUSG00000046793__TRINITY_DN67955_c0_g1_i1	516	703	450	588	612	828	571	559	554	572	492	628	418	568	497	494	532	443	448	415	622	627	671	658
ENSMUSG00000060860__TRINITY_DN67913_c0_g1_i1	1884	1828	1854	1824	2116	2440	2056	1596	2035	1993	1484	1726	1489	1656	1369	1553	1465	1081	1037	1184	2351	3114	2528	2711
ENSMUSG00000027422__TRINITY_DN67963_c0_g1_i1	460	203	272	193	381	332	414	171	421	232	254	215	240	193	255	274	199	172	150	175	290	529	230	224
ENSMUSG00000039851__TRINITY_DN67941_c0_g1_i1	28	3	3	3	16	7	18	0	19	2	11	3	8	2	2	4	5	2	5	2	6	9	14	4
ENSMUSG00000021238__TRINITY_DN67943_c0_g1_i1	2153	1028	937	1044	1594	1243	2019	744	1493	910	1344	1520	1881	1432	1249	1321	1436	1098	1282	1069	1058	1035	1154	907
ENSMUSG00000004233__TRINITY_DN67905_c0_g1_i1	65	46	49	55	67	65	76	45	65	50	45	66	46	50	39	34	40	38	32	35	74	52	71	76
ENSMUSG00000004044__TRINITY_DN67954_c0_g1_i1	119	57	149	96	134	181	126	39	197	57	87	74	86	68	130	109	59	45	34	36	71	94	187	49
ENSMUSG00000028550__TRINITY_DN67970_c0_g1_i1	232	258	176	234	225	307	282	354	276	238	304	432	278	370	300	398	257	383	224	387	191	256	210	165
ENSMUSG00000025241__TRINITY_DN67908_c0_g1_i1	148	74	119	88	135	110	155	85	163	98	180	91	141	84	129	110	157	107	142	85	74	103	133	82
ENSMUSG00000086171__TRINITY_DN67940_c0_g1_i1	39	26	39	33	40	41	50	42	44	28	50	44	31	54	43	65	50	31	39	40	36	20	82	34
ENSMUSG00000044791__TRINITY_DN51613_c0_g1_i1	574	436	521	438	640	552	585	354	722	480	604	527	554	591	592	587	550	345	455	425	650	657	774	515
ENSMUSG00000022106__TRINITY_DN51679_c0_g1_i1	96	68	54	41	63	69	91	38	78	45	48	78	48	38	48	42	35	34	42	38	120	89	136	103
ENSMUSG00000029504__TRINITY_DN51668_c0_g3_i1	61	57	55	40	70	67	48	70	68	54	73	68	71	63	53	77	60	54	66	63	60	106	65	63
ENSMUSG00000071647__TRINITY_DN51667_c2_g1_i1	142	62	78	64	134	64	151	36	127	68	88	68	108	71	78	88	88	50	61	36	65	60	89	56
ENSMUSG00000047414__TRINITY_DN51632_c0_g1_i1	602	971	391	1046	651	1595	540	1125	577	1234	381	1203	528	1044	705	1048	495	826	314	1082	634	1119	707	1487
ENSMUSG00000048807__TRINITY_DN51645_c0_g1_i1	1070	948	901	961	1108	1280	1230	955	1117	965	649	763	689	865	671	729	627	606	599	636	1200	1281	1554	1414
ENSMUSG00000042508__TRINITY_DN51609_c0_g1_i1	197	147	189	101	206	218	228	136	207	139	224	187	171	223	170	150	195	152	183	135	153	154	250	193
ENSMUSG00000003581__TRINITY_DN6909_c1_g2_i1	500	366	455	355	582	507	555	388	517	384	363	345	273	365	255	271	302	239	259	251	528	678	651	539
ENSMUSG00000025911__TRINITY_DN6987_c0_g1_i1	323	151	166	142	276	229	285	100	241	137	151	142	235	135	161	126	186	128	173	112	192	178	217	178
ENSMUSG00000025758__TRINITY_DN6965_c0_g1_i1	349	252	187	192	255	329	309	222	284	262	243	277	254	255	212	250	249	193	240	196	693	499	556	465
ENSMUSG00000025758__TRINITY_DN6965_c0_g3_i1	58	43	12	17	34	24	36	31	39	29	39	30	35	36	29	33	23	20	33	17	88	61	67	59
ENSMUSG00000031918__TRINITY_DN6940_c0_g2_i1	991	689	596	646	805	738	1030	525	785	612	664	633	705	627	582	616	598	420	579	441	868	692	742	631
ENSMUSG00000018678__TRINITY_DN6929_c2_g1_i1	10	11	19	11	22	11	18	13	26	5	42	19	8	7	27	25	23	21	24	20	11	17	18	9
ENSMUSG00000020182__TRINITY_DN6966_c0_g1_i1	428	99	120	79	248	71	370	48	202	103	87	55	118	60	45	74	60	38	69	35	92	1035	95	36
ENSMUSG00000008035__TRINITY_DN6944_c0_g2_i1	1203	712	897	675	1174	883	1313	538	1230	624	1045	939	1079	962	897	1003	872	626	776	536	736	1036	1042	702
ENSMUSG00000018171__TRINITY_DN6970_c0_g1_i1	1615	1933	1012	1705	1511	2102	1983	1550	1685	1494	1319	1524	1300	1386	1487	1246	1932	944	1237	903	1035	1020	1178	1504
ENSMUSG00000056888__TRINITY_DN6922_c0_g1_i1	10	17	1	12	4	33	2	7	3	26	0	28	5	29	0	10	2	21	2	6	5	3	7	16
ENSMUSG00000034206__TRINITY_DN6990_c0_g4_i1	20	14	25	10	26	16	25	17	24	12	12	14	21	9	24	17	12	7	22	10	31	40	35	31
ENSMUSG00000034035__TRINITY_DN6956_c0_g4_i1	60	39	30	28	56	58	42	33	50	37	21	62	38	56	50	42	24	44	26	71	34	38	32	26
ENSMUSG00000034035__TRINITY_DN6956_c0_g1_i1	11	13	7	15	13	12	9	5	10	7	7	16	6	12	11	14	11	14	8	17	6	5	4	5
ENSMUSG00000034035__TRINITY_DN6956_c0_g2_i1	24	27	22	23	27	32	10	15	19	25	27	34	23	29	28	29	17	22	8	25	32	28	9	24
ENSMUSG00000034035__TRINITY_DN6956_c0_g3_i1	65	38	32	38	39	29	48	43	58	29	42	63	29	43	53	46	28	43	34	48	41	30	41	26
ENSMUSG00000021945__TRINITY_DN6924_c0_g1_i1	903	699	644	651	906	905	1072	626	965	688	869	906	845	863	816	726	890	601	767	679	931	747	1031	998
ENSMUSG00000097311__TRINITY_DN6978_c0_g2_i1	280	344	339	260	280	523	280	313	250	448	262	321	266	325	151	151	242	303	230	278	306	284	535	721
ENSMUSG00000039131__TRINITY_DN6912_c0_g1_i1	43	7	66	1	67	10	58	5	63	1	132	17	37	20	93	25	78	15	107	9	68	39	82	20
ENSMUSG00000067825__TRINITY_DN6919_c0_g1_i1	203	161	194	156	228	222	275	222	276	186	263	221	198	223	262	179	240	121	161	105	233	322	299	185
ENSMUSG00000006127__TRINITY_DN6947_c0_g1_i1	372	429	339	464	349	579	337	530	332	526	288	485	314	487	339	408	280	382	289	370	395	536	366	493
ENSMUSG00000031004__TRINITY_DN6910_c0_g1_i7	595	205	374	190	605	167	709	105	685	170	165	36	560	39	34	158	26	44	26	48	718	644	1233	492
ENSMUSG00000031004__TRINITY_DN6910_c0_g1_i3	308	105	237	78	291	96	362	68	376	80	107	13	253	21	6	88	8	13	19	33	418	332	626	307
ENSMUSG00000020253__TRINITY_DN6957_c0_g1_i1	147	133	77	137	138	231	105	118	117	113	71	194	124	194	129	161	80	139	42	125	170	198	75	139
ENSMUSG00000020253__TRINITY_DN6957_c0_g2_i1	496	434	252	466	500	805	362	430	479	418	202	727	567	777	467	625	313	546	152	498	585	698	302	616
ENSMUSG00000059742__TRINITY_DN6935_c0_g2_i1	489	2922	484	2916	403	3414	404	3826	508	2597	803	4535	960	4383	3058	4591	2204	3598	636	4117	789	1627	240	1698
ENSMUSG00000017978__TRINITY_DN6999_c1_g2_i1	266	857	181	952	266	1065	112	1074	229	1020	87	1110	535	1252	825	1160	407	727	84	793	82	1005	215	695
ENSMUSG00000049858__TRINITY_DN6934_c3_g1_i1	118	104	64	84	93	87	112	69	100	71	91	99	117	75	73	58	83	60	68	55	109	94	112	97
ENSMUSG00000092329__TRINITY_DN6930_c4_g1_i1	21	13	26	11	25	23	14	32	17	28	29	17	44	31	37	39	13	63	27	47	15	78	15	13
ENSMUSG00000005501__TRINITY_DN6983_c0_g2_i1	868	478	624	462	786	613	841	373	765	427	694	520	611	522	612	588	476	413	534	458	555	730	743	442
ENSMUSG00000092004__TRINITY_DN6983_c6_g1_i1	53	48	44	56	34	55	30	74	37	52	60	85	46	85	67	82	45	97	70	100	53	116	64	53
ENSMUSG00000061718__TRINITY_DN6953_c0_g4_i1	1309	118	2962	96	3059	71	3420	46	3897	121	3965	168	1734	148	2642	303	3301	84	3288	85	3	16	2145	76
ENSMUSG00000025289__TRINITY_DN6949_c0_g1_i1	793	398	360	406	463	537	578	344	431	446	246	478	344	398	268	346	271	330	250	361	1187	482	790	745
ENSMUSG00000099908__TRINITY_DN6949_c1_g1_i1	8	5	1	3	5	5	2	15	5	9	13	5	6	15	4	4	4	12	10	7	16	14	8	4
ENSMUSG00000107071__TRINITY_DN6962_c1_g1_i1	61	35	49	44	59	58	41	55	68	41	56	52	53	56	63	49	42	31	61	45	36	72	59	28
ENSMUSG00000024817__TRINITY_DN6991_c0_g1_i1	452	395	384	357	653	600	546	332	621	419	645	556	614	508	378	404	506	328	348	298	345	469	546	360
ENSMUSG00000070867__TRINITY_DN6997_c0_g1_i1	3	12	6	13	3	35	1	15	8	15	1	27	5	23	21	24	1	24	1	17	6	8	5	4
ENSMUSG00000048482__TRINITY_DN6926_c0_g5_i1	239	625	91	638	58	1017	41	669	41	716	24	914	170	905	257	665	237	746	25	834	678	442	15	225
ENSMUSG00000026972__TRINITY_DN6992_c0_g1_i1	47	71	24	66	40	86	35	71	32	68	26	43	38	60	29	81	35	62	17	45	157	232	70	128
ENSMUSG00000057103__TRINITY_DN6936_c0_g1_i4	96	31	35	31	96	50	73	27	53	30	67	42	70	45	46	58	50	24	49	39	62	61	88	34
ENSMUSG00000073792__TRINITY_DN6936_c1_g4_i1	376	313	183	322	346	383	337	333	357	339	243	355	234	331	267	335	217	330	249	350	424	437	310	264
ENSMUSG00000031756__TRINITY_DN25371_c1_g3_i1	28	16	19	23	27	21	42	12	27	16	14	10	27	7	9	21	2	14	8	11	62	36	58	35
ENSMUSG00000085433__TRINITY_DN25305_c0_g1_i1	205	137	192	139	204	215	199	144	213	139	126	140	96	156	166	138	139	113	100	128	172	204	163	173
ENSMUSG00000085433__TRINITY_DN25305_c0_g2_i1	48	29	25	38	44	34	31	32	35	32	28	30	21	32	27	29	13	21	30	29	29	45	27	36
ENSMUSG00000006356__TRINITY_DN25346_c0_g2_i1	1541	2577	2164	2298	2175	3721	2153	2184	2281	2698	2126	2591	1684	2429	1743	1742	2161	1630	1713	1659	1086	2252	2704	4173
ENSMUSG00000028910__TRINITY_DN25367_c0_g2_i1	340	319	187	289	285	352	286	292	246	274	185	316	201	272	204	262	235	210	196	218	381	391	377	388
ENSMUSG00000068742__TRINITY_DN25358_c0_g1_i1	829	997	844	991	887	1359	853	1276	869	1043	1283	1304	1090	1527	1035	1155	1207	1185	1053	1095	728	910	669	716
ENSMUSG00000068742__TRINITY_DN25358_c0_g2_i1	391	574	418	524	501	679	386	538	471	520	658	689	570	812	562	598	698	581	516	534	428	400	305	361
ENSMUSG00000051671__TRINITY_DN25365_c0_g1_i1	612	475	461	416	551	673	615	435	503	416	502	515	428	518	426	353	530	363	379	339	477	456	631	592
ENSMUSG00000051671__TRINITY_DN25365_c0_g2_i1	838	632	533	598	646	808	865	474	695	586	636	765	651	660	578	455	642	492	528	541	722	516	776	739
ENSMUSG00000031292__TRINITY_DN25322_c0_g1_i1	1099	1481	1174	1608	1228	1964	1519	2030	1548	1482	1555	2037	1161	1806	1712	1882	1834	1756	1450	2042	1194	991	1229	1249
ENSMUSG00000098243__TRINITY_DN25377_c0_g1_i1	22	26	26	30	32	33	18	26	37	37	19	33	20	26	36	25	18	40	7	30	31	33	28	41
ENSMUSG00000098243__TRINITY_DN25377_c0_g2_i1	35	39	21	36	32	49	26	33	35	33	35	38	37	37	44	42	16	27	24	40	48	51	41	54
ENSMUSG00000022280__TRINITY_DN25345_c0_g1_i1	441	435	340	361	410	532	539	282	494	329	420	463	399	423	369	361	426	264	352	300	537	406	690	430
ENSMUSG00000038544__TRINITY_DN25327_c0_g1_i1	131	138	110	125	147	188	176	143	180	149	157	192	131	140	151	143	139	117	118	108	149	147	199	168
ENSMUSG00000038544__TRINITY_DN25327_c0_g2_i1	128	137	77	125	140	175	140	75	126	100	125	142	105	87	120	121	106	81	128	102	105	104	156	106
ENSMUSG00000024558__TRINITY_DN25335_c0_g1_i1	363	223	338	281	417	351	463	296	458	152	759	476	413	417	650	555	748	409	665	418	108	208	369	189
ENSMUSG00000024294__TRINITY_DN25309_c0_g1_i1	964	1068	837	1131	1089	1343	1321	1081	1409	999	1508	1561	1144	1362	1566	1323	1449	1061	1054	1291	704	1020	843	828
ENSMUSG00000117338__TRINITY_DN25384_c0_g1_i1	157	157	126	171	147	208	175	184	173	182	189	280	181	259	214	247	195	200	152	182	175	239	117	233
ENSMUSG00000020211__TRINITY_DN25333_c0_g2_i1	78	65	102	72	116	81	138	119	112	80	146	102	100	99	75	134	119	142	90	129	105	106	137	99
ENSMUSG00000035262__TRINITY_DN25333_c0_g3_i1	20	17	36	13	29	16	20	12	23	19	37	21	30	35	30	36	32	20	32	27	10	12	17	8
ENSMUSG00000020902__TRINITY_DN25380_c0_g1_i1	1209	365	1224	411	1064	461	1200	387	1443	366	732	371	723	318	653	487	514	175	557	250	557	6239	2969	332
ENSMUSG00000020902__TRINITY_DN25380_c0_g3_i1	186	50	202	72	164	83	185	43	232	50	130	51	136	47	89	85	85	29	93	27	78	961	477	61
ENSMUSG00000018909__TRINITY_DN25393_c0_g1_i1	1487	1730	1846	1909	2107	2720	1878	1852	2327	1897	2181	2493	1803	2328	2001	2316	1975	1690	1545	1816	1508	2522	1777	1942
ENSMUSG00000049728__TRINITY_DN25319_c0_g1_i1	133	102	125	108	147	170	142	136	143	132	159	168	124	181	154	157	124	112	139	130	134	202	189	177
ENSMUSG00000040721__TRINITY_DN25349_c0_g1_i1	29	13	23	15	27	20	26	27	35	19	42	27	37	44	31	41	22	42	66	42	4	20	17	9
ENSMUSG00000030036__TRINITY_DN25360_c0_g1_i1	2178	2467	1985	2387	2371	3438	2322	2223	2375	2593	2304	2930	2190	2963	2016	2464	2218	1788	1576	1875	2622	3384	2672	2794
ENSMUSG00000098120__TRINITY_DN25304_c1_g1_i1	31	35	50	31	76	45	25	24	51	54	65	37	59	81	57	65	39	50	75	74	20	67	37	15
ENSMUSG00000058571__TRINITY_DN25361_c0_g2_i1	274	480	273	415	241	555	304	615	365	379	244	291	171	349	202	387	165	463	143	402	503	827	622	898
ENSMUSG00000002393__TRINITY_DN25315_c0_g2_i1	821	557	646	520	964	877	884	454	943	472	723	848	808	837	656	705	553	508	434	481	827	1027	891	663
[truncated: 31,289 more rows]

## Sheet: Genes mapped to Known lncRNA 
ContigID	P7_1_mPFC	P7_2_mPFC	P14_1_mPFC	P14_2_mPFC	P14_3_mPFC	P14_4_mPFC	P14_5_mPFC	P56_1_mPFC	P56_2_mPFC	P56_3_mPFC	P56_4_mPFC	P56_5_mPFC	P7_1_Striatum	P7_2_Striatum	P14_1_Striatum	P14_2_Striatum	P14_3_Striatum	P14_4_Striatum	P14_5_Striatum	P56_1_Striatum	P56_2_Striatum	P56_3_Striatum	P56_4_Striatum	P56_5_Striatum
[truncated: 2,239 more rows]
