# Supplementary material for: Identification of Natural Antisense Transcripts in Mouse Brain and Their Association With Autism Spectrum Disorder Risk Genes
Source: Front Mol Neurosci. 2021 Feb 25;14:624881. doi: 10.3389/fnmol.2021.624881 (PMC7947803; doi:10.3389/fnmol.2021.624881)
Supplement: Supplementary file 9 [file Data_Sheet_3.XLSX]

## Sheet: Supplementary File 3
Gene stable ID	Gene name	Antisense Partner Present in Current Study	Antisense Partner in Velmeshev et al study	Antisense Partner Present in Cynomolgus macaque (Aceview, NHPRTR Project).
ENSMUSG00000031278	Acsl4	Yes	No	No
ENSMUSG00000022407	Adsl	Yes	Yes	No
ENSMUSG00000031189	Aff2	No	No	No
ENSMUSG00000068122	Agtr2	No	No	No
ENSMUSG00000019986	Ahi1	Yes	Yes	Yes
ENSMUSG00000035936	Aldh5a1	Yes	No	No
ENSMUSG00000053644	Aldh7a1	Yes	No	No
ENSMUSG00000031367	Ap1s2	Yes	No	No
ENSMUSG00000031133	Arhgef6	No	No	No
ENSMUSG00000035277	Arx	Yes	No	No
ENSMUSG00000031229	Atrx	Yes	No	No
ENSMUSG00000002413	Braf	Yes	Yes	Yes
ENSMUSG00000021900	Btd	Yes	No	No
ENSMUSG00000051331	Cacna1c	Yes	Yes	Yes
ENSMUSG00000031142	Cacna1f	No	No	No
ENSMUSG00000031012	Cask	Yes	No	No
ENSMUSG00000031292	Cdkl5	Yes	No	No
ENSMUSG00000019971	Cep290	Yes	Yes	No
ENSMUSG00000041235	Chd7	Yes	Yes	No
ENSMUSG00000039419	Cntnap2	Yes	Yes	No
ENSMUSG00000022521	Crebbp	Yes	Yes	No
ENSMUSG00000031285	Dcx	Yes	No	No
ENSMUSG00000058454	Dhcr7	No	Yes	No
ENSMUSG00000045103	Dmd	Yes	Yes	Yes
ENSMUSG00000030409	Dmpk	Yes	No	No
ENSMUSG00000036893	Ehmt1	Yes	Yes	Yes
ENSMUSG00000025265	Fgd1	Yes	No	No
ENSMUSG00000030849	Fgfr2	Yes	No	No
ENSMUSG00000000838	Fmr1	Yes	Yes	No
ENSMUSG00000020950	Foxg1	Yes	Yes	No
ENSMUSG00000030067	Foxp1	Yes	Yes	Yes
ENSMUSG00000031171	Ftsj1	No	No	No
ENSMUSG00000020150	Gamt	Yes	No	No
ENSMUSG00000027199	Gatm	No	No	No
ENSMUSG00000111138	Gatm	No	No	No
ENSMUSG00000001986	Gria3	Yes	No	No
ENSMUSG00000074003	Gucy2d	No	No	No
ENSMUSG00000029844	Hoxa1	No	No	No
ENSMUSG00000025499	Hras	Yes	No	No
ENSMUSG00000048583	Igf2	Yes	No	No
ENSMUSG00000052372	Il1rapl1	Yes	No	No
ENSMUSG00000041115	Iqsec2	Yes	No	No
ENSMUSG00000025332	Kdm5c	Yes	Yes	No
ENSMUSG00000030265	Kras	Yes	No	No
ENSMUSG00000031391	L1cam	Yes	No	No
ENSMUSG00000020988	L2hgdh	No	No	No
ENSMUSG00000016534	Lamp2	No	Yes	No
ENSMUSG00000004936	Map2k1	No	No	No
ENSMUSG00000036792	Mbd5	Yes	Yes	No
ENSMUSG00000031393	Mecp2	Yes	Yes	No
ENSMUSG00000079487	Med12	No	No	No
ENSMUSG00000005583	Mef2c	Yes	Yes	Yes
ENSMUSG00000035299	Mid1	Yes	Yes	No
ENSMUSG00000027274	Mkks	No	No	No
ENSMUSG00000040138	Ndp	No	No	No
ENSMUSG00000020716	Nf1	Yes	Yes	Yes
ENSMUSG00000001911	Nfix	Yes	No	No
ENSMUSG00000059493	Nhs	Yes	Yes	No
ENSMUSG00000022141	Nipbl	Yes	Yes	Yes
ENSMUSG00000031302	Nlgn3	Yes	No	No
ENSMUSG00000027378	Nphp1	No	Yes	No
ENSMUSG00000024109	Nrxn1	Yes	Yes	No
ENSMUSG00000021488	Nsd1	Yes	Yes	No
ENSMUSG00000001173	Ocrl	No	No	No
ENSMUSG00000031214	Ophn1	Yes	Yes	No
ENSMUSG00000031173	Otc	No	No	No
ENSMUSG00000020745	Pafah1b1	No	Yes	Yes
ENSMUSG00000020051	Pah	No	Yes	No
ENSMUSG00000051323	Pcdh19	Yes	No	No
ENSMUSG00000025626	Phf6	Yes	No	No
ENSMUSG00000041229	Phf8	No	No	No
ENSMUSG00000028700	Pomgnt1	Yes	No	No
ENSMUSG00000039254	Pomt1	Yes	No	No
ENSMUSG00000031157	Pqbp1	No	Yes	No
ENSMUSG00000027978	Prss12	Yes	No	No
ENSMUSG00000041552	Ptchd1	Yes	No	No
ENSMUSG00000013663	Pten	Yes	Yes	No
ENSMUSG00000043733	Ptpn11	Yes	No	No
ENSMUSG00000031202	Rab39b	Yes	No	No
ENSMUSG00000062115	Rai1	Yes	No	No
ENSMUSG00000020707	Rnf135	No	No	No
ENSMUSG00000028174	Rpe65	No	No	No
ENSMUSG00000033282	Rpgrip1l	Yes	No	No
ENSMUSG00000038331	Satb2	Yes	Yes	No
ENSMUSG00000064329	Scn1a	Yes	No	No
ENSMUSG00000005043	Sgsh	No	No	No
ENSMUSG00000037541	Shank2	Yes	Yes	No
ENSMUSG00000022623	Shank3	Yes	Yes	No
ENSMUSG00000019558	Slc6a8	Yes	No	No
ENSMUSG00000060681	Slc9a6	Yes	No	No
ENSMUSG00000041133	Smc1a	Yes	No	No
ENSMUSG00000037217	Syn1	Yes	No	No
ENSMUSG00000067629	Syngap1	Yes	Yes	Yes
ENSMUSG00000009097	Tbx1	No	No	No
ENSMUSG00000026812	Tsc1	Yes	No	No
ENSMUSG00000002496	Tsc2	Yes	No	No
ENSMUSG00000025326	Ube3a	Yes	Yes	Yes
ENSMUSG00000036572	Upf3b	No	No	No
ENSMUSG00000037646	Vps13b	Yes	Yes	Yes
ENSMUSG00000020849	Ywhae	Yes	No	No
