# Supplementary material for: Identification of Natural Antisense Transcripts in Mouse Brain and Their Association With Autism Spectrum Disorder Risk Genes
Source: Front Mol Neurosci. 2021 Feb 25;14:624881. doi: 10.3389/fnmol.2021.624881 (PMC7947803; doi:10.3389/fnmol.2021.624881)
Supplement: Supplementary file 10 [file Data_Sheet_4.XLSX]

## Sheet: Taqman for Selected Transcripts
AssaySet	Type	Sequence	Start	Length	Tm	GC Percent	Amplicon
>TRINITY_DN4422_c0_g5_i1 ENSMUSG00000005583_Mef2c	Forward Primer	GTTTGTAGAGGCTTAAGGGAGAG	51	23	61.997	47.826
>TRINITY_DN4422_c0_g5_i1 ENSMUSG00000005583_Mef2c	Probe	AGGTAATGGTCCAAATGGGAAATGT	74	25	64.929	40
>TRINITY_DN4422_c0_g5_i1 ENSMUSG00000005583_Mef2c	Reverse Primer	ACTGAGTAAGTTTAATGAGGAGCA	152	24	61.933	37.5
>TRINITY_DN4422_c0_g5_i1 ENSMUSG00000005583_Mef2c	Product						102
>TRINITY_DN76675_c0_g1_i1 ENSMUSG00000022521_Crebbp	Forward Primer	GAGTAGATCGCGCTCGAAG	130	19	61.563	57.895
>TRINITY_DN76675_c0_g1_i1 ENSMUSG00000022521_Crebbp	Probe	AAGATGGCGGCTGTTGATTCCTCA	168	24	68.208	50
>TRINITY_DN76675_c0_g1_i1 ENSMUSG00000022521_Crebbp	Reverse Primer	CAGGCTCTGGAAAGAGAAGAA	237	21	61.578	47.619
>TRINITY_DN76675_c0_g1_i1 ENSMUSG00000022521_Crebbp	Product						108
>TRINITY_DN47110_c0_g1_i1 ENSMUSG00000033282_Rpgrip1l	Forward Primer	AGTTTCTGTGCTGTGCTATGA	299	21	62.001	42.857
>TRINITY_DN47110_c0_g1_i1 ENSMUSG00000033282_Rpgrip1l	Probe	TTTGCCATAAATACTGAGCGCCGC	327	24	67.609	50
>TRINITY_DN47110_c0_g1_i1 ENSMUSG00000033282_Rpgrip1l	Reverse Primer	ATGAACCTAGCGTAGCTGTAATC	382	23	62.004	43.478
>TRINITY_DN47110_c0_g1_i1 ENSMUSG00000033282_Rpgrip1l	Product						84
>TRINITY_DN19745_c0_g1_i1 ENSMUSG00000030067_Foxp1	Forward Primer	TCACAGATATGATGGCCAGTTC	209	22	62.048	45.455
>TRINITY_DN19745_c0_g1_i1 ENSMUSG00000030067_Foxp1	Probe	TGCGTCTTAGCACTCAGCCAATCA	233	24	67.981	50
>TRINITY_DN19745_c0_g1_i1 ENSMUSG00000030067_Foxp1	Reverse Primer	GCTGCCATGGAATTGTTTCTAC	303	22	62.084	45.455
>TRINITY_DN19745_c0_g1_i1 ENSMUSG00000030067_Foxp1	Product						95
>TRINITY_DN24116_c0_g2_i1 ENSMUSG00000067629_Syngap1	Forward Primer	CTGCCTAGTCCAAAGGTGTT	26	20	61.848	50
>TRINITY_DN24116_c0_g2_i1 ENSMUSG00000067629_Syngap1	Probe	CTTTGTCCTCACCACCGGAACACT	80	24	67.979	54.167
>TRINITY_DN24116_c0_g2_i1 ENSMUSG00000067629_Syngap1	Reverse Primer	GGATGTGGGTGGTGGTATG	124	19	61.86	57.895
>TRINITY_DN24116_c0_g2_i1 ENSMUSG00000067629_Syngap1	Product						99
>TRINITY_DN33950_c1_g3_i1 ENSMUSG00000067629_Syngap1	Forward Primer	AGAGAGAGAAAGAGAGAGCTAGAA	366	24	61.845	41.667
>TRINITY_DN33950_c1_g3_i1 ENSMUSG00000067629_Syngap1	Probe	TTGAAGGGAGTGAGGGTTTGCAGC	394	24	68.592	54.167
>TRINITY_DN33950_c1_g3_i1 ENSMUSG00000067629_Syngap1	Reverse Primer	GACCTTTGAGGGCATTGGA	464	19	61.97	52.632
>TRINITY_DN33950_c1_g3_i1 ENSMUSG00000067629_Syngap1	Product						99
>TRINITY_DN25745_c0_g2_i1 ENSMUSG00000027978_Prss12	Forward Primer	GCAGTCACTTCAAACAACATGA	185	22	61.777	40.909
>TRINITY_DN25745_c0_g2_i1 ENSMUSG00000027978_Prss12	Probe	CGAGTCGGATGGGCATGTAACACA	234	24	67.973	54.167
>TRINITY_DN25745_c0_g2_i1 ENSMUSG00000027978_Prss12	Reverse Primer	AATGTGAGTGGGAGGGAAAC	287	20	61.918	50
>TRINITY_DN25745_c0_g2_i1 ENSMUSG00000027978_Prss12	Product						103
>TRINITY_DN47072_c0_g1_i1 ENSMUSG00000051331_Cacna1c	Forward Primer	TCCATCATCTCTCTCTCCTCTC	59	22	61.724	50
>TRINITY_DN47072_c0_g1_i1 ENSMUSG00000051331_Cacna1c	Probe	TTCCCTTGTACGGCAGTGGTTGAG	95	24	68.003	54.167
>TRINITY_DN47072_c0_g1_i1 ENSMUSG00000051331_Cacna1c	Reverse Primer	GCATCTAAGTCCCTCCCTTTAC	205	22	61.84	50
>TRINITY_DN47072_c0_g1_i1 ENSMUSG00000051331_Cacna1c	Product						147
>TRINITY_DN86307_c0_g1_i1 ENSMUSG00000039419_Cntnap2	Forward Primer	CTCAGACCGCAGGAAAGAAC	11	20	62.388	55
>TRINITY_DN86307_c0_g1_i1 ENSMUSG00000039419_Cntnap2	Probe	CAGTGGCAAAGGCAGCATCACC	68	22	67.94	59.091
>TRINITY_DN86307_c0_g1_i1 ENSMUSG00000039419_Cntnap2	Reverse Primer	GAGCTAACAGCCTACTGGAAAC	134	22	62.438	50
>TRINITY_DN86307_c0_g1_i1 ENSMUSG00000039419_Cntnap2	Product						124
