# Supplementary material for: Identification of Natural Antisense Transcripts in Mouse Brain and Their Association With Autism Spectrum Disorder Risk Genes
Source: Front Mol Neurosci. 2021 Feb 25;14:624881. doi: 10.3389/fnmol.2021.624881 (PMC7947803; doi:10.3389/fnmol.2021.624881)
Supplement: Supplementary file 11 [file Data_Sheet_5.XLSX]

## Sheet: Supplementary File 05
Ensembl ID of Known LncRNAs	TRINITY IDs of Mapped Antisense Contigs
ENSMUSG00000050334	TRINITY_DN5155_c0_g4_i1;TRINITY_DN30064_c0_g1_i1;TRINITY_DN5604_c2_g1_i1;TRINITY_DN65394_c0_g1_i1;TRINITY_DN229_c0_g3_i1;TRINITY_DN59368_c0_g1_i1;TRINITY_DN1417_c1_g1_i1;TRINITY_DN88424_c0_g1_i1;TRINITY_DN70083_c0_g1_i1;TRINITY_DN52503_c0_g1_i1;TRINITY_DN229_c0_g1_i2;TRINITY_DN12134_c0_g2_i1;TRINITY_DN61718_c0_g1_i1;TRINITY_DN85477_c0_g1_i1
ENSMUSG00000115186	TRINITY_DN77155_c0_g1_i1;TRINITY_DN88494_c0_g1_i1;TRINITY_DN84640_c0_g1_i1
ENSMUSG00000100812	TRINITY_DN71442_c0_g1_i1;TRINITY_DN88468_c0_g1_i1
ENSMUSG00000097322	TRINITY_DN80869_c0_g1_i1;TRINITY_DN44488_c0_g1_i1;TRINITY_DN5603_c0_g1_i1;TRINITY_DN59165_c0_g1_i1
ENSMUSG00000102774	TRINITY_DN5668_c1_g1_i1
ENSMUSG00000093436	TRINITY_DN8274_c2_g1_i1;TRINITY_DN55060_c0_g1_i1;TRINITY_DN544_c0_g3_i2;TRINITY_DN51765_c0_g1_i1;TRINITY_DN544_c0_g7_i1;TRINITY_DN8274_c1_g1_i4;TRINITY_DN8274_c1_g2_i1;TRINITY_DN544_c0_g3_i1;TRINITY_DN85181_c0_g1_i1;TRINITY_DN8274_c1_g4_i1;TRINITY_DN15462_c0_g1_i1;TRINITY_DN12178_c1_g1_i1;TRINITY_DN5668_c2_g1_i1;TRINITY_DN8274_c1_g3_i1;TRINITY_DN8274_c1_g1_i3;TRINITY_DN75877_c0_g1_i1
ENSMUSG00000053925	TRINITY_DN5697_c6_g1_i1;TRINITY_DN1121_c0_g2_i1;TRINITY_DN65124_c0_g1_i1
ENSMUSG00000085890	TRINITY_DN86431_c0_g1_i1;TRINITY_DN22145_c0_g2_i1;TRINITY_DN5621_c3_g1_i1
ENSMUSG00000096768	TRINITY_DN37834_c0_g1_i1
ENSMUSG00000112302	TRINITY_DN79340_c0_g1_i1
ENSMUSG00000086769	TRINITY_DN73196_c0_g1_i1;TRINITY_DN82862_c0_g1_i1;TRINITY_DN63782_c0_g1_i1;TRINITY_DN43349_c1_g2_i1;TRINITY_DN85879_c0_g1_i1;TRINITY_DN5531_c1_g1_i1;TRINITY_DN79359_c0_g1_i1;TRINITY_DN70015_c0_g1_i1;TRINITY_DN62132_c0_g1_i1;TRINITY_DN55641_c0_g1_i1;TRINITY_DN86196_c0_g1_i1;TRINITY_DN73758_c0_g1_i1
ENSMUSG00000100826	TRINITY_DN38551_c1_g2_i1;TRINITY_DN54880_c0_g1_i1;TRINITY_DN12983_c0_g2_i1;TRINITY_DN66082_c0_g1_i1;TRINITY_DN3555_c4_g1_i1;TRINITY_DN5883_c1_g5_i1;TRINITY_DN879_c0_g3_i1;TRINITY_DN11771_c1_g2_i1;TRINITY_DN5883_c1_g2_i1;TRINITY_DN13077_c0_g2_i1;TRINITY_DN5883_c1_g3_i1;TRINITY_DN79393_c0_g1_i1;TRINITY_DN81661_c0_g1_i1;TRINITY_DN1037_c0_g3_i1;TRINITY_DN11771_c1_g1_i1;TRINITY_DN1037_c0_g1_i1;TRINITY…
ENSMUSG00000104093	TRINITY_DN4224_c1_g1_i1;TRINITY_DN80688_c0_g1_i1;TRINITY_DN79310_c0_g1_i1;TRINITY_DN86833_c0_g1_i1;TRINITY_DN7967_c0_g5_i1;TRINITY_DN4925_c0_g1_i1
ENSMUSG00000110317	TRINITY_DN63220_c0_g1_i1;TRINITY_DN70293_c0_g1_i1;TRINITY_DN79344_c0_g1_i1
ENSMUSG00000074274	TRINITY_DN79320_c0_g1_i1
ENSMUSG00000105617	TRINITY_DN71880_c0_g1_i1;TRINITY_DN76636_c0_g1_i1;TRINITY_DN65094_c0_g1_i1;TRINITY_DN3561_c0_g1_i1;TRINITY_DN61387_c0_g1_i1;TRINITY_DN83406_c0_g1_i1;TRINITY_DN9239_c3_g1_i1;TRINITY_DN59640_c0_g1_i1;TRINITY_DN63083_c0_g1_i1;TRINITY_DN2146_c0_g5_i1
ENSMUSG00000097430	TRINITY_DN63035_c0_g1_i1;TRINITY_DN64130_c0_g1_i1;TRINITY_DN89503_c0_g1_i1
ENSMUSG00000106230	TRINITY_DN63012_c0_g1_i1
ENSMUSG00000057359	TRINITY_DN57561_c0_g2_i1;TRINITY_DN82639_c0_g1_i1;TRINITY_DN61724_c0_g1_i1;TRINITY_DN48994_c1_g1_i1;TRINITY_DN31423_c0_g1_i1;TRINITY_DN73869_c0_g1_i1;TRINITY_DN16774_c0_g1_i1;TRINITY_DN77512_c0_g1_i1;TRINITY_DN3540_c0_g2_i3;TRINITY_DN80275_c0_g1_i1;TRINITY_DN69638_c0_g1_i1;TRINITY_DN65699_c0_g1_i1;TRINITY_DN53688_c0_g1_i1;TRINITY_DN48994_c0_g7_i1;TRINITY_DN15425_c2_g1_i1;TRINITY_DN76153_c0_g1_i1;…
ENSMUSG00000092103	TRINITY_DN80283_c0_g1_i1;TRINITY_DN67077_c0_g1_i1;TRINITY_DN61040_c0_g1_i1
ENSMUSG00000109984	TRINITY_DN65218_c0_g1_i1;TRINITY_DN80225_c0_g1_i1
ENSMUSG00000091423	TRINITY_DN80220_c0_g1_i1
ENSMUSG00000097414	TRINITY_DN10825_c1_g1_i1;TRINITY_DN80286_c0_g1_i1
ENSMUSG00000097023	TRINITY_DN8536_c0_g2_i1;TRINITY_DN59629_c0_g1_i1;TRINITY_DN22049_c0_g3_i1;TRINITY_DN22355_c0_g2_i1;TRINITY_DN68983_c0_g1_i1;TRINITY_DN992_c0_g2_i1;TRINITY_DN61108_c0_g1_i1;TRINITY_DN28729_c0_g1_i1;TRINITY_DN22355_c0_g1_i1;TRINITY_DN85963_c0_g1_i1;TRINITY_DN50082_c0_g1_i1;TRINITY_DN88695_c0_g1_i1
ENSMUSG00000097575	TRINITY_DN68459_c0_g1_i1;TRINITY_DN79489_c0_g1_i1
ENSMUSG00000089941	TRINITY_DN83210_c0_g1_i1;TRINITY_DN59090_c0_g1_i1;TRINITY_DN76488_c0_g1_i1;TRINITY_DN73938_c0_g1_i1;TRINITY_DN86048_c0_g1_i1;TRINITY_DN74939_c0_g1_i1;TRINITY_DN73076_c0_g1_i1;TRINITY_DN73778_c0_g1_i1;TRINITY_DN21897_c1_g1_i1;TRINITY_DN67534_c0_g1_i1;TRINITY_DN79038_c0_g1_i1;TRINITY_DN10480_c1_g4_i1;TRINITY_DN58612_c0_g1_i1;TRINITY_DN79427_c0_g1_i1;TRINITY_DN327_c6_g1_i1;TRINITY_DN61957_c0_g1_i1
ENSMUSG00000085184	TRINITY_DN79493_c0_g1_i1;TRINITY_DN53008_c0_g1_i1
ENSMUSG00000079671	TRINITY_DN79450_c0_g1_i1;TRINITY_DN67226_c0_g1_i1;TRINITY_DN55605_c0_g1_i1;TRINITY_DN71266_c0_g1_i1;TRINITY_DN83580_c0_g1_i1;TRINITY_DN54745_c0_g1_i1;TRINITY_DN77177_c0_g1_i1;TRINITY_DN64695_c0_g1_i1;TRINITY_DN62322_c0_g1_i1;TRINITY_DN41918_c0_g1_i1;TRINITY_DN73238_c0_g1_i1;TRINITY_DN81709_c0_g1_i1;TRINITY_DN84650_c0_g1_i1;TRINITY_DN22572_c2_g1_i1;TRINITY_DN60317_c0_g1_i1
ENSMUSG00000097129	TRINITY_DN4709_c0_g1_i1
ENSMUSG00000097307	TRINITY_DN4757_c0_g3_i1
ENSMUSG00000117322	TRINITY_DN77047_c0_g1_i1;TRINITY_DN11424_c0_g3_i1;TRINITY_DN4738_c0_g1_i1;TRINITY_DN11424_c0_g4_i1
ENSMUSG00000114401	TRINITY_DN80319_c0_g1_i1;TRINITY_DN79011_c0_g1_i1;TRINITY_DN12362_c0_g6_i1
ENSMUSG00000097007	TRINITY_DN80307_c0_g1_i1
ENSMUSG00000086016	TRINITY_DN72229_c0_g1_i1;TRINITY_DN40589_c0_g1_i1;TRINITY_DN80388_c0_g1_i1;TRINITY_DN3340_c1_g1_i1;TRINITY_DN65703_c0_g1_i1;TRINITY_DN66525_c0_g1_i1
ENSMUSG00000111329	TRINITY_DN80366_c0_g1_i1
ENSMUSG00000089671	TRINITY_DN80338_c0_g1_i1;TRINITY_DN42452_c0_g1_i1;TRINITY_DN52772_c0_g2_i1
ENSMUSG00000086539	TRINITY_DN71226_c0_g1_i1
ENSMUSG00000087700	TRINITY_DN55789_c0_g1_i1;TRINITY_DN71250_c0_g1_i1;TRINITY_DN58325_c0_g1_i1;TRINITY_DN83778_c0_g1_i1;TRINITY_DN66750_c0_g1_i1;TRINITY_DN60920_c0_g1_i1;TRINITY_DN55789_c0_g2_i1;TRINITY_DN50506_c0_g1_i1;TRINITY_DN70935_c0_g1_i1;TRINITY_DN830_c0_g2_i1;TRINITY_DN61152_c0_g1_i1;TRINITY_DN69482_c0_g1_i1;TRINITY_DN73352_c0_g1_i1;TRINITY_DN15848_c0_g3_i1;TRINITY_DN70061_c0_g1_i1;TRINITY_DN66765_c0_g1_i1;T…
ENSMUSG00000099343	TRINITY_DN2530_c0_g3_i1;TRINITY_DN71264_c0_g1_i1;TRINITY_DN59269_c0_g1_i1;TRINITY_DN64085_c0_g1_i1;TRINITY_DN4894_c1_g1_i1
ENSMUSG00000097911	TRINITY_DN3256_c0_g3_i1;TRINITY_DN22410_c0_g3_i1;TRINITY_DN71209_c0_g1_i1;TRINITY_DN85188_c0_g1_i1;TRINITY_DN80618_c0_g1_i1;TRINITY_DN69368_c0_g1_i1;TRINITY_DN12920_c4_g2_i1
ENSMUSG00000109559	TRINITY_DN19779_c0_g1_i1
ENSMUSG00000097535	TRINITY_DN57_c11_g1_i1;TRINITY_DN33636_c5_g1_i1
ENSMUSG00000100252	TRINITY_DN84646_c0_g1_i1;TRINITY_DN25_c9_g1_i1;TRINITY_DN60556_c0_g1_i1;TRINITY_DN40013_c0_g1_i1;TRINITY_DN10103_c0_g1_i1;TRINITY_DN10103_c0_g2_i1;TRINITY_DN23829_c0_g1_i1
ENSMUSG00000086487	TRINITY_DN49_c10_g1_i1;TRINITY_DN7616_c1_g1_i1;TRINITY_DN29847_c0_g3_i1;TRINITY_DN615_c7_g1_i1
ENSMUSG00000093460	TRINITY_DN37_c0_g1_i1;TRINITY_DN4233_c3_g1_i1;TRINITY_DN31549_c0_g1_i1
ENSMUSG00000101930	TRINITY_DN82_c3_g1_i1
ENSMUSG00000097750	TRINITY_DN86148_c0_g1_i1;TRINITY_DN48_c4_g1_i1
ENSMUSG00000085715	TRINITY_DN15_c4_g1_i2;TRINITY_DN30195_c0_g1_i1;TRINITY_DN57077_c0_g1_i1
ENSMUSG00000110440	TRINITY_DN87676_c0_g1_i1;TRINITY_DN88791_c0_g1_i1;TRINITY_DN77745_c0_g1_i1;TRINITY_DN75232_c0_g1_i1
ENSMUSG00000084803	TRINITY_DN56726_c0_g1_i1;TRINITY_DN87648_c0_g1_i1
ENSMUSG00000107736	TRINITY_DN3741_c0_g1_i1;TRINITY_DN3888_c0_g3_i1
ENSMUSG00000095334	TRINITY_DN77942_c0_g1_i1;TRINITY_DN3812_c4_g1_i1;TRINITY_DN68737_c0_g1_i1;TRINITY_DN5760_c0_g2_i1;TRINITY_DN600_c3_g1_i1;TRINITY_DN76964_c0_g1_i1;TRINITY_DN40000_c0_g1_i1;TRINITY_DN40000_c0_g2_i1
ENSMUSG00000043126	TRINITY_DN3831_c0_g1_i1
ENSMUSG00000053714	TRINITY_DN67682_c0_g1_i1;TRINITY_DN79606_c0_g1_i1;TRINITY_DN59146_c0_g1_i1;TRINITY_DN58210_c0_g1_i1;TRINITY_DN86546_c0_g1_i1;TRINITY_DN74871_c0_g1_i1;TRINITY_DN5576_c0_g2_i1;TRINITY_DN71398_c0_g1_i1;TRINITY_DN68118_c0_g1_i1
ENSMUSG00000109321	TRINITY_DN78532_c0_g1_i1;TRINITY_DN23551_c0_g1_i1
ENSMUSG00000086714	TRINITY_DN62273_c0_g1_i1;TRINITY_DN6166_c0_g2_i1
ENSMUSG00000085543	TRINITY_DN62273_c0_g1_i1
ENSMUSG00000105391	TRINITY_DN62801_c0_g1_i1;TRINITY_DN62228_c0_g1_i1
ENSMUSG00000108175	TRINITY_DN13711_c0_g1_i1;TRINITY_DN62207_c0_g1_i1
ENSMUSG00000097330	TRINITY_DN72777_c0_g1_i1;TRINITY_DN62261_c0_g1_i1;TRINITY_DN65692_c0_g1_i1;TRINITY_DN46853_c0_g1_i1;TRINITY_DN55500_c0_g2_i1;TRINITY_DN87768_c0_g1_i1;TRINITY_DN81297_c0_g1_i1;TRINITY_DN770_c0_g1_i2;TRINITY_DN79877_c0_g1_i1;TRINITY_DN31403_c0_g1_i1;TRINITY_DN55500_c0_g1_i1;TRINITY_DN59612_c0_g1_i1
ENSMUSG00000109118	TRINITY_DN78656_c0_g1_i1
ENSMUSG00000086453	TRINITY_DN78699_c0_g1_i1;TRINITY_DN87066_c0_g1_i1;TRINITY_DN71525_c0_g1_i1;TRINITY_DN72647_c0_g1_i1;TRINITY_DN59135_c0_g1_i1;TRINITY_DN66784_c0_g1_i1;TRINITY_DN85732_c0_g1_i1;TRINITY_DN70351_c0_g1_i1;TRINITY_DN74898_c0_g1_i1
ENSMUSG00000110156	TRINITY_DN78614_c0_g1_i1
ENSMUSG00000086509	TRINITY_DN1890_c1_g1_i1;TRINITY_DN78675_c0_g1_i1;TRINITY_DN76117_c0_g1_i1;TRINITY_DN73531_c0_g1_i1;TRINITY_DN82703_c0_g1_i1;TRINITY_DN84679_c0_g1_i1;TRINITY_DN84784_c0_g1_i1;TRINITY_DN68579_c0_g1_i1;TRINITY_DN63408_c0_g1_i1;TRINITY_DN68248_c0_g1_i1
ENSMUSG00000085237	TRINITY_DN78674_c0_g1_i1;TRINITY_DN60395_c0_g1_i1
ENSMUSG00000106951	TRINITY_DN78674_c0_g1_i1
ENSMUSG00000113516	TRINITY_DN69511_c0_g1_i1;TRINITY_DN83982_c0_g1_i1;TRINITY_DN78878_c0_g1_i1;TRINITY_DN70027_c0_g1_i1;TRINITY_DN65456_c0_g1_i1;TRINITY_DN78617_c0_g1_i1;TRINITY_DN63919_c0_g1_i1
ENSMUSG00000085169	TRINITY_DN77806_c0_g1_i1;TRINITY_DN59948_c0_g1_i1;TRINITY_DN83000_c0_g1_i1;TRINITY_DN79609_c0_g1_i1;TRINITY_DN1613_c0_g1_i1;TRINITY_DN78631_c0_g1_i1;TRINITY_DN87126_c0_g1_i1;TRINITY_DN16844_c1_g1_i3;TRINITY_DN73967_c0_g1_i1;TRINITY_DN72002_c0_g1_i1;TRINITY_DN82048_c0_g1_i1;TRINITY_DN67800_c0_g1_i1;TRINITY_DN58613_c0_g1_i1;TRINITY_DN58690_c0_g1_i1
ENSMUSG00000100162	TRINITY_DN53719_c0_g1_i1;TRINITY_DN85896_c0_g1_i1;TRINITY_DN61787_c0_g1_i1;TRINITY_DN25349_c0_g1_i1;TRINITY_DN62461_c0_g1_i1;TRINITY_DN62418_c0_g1_i1;TRINITY_DN25218_c2_g1_i1;TRINITY_DN79993_c0_g1_i1;TRINITY_DN11639_c0_g3_i1;TRINITY_DN61189_c0_g1_i1;TRINITY_DN61109_c0_g1_i1;TRINITY_DN53002_c0_g1_i1;TRINITY_DN62361_c0_g1_i1;TRINITY_DN66137_c0_g1_i1
ENSMUSG00000101172	TRINITY_DN6442_c0_g3_i1;TRINITY_DN2924_c4_g1_i1
ENSMUSG00000097986	TRINITY_DN2953_c0_g1_i1
ENSMUSG00000097767	TRINITY_DN59888_c0_g1_i1;TRINITY_DN2953_c0_g1_i1;TRINITY_DN69327_c0_g1_i1;TRINITY_DN64875_c0_g1_i1
ENSMUSG00000085287	TRINITY_DN3037_c0_g2_i1;TRINITY_DN2929_c0_g2_i3
ENSMUSG00000109006	TRINITY_DN10071_c0_g2_i1;TRINITY_DN10071_c0_g1_i1;TRINITY_DN2958_c0_g2_i1
ENSMUSG00000112701	TRINITY_DN8249_c6_g1_i1;TRINITY_DN70161_c0_g1_i1;TRINITY_DN85206_c0_g1_i1;TRINITY_DN2951_c2_g1_i1
ENSMUSG00000097801	TRINITY_DN8249_c6_g1_i1;TRINITY_DN70161_c0_g1_i1;TRINITY_DN85206_c0_g1_i1;TRINITY_DN2951_c2_g1_i1
ENSMUSG00000093598	TRINITY_DN53177_c0_g2_i1;TRINITY_DN53177_c0_g1_i1;TRINITY_DN2995_c0_g8_i1;TRINITY_DN31651_c1_g2_i1
ENSMUSG00000111390	TRINITY_DN2916_c0_g1_i1;TRINITY_DN2004_c5_g1_i1
ENSMUSG00000087305	TRINITY_DN49552_c2_g1_i1;TRINITY_DN2475_c0_g3_i1;TRINITY_DN2475_c0_g2_i1;TRINITY_DN53140_c0_g2_i1;TRINITY_DN2475_c0_g1_i1;TRINITY_DN61745_c0_g1_i1;TRINITY_DN70580_c0_g1_i1
ENSMUSG00000116743	TRINITY_DN69509_c0_g1_i1;TRINITY_DN63405_c0_g1_i1
ENSMUSG00000087050	TRINITY_DN69561_c0_g1_i1
ENSMUSG00000097431	TRINITY_DN69577_c0_g1_i1
ENSMUSG00000085573	TRINITY_DN69546_c0_g1_i1
ENSMUSG00000044689	TRINITY_DN53286_c0_g1_i1;TRINITY_DN53286_c0_g2_i1
ENSMUSG00000093672	TRINITY_DN70471_c0_g1_i1;TRINITY_DN79655_c0_g1_i1
ENSMUSG00000115109	TRINITY_DN70438_c0_g1_i1
ENSMUSG00000097310	TRINITY_DN70438_c0_g1_i1
ENSMUSG00000085386	TRINITY_DN18904_c1_g1_i1
ENSMUSG00000086119	TRINITY_DN10692_c0_g2_i1;TRINITY_DN60296_c0_g1_i1;TRINITY_DN77845_c0_g1_i1;TRINITY_DN18955_c0_g1_i1;TRINITY_DN60310_c0_g1_i1;TRINITY_DN88936_c0_g1_i1;TRINITY_DN33481_c0_g1_i1
ENSMUSG00000117596	TRINITY_DN18926_c0_g1_i1
ENSMUSG00000118604	TRINITY_DN50084_c0_g1_i1;TRINITY_DN18960_c0_g1_i1
ENSMUSG00000071753	TRINITY_DN50084_c0_g1_i1;TRINITY_DN18960_c0_g1_i1
ENSMUSG00000087675	TRINITY_DN86837_c0_g1_i1
ENSMUSG00000086924	TRINITY_DN85205_c0_g1_i1;TRINITY_DN25898_c0_g2_i1;TRINITY_DN86826_c0_g1_i1
ENSMUSG00000085207	TRINITY_DN85205_c0_g1_i1;TRINITY_DN68632_c0_g1_i1;TRINITY_DN25898_c1_g1_i1;TRINITY_DN25898_c0_g2_i1;TRINITY_DN86826_c0_g1_i1;TRINITY_DN25898_c0_g1_i1
ENSMUSG00000084950	TRINITY_DN44104_c3_g1_i1;TRINITY_DN63563_c0_g1_i1;TRINITY_DN156_c9_g1_i1
ENSMUSG00000104283	TRINITY_DN70557_c0_g1_i1
ENSMUSG00000092368	TRINITY_DN87272_c0_g1_i1;TRINITY_DN933_c0_g4_i1;TRINITY_DN59504_c0_g1_i1;TRINITY_DN70598_c0_g1_i1;TRINITY_DN1943_c0_g1_i1;TRINITY_DN79058_c0_g1_i1;TRINITY_DN70722_c0_g1_i1
ENSMUSG00000115096	TRINITY_DN70544_c0_g1_i1
ENSMUSG00000086728	TRINITY_DN77719_c0_g1_i1;TRINITY_DN48962_c0_g1_i1;TRINITY_DN888_c1_g1_i1;TRINITY_DN34215_c1_g1_i1;TRINITY_DN3094_c2_g2_i1;TRINITY_DN1211_c7_g1_i1;TRINITY_DN48962_c0_g2_i1;TRINITY_DN77099_c0_g1_i1;TRINITY_DN925_c6_g1_i1;TRINITY_DN79241_c0_g1_i1;TRINITY_DN47419_c0_g8_i1
ENSMUSG00000108934	TRINITY_DN77783_c0_g1_i1
ENSMUSG00000072847	TRINITY_DN77772_c0_g1_i1
ENSMUSG00000087259	TRINITY_DN77713_c0_g1_i1
ENSMUSG00000114220	TRINITY_DN44275_c5_g1_i1;TRINITY_DN51667_c2_g1_i1
ENSMUSG00000085043	TRINITY_DN61440_c0_g1_i1;TRINITY_DN81447_c0_g1_i1;TRINITY_DN72598_c0_g1_i1;TRINITY_DN57060_c0_g1_i1;TRINITY_DN62349_c0_g1_i1
ENSMUSG00000085667	TRINITY_DN61446_c0_g1_i1;TRINITY_DN83599_c0_g1_i1
ENSMUSG00000085956	TRINITY_DN61439_c0_g1_i1
ENSMUSG00000085208	TRINITY_DN24404_c0_g2_i1;TRINITY_DN61489_c0_g1_i1;TRINITY_DN25078_c0_g2_i1;TRINITY_DN73403_c0_g1_i1;TRINITY_DN66240_c0_g1_i1;TRINITY_DN31937_c1_g1_i1;TRINITY_DN64993_c0_g1_i1;TRINITY_DN33820_c0_g1_i1;TRINITY_DN59145_c0_g1_i1;TRINITY_DN74695_c0_g1_i1;TRINITY_DN24404_c0_g1_i1;TRINITY_DN70251_c0_g1_i1
ENSMUSG00000087142	TRINITY_DN9609_c0_g2_i1
ENSMUSG00000097039	TRINITY_DN77897_c0_g1_i1
ENSMUSG00000078700	TRINITY_DN61863_c0_g1_i1;TRINITY_DN1541_c2_g1_i1;TRINITY_DN18424_c0_g1_i1;TRINITY_DN7254_c3_g1_i1;TRINITY_DN68744_c0_g1_i1;TRINITY_DN62016_c0_g1_i1;TRINITY_DN67879_c0_g1_i1;TRINITY_DN45915_c0_g2_i1;TRINITY_DN76325_c0_g1_i1;TRINITY_DN1541_c0_g6_i1
ENSMUSG00000097887	TRINITY_DN64196_c0_g1_i1;TRINITY_DN71981_c0_g1_i1;TRINITY_DN88663_c0_g1_i1;TRINITY_DN62150_c0_g1_i1;TRINITY_DN80000_c0_g1_i1;TRINITY_DN68778_c0_g1_i1;TRINITY_DN57156_c0_g1_i1
ENSMUSG00000115718	TRINITY_DN68756_c0_g1_i1
ENSMUSG00000110593	TRINITY_DN89277_c0_g1_i1;TRINITY_DN68781_c0_g1_i1
ENSMUSG00000086389	TRINITY_DN52461_c0_g1_i1;TRINITY_DN59012_c0_g1_i1
ENSMUSG00000115249	TRINITY_DN8761_c0_g3_i1;TRINITY_DN1284_c0_g3_i1;TRINITY_DN1284_c0_g1_i2
ENSMUSG00000104597	TRINITY_DN21789_c0_g1_i1;TRINITY_DN60448_c0_g1_i1;TRINITY_DN8744_c1_g4_i1;TRINITY_DN8744_c1_g6_i1;TRINITY_DN8744_c1_g2_i1;TRINITY_DN8744_c1_g5_i1;TRINITY_DN8744_c1_g3_i1
ENSMUSG00000090086	TRINITY_DN56895_c0_g1_i1;TRINITY_DN8790_c1_g2_i1;TRINITY_DN68557_c0_g1_i1;TRINITY_DN8790_c1_g3_i1;TRINITY_DN81727_c0_g1_i1
ENSMUSG00000105881	TRINITY_DN8790_c1_g3_i1
ENSMUSG00000105265	TRINITY_DN31887_c0_g2_i1;TRINITY_DN67657_c0_g1_i1;TRINITY_DN23939_c0_g1_i1;TRINITY_DN8714_c1_g1_i1;TRINITY_DN25262_c0_g1_i1;TRINITY_DN30896_c0_g1_i1;TRINITY_DN27512_c1_g3_i1;TRINITY_DN52306_c0_g2_i1;TRINITY_DN27512_c1_g7_i1;TRINITY_DN39925_c0_g1_i1;TRINITY_DN15146_c0_g1_i1;TRINITY_DN15701_c0_g1_i1;TRINITY_DN775_c0_g1_i1;TRINITY_DN27512_c1_g4_i1;TRINITY_DN30896_c0_g2_i1;TRINITY_DN42137_c0_g1_i1;TR…
ENSMUSG00000092242	TRINITY_DN8714_c1_g1_i1;TRINITY_DN20565_c0_g1_i2
ENSMUSG00000074782	TRINITY_DN7791_c1_g2_i1;TRINITY_DN2495_c2_g1_i1;TRINITY_DN2025_c0_g1_i1;TRINITY_DN67816_c0_g1_i1
ENSMUSG00000097011	TRINITY_DN2075_c0_g1_i1
ENSMUSG00000046463	TRINITY_DN2037_c0_g1_i1
ENSMUSG00000084974	TRINITY_DN2027_c5_g1_i1
ENSMUSG00000097577	TRINITY_DN2020_c3_g1_i1;TRINITY_DN81733_c0_g1_i1;TRINITY_DN2330_c3_g1_i1;TRINITY_DN77508_c0_g1_i1;TRINITY_DN76702_c0_g1_i1;TRINITY_DN55624_c0_g1_i1;TRINITY_DN3408_c0_g1_i1
ENSMUSG00000113216	TRINITY_DN2004_c2_g2_i1;TRINITY_DN13052_c0_g4_i1;TRINITY_DN12191_c0_g1_i1;TRINITY_DN12191_c0_g3_i1;TRINITY_DN13052_c0_g1_i1;TRINITY_DN12191_c0_g2_i1
ENSMUSG00000098760	TRINITY_DN8379_c0_g1_i1;TRINITY_DN2090_c0_g2_i1
ENSMUSG00000109957	TRINITY_DN2033_c1_g2_i1
ENSMUSG00000097121	TRINITY_DN48793_c0_g1_i1;TRINITY_DN59785_c0_g1_i1
ENSMUSG00000111673	TRINITY_DN11937_c0_g3_i1;TRINITY_DN61825_c0_g1_i1;TRINITY_DN69430_c0_g1_i1;TRINITY_DN81911_c0_g1_i1;TRINITY_DN59799_c0_g1_i1;TRINITY_DN50537_c0_g1_i1
ENSMUSG00000099329	TRINITY_DN59720_c0_g1_i1
ENSMUSG00000097428	TRINITY_DN59774_c0_g1_i1;TRINITY_DN88656_c0_g1_i1;TRINITY_DN88679_c0_g1_i1;TRINITY_DN248_c0_g2_i1
ENSMUSG00000097280	TRINITY_DN248_c0_g2_i1;TRINITY_DN88679_c0_g1_i1;TRINITY_DN59774_c0_g1_i1;TRINITY_DN88656_c0_g1_i1;TRINITY_DN75797_c0_g1_i1
ENSMUSG00000089633	TRINITY_DN19088_c0_g4_i1;TRINITY_DN59792_c0_g1_i1;TRINITY_DN39386_c0_g3_i1;TRINITY_DN86459_c0_g1_i1;TRINITY_DN39386_c0_g4_i1
ENSMUSG00000109394	TRINITY_DN59776_c0_g1_i1;TRINITY_DN3375_c0_g1_i1
ENSMUSG00000053332	TRINITY_DN59704_c0_g1_i1;TRINITY_DN3160_c0_g3_i1
ENSMUSG00000097411	TRINITY_DN59769_c0_g1_i1
ENSMUSG00000087240	TRINITY_DN76950_c0_g1_i1
ENSMUSG00000043340	TRINITY_DN85271_c0_g1_i1;TRINITY_DN1812_c0_g6_i1;TRINITY_DN65977_c0_g1_i1;TRINITY_DN65517_c0_g1_i1;TRINITY_DN86361_c0_g1_i1;TRINITY_DN76931_c0_g1_i1;TRINITY_DN61246_c0_g1_i1;TRINITY_DN71849_c0_g1_i1
ENSMUSG00000110790	TRINITY_DN446_c0_g1_i1
ENSMUSG00000091864	TRINITY_DN452_c0_g2_i1
ENSMUSG00000085396	TRINITY_DN23882_c0_g3_i1;TRINITY_DN23882_c1_g1_i1;TRINITY_DN423_c0_g1_i3;TRINITY_DN17108_c0_g1_i1;TRINITY_DN61941_c0_g1_i1;TRINITY_DN23882_c0_g4_i1;TRINITY_DN40930_c1_g1_i1;TRINITY_DN5999_c0_g2_i1;TRINITY_DN25218_c1_g2_i1;TRINITY_DN26808_c0_g1_i1
ENSMUSG00000021268	TRINITY_DN55725_c0_g1_i1;TRINITY_DN1399_c3_g1_i1;TRINITY_DN7851_c2_g2_i1;TRINITY_DN494_c5_g1_i1;TRINITY_DN29085_c0_g1_i1;TRINITY_DN64844_c0_g1_i1;TRINITY_DN56116_c0_g1_i1;TRINITY_DN17912_c0_g2_i1;TRINITY_DN21125_c0_g2_i1;TRINITY_DN19468_c0_g1_i1;TRINITY_DN3947_c0_g4_i1;TRINITY_DN7851_c2_g1_i1;TRINITY_DN19468_c0_g2_i1;TRINITY_DN17912_c0_g1_i1;TRINITY_DN61579_c0_g1_i1;TRINITY_DN29085_c0_g2_i1
ENSMUSG00000107043	TRINITY_DN496_c0_g2_i1
ENSMUSG00000106688	TRINITY_DN496_c0_g2_i1
ENSMUSG00000091177	TRINITY_DN37481_c2_g1_i1;TRINITY_DN73941_c0_g1_i1;TRINITY_DN19941_c1_g1_i1;TRINITY_DN16595_c0_g1_i1;TRINITY_DN473_c5_g1_i1
ENSMUSG00000100113	TRINITY_DN456_c0_g1_i1
ENSMUSG00000086779	TRINITY_DN61244_c0_g1_i1;TRINITY_DN449_c1_g1_i1;TRINITY_DN609_c0_g2_i1;TRINITY_DN82604_c0_g1_i1;TRINITY_DN609_c2_g1_i1
ENSMUSG00000084925	TRINITY_DN88188_c0_g1_i1;TRINITY_DN167_c19_g1_i1;TRINITY_DN439_c0_g4_i1;TRINITY_DN44946_c0_g1_i1
ENSMUSG00000086739	TRINITY_DN413_c0_g2_i1
ENSMUSG00000086363	TRINITY_DN7881_c0_g1_i1
ENSMUSG00000075463	TRINITY_DN1124_c1_g1_i1;TRINITY_DN67544_c0_g1_i1;TRINITY_DN52359_c0_g1_i1;TRINITY_DN2702_c1_g2_i1;TRINITY_DN13329_c2_g1_i1;TRINITY_DN25901_c0_g1_i1;TRINITY_DN63713_c0_g1_i1;TRINITY_DN55655_c0_g1_i1;TRINITY_DN33552_c0_g3_i1
ENSMUSG00000078489	TRINITY_DN49352_c0_g1_i1;TRINITY_DN78416_c0_g1_i1;TRINITY_DN59635_c0_g1_i1;TRINITY_DN1124_c2_g1_i1
ENSMUSG00000117776	TRINITY_DN77241_c0_g1_i1;TRINITY_DN1142_c1_g1_i1
ENSMUSG00000117905	TRINITY_DN77241_c0_g1_i1;TRINITY_DN1142_c1_g1_i1
ENSMUSG00000097556	TRINITY_DN1142_c1_g1_i1
ENSMUSG00000097233	TRINITY_DN1142_c1_g1_i1
ENSMUSG00000097204	TRINITY_DN2850_c0_g1_i1;TRINITY_DN17151_c0_g1_i1
ENSMUSG00000086607	TRINITY_DN17180_c0_g6_i1
ENSMUSG00000045238	TRINITY_DN65166_c0_g1_i1;TRINITY_DN67957_c0_g1_i1;TRINITY_DN63264_c0_g1_i1
ENSMUSG00000113679	TRINITY_DN26280_c0_g1_i1;TRINITY_DN67907_c0_g1_i1;TRINITY_DN26280_c0_g2_i1;TRINITY_DN3302_c0_g2_i1
ENSMUSG00000029360	TRINITY_DN67974_c0_g1_i1;TRINITY_DN58285_c0_g1_i1;TRINITY_DN7400_c0_g1_i1
ENSMUSG00000097589	TRINITY_DN79220_c0_g1_i1;TRINITY_DN62612_c0_g1_i1;TRINITY_DN50143_c0_g1_i1;TRINITY_DN4533_c0_g1_i1;TRINITY_DN86166_c0_g1_i1;TRINITY_DN67992_c0_g1_i1;TRINITY_DN39120_c0_g1_i1;TRINITY_DN58849_c0_g1_i1
ENSMUSG00000115263	TRINITY_DN59860_c0_g1_i1;TRINITY_DN26945_c1_g1_i1;TRINITY_DN63197_c0_g1_i1;TRINITY_DN51099_c1_g1_i1;TRINITY_DN74300_c0_g1_i1;TRINITY_DN67912_c0_g1_i1;TRINITY_DN5017_c4_g1_i1;TRINITY_DN71600_c0_g1_i1;TRINITY_DN81214_c0_g1_i1;TRINITY_DN64135_c0_g1_i1;TRINITY_DN88244_c0_g1_i1
ENSMUSG00000085398	TRINITY_DN67941_c0_g1_i1;TRINITY_DN49897_c0_g1_i1
ENSMUSG00000086171	TRINITY_DN67940_c0_g1_i1;TRINITY_DN79525_c0_g1_i1
ENSMUSG00000090706	TRINITY_DN51679_c0_g1_i1;TRINITY_DN60421_c0_g1_i1
ENSMUSG00000085587	TRINITY_DN6944_c0_g2_i1
ENSMUSG00000085944	TRINITY_DN6953_c0_g4_i1
ENSMUSG00000086582	TRINITY_DN15588_c3_g1_i1;TRINITY_DN24551_c3_g1_i1;TRINITY_DN6962_c1_g1_i1;TRINITY_DN77457_c0_g1_i1;TRINITY_DN67876_c0_g1_i1;TRINITY_DN88290_c0_g1_i1
ENSMUSG00000085433	TRINITY_DN25305_c0_g2_i1
ENSMUSG00000098243	TRINITY_DN45602_c0_g1_i1;TRINITY_DN25377_c0_g2_i1;TRINITY_DN25377_c0_g1_i1
ENSMUSG00000098120	TRINITY_DN25304_c1_g1_i1;TRINITY_DN18162_c0_g2_i1
ENSMUSG00000099803	TRINITY_DN42590_c0_g1_i1
ENSMUSG00000098302	TRINITY_DN23577_c0_g2_i1;TRINITY_DN19574_c0_g6_i1;TRINITY_DN58956_c0_g1_i1;TRINITY_DN19574_c0_g3_i1;TRINITY_DN25762_c0_g1_i1;TRINITY_DN19574_c0_g2_i1;TRINITY_DN19574_c0_g5_i1
ENSMUSG00000087177	TRINITY_DN76870_c0_g1_i1;TRINITY_DN89537_c0_g1_i1;TRINITY_DN1312_c0_g2_i1;TRINITY_DN58967_c0_g1_i1;TRINITY_DN3171_c1_g1_i1;TRINITY_DN69486_c0_g1_i1;TRINITY_DN30318_c0_g1_i1
ENSMUSG00000097057	TRINITY_DN58949_c0_g1_i1;TRINITY_DN78901_c0_g1_i1;TRINITY_DN85866_c0_g1_i1
ENSMUSG00000085438	TRINITY_DN20979_c0_g3_i1;TRINITY_DN20979_c0_g2_i1;TRINITY_DN42665_c0_g4_i1;TRINITY_DN20979_c0_g5_i1;TRINITY_DN42665_c0_g3_i1;TRINITY_DN20979_c0_g1_i1;TRINITY_DN30259_c0_g1_i1;TRINITY_DN20979_c0_g4_i1;TRINITY_DN7797_c1_g1_i1
ENSMUSG00000086370	TRINITY_DN33896_c0_g2_i1;TRINITY_DN31305_c0_g4_i1;TRINITY_DN31305_c0_g6_i1;TRINITY_DN14459_c0_g1_i1;TRINITY_DN38270_c0_g1_i1;TRINITY_DN67164_c0_g1_i1;TRINITY_DN31305_c0_g12_i1;TRINITY_DN23034_c0_g3_i1;TRINITY_DN31305_c0_g1_i1;TRINITY_DN67090_c0_g1_i1;TRINITY_DN31305_c0_g2_i1;TRINITY_DN72313_c0_g1_i1;TRINITY_DN31305_c0_g11_i1;TRINITY_DN54588_c0_g1_i1;TRINITY_DN33896_c0_g1_i1;TRINITY_DN34073_c0_g1_…
ENSMUSG00000087301	TRINITY_DN84192_c0_g1_i1;TRINITY_DN61038_c0_g1_i1;TRINITY_DN82641_c0_g1_i1;TRINITY_DN70840_c0_g1_i1;TRINITY_DN31793_c0_g1_i1;TRINITY_DN80079_c0_g1_i1;TRINITY_DN80171_c0_g1_i1;TRINITY_DN71842_c0_g1_i1;TRINITY_DN77074_c0_g1_i1;TRINITY_DN75487_c0_g1_i1;TRINITY_DN53390_c0_g1_i1;TRINITY_DN83496_c0_g1_i1;TRINITY_DN49436_c0_g1_i1;TRINITY_DN75301_c0_g1_i1;TRINITY_DN67780_c0_g1_i1;TRINITY_DN15643_c0_g1_i1…
ENSMUSG00000108624	TRINITY_DN84160_c0_g1_i1
ENSMUSG00000110020	TRINITY_DN84135_c0_g1_i1;TRINITY_DN78972_c0_g1_i1;TRINITY_DN73211_c0_g1_i1
ENSMUSG00000111602	TRINITY_DN50251_c0_g1_i1;TRINITY_DN9217_c0_g3_i1;TRINITY_DN84126_c0_g1_i1;TRINITY_DN69224_c0_g1_i1
ENSMUSG00000101214	TRINITY_DN49880_c0_g1_i1;TRINITY_DN66374_c0_g1_i1
ENSMUSG00000085282	TRINITY_DN49964_c0_g2_i1;TRINITY_DN49964_c0_g1_i1
ENSMUSG00000085687	TRINITY_DN68030_c0_g1_i1;TRINITY_DN75179_c0_g1_i1
ENSMUSG00000097820	TRINITY_DN75167_c0_g1_i1;TRINITY_DN39348_c0_g1_i1;TRINITY_DN67538_c0_g1_i1
ENSMUSG00000085012	TRINITY_DN68573_c0_g1_i1;TRINITY_DN75103_c0_g1_i1;TRINITY_DN61035_c0_g1_i1;TRINITY_DN84272_c0_g1_i1
ENSMUSG00000087143	TRINITY_DN7351_c3_g2_i1;TRINITY_DN75155_c0_g1_i1;TRINITY_DN72120_c0_g1_i1;TRINITY_DN49462_c0_g1_i1
ENSMUSG00000116227	TRINITY_DN75169_c0_g1_i1
ENSMUSG00000085264	TRINITY_DN75171_c0_g1_i1;TRINITY_DN87044_c0_g1_i1;TRINITY_DN88646_c0_g1_i1;TRINITY_DN65348_c0_g1_i1
ENSMUSG00000106019	TRINITY_DN75135_c0_g1_i1
ENSMUSG00000097000	TRINITY_DN2797_c1_g1_i1;TRINITY_DN67637_c0_g1_i1;TRINITY_DN50810_c0_g1_i1;TRINITY_DN68088_c0_g1_i1
ENSMUSG00000099907	TRINITY_DN24524_c1_g1_i1;TRINITY_DN1013_c3_g1_i1;TRINITY_DN4904_c2_g1_i1;TRINITY_DN15493_c0_g5_i1
ENSMUSG00000074385	TRINITY_DN67755_c0_g1_i1;TRINITY_DN24582_c6_g1_i1
ENSMUSG00000086245	TRINITY_DN65871_c0_g1_i1;TRINITY_DN75247_c0_g1_i1;TRINITY_DN24594_c0_g1_i1
ENSMUSG00000033731	TRINITY_DN79293_c0_g1_i1;TRINITY_DN81224_c0_g1_i1;TRINITY_DN564_c1_g2_i1;TRINITY_DN85803_c0_g1_i1;TRINITY_DN55652_c0_g2_i1;TRINITY_DN24595_c0_g1_i1;TRINITY_DN86286_c0_g1_i1
ENSMUSG00000110615	TRINITY_DN76213_c0_g1_i1;TRINITY_DN75258_c0_g1_i1;TRINITY_DN18169_c2_g1_i1;TRINITY_DN24511_c0_g1_i1;TRINITY_DN65434_c0_g1_i1;TRINITY_DN47288_c1_g1_i2
ENSMUSG00000029878	TRINITY_DN65305_c0_g1_i1;TRINITY_DN41785_c0_g1_i1;TRINITY_DN63987_c0_g1_i1;TRINITY_DN66012_c0_g1_i1;TRINITY_DN1587_c1_g4_i1;TRINITY_DN63989_c0_g1_i1
ENSMUSG00000111080	TRINITY_DN66045_c0_g1_i1
ENSMUSG00000085315	TRINITY_DN66068_c0_g1_i1
ENSMUSG00000038152	TRINITY_DN41769_c0_g2_i1;TRINITY_DN41769_c0_g1_i1
ENSMUSG00000097009	TRINITY_DN15439_c1_g1_i1
ENSMUSG00000055323	TRINITY_DN74666_c0_g1_i1;TRINITY_DN58876_c0_g1_i1;TRINITY_DN6003_c1_g3_i1
ENSMUSG00000085457	TRINITY_DN17865_c3_g1_i1;TRINITY_DN73773_c0_g1_i1;TRINITY_DN56240_c0_g1_i1;TRINITY_DN6076_c0_g1_i2
ENSMUSG00000085655	TRINITY_DN83467_c0_g1_i1;TRINITY_DN12734_c0_g1_i1;TRINITY_DN61074_c0_g1_i1;TRINITY_DN75355_c0_g1_i1;TRINITY_DN66164_c0_g1_i1;TRINITY_DN60377_c0_g1_i1;TRINITY_DN67233_c0_g1_i1;TRINITY_DN89203_c0_g1_i1
ENSMUSG00000110505	TRINITY_DN88824_c0_g1_i1;TRINITY_DN29692_c0_g1_i2;TRINITY_DN41845_c0_g1_i1
ENSMUSG00000097915	TRINITY_DN71840_c0_g1_i1;TRINITY_DN41892_c0_g1_i1;TRINITY_DN11273_c0_g1_i1;TRINITY_DN38075_c0_g1_i1
ENSMUSG00000102869	TRINITY_DN41835_c0_g1_i1
ENSMUSG00000090386	TRINITY_DN67585_c0_g1_i1;TRINITY_DN2633_c0_g2_i1;TRINITY_DN668_c0_g1_i5;TRINITY_DN24940_c0_g2_i1;TRINITY_DN10264_c0_g2_i1;TRINITY_DN2633_c0_g4_i1;TRINITY_DN35095_c0_g1_i1;TRINITY_DN2633_c0_g3_i1;TRINITY_DN33803_c0_g1_i1;TRINITY_DN11390_c0_g1_i5;TRINITY_DN36126_c0_g1_i1;TRINITY_DN23740_c2_g3_i1;TRINITY_DN57082_c0_g1_i1;TRINITY_DN1784_c0_g1_i1;TRINITY_DN35095_c0_g7_i1;TRINITY_DN19027_c6_g1_i2;TRINI…
ENSMUSG00000097712	TRINITY_DN83358_c0_g1_i1
ENSMUSG00000117171	TRINITY_DN83368_c0_g1_i1
ENSMUSG00000090063	TRINITY_DN78289_c0_g1_i1;TRINITY_DN83325_c0_g1_i1;TRINITY_DN7477_c0_g2_i1;TRINITY_DN52998_c0_g1_i1;TRINITY_DN384_c2_g1_i1;TRINITY_DN73910_c0_g1_i1
ENSMUSG00000098128	TRINITY_DN15592_c0_g3_i1
ENSMUSG00000085041	TRINITY_DN15545_c0_g3_i1
ENSMUSG00000054493	TRINITY_DN15564_c1_g2_i1
ENSMUSG00000113121	TRINITY_DN15529_c0_g2_i1;TRINITY_DN56434_c0_g1_i1;TRINITY_DN15529_c0_g1_i1
ENSMUSG00000086503	TRINITY_DN30195_c0_g1_i1;TRINITY_DN57077_c0_g1_i1
ENSMUSG00000074219	TRINITY_DN83886_c0_g1_i1;TRINITY_DN66546_c0_g1_i1;TRINITY_DN57072_c0_g1_i1;TRINITY_DN85676_c0_g1_i1
ENSMUSG00000084946	TRINITY_DN24010_c1_g2_i1;TRINITY_DN47044_c0_g1_i1;TRINITY_DN47044_c0_g2_i1;TRINITY_DN57093_c0_g1_i1;TRINITY_DN24010_c1_g3_i1;TRINITY_DN964_c4_g1_i1;TRINITY_DN1474_c0_g1_i1;TRINITY_DN3270_c0_g2_i1;TRINITY_DN4611_c0_g1_i1;TRINITY_DN9964_c1_g1_i1;TRINITY_DN24010_c1_g1_i1
ENSMUSG00000113986	TRINITY_DN32786_c0_g1_i1
ENSMUSG00000093577	TRINITY_DN32774_c0_g1_i1
ENSMUSG00000114369	TRINITY_DN32705_c0_g1_i1;TRINITY_DN49758_c0_g2_i1;TRINITY_DN49758_c0_g1_i1
ENSMUSG00000111462	TRINITY_DN5022_c0_g1_i1;TRINITY_DN848_c1_g1_i1;TRINITY_DN39515_c0_g1_i1;TRINITY_DN39515_c0_g2_i1;TRINITY_DN6255_c0_g2_i1
ENSMUSG00000074415	TRINITY_DN5388_c0_g5_i1;TRINITY_DN25580_c0_g2_i1;TRINITY_DN62320_c0_g1_i1;TRINITY_DN5022_c0_g1_i1;TRINITY_DN5388_c0_g1_i1;TRINITY_DN39515_c0_g1_i1;TRINITY_DN67492_c0_g1_i1;TRINITY_DN6255_c0_g2_i1;TRINITY_DN39515_c0_g2_i1;TRINITY_DN63827_c0_g1_i1;TRINITY_DN848_c1_g1_i1;TRINITY_DN5388_c0_g3_i1
ENSMUSG00000052403	TRINITY_DN65020_c0_g1_i1;TRINITY_DN869_c1_g2_i1
ENSMUSG00000080727	TRINITY_DN8162_c2_g3_i1;TRINITY_DN811_c0_g2_i1
ENSMUSG00000110236	TRINITY_DN829_c0_g2_i1;TRINITY_DN829_c0_g3_i1
ENSMUSG00000099098	TRINITY_DN822_c0_g2_i1
ENSMUSG00000086247	TRINITY_DN663_c0_g2_i1;TRINITY_DN10682_c0_g1_i1;TRINITY_DN5142_c0_g1_i1
ENSMUSG00000097265	TRINITY_DN5155_c0_g4_i1;TRINITY_DN30064_c0_g1_i1;TRINITY_DN59368_c0_g1_i1;TRINITY_DN1417_c1_g1_i1;TRINITY_DN52503_c0_g1_i1;TRINITY_DN61718_c0_g1_i1;TRINITY_DN85477_c0_g1_i1
ENSMUSG00000097729	TRINITY_DN5407_c1_g4_i1;TRINITY_DN59138_c0_g1_i1;TRINITY_DN1388_c0_g1_i1;TRINITY_DN5160_c0_g2_i1
ENSMUSG00000090952	TRINITY_DN5103_c0_g2_i1
ENSMUSG00000097834	TRINITY_DN3594_c1_g4_i1;TRINITY_DN5101_c2_g3_i1;TRINITY_DN29500_c0_g1_i1;TRINITY_DN67479_c0_g1_i1
ENSMUSG00000111371	TRINITY_DN74356_c0_g1_i1
ENSMUSG00000113030	TRINITY_DN74342_c0_g1_i1
ENSMUSG00000091329	TRINITY_DN74342_c0_g1_i1
ENSMUSG00000087264	TRINITY_DN80546_c0_g1_i1;TRINITY_DN2404_c2_g4_i1;TRINITY_DN65206_c0_g1_i1;TRINITY_DN60363_c0_g1_i1
ENSMUSG00000087437	TRINITY_DN77001_c0_g1_i1;TRINITY_DN21839_c0_g1_i1;TRINITY_DN65297_c0_g1_i1;TRINITY_DN58740_c0_g1_i1
ENSMUSG00000096929	TRINITY_DN29767_c0_g2_i1;TRINITY_DN5932_c0_g2_i1;TRINITY_DN28464_c0_g1_i1;TRINITY_DN39874_c0_g1_i1;TRINITY_DN4225_c4_g1_i1;TRINITY_DN40487_c0_g1_i1;TRINITY_DN5932_c0_g1_i1;TRINITY_DN29767_c0_g4_i1
ENSMUSG00000085125	TRINITY_DN4281_c0_g1_i1
ENSMUSG00000114903	TRINITY_DN74797_c0_g1_i1;TRINITY_DN15957_c1_g1_i1;TRINITY_DN4272_c4_g1_i1;TRINITY_DN88282_c0_g1_i1;TRINITY_DN82431_c0_g1_i1
ENSMUSG00000114113	TRINITY_DN75550_c0_g1_i1;TRINITY_DN4260_c0_g2_i1
ENSMUSG00000085201	TRINITY_DN61536_c0_g1_i1;TRINITY_DN47340_c0_g1_i1;TRINITY_DN14606_c0_g2_i1;TRINITY_DN5414_c6_g1_i1
ENSMUSG00000117569	TRINITY_DN83720_c0_g1_i1;TRINITY_DN14686_c0_g2_i1;TRINITY_DN19247_c0_g2_i1;TRINITY_DN6528_c0_g5_i1;TRINITY_DN19247_c0_g1_i1;TRINITY_DN6528_c0_g6_i1
ENSMUSG00000097545	TRINITY_DN72239_c0_g1_i1;TRINITY_DN15327_c0_g1_i1;TRINITY_DN30146_c0_g1_i1;TRINITY_DN60568_c0_g1_i1;TRINITY_DN65357_c0_g1_i1;TRINITY_DN61177_c0_g1_i1;TRINITY_DN15327_c0_g2_i1
ENSMUSG00000110673	TRINITY_DN65385_c0_g1_i1;TRINITY_DN60208_c0_g1_i1;TRINITY_DN69078_c0_g1_i1
ENSMUSG00000085253	TRINITY_DN82588_c0_g1_i1
ENSMUSG00000115546	TRINITY_DN82587_c0_g1_i1
ENSMUSG00000089935	TRINITY_DN70874_c0_g1_i1;TRINITY_DN3086_c4_g1_i1;TRINITY_DN14253_c0_g2_i1;TRINITY_DN14512_c0_g1_i1;TRINITY_DN14253_c0_g3_i1;TRINITY_DN82591_c0_g1_i1;TRINITY_DN68341_c0_g1_i1;TRINITY_DN14253_c0_g1_i1;TRINITY_DN60984_c0_g1_i1
ENSMUSG00000100075	TRINITY_DN739_c0_g1_i1;TRINITY_DN82527_c0_g1_i1
ENSMUSG00000086358	TRINITY_DN14712_c1_g4_i1
ENSMUSG00000085185	TRINITY_DN2476_c0_g2_i1;TRINITY_DN13550_c0_g1_i1;TRINITY_DN56293_c0_g1_i1
ENSMUSG00000099696	TRINITY_DN31917_c0_g1_i1
ENSMUSG00000055048	TRINITY_DN31938_c0_g1_i1;TRINITY_DN66297_c0_g1_i1
ENSMUSG00000116840	TRINITY_DN31908_c3_g1_i1;TRINITY_DN81730_c0_g1_i1;TRINITY_DN14347_c1_g3_i1;TRINITY_DN14347_c1_g1_i1;TRINITY_DN35239_c0_g1_i1
ENSMUSG00000097077	TRINITY_DN73596_c0_g1_i1
ENSMUSG00000093772	TRINITY_DN89957_c0_g1_i1
ENSMUSG00000103041	TRINITY_DN89926_c0_g1_i1
ENSMUSG00000100053	TRINITY_DN22926_c0_g1_i1
ENSMUSG00000086128	TRINITY_DN72632_c0_g1_i1;TRINITY_DN65586_c0_g1_i1;TRINITY_DN64426_c0_g1_i1;TRINITY_DN20790_c0_g2_i1;TRINITY_DN75392_c0_g1_i1;TRINITY_DN84849_c0_g1_i1
ENSMUSG00000085837	TRINITY_DN9530_c0_g2_i1;TRINITY_DN64484_c0_g1_i1
ENSMUSG00000085416	TRINITY_DN64435_c0_g1_i1;TRINITY_DN15675_c0_g2_i1
ENSMUSG00000097493	TRINITY_DN13858_c0_g1_i1;TRINITY_DN45521_c0_g1_i1
ENSMUSG00000100632	TRINITY_DN84975_c0_g1_i1;TRINITY_DN64538_c0_g1_i1
ENSMUSG00000086308	TRINITY_DN38283_c0_g1_i1;TRINITY_DN63352_c0_g1_i1;TRINITY_DN72497_c0_g1_i1;TRINITY_DN21650_c0_g1_i1;TRINITY_DN51416_c0_g1_i1
ENSMUSG00000087660	TRINITY_DN58805_c0_g1_i1;TRINITY_DN38254_c0_g1_i1
ENSMUSG00000097311	TRINITY_DN12395_c0_g2_i1;TRINITY_DN31688_c0_g1_i1;TRINITY_DN38284_c0_g1_i1;TRINITY_DN12395_c0_g1_i1;TRINITY_DN81495_c0_g1_i1
ENSMUSG00000109130	TRINITY_DN13913_c0_g4_i1
ENSMUSG00000109282	TRINITY_DN13913_c0_g2_i1
ENSMUSG00000087535	TRINITY_DN55475_c0_g2_i1
ENSMUSG00000097601	TRINITY_DN55475_c0_g2_i1
ENSMUSG00000073073	TRINITY_DN55491_c0_g1_i1
ENSMUSG00000117876	TRINITY_DN29192_c0_g2_i1;TRINITY_DN29192_c0_g1_i1
ENSMUSG00000097391	TRINITY_DN71141_c0_g1_i1;TRINITY_DN86328_c0_g1_i1;TRINITY_DN74965_c0_g1_i1;TRINITY_DN60531_c0_g1_i1;TRINITY_DN72706_c0_g1_i1
ENSMUSG00000097276	TRINITY_DN24245_c0_g1_i1;TRINITY_DN5249_c0_g1_i2;TRINITY_DN72743_c0_g1_i1;TRINITY_DN1003_c1_g5_i1
ENSMUSG00000097342	TRINITY_DN53326_c0_g1_i1;TRINITY_DN59125_c0_g1_i1;TRINITY_DN85450_c0_g1_i1;TRINITY_DN72732_c0_g1_i1;TRINITY_DN33968_c0_g1_i1
ENSMUSG00000107391	TRINITY_DN62179_c0_g1_i1;TRINITY_DN33940_c0_g1_i1;TRINITY_DN20480_c0_g2_i1;TRINITY_DN65556_c0_g1_i1;TRINITY_DN20480_c0_g1_i1;TRINITY_DN77546_c0_g1_i1;TRINITY_DN79834_c0_g1_i1;TRINITY_DN72790_c0_g1_i1;TRINITY_DN83180_c0_g1_i1;TRINITY_DN72561_c0_g1_i1
ENSMUSG00000097451	TRINITY_DN62179_c0_g1_i1;TRINITY_DN33940_c0_g1_i1;TRINITY_DN20480_c0_g2_i1;TRINITY_DN65556_c0_g1_i1;TRINITY_DN20480_c0_g1_i1;TRINITY_DN77546_c0_g1_i1;TRINITY_DN79834_c0_g1_i1;TRINITY_DN72790_c0_g1_i1;TRINITY_DN83180_c0_g1_i1;TRINITY_DN72561_c0_g1_i1
ENSMUSG00000091475	TRINITY_DN9184_c0_g1_i1
ENSMUSG00000117375	TRINITY_DN8403_c0_g5_i1;TRINITY_DN30149_c1_g7_i1
ENSMUSG00000109868	TRINITY_DN70316_c0_g1_i1;TRINITY_DN88045_c0_g1_i1;TRINITY_DN2477_c0_g2_i1
ENSMUSG00000097635	TRINITY_DN88009_c0_g1_i1
ENSMUSG00000037735	TRINITY_DN88005_c0_g1_i1
ENSMUSG00000086931	TRINITY_DN9367_c0_g2_i1;TRINITY_DN76410_c0_g1_i1;TRINITY_DN63737_c0_g1_i1;TRINITY_DN9367_c0_g4_i1;TRINITY_DN11410_c0_g5_i1;TRINITY_DN643_c0_g2_i1;TRINITY_DN9367_c0_g3_i1;TRINITY_DN65852_c0_g1_i1
ENSMUSG00000111189	TRINITY_DN63714_c0_g1_i1
ENSMUSG00000085334	TRINITY_DN21043_c0_g1_i1;TRINITY_DN33256_c0_g1_i1;TRINITY_DN42854_c1_g1_i1;TRINITY_DN42854_c0_g1_i1;TRINITY_DN65401_c0_g1_i1;TRINITY_DN8358_c4_g2_i1
ENSMUSG00000086533	TRINITY_DN86045_c0_g1_i1;TRINITY_DN80906_c0_g1_i1
ENSMUSG00000087038	TRINITY_DN80991_c0_g1_i1
ENSMUSG00000086212	TRINITY_DN76410_c0_g1_i1;TRINITY_DN30519_c3_g3_i1;TRINITY_DN69426_c0_g1_i1;TRINITY_DN11410_c0_g5_i1;TRINITY_DN3138_c2_g2_i1;TRINITY_DN80965_c0_g1_i1;TRINITY_DN65852_c0_g1_i1;TRINITY_DN62317_c0_g1_i1
ENSMUSG00000086855	TRINITY_DN80965_c0_g1_i1
ENSMUSG00000100417	TRINITY_DN36738_c0_g1_i1;TRINITY_DN37400_c0_g2_i1
ENSMUSG00000097063	TRINITY_DN55060_c0_g1_i1;TRINITY_DN51765_c0_g1_i1;TRINITY_DN8274_c1_g1_i4;TRINITY_DN12178_c1_g1_i1;TRINITY_DN8274_c1_g1_i3;TRINITY_DN85181_c0_g1_i1
ENSMUSG00000110373	TRINITY_DN8221_c1_g1_i1;TRINITY_DN12833_c3_g1_i1
ENSMUSG00000089810	TRINITY_DN79064_c0_g1_i1
ENSMUSG00000087524	TRINITY_DN79055_c0_g1_i1
ENSMUSG00000084967	TRINITY_DN88639_c0_g1_i1;TRINITY_DN59385_c0_g1_i1;TRINITY_DN1481_c2_g1_i1;TRINITY_DN69035_c0_g1_i1;TRINITY_DN79023_c0_g1_i1;TRINITY_DN86438_c0_g1_i1;TRINITY_DN70089_c0_g1_i1;TRINITY_DN55388_c0_g1_i1;TRINITY_DN85779_c0_g1_i1;TRINITY_DN67514_c0_g1_i1
ENSMUSG00000087612	TRINITY_DN3622_c4_g1_i1;TRINITY_DN79025_c0_g1_i1
ENSMUSG00000097806	TRINITY_DN12013_c0_g2_i1
ENSMUSG00000096935	TRINITY_DN47651_c4_g1_i1;TRINITY_DN19008_c4_g1_i1;TRINITY_DN71995_c0_g1_i1
ENSMUSG00000085407	TRINITY_DN45670_c1_g1_i1
ENSMUSG00000097277	TRINITY_DN19364_c0_g1_i1
ENSMUSG00000087526	TRINITY_DN40545_c0_g1_i1;TRINITY_DN87248_c0_g1_i1
ENSMUSG00000105704	TRINITY_DN87209_c0_g1_i1
ENSMUSG00000087022	TRINITY_DN39117_c0_g1_i2;TRINITY_DN68469_c0_g1_i1;TRINITY_DN62968_c0_g1_i1;TRINITY_DN63202_c0_g1_i1;TRINITY_DN82050_c0_g1_i1
ENSMUSG00000071280	TRINITY_DN62931_c0_g1_i1
ENSMUSG00000087263	TRINITY_DN62906_c0_g1_i1;TRINITY_DN80603_c0_g1_i1;TRINITY_DN61006_c0_g1_i1
ENSMUSG00000109887	TRINITY_DN62926_c0_g1_i1
ENSMUSG00000106847	TRINITY_DN20262_c0_g1_i1;TRINITY_DN88893_c0_g1_i1;TRINITY_DN20552_c0_g1_i1;TRINITY_DN20552_c0_g2_i1;TRINITY_DN23483_c0_g1_i1
ENSMUSG00000084822	TRINITY_DN58368_c0_g1_i1;TRINITY_DN36640_c0_g1_i2;TRINITY_DN44550_c0_g1_i1;TRINITY_DN40499_c0_g1_i1;TRINITY_DN36640_c0_g1_i3
ENSMUSG00000112941	TRINITY_DN36613_c0_g1_i1
ENSMUSG00000104861	TRINITY_DN58737_c0_g1_i1;TRINITY_DN7331_c0_g1_i1;TRINITY_DN65622_c0_g1_i1;TRINITY_DN84334_c0_g1_i1;TRINITY_DN7331_c0_g2_i1;TRINITY_DN81482_c0_g1_i1;TRINITY_DN78186_c0_g1_i1
ENSMUSG00000052724	TRINITY_DN53885_c0_g1_i1
ENSMUSG00000101970	TRINITY_DN27537_c0_g1_i1
ENSMUSG00000087380	TRINITY_DN27538_c0_g2_i1;TRINITY_DN31858_c0_g1_i1
ENSMUSG00000085037	TRINITY_DN78204_c0_g1_i1
ENSMUSG00000086682	TRINITY_DN58316_c0_g1_i1;TRINITY_DN50353_c0_g2_i1;TRINITY_DN79700_c0_g1_i1;TRINITY_DN11294_c1_g1_i1;TRINITY_DN50353_c0_g1_i1;TRINITY_DN78261_c0_g1_i1;TRINITY_DN11294_c0_g1_i1;TRINITY_DN58316_c0_g2_i1
ENSMUSG00000054457	TRINITY_DN53906_c0_g1_i1
ENSMUSG00000092042	TRINITY_DN53962_c0_g1_i1
ENSMUSG00000085565	TRINITY_DN70087_c0_g1_i1
ENSMUSG00000085337	TRINITY_DN70010_c0_g1_i1
ENSMUSG00000086968	TRINITY_DN70047_c0_g1_i1
ENSMUSG00000075576	TRINITY_DN70080_c0_g1_i1;TRINITY_DN67896_c0_g1_i1
ENSMUSG00000097433	TRINITY_DN86448_c0_g1_i1;TRINITY_DN9094_c0_g1_i1
ENSMUSG00000108037	TRINITY_DN86476_c0_g1_i1
ENSMUSG00000096221	TRINITY_DN86418_c0_g1_i1
ENSMUSG00000085379	TRINITY_DN86455_c0_g1_i1;TRINITY_DN3453_c2_g2_i1
ENSMUSG00000092593	TRINITY_DN5413_c1_g1_i1
ENSMUSG00000097743	TRINITY_DN5456_c0_g1_i1
ENSMUSG00000109967	TRINITY_DN35868_c0_g2_i1
ENSMUSG00000067389	TRINITY_DN77354_c0_g1_i1
ENSMUSG00000114516	TRINITY_DN63647_c0_g1_i1;TRINITY_DN35676_c0_g1_i1;TRINITY_DN77367_c0_g1_i1;TRINITY_DN72097_c0_g1_i1;TRINITY_DN5249_c3_g1_i1
ENSMUSG00000097381	TRINITY_DN61057_c0_g1_i1;TRINITY_DN17419_c0_g1_i1
ENSMUSG00000054556	TRINITY_DN61060_c0_g1_i1;TRINITY_DN14973_c1_g1_i1;TRINITY_DN52813_c0_g1_i1;TRINITY_DN77531_c0_g1_i1
ENSMUSG00000054622	TRINITY_DN26793_c0_g1_i1
ENSMUSG00000084998	TRINITY_DN77441_c0_g1_i1;TRINITY_DN79859_c0_g1_i1;TRINITY_DN2371_c0_g3_i1;TRINITY_DN69912_c0_g1_i1
ENSMUSG00000092595	TRINITY_DN10403_c0_g2_i1
ENSMUSG00000087064	TRINITY_DN4500_c0_g1_i1;TRINITY_DN4500_c5_g1_i1
ENSMUSG00000100779	TRINITY_DN4574_c0_g3_i1
ENSMUSG00000087108	TRINITY_DN4526_c0_g1_i1;TRINITY_DN79696_c0_g1_i1
ENSMUSG00000074213	TRINITY_DN68399_c0_g1_i1
ENSMUSG00000114014	TRINITY_DN29758_c5_g1_i1;TRINITY_DN1783_c2_g1_i1;TRINITY_DN1359_c0_g2_i1;TRINITY_DN1359_c0_g1_i1;TRINITY_DN8533_c4_g1_i1;TRINITY_DN17783_c1_g3_i1
ENSMUSG00000097595	TRINITY_DN17709_c1_g2_i1
ENSMUSG00000100164	TRINITY_DN17734_c0_g2_i1
ENSMUSG00000086502	TRINITY_DN62677_c0_g1_i1;TRINITY_DN17771_c0_g1_i1;TRINITY_DN14306_c2_g3_i1;TRINITY_DN14306_c2_g2_i1
ENSMUSG00000101693	TRINITY_DN85672_c0_g1_i1
ENSMUSG00000085720	TRINITY_DN59362_c0_g1_i1
ENSMUSG00000105686	TRINITY_DN59390_c0_g1_i1;TRINITY_DN1914_c0_g3_i1
ENSMUSG00000087621	TRINITY_DN80606_c0_g1_i1;TRINITY_DN59365_c0_g1_i1
ENSMUSG00000106583	TRINITY_DN25972_c0_g1_i1;TRINITY_DN78864_c0_g1_i1;TRINITY_DN84407_c0_g1_i1;TRINITY_DN72930_c0_g1_i1
ENSMUSG00000103204	TRINITY_DN2717_c3_g1_i1
ENSMUSG00000112346	TRINITY_DN2710_c0_g1_i1
ENSMUSG00000101320	TRINITY_DN5853_c0_g1_i1;TRINITY_DN2780_c0_g1_i1
ENSMUSG00000085067	TRINITY_DN2747_c1_g1_i1
ENSMUSG00000098108	TRINITY_DN73890_c0_g1_i1;TRINITY_DN82670_c0_g1_i1;TRINITY_DN72575_c0_g1_i1;TRINITY_DN2716_c6_g1_i1
ENSMUSG00000070315	TRINITY_DN78032_c0_g1_i1;TRINITY_DN55677_c0_g2_i1;TRINITY_DN73891_c0_g1_i1;TRINITY_DN73830_c0_g1_i1;TRINITY_DN51231_c0_g4_i1;TRINITY_DN6881_c0_g3_i1;TRINITY_DN55677_c0_g1_i1
ENSMUSG00000086429	TRINITY_DN84880_c0_g1_i1;TRINITY_DN9031_c0_g3_i1;TRINITY_DN82320_c0_g1_i1;TRINITY_DN12506_c0_g2_i1;TRINITY_DN9031_c0_g1_i1;TRINITY_DN1683_c4_g1_i1;TRINITY_DN12506_c0_g1_i1
ENSMUSG00000086289	TRINITY_DN65807_c0_g1_i1;TRINITY_DN84898_c0_g1_i1
ENSMUSG00000101299	TRINITY_DN58527_c0_g1_i1
ENSMUSG00000087443	TRINITY_DN79503_c0_g1_i1;TRINITY_DN76359_c0_g1_i1;TRINITY_DN75701_c0_g1_i1
ENSMUSG00000110834	TRINITY_DN66771_c0_g1_i1;TRINITY_DN75712_c0_g1_i1
ENSMUSG00000111701	TRINITY_DN66771_c0_g1_i1;TRINITY_DN75712_c0_g1_i1
ENSMUSG00000118147	TRINITY_DN49482_c0_g1_i1;TRINITY_DN26610_c0_g3_i2;TRINITY_DN26610_c0_g6_i1
ENSMUSG00000085767	TRINITY_DN69939_c0_g1_i1;TRINITY_DN67840_c0_g1_i1;TRINITY_DN2181_c0_g1_i1;TRINITY_DN73881_c0_g1_i1;TRINITY_DN9441_c0_g3_i1;TRINITY_DN83431_c0_g1_i1
ENSMUSG00000051074	TRINITY_DN9460_c0_g1_i1
ENSMUSG00000097156	TRINITY_DN21632_c0_g2_i1;TRINITY_DN6616_c0_g4_i1;TRINITY_DN6616_c0_g5_i1;TRINITY_DN9455_c0_g1_i1;TRINITY_DN69415_c0_g1_i1;TRINITY_DN43680_c0_g1_i1;TRINITY_DN76250_c0_g1_i1;TRINITY_DN12134_c0_g3_i1;TRINITY_DN55968_c0_g1_i1;TRINITY_DN45835_c0_g1_i1;TRINITY_DN6616_c0_g3_i1;TRINITY_DN21632_c0_g3_i1;TRINITY_DN21632_c0_g1_i1;TRINITY_DN6616_c0_g2_i1
ENSMUSG00000108378	TRINITY_DN33180_c0_g1_i1
ENSMUSG00000104653	TRINITY_DN66756_c0_g1_i1
ENSMUSG00000114937	TRINITY_DN55713_c0_g1_i1;TRINITY_DN8543_c1_g1_i1;TRINITY_DN78446_c0_g1_i1;TRINITY_DN58276_c0_g1_i1
ENSMUSG00000112663	TRINITY_DN3453_c1_g1_i1;TRINITY_DN24156_c3_g2_i1
ENSMUSG00000020812	TRINITY_DN24156_c1_g4_i1;TRINITY_DN7665_c0_g1_i1
ENSMUSG00000098098	TRINITY_DN122_c0_g8_i1;TRINITY_DN57705_c0_g1_i1
ENSMUSG00000113771	TRINITY_DN15023_c0_g1_i1
ENSMUSG00000103103	TRINITY_DN41414_c0_g1_i1;TRINITY_DN41414_c0_g2_i1
ENSMUSG00000118251	TRINITY_DN18105_c1_g1_i1;TRINITY_DN48693_c0_g1_i1
ENSMUSG00000079179	TRINITY_DN3554_c0_g1_i1;TRINITY_DN3554_c0_g2_i1;TRINITY_DN16876_c0_g1_i1;TRINITY_DN3554_c0_g5_i1;TRINITY_DN15151_c0_g1_i1;TRINITY_DN3554_c0_g3_i1
ENSMUSG00000112150	TRINITY_DN48711_c0_g1_i2
ENSMUSG00000097397	TRINITY_DN3453_c0_g1_i1;TRINITY_DN65959_c0_g1_i1
ENSMUSG00000051295	TRINITY_DN23342_c0_g3_i1;TRINITY_DN23342_c0_g4_i1
ENSMUSG00000109857	TRINITY_DN40545_c0_g1_i1
ENSMUSG00000113918	TRINITY_DN56969_c0_g1_i1
ENSMUSG00000104586	TRINITY_DN24477_c0_g1_i1;TRINITY_DN4633_c3_g1_i1;TRINITY_DN14215_c0_g1_i1
ENSMUSG00000110523	TRINITY_DN80598_c0_g1_i1;TRINITY_DN232_c4_g1_i1
ENSMUSG00000089685	TRINITY_DN249_c0_g5_i1
ENSMUSG00000092371	TRINITY_DN295_c0_g1_i1
ENSMUSG00000091542	TRINITY_DN31562_c2_g1_i2;TRINITY_DN61638_c0_g1_i1;TRINITY_DN7964_c2_g1_i1;TRINITY_DN62454_c0_g1_i1;TRINITY_DN87788_c0_g1_i1
ENSMUSG00000075020	TRINITY_DN18205_c0_g1_i2;TRINITY_DN18205_c0_g1_i1;TRINITY_DN18205_c0_g3_i1;TRINITY_DN31584_c0_g1_i1
ENSMUSG00000097445	TRINITY_DN89461_c0_g1_i1
ENSMUSG00000072844	TRINITY_DN88237_c0_g1_i1;TRINITY_DN73191_c0_g1_i1
ENSMUSG00000073532	TRINITY_DN73115_c0_g1_i1
ENSMUSG00000097184	TRINITY_DN73192_c0_g1_i1
ENSMUSG00000085039	TRINITY_DN73113_c0_g1_i1;TRINITY_DN76806_c0_g1_i1
ENSMUSG00000103456	TRINITY_DN89503_c0_g1_i1
ENSMUSG00000097675	TRINITY_DN89532_c0_g1_i1
ENSMUSG00000097730	TRINITY_DN22522_c0_g1_i1
ENSMUSG00000085492	TRINITY_DN73495_c0_g1_i1;TRINITY_DN64080_c0_g1_i1;TRINITY_DN70389_c0_g1_i1
ENSMUSG00000107132	TRINITY_DN73610_c0_g1_i1;TRINITY_DN6199_c2_g1_i1;TRINITY_DN38994_c0_g3_i1;TRINITY_DN2175_c0_g7_i1;TRINITY_DN68215_c0_g1_i1;TRINITY_DN64976_c0_g1_i1
ENSMUSG00000097923	TRINITY_DN21391_c0_g2_i1;TRINITY_DN74284_c0_g1_i1;TRINITY_DN38901_c0_g1_i1
ENSMUSG00000087589	TRINITY_DN13443_c0_g3_i1
ENSMUSG00000087478	TRINITY_DN83230_c0_g1_i1;TRINITY_DN13460_c2_g1_i1
ENSMUSG00000051606	TRINITY_DN13422_c0_g1_i1;TRINITY_DN37685_c0_g4_i1
ENSMUSG00000098912	TRINITY_DN86005_c0_g1_i1;TRINITY_DN64168_c0_g1_i1;TRINITY_DN8874_c0_g2_i1
ENSMUSG00000105851	TRINITY_DN81353_c0_g1_i1
ENSMUSG00000060424	TRINITY_DN9249_c1_g3_i1;TRINITY_DN6498_c1_g4_i1;TRINITY_DN9249_c1_g1_i1;TRINITY_DN22896_c1_g2_i1;TRINITY_DN29811_c0_g1_i1;TRINITY_DN1953_c0_g4_i1;TRINITY_DN9249_c1_g2_i1;TRINITY_DN6498_c1_g2_i1
ENSMUSG00000111055	TRINITY_DN13521_c0_g1_i1;TRINITY_DN13521_c0_g3_i1;TRINITY_DN13521_c0_g2_i1
ENSMUSG00000090907	TRINITY_DN13591_c0_g1_i1;TRINITY_DN61961_c0_g1_i1
ENSMUSG00000090564	TRINITY_DN3566_c0_g1_i1;TRINITY_DN55025_c0_g1_i1
ENSMUSG00000115529	TRINITY_DN789_c0_g6_i1;TRINITY_DN719_c2_g1_i1;TRINITY_DN789_c0_g2_i1;TRINITY_DN3991_c2_g1_i1
ENSMUSG00000087633	TRINITY_DN3967_c0_g3_i1
ENSMUSG00000097692	TRINITY_DN72357_c0_g1_i1
ENSMUSG00000092258	TRINITY_DN72367_c0_g1_i1;TRINITY_DN80401_c0_g1_i1
ENSMUSG00000085289	TRINITY_DN75248_c0_g1_i1;TRINITY_DN21782_c1_g1_i1
ENSMUSG00000106588	TRINITY_DN79615_c0_g1_i1
ENSMUSG00000074113	TRINITY_DN4045_c3_g1_i1
ENSMUSG00000087578	TRINITY_DN4052_c1_g1_i1
ENSMUSG00000097596	TRINITY_DN12603_c3_g1_i1;TRINITY_DN81562_c0_g1_i1;TRINITY_DN36499_c1_g1_i1;TRINITY_DN36499_c2_g1_i1;TRINITY_DN57970_c0_g1_i1
ENSMUSG00000073415	TRINITY_DN12659_c0_g2_i2
ENSMUSG00000106086	TRINITY_DN80164_c0_g1_i1;TRINITY_DN63307_c0_g1_i1
ENSMUSG00000086859	TRINITY_DN63336_c0_g1_i1
ENSMUSG00000112925	TRINITY_DN63342_c0_g1_i1
ENSMUSG00000085609	TRINITY_DN2556_c0_g1_i1;TRINITY_DN80551_c0_g1_i1;TRINITY_DN20723_c0_g2_i1;TRINITY_DN2556_c0_g3_i1
ENSMUSG00000110702	TRINITY_DN80536_c0_g1_i1;TRINITY_DN79898_c0_g1_i1;TRINITY_DN82337_c0_g1_i1;TRINITY_DN23561_c0_g4_i1
ENSMUSG00000116004	TRINITY_DN80519_c0_g1_i1
ENSMUSG00000116305	TRINITY_DN80519_c0_g1_i1
ENSMUSG00000087242	TRINITY_DN80509_c0_g1_i1
ENSMUSG00000089875	TRINITY_DN7265_c0_g4_i2;TRINITY_DN157_c0_g2_i1;TRINITY_DN37029_c0_g2_i1
ENSMUSG00000114493	TRINITY_DN12722_c0_g5_i1;TRINITY_DN74242_c0_g1_i1
ENSMUSG00000097331	TRINITY_DN83272_c0_g1_i1;TRINITY_DN54292_c0_g1_i1
ENSMUSG00000111889	TRINITY_DN54201_c0_g1_i1
ENSMUSG00000073779	TRINITY_DN8385_c1_g2_i1;TRINITY_DN690_c1_g5_i1;TRINITY_DN18694_c4_g1_i1
ENSMUSG00000104950	TRINITY_DN610_c0_g6_i1
ENSMUSG00000107321	TRINITY_DN73811_c0_g1_i1;TRINITY_DN632_c0_g4_i2
ENSMUSG00000052188	TRINITY_DN73811_c0_g1_i1;TRINITY_DN632_c0_g4_i2
ENSMUSG00000092071	TRINITY_DN623_c0_g1_i1
ENSMUSG00000106139	TRINITY_DN85188_c0_g1_i1;TRINITY_DN3256_c0_g3_i1;TRINITY_DN80618_c0_g1_i1;TRINITY_DN12920_c4_g2_i1
ENSMUSG00000103436	TRINITY_DN88900_c0_g1_i1;TRINITY_DN80633_c0_g1_i1;TRINITY_DN67621_c0_g1_i1
ENSMUSG00000039545	TRINITY_DN80633_c0_g1_i1;TRINITY_DN67621_c0_g1_i1
ENSMUSG00000085408	TRINITY_DN3164_c0_g2_i1;TRINITY_DN3146_c1_g3_i1;TRINITY_DN3146_c1_g1_i1
ENSMUSG00000059631	TRINITY_DN3175_c0_g2_i1;TRINITY_DN3175_c0_g3_i1
ENSMUSG00000097119	TRINITY_DN3105_c0_g1_i1;TRINITY_DN22761_c1_g4_i1;TRINITY_DN13126_c1_g3_i1;TRINITY_DN20747_c0_g5_i1;TRINITY_DN60437_c0_g1_i1;TRINITY_DN13126_c1_g1_i1
ENSMUSG00000109715	TRINITY_DN3162_c0_g1_i3;TRINITY_DN3162_c0_g2_i1
ENSMUSG00000086213	TRINITY_DN3147_c1_g2_i1;TRINITY_DN61672_c0_g1_i1
ENSMUSG00000085303	TRINITY_DN3177_c0_g2_i1
ENSMUSG00000085382	TRINITY_DN3116_c0_g2_i1
ENSMUSG00000074807	TRINITY_DN87811_c0_g1_i1;TRINITY_DN62125_c0_g1_i1
ENSMUSG00000096995	TRINITY_DN71588_c0_g1_i1
ENSMUSG00000115767	TRINITY_DN71503_c0_g1_i1
ENSMUSG00000086717	TRINITY_DN45298_c0_g1_i1
ENSMUSG00000114961	TRINITY_DN27269_c0_g1_i1;TRINITY_DN78899_c0_g1_i1;TRINITY_DN82896_c0_g1_i1
ENSMUSG00000075553	TRINITY_DN125_c1_g1_i1;TRINITY_DN36127_c1_g3_i1
ENSMUSG00000092492	TRINITY_DN11853_c3_g1_i2
ENSMUSG00000115522	TRINITY_DN11835_c3_g1_i1
ENSMUSG00000100931	TRINITY_DN11812_c0_g1_i1;TRINITY_DN31687_c0_g3_i1
ENSMUSG00000097814	TRINITY_DN62541_c0_g1_i1
ENSMUSG00000097240	TRINITY_DN79140_c0_g1_i1;TRINITY_DN62023_c0_g1_i1;TRINITY_DN62581_c0_g1_i1
ENSMUSG00000097182	TRINITY_DN62512_c0_g1_i1
ENSMUSG00000087249	TRINITY_DN53468_c0_g1_i1
ENSMUSG00000066057	TRINITY_DN83495_c0_g1_i1;TRINITY_DN54991_c0_g1_i1;TRINITY_DN69871_c0_g1_i1
ENSMUSG00000097261	TRINITY_DN27107_c0_g1_i1
ENSMUSG00000117981	TRINITY_DN70794_c0_g1_i1
ENSMUSG00000097305	TRINITY_DN44483_c0_g1_i1;TRINITY_DN77616_c0_g1_i1;TRINITY_DN81902_c0_g1_i1
ENSMUSG00000097888	TRINITY_DN7942_c0_g3_i1
ENSMUSG00000112375	TRINITY_DN7964_c0_g3_i1
ENSMUSG00000087413	TRINITY_DN86022_c0_g1_i1;TRINITY_DN66524_c0_g1_i1
ENSMUSG00000097652	TRINITY_DN86044_c0_g1_i1;TRINITY_DN81277_c0_g1_i1
ENSMUSG00000097081	TRINITY_DN86083_c0_g1_i1
ENSMUSG00000093452	TRINITY_DN85896_c0_g1_i1;TRINITY_DN61787_c0_g1_i1;TRINITY_DN25218_c2_g1_i1;TRINITY_DN53002_c0_g1_i1;TRINITY_DN62461_c0_g1_i1
ENSMUSG00000085971	TRINITY_DN61715_c0_g1_i1;TRINITY_DN62013_c0_g1_i1
ENSMUSG00000089890	TRINITY_DN52605_c0_g1_i1
ENSMUSG00000052848	TRINITY_DN26325_c0_g1_i1
ENSMUSG00000091514	TRINITY_DN62713_c0_g1_i1;TRINITY_DN77032_c0_g1_i1;TRINITY_DN3445_c2_g3_i1;TRINITY_DN89388_c0_g1_i1
ENSMUSG00000097828	TRINITY_DN77029_c0_g1_i1
ENSMUSG00000108811	TRINITY_DN75699_c0_g1_i1;TRINITY_DN89753_c0_g1_i1;TRINITY_DN77031_c0_g1_i1;TRINITY_DN58846_c0_g1_i1;TRINITY_DN16047_c2_g1_i1
ENSMUSG00000085680	TRINITY_DN39424_c0_g1_i1;TRINITY_DN52764_c0_g2_i1;TRINITY_DN52764_c0_g1_i1
ENSMUSG00000098702	TRINITY_DN52724_c0_g2_i1;TRINITY_DN68407_c0_g1_i1;TRINITY_DN52724_c0_g1_i1;TRINITY_DN29521_c0_g1_i1
ENSMUSG00000097164	TRINITY_DN10078_c0_g2_i1
ENSMUSG00000108621	TRINITY_DN10226_c0_g2_i1;TRINITY_DN10041_c0_g2_i1
ENSMUSG00000111722	TRINITY_DN10048_c0_g2_i1
ENSMUSG00000093619	TRINITY_DN10073_c0_g1_i1
ENSMUSG00000090039	TRINITY_DN59914_c0_g1_i1
ENSMUSG00000089827	TRINITY_DN85282_c0_g1_i1
ENSMUSG00000093720	TRINITY_DN69429_c0_g1_i1;TRINITY_DN85244_c0_g1_i1
ENSMUSG00000089940	TRINITY_DN85207_c0_g1_i1;TRINITY_DN58847_c0_g1_i1
ENSMUSG00000079499	TRINITY_DN60954_c0_g1_i1
ENSMUSG00000098708	TRINITY_DN60968_c0_g1_i1
ENSMUSG00000089964	TRINITY_DN11584_c0_g2_i1;TRINITY_DN11584_c0_g1_i1;TRINITY_DN29306_c0_g1_i1;TRINITY_DN34606_c0_g1_i1;TRINITY_DN29306_c0_g2_i1
ENSMUSG00000113029	TRINITY_DN34687_c0_g2_i1
ENSMUSG00000086184	TRINITY_DN76151_c0_g1_i1
ENSMUSG00000102840	TRINITY_DN76115_c0_g1_i1
ENSMUSG00000110852	TRINITY_DN76115_c0_g1_i1
ENSMUSG00000085348	TRINITY_DN61560_c0_g1_i1;TRINITY_DN88817_c0_g1_i1;TRINITY_DN76145_c0_g1_i1;TRINITY_DN55737_c0_g1_i1
ENSMUSG00000113104	TRINITY_DN51816_c0_g1_i1;TRINITY_DN60816_c0_g1_i1
ENSMUSG00000110727	TRINITY_DN5388_c0_g5_i1;TRINITY_DN25580_c0_g2_i1;TRINITY_DN5388_c0_g3_i1;TRINITY_DN5388_c0_g1_i1
ENSMUSG00000087497	TRINITY_DN25533_c0_g1_i1
ENSMUSG00000095438	TRINITY_DN76249_c0_g1_i1
ENSMUSG00000084799	TRINITY_DN61215_c0_g1_i1;TRINITY_DN76276_c0_g1_i1;TRINITY_DN61397_c0_g1_i1;TRINITY_DN69289_c0_g1_i1;TRINITY_DN14807_c0_g1_i1;TRINITY_DN53702_c0_g1_i1
ENSMUSG00000085178	TRINITY_DN76266_c0_g1_i1
ENSMUSG00000108986	TRINITY_DN76273_c0_g1_i1
ENSMUSG00000101621	TRINITY_DN76254_c0_g1_i1
ENSMUSG00000112713	TRINITY_DN76254_c0_g1_i1
ENSMUSG00000099681	TRINITY_DN51969_c0_g1_i1
ENSMUSG00000087436	TRINITY_DN73984_c0_g1_i1;TRINITY_DN308_c0_g2_i1;TRINITY_DN67128_c0_g1_i1
ENSMUSG00000097845	TRINITY_DN67165_c0_g1_i1
ENSMUSG00000097440	TRINITY_DN67647_c0_g1_i1;TRINITY_DN16587_c0_g1_i1
ENSMUSG00000085284	TRINITY_DN16559_c0_g3_i1
ENSMUSG00000086993	TRINITY_DN84414_c0_g1_i1;TRINITY_DN5773_c0_g1_i1
ENSMUSG00000075591	TRINITY_DN84440_c0_g1_i1
ENSMUSG00000109669	TRINITY_DN84415_c0_g1_i1
ENSMUSG00000084835	TRINITY_DN72033_c0_g1_i1;TRINITY_DN5233_c0_g2_i1
ENSMUSG00000116278	TRINITY_DN5256_c0_g1_i1
ENSMUSG00000097583	TRINITY_DN5256_c0_g1_i1
ENSMUSG00000111293	TRINITY_DN5224_c0_g1_i1
ENSMUSG00000085517	TRINITY_DN16486_c0_g3_i1;TRINITY_DN75314_c0_g1_i1
ENSMUSG00000097644	TRINITY_DN75442_c0_g1_i1
ENSMUSG00000054061	TRINITY_DN75442_c0_g1_i1
ENSMUSG00000105736	TRINITY_DN4352_c1_g5_i1
ENSMUSG00000086894	TRINITY_DN4355_c2_g1_i1
ENSMUSG00000055818	TRINITY_DN4353_c0_g1_i1
ENSMUSG00000097726	TRINITY_DN49132_c0_g1_i1
ENSMUSG00000087114	TRINITY_DN24829_c0_g1_i1
ENSMUSG00000104960	TRINITY_DN24846_c0_g1_i1
ENSMUSG00000113429	TRINITY_DN73217_c0_g1_i1;TRINITY_DN66328_c0_g1_i1
ENSMUSG00000087361	TRINITY_DN84297_c0_g1_i1;TRINITY_DN66351_c0_g1_i1;TRINITY_DN39948_c4_g1_i1
ENSMUSG00000086782	TRINITY_DN84297_c0_g1_i1;TRINITY_DN66351_c0_g1_i1;TRINITY_DN39948_c4_g1_i1
ENSMUSG00000097167	TRINITY_DN15716_c1_g2_i1
ENSMUSG00000103139	TRINITY_DN15713_c0_g2_i1
ENSMUSG00000109460	TRINITY_DN83633_c0_g1_i1
ENSMUSG00000097762	TRINITY_DN3435_c10_g1_i1
ENSMUSG00000109491	TRINITY_DN3412_c1_g5_i1
ENSMUSG00000110980	TRINITY_DN3484_c0_g1_i1
ENSMUSG00000060380	TRINITY_DN3484_c0_g1_i1;TRINITY_DN63491_c0_g1_i1
ENSMUSG00000097690	TRINITY_DN74592_c0_g1_i1
ENSMUSG00000085828	TRINITY_DN74558_c0_g1_i1
ENSMUSG00000086693	TRINITY_DN76832_c0_g1_i1;TRINITY_DN13776_c0_g1_i1;TRINITY_DN74587_c0_g1_i1
ENSMUSG00000085615	TRINITY_DN48227_c0_g1_i2
ENSMUSG00000073147	TRINITY_DN4955_c0_g3_i1;TRINITY_DN23901_c0_g2_i1;TRINITY_DN23901_c0_g1_i1;TRINITY_DN4955_c0_g1_i1
ENSMUSG00000111408	TRINITY_DN23909_c0_g1_i1
ENSMUSG00000086350	TRINITY_DN23909_c0_g1_i1
ENSMUSG00000044471	TRINITY_DN74694_c0_g1_i1;TRINITY_DN71423_c0_g1_i1;TRINITY_DN73446_c0_g1_i1
ENSMUSG00000042579	TRINITY_DN39202_c0_g1_i1
ENSMUSG00000087396	TRINITY_DN14984_c0_g1_i1;TRINITY_DN86518_c0_g1_i1
ENSMUSG00000078247	TRINITY_DN82860_c0_g1_i1
ENSMUSG00000097847	TRINITY_DN82877_c0_g1_i1;TRINITY_DN81093_c0_g1_i1
ENSMUSG00000097216	TRINITY_DN5733_c0_g1_i1;TRINITY_DN47430_c0_g1_i1;TRINITY_DN47430_c1_g1_i1;TRINITY_DN15877_c0_g2_i1
ENSMUSG00000087026	TRINITY_DN85842_c0_g1_i1;TRINITY_DN9297_c5_g1_i1
ENSMUSG00000085068	TRINITY_DN9242_c0_g1_i1
ENSMUSG00000096056	TRINITY_DN73833_c0_g1_i1;TRINITY_DN47017_c0_g2_i1;TRINITY_DN47017_c0_g3_i1
ENSMUSG00000056145	TRINITY_DN72575_c0_g1_i1;TRINITY_DN73890_c0_g1_i1
ENSMUSG00000100005	TRINITY_DN73839_c0_g1_i1
ENSMUSG00000097413	TRINITY_DN31157_c0_g3_i1
ENSMUSG00000085788	TRINITY_DN31175_c0_g2_i1
ENSMUSG00000089812	TRINITY_DN89049_c0_g1_i1
ENSMUSG00000087268	TRINITY_DN64751_c0_g1_i1
ENSMUSG00000086405	TRINITY_DN64751_c0_g1_i1
ENSMUSG00000085001	TRINITY_DN64750_c0_g1_i1
ENSMUSG00000114271	TRINITY_DN64813_c0_g1_i1
ENSMUSG00000086753	TRINITY_DN13790_c0_g1_i1;TRINITY_DN64859_c0_g1_i1
ENSMUSG00000097748	TRINITY_DN55730_c0_g2_i1;TRINITY_DN48594_c0_g1_i1;TRINITY_DN55730_c0_g1_i1
ENSMUSG00000087411	TRINITY_DN55795_c1_g1_i1
ENSMUSG00000116505	TRINITY_DN74012_c0_g1_i1;TRINITY_DN29455_c0_g1_i1
ENSMUSG00000073437	TRINITY_DN59286_c0_g1_i1;TRINITY_DN46783_c0_g2_i1;TRINITY_DN30428_c0_g1_i1;TRINITY_DN68663_c0_g1_i1
ENSMUSG00000085776	TRINITY_DN702_c0_g1_i1;TRINITY_DN88215_c0_g1_i1;TRINITY_DN6448_c3_g1_i1
ENSMUSG00000095366	TRINITY_DN88237_c0_g1_i1
ENSMUSG00000090235	TRINITY_DN6588_c0_g2_i1
ENSMUSG00000111791	TRINITY_DN21360_c0_g1_i1
ENSMUSG00000086495	TRINITY_DN21360_c0_g1_i1
ENSMUSG00000053263	TRINITY_DN86901_c0_g1_i1;TRINITY_DN2251_c0_g1_i1;TRINITY_DN4636_c0_g1_i1;TRINITY_DN59429_c0_g1_i1;TRINITY_DN12270_c0_g2_i1;TRINITY_DN3590_c2_g1_i1
ENSMUSG00000086206	TRINITY_DN12296_c0_g1_i1
ENSMUSG00000104178	TRINITY_DN12395_c0_g2_i1;TRINITY_DN12395_c0_g1_i1
ENSMUSG00000087193	TRINITY_DN45913_c0_g1_i1
ENSMUSG00000097466	TRINITY_DN9954_c0_g2_i1;TRINITY_DN87482_c0_g1_i1;TRINITY_DN72400_c0_g1_i1;TRINITY_DN9954_c0_g1_i1
ENSMUSG00000086451	TRINITY_DN87494_c0_g1_i1
ENSMUSG00000097346	TRINITY_DN19680_c0_g2_i1
ENSMUSG00000044125	TRINITY_DN62009_c0_g1_i1
ENSMUSG00000086610	TRINITY_DN62013_c0_g1_i1
ENSMUSG00000103413	TRINITY_DN36996_c0_g1_i1
ENSMUSG00000094002	TRINITY_DN53077_c0_g1_i1;TRINITY_DN11369_c0_g2_i1;TRINITY_DN78460_c0_g1_i1
ENSMUSG00000114433	TRINITY_DN78432_c0_g1_i1
ENSMUSG00000106978	TRINITY_DN11414_c0_g2_i1
ENSMUSG00000107902	TRINITY_DN86657_c0_g1_i1;TRINITY_DN62185_c0_g1_i1
ENSMUSG00000097777	TRINITY_DN27834_c0_g1_i1
ENSMUSG00000084808	TRINITY_DN11593_c0_g3_i1;TRINITY_DN6643_c2_g1_i1;TRINITY_DN11593_c0_g2_i1;TRINITY_DN89325_c0_g1_i1
ENSMUSG00000090050	TRINITY_DN53088_c0_g1_i1
ENSMUSG00000106198	TRINITY_DN69429_c0_g1_i1
ENSMUSG00000089679	TRINITY_DN10785_c0_g2_i1;TRINITY_DN10785_c0_g1_i1;TRINITY_DN61118_c0_g1_i1;TRINITY_DN69419_c0_g1_i1
ENSMUSG00000110357	TRINITY_DN3720_c0_g4_i1;TRINITY_DN33231_c5_g1_i1
ENSMUSG00000085278	TRINITY_DN3793_c0_g2_i1
ENSMUSG00000097736	TRINITY_DN73709_c0_g1_i1;TRINITY_DN60734_c0_g1_i1;TRINITY_DN70381_c0_g1_i1;TRINITY_DN9829_c0_g1_i1
ENSMUSG00000079414	TRINITY_DN86700_c0_g1_i1
ENSMUSG00000110750	TRINITY_DN75552_c0_g1_i1;TRINITY_DN86745_c0_g1_i1
ENSMUSG00000107314	TRINITY_DN86749_c0_g1_i1
ENSMUSG00000110773	TRINITY_DN75613_c0_g1_i1;TRINITY_DN44090_c0_g1_i1
ENSMUSG00000108523	TRINITY_DN77626_c0_g1_i1
ENSMUSG00000087674	TRINITY_DN10610_c0_g1_i1
ENSMUSG00000099519	TRINITY_DN60588_c0_g1_i1;TRINITY_DN10646_c0_g1_i1;TRINITY_DN4143_c0_g1_i1
ENSMUSG00000085376	TRINITY_DN64312_c0_g1_i1;TRINITY_DN59299_c0_g1_i1;TRINITY_DN2830_c0_g1_i1;TRINITY_DN61258_c0_g1_i1
ENSMUSG00000086645	TRINITY_DN2811_c0_g2_i1
ENSMUSG00000085083	TRINITY_DN61306_c0_g1_i1
ENSMUSG00000087475	TRINITY_DN35058_c0_g1_i1
ENSMUSG00000115311	TRINITY_DN10714_c3_g4_i1
ENSMUSG00000110419	TRINITY_DN10700_c0_g1_i1
ENSMUSG00000097585	TRINITY_DN68661_c0_g1_i1
ENSMUSG00000104168	TRINITY_DN85892_c0_g1_i1
ENSMUSG00000085498	TRINITY_DN85853_c0_g1_i1;TRINITY_DN71634_c0_g1_i1
ENSMUSG00000100600	TRINITY_DN1996_c0_g3_i1
ENSMUSG00000097591	TRINITY_DN34249_c0_g1_i1;TRINITY_DN59518_c0_g1_i1;TRINITY_DN43981_c0_g1_i1;TRINITY_DN34249_c1_g1_i1
ENSMUSG00000045008	TRINITY_DN85952_c0_g1_i1
ENSMUSG00000056687	TRINITY_DN85904_c0_g1_i1
ENSMUSG00000046219	TRINITY_DN59680_c0_g1_i1
ENSMUSG00000079669	TRINITY_DN72658_c0_g1_i1;TRINITY_DN58727_c0_g1_i1
ENSMUSG00000117739	TRINITY_DN58750_c0_g1_i1
ENSMUSG00000097997	TRINITY_DN58849_c0_g1_i1
ENSMUSG00000055134	TRINITY_DN39844_c0_g1_i1;TRINITY_DN16127_c1_g1_i1
ENSMUSG00000110080	TRINITY_DN84024_c0_g1_i1
ENSMUSG00000115149	TRINITY_DN84024_c0_g1_i1
ENSMUSG00000109088	TRINITY_DN33401_c0_g1_i1
ENSMUSG00000087135	TRINITY_DN50672_c0_g1_i1
ENSMUSG00000100666	TRINITY_DN24477_c0_g1_i1;TRINITY_DN4633_c3_g1_i1
ENSMUSG00000108332	TRINITY_DN41636_c0_g1_i1
ENSMUSG00000073528	TRINITY_DN38305_c0_g1_i1;TRINITY_DN43568_c0_g1_i1;TRINITY_DN5982_c0_g1_i1
ENSMUSG00000102476	TRINITY_DN707_c0_g2_i2;TRINITY_DN55900_c0_g1_i1;TRINITY_DN77561_c0_g1_i1;TRINITY_DN83207_c0_g1_i1;TRINITY_DN68855_c0_g1_i1
ENSMUSG00000097533	TRINITY_DN39386_c5_g1_i1;TRINITY_DN67209_c0_g1_i1;TRINITY_DN83259_c0_g1_i1
ENSMUSG00000109890	TRINITY_DN18604_c0_g1_i1;TRINITY_DN64958_c0_g1_i1;TRINITY_DN83275_c0_g1_i1
ENSMUSG00000104891	TRINITY_DN74188_c0_g1_i1
ENSMUSG00000022639	TRINITY_DN74221_c0_g1_i1
ENSMUSG00000111219	TRINITY_DN71411_c0_g1_i1;TRINITY_DN65120_c0_g1_i1
ENSMUSG00000087331	TRINITY_DN5046_c0_g2_i1;TRINITY_DN14560_c2_g2_i1
ENSMUSG00000108617	TRINITY_DN82490_c0_g1_i1
ENSMUSG00000108655	TRINITY_DN31866_c0_g1_i1
ENSMUSG00000097610	TRINITY_DN31867_c0_g1_i1
ENSMUSG00000101609	TRINITY_DN1667_c1_g1_i1;TRINITY_DN62811_c0_g1_i1;TRINITY_DN73369_c0_g1_i1
ENSMUSG00000098739	TRINITY_DN47057_c0_g1_i1
ENSMUSG00000106797	TRINITY_DN47025_c0_g2_i1;TRINITY_DN56736_c0_g1_i1
ENSMUSG00000052125	TRINITY_DN4144_c0_g2_i1;TRINITY_DN4144_c0_g1_i1
ENSMUSG00000091457	TRINITY_DN4198_c0_g3_i1
ENSMUSG00000109776	TRINITY_DN75570_c0_g1_i1;TRINITY_DN4117_c0_g1_i1;TRINITY_DN80816_c0_g1_i1
ENSMUSG00000096948	TRINITY_DN22896_c0_g2_i1;TRINITY_DN22896_c0_g1_i1
ENSMUSG00000117848	TRINITY_DN64349_c0_g1_i1
ENSMUSG00000087579	TRINITY_DN2409_c0_g1_i1;TRINITY_DN13767_c1_g2_i1
ENSMUSG00000104512	TRINITY_DN81997_c0_g1_i1;TRINITY_DN13784_c1_g1_i1;TRINITY_DN85038_c0_g1_i1;TRINITY_DN65478_c0_g1_i1
ENSMUSG00000108242	TRINITY_DN13794_c0_g1_i1
ENSMUSG00000085725	TRINITY_DN81670_c0_g1_i1;TRINITY_DN65882_c0_g1_i1
ENSMUSG00000112429	TRINITY_DN8978_c4_g1_i1;TRINITY_DN9910_c0_g1_i1
ENSMUSG00000117670	TRINITY_DN29020_c0_g1_i1
ENSMUSG00000097785	TRINITY_DN29020_c0_g1_i1
ENSMUSG00000086604	TRINITY_DN1025_c0_g5_i1;TRINITY_DN85108_c0_g1_i1;TRINITY_DN88972_c0_g1_i1;TRINITY_DN66999_c0_g1_i1;TRINITY_DN1025_c0_g7_i1
ENSMUSG00000113295	TRINITY_DN46207_c0_g2_i1
ENSMUSG00000092218	TRINITY_DN72686_c0_g1_i1
ENSMUSG00000109998	TRINITY_DN63549_c0_g1_i1
ENSMUSG00000090330	TRINITY_DN79923_c0_g1_i1;TRINITY_DN61940_c0_g1_i1
ENSMUSG00000086587	TRINITY_DN12938_c1_g2_i1
ENSMUSG00000087088	TRINITY_DN12912_c0_g1_i1;TRINITY_DN16868_c3_g1_i1;TRINITY_DN12912_c0_g3_i1
ENSMUSG00000105509	TRINITY_DN63673_c0_g1_i1;TRINITY_DN77246_c0_g1_i1
ENSMUSG00000087231	TRINITY_DN80853_c0_g1_i1
ENSMUSG00000090075	TRINITY_DN80886_c0_g1_i1
ENSMUSG00000084880	TRINITY_DN945_c0_g5_i2;TRINITY_DN80838_c0_g1_i1
ENSMUSG00000085316	TRINITY_DN28248_c0_g1_i1;TRINITY_DN19535_c0_g1_i1
ENSMUSG00000066170	TRINITY_DN28251_c1_g1_i1
ENSMUSG00000089957	TRINITY_DN9095_c0_g4_i1
ENSMUSG00000115944	TRINITY_DN71840_c0_g1_i1
ENSMUSG00000086946	TRINITY_DN71835_c0_g1_i1
ENSMUSG00000073067	TRINITY_DN71835_c0_g1_i1
ENSMUSG00000118341	TRINITY_DN22358_c0_g1_i1;TRINITY_DN10388_c0_g7_i1;TRINITY_DN71841_c0_g1_i1;TRINITY_DN10388_c0_g6_i1
ENSMUSG00000113585	TRINITY_DN747_c1_g1_i1;TRINITY_DN19186_c0_g3_i1
ENSMUSG00000082848	TRINITY_DN87015_c0_g1_i1
ENSMUSG00000110706	TRINITY_DN60470_c0_g1_i1;TRINITY_DN87022_c0_g1_i1
ENSMUSG00000097825	TRINITY_DN87012_c0_g1_i1
ENSMUSG00000087698	TRINITY_DN62750_c0_g1_i1;TRINITY_DN47719_c0_g1_i1;TRINITY_DN50216_c2_g1_i1
ENSMUSG00000108461	TRINITY_DN19261_c0_g1_i1
ENSMUSG00000104108	TRINITY_DN86229_c0_g1_i1;TRINITY_DN8126_c4_g1_i1
ENSMUSG00000111929	TRINITY_DN87182_c0_g1_i1
ENSMUSG00000103393	TRINITY_DN6659_c0_g1_i1;TRINITY_DN62891_c0_g1_i1
ENSMUSG00000104507	TRINITY_DN36585_c0_g1_i1
ENSMUSG00000072809	TRINITY_DN78034_c0_g1_i1
ENSMUSG00000085389	TRINITY_DN11067_c0_g2_i1;TRINITY_DN11067_c0_g1_i1;TRINITY_DN11067_c0_g4_i1;TRINITY_DN11067_c0_g3_i1
ENSMUSG00000090069	TRINITY_DN11099_c1_g4_i1;TRINITY_DN11099_c1_g3_i1;TRINITY_DN72823_c0_g1_i1
ENSMUSG00000116618	TRINITY_DN11099_c1_g3_i1
ENSMUSG00000101585	TRINITY_DN32831_c0_g1_i1;TRINITY_DN11070_c0_g2_i1;TRINITY_DN8819_c3_g1_i1;TRINITY_DN1326_c0_g6_i1
ENSMUSG00000104002	TRINITY_DN7204_c0_g1_i1;TRINITY_DN6407_c0_g1_i1
ENSMUSG00000116589	TRINITY_DN66639_c0_g1_i1;TRINITY_DN59433_c0_g1_i1;TRINITY_DN59285_c0_g1_i1;TRINITY_DN85509_c0_g1_i1;TRINITY_DN11198_c0_g1_i1
ENSMUSG00000047935	TRINITY_DN82208_c0_g1_i1;TRINITY_DN44712_c0_g1_i1;TRINITY_DN33729_c0_g1_i1;TRINITY_DN54467_c0_g1_i1;TRINITY_DN7185_c0_g2_i1
ENSMUSG00000085055	TRINITY_DN86260_c0_g1_i1
ENSMUSG00000090118	TRINITY_DN86204_c0_g1_i1
ENSMUSG00000064043	TRINITY_DN61979_c0_g1_i1;TRINITY_DN30459_c0_g3_i1
ENSMUSG00000097048	TRINITY_DN6391_c3_g1_i1
ENSMUSG00000101655	TRINITY_DN35755_c0_g1_i1
ENSMUSG00000084968	TRINITY_DN35762_c1_g1_i1
ENSMUSG00000097357	TRINITY_DN77226_c0_g1_i1
ENSMUSG00000052291	TRINITY_DN77294_c0_g1_i1
ENSMUSG00000090207	TRINITY_DN52995_c0_g1_i1
ENSMUSG00000097462	TRINITY_DN52911_c0_g1_i1
ENSMUSG00000092341	TRINITY_DN26695_c0_g1_i1;TRINITY_DN81994_c0_g1_i1;TRINITY_DN3095_c0_g1_i1;TRINITY_DN70987_c0_g1_i1
ENSMUSG00000056579	TRINITY_DN85466_c0_g1_i1;TRINITY_DN32253_c2_g1_i1
ENSMUSG00000097525	TRINITY_DN85403_c0_g1_i1
ENSMUSG00000109341	TRINITY_DN17694_c0_g1_i1
ENSMUSG00000104675	TRINITY_DN59199_c0_g1_i1
ENSMUSG00000114883	TRINITY_DN59153_c0_g1_i1
ENSMUSG00000107219	TRINITY_DN85522_c0_g1_i1
ENSMUSG00000086740	TRINITY_DN76421_c0_g1_i1
ENSMUSG00000097029	TRINITY_DN60178_c0_g1_i1
ENSMUSG00000112983	TRINITY_DN67434_c0_g1_i1
ENSMUSG00000108043	TRINITY_DN84604_c0_g1_i1
ENSMUSG00000084941	TRINITY_DN3590_c2_g1_i1;TRINITY_DN4636_c0_g1_i1;TRINITY_DN86901_c0_g1_i1;TRINITY_DN59429_c0_g1_i1
ENSMUSG00000097699	TRINITY_DN16877_c6_g1_i1
ENSMUSG00000101952	TRINITY_DN16884_c1_g1_i1
ENSMUSG00000072591	TRINITY_DN22267_c0_g1_i1;TRINITY_DN16863_c0_g1_i1
ENSMUSG00000085741	TRINITY_DN58339_c0_g1_i1
ENSMUSG00000053749	TRINITY_DN58391_c0_g1_i2
ENSMUSG00000111888	TRINITY_DN75692_c0_g1_i1
ENSMUSG00000085417	TRINITY_DN2687_c0_g1_i1
ENSMUSG00000101995	TRINITY_DN2686_c0_g3_i1
ENSMUSG00000112593	TRINITY_DN49338_c0_g1_i1
ENSMUSG00000118263	TRINITY_DN33080_c2_g4_i1;TRINITY_DN33080_c2_g5_i1
ENSMUSG00000085135	TRINITY_DN83839_c0_g1_i1
ENSMUSG00000066175	TRINITY_DN83843_c0_g1_i1
ENSMUSG00000075585	TRINITY_DN74968_c0_g1_i1;TRINITY_DN1798_c0_g1_i2
ENSMUSG00000097274	TRINITY_DN1763_c0_g5_i1;TRINITY_DN1763_c0_g3_i1
ENSMUSG00000102215	TRINITY_DN1793_c1_g1_i1
ENSMUSG00000102234	TRINITY_DN67649_c0_g1_i1;TRINITY_DN79848_c0_g1_i1;TRINITY_DN50382_c0_g1_i1
ENSMUSG00000086938	TRINITY_DN24064_c1_g5_i1;TRINITY_DN66904_c0_g1_i1
ENSMUSG00000117289	TRINITY_DN24059_c0_g1_i1
ENSMUSG00000085084	TRINITY_DN89351_c0_g1_i1;TRINITY_DN88808_c0_g1_i1;TRINITY_DN74950_c0_g1_i1
ENSMUSG00000118406	TRINITY_DN74972_c0_g1_i1
ENSMUSG00000092187	TRINITY_DN74916_c0_g1_i1
ENSMUSG00000103334	TRINITY_DN32292_c0_g8_i1
ENSMUSG00000091994	TRINITY_DN65830_c0_g1_i1
ENSMUSG00000115099	TRINITY_DN65860_c0_g1_i1
ENSMUSG00000085069	TRINITY_DN39534_c0_g2_i1
ENSMUSG00000090936	TRINITY_DN23230_c0_g1_i1
ENSMUSG00000090873	TRINITY_DN56815_c0_g1_i1
ENSMUSG00000104156	TRINITY_DN56895_c0_g1_i1;TRINITY_DN68557_c0_g1_i1
ENSMUSG00000118134	TRINITY_DN82005_c0_g1_i1
ENSMUSG00000050936	TRINITY_DN47710_c0_g2_i1
ENSMUSG00000090500	TRINITY_DN31499_c0_g1_i1
ENSMUSG00000097248	TRINITY_DN6657_c1_g1_i1
ENSMUSG00000092564	TRINITY_DN6613_c0_g1_i2
ENSMUSG00000096751	TRINITY_DN6671_c0_g1_i2
ENSMUSG00000090374	TRINITY_DN6635_c0_g1_i1
ENSMUSG00000098371	TRINITY_DN67379_c0_g1_i1;TRINITY_DN4987_c0_g5_i1;TRINITY_DN22346_c0_g3_i1;TRINITY_DN22346_c0_g6_i1;TRINITY_DN22346_c0_g1_i1
ENSMUSG00000097725	TRINITY_DN73074_c0_g1_i1
ENSMUSG00000089854	TRINITY_DN38757_c2_g1_i1
ENSMUSG00000085030	TRINITY_DN38795_c0_g2_i1
ENSMUSG00000085622	TRINITY_DN22443_c0_g1_i1
ENSMUSG00000074876	TRINITY_DN22444_c0_g1_i1
ENSMUSG00000085663	TRINITY_DN59078_c0_g1_i1;TRINITY_DN81220_c0_g1_i1
ENSMUSG00000087623	TRINITY_DN81276_c0_g1_i1
ENSMUSG00000110240	TRINITY_DN29712_c1_g1_i1
ENSMUSG00000101225	TRINITY_DN29778_c0_g1_i1
ENSMUSG00000097325	TRINITY_DN29767_c0_g3_i1
ENSMUSG00000085886	TRINITY_DN120_c2_g2_i1
ENSMUSG00000090357	TRINITY_DN161_c0_g2_i2;TRINITY_DN1637_c0_g2_i1
ENSMUSG00000072769	TRINITY_DN127_c1_g1_i1;TRINITY_DN78752_c0_g1_i1
ENSMUSG00000086999	TRINITY_DN146_c1_g2_i1
ENSMUSG00000097162	TRINITY_DN4838_c0_g2_i1
ENSMUSG00000099407	TRINITY_DN88586_c0_g1_i1
ENSMUSG00000098889	TRINITY_DN88563_c0_g1_i1
ENSMUSG00000097055	TRINITY_DN37946_c0_g2_i1
ENSMUSG00000092353	TRINITY_DN37920_c0_g1_i1
ENSMUSG00000114138	TRINITY_DN79527_c0_g1_i1;TRINITY_DN63811_c0_g1_i1
ENSMUSG00000115146	TRINITY_DN12571_c0_g2_i1
ENSMUSG00000109783	TRINITY_DN87779_c0_g1_i1
ENSMUSG00000055015	TRINITY_DN20752_c0_g2_i1
ENSMUSG00000098234	TRINITY_DN20830_c0_g3_i1;TRINITY_DN20830_c0_g1_i1
ENSMUSG00000097564	TRINITY_DN62300_c0_g1_i1
ENSMUSG00000111593	TRINITY_DN63827_c0_g1_i1;TRINITY_DN62320_c0_g1_i1
ENSMUSG00000111971	TRINITY_DN62324_c0_g1_i1
ENSMUSG00000114504	TRINITY_DN11744_c0_g1_i1
ENSMUSG00000097251	TRINITY_DN11786_c0_g3_i1;TRINITY_DN11786_c0_g2_i1;TRINITY_DN11786_c0_g1_i1
ENSMUSG00000053353	TRINITY_DN62483_c0_g1_i1
ENSMUSG00000095348	TRINITY_DN62454_c0_g1_i1
ENSMUSG00000097047	TRINITY_DN62458_c0_g1_i1
ENSMUSG00000110246	TRINITY_DN9749_c0_g1_i1
ENSMUSG00000110831	TRINITY_DN69625_c0_g1_i1
ENSMUSG00000115003	TRINITY_DN69681_c0_g1_i1
ENSMUSG00000103502	TRINITY_DN69642_c0_g1_i1
ENSMUSG00000085448	TRINITY_DN3006_c8_g1_i1
ENSMUSG00000109408	TRINITY_DN3082_c0_g1_i1;TRINITY_DN3030_c9_g1_i1
ENSMUSG00000109450	TRINITY_DN69282_c0_g1_i1;TRINITY_DN3032_c0_g2_i1
ENSMUSG00000109248	TRINITY_DN69282_c0_g1_i1;TRINITY_DN3032_c0_g2_i1
ENSMUSG00000086844	TRINITY_DN3014_c0_g1_i2
ENSMUSG00000097576	TRINITY_DN3017_c0_g1_i1
ENSMUSG00000111246	TRINITY_DN3033_c0_g1_i1
ENSMUSG00000117393	TRINITY_DN53327_c1_g1_i1;TRINITY_DN21832_c0_g1_i1
ENSMUSG00000096988	TRINITY_DN69739_c0_g1_i1;TRINITY_DN72834_c0_g1_i1
ENSMUSG00000073374	TRINITY_DN69739_c0_g1_i1;TRINITY_DN72834_c0_g1_i1
ENSMUSG00000104784	TRINITY_DN27051_c0_g1_i1
ENSMUSG00000099760	TRINITY_DN75566_c0_g1_i1;TRINITY_DN68588_c0_g1_i1;TRINITY_DN27069_c1_g1_i1
ENSMUSG00000112437	TRINITY_DN86964_c0_g1_i1
ENSMUSG00000097547	TRINITY_DN563_c0_g1_i1
ENSMUSG00000114407	TRINITY_DN515_c1_g3_i1;TRINITY_DN1320_c4_g1_i1
ENSMUSG00000108033	TRINITY_DN505_c0_g3_i1
ENSMUSG00000097781	TRINITY_DN567_c2_g1_i1
ENSMUSG00000108664	TRINITY_DN524_c0_g1_i1
ENSMUSG00000108435	TRINITY_DN524_c0_g1_i1
ENSMUSG00000085875	TRINITY_DN588_c4_g1_i1
ENSMUSG00000089708	TRINITY_DN2179_c0_g2_i1
ENSMUSG00000085704	TRINITY_DN2105_c0_g1_i1;TRINITY_DN2105_c0_g2_i1
ENSMUSG00000087113	TRINITY_DN2197_c1_g1_i1
ENSMUSG00000102112	TRINITY_DN44323_c0_g2_i1
ENSMUSG00000097640	TRINITY_DN44345_c0_g1_i1
ENSMUSG00000114907	TRINITY_DN61592_c0_g1_i1
ENSMUSG00000085514	TRINITY_DN10994_c0_g1_i1
ENSMUSG00000087541	TRINITY_DN10960_c0_g2_i1
ENSMUSG00000109849	TRINITY_DN1258_c4_g1_i1
ENSMUSG00000109125	TRINITY_DN1253_c5_g1_i1
ENSMUSG00000110830	TRINITY_DN1274_c0_g2_i1
ENSMUSG00000086181	TRINITY_DN1203_c0_g2_i1
ENSMUSG00000111447	TRINITY_DN1281_c7_g1_i1
ENSMUSG00000100147	TRINITY_DN68800_c0_g1_i1
ENSMUSG00000085211	TRINITY_DN68978_c0_g1_i1
ENSMUSG00000071181	TRINITY_DN60739_c0_g1_i1
ENSMUSG00000075389	TRINITY_DN34467_c0_g1_i1;TRINITY_DN34467_c0_g2_i1
ENSMUSG00000097183	TRINITY_DN34432_c0_g2_i1
ENSMUSG00000116260	TRINITY_DN34459_c0_g1_i1;TRINITY_DN74747_c0_g1_i1;TRINITY_DN35596_c1_g1_i1
ENSMUSG00000097724	TRINITY_DN76082_c0_g1_i1
ENSMUSG00000099635	TRINITY_DN25408_c0_g1_i1
ENSMUSG00000109008	TRINITY_DN25473_c1_g1_i1
ENSMUSG00000073594	TRINITY_DN44982_c0_g1_i1;TRINITY_DN63449_c0_g1_i1;TRINITY_DN7097_c0_g2_i1
ENSMUSG00000108616	TRINITY_DN22049_c0_g8_i1;TRINITY_DN42736_c9_g1_i1
ENSMUSG00000086324	TRINITY_DN84252_c0_g1_i1;TRINITY_DN80795_c0_g1_i1
ENSMUSG00000113529	TRINITY_DN65627_c0_g1_i1;TRINITY_DN961_c9_g1_i1
ENSMUSG00000093656	TRINITY_DN917_c0_g3_i1
ENSMUSG00000084776	TRINITY_DN933_c0_g4_i1
ENSMUSG00000102828	TRINITY_DN982_c3_g1_i1
ENSMUSG00000109602	TRINITY_DN946_c0_g2_i1
ENSMUSG00000087184	TRINITY_DN925_c0_g2_i1
ENSMUSG00000097772	TRINITY_DN978_c4_g2_i1
ENSMUSG00000090257	TRINITY_DN6188_c1_g1_i1
ENSMUSG00000010492	TRINITY_DN6142_c0_g1_i1
ENSMUSG00000074235	TRINITY_DN84377_c0_g1_i1
ENSMUSG00000043993	TRINITY_DN58004_c0_g1_i1
ENSMUSG00000105961	TRINITY_DN58084_c0_g1_i1
ENSMUSG00000053214	TRINITY_DN24677_c0_g2_i1;TRINITY_DN24677_c0_g3_i1
ENSMUSG00000117391	TRINITY_DN24629_c0_g1_i1;TRINITY_DN24629_c0_g2_i1
ENSMUSG00000097523	TRINITY_DN24692_c0_g4_i1;TRINITY_DN24692_c0_g2_i1
ENSMUSG00000097316	TRINITY_DN83452_c0_g1_i1
ENSMUSG00000108112	TRINITY_DN83450_c0_g1_i1;TRINITY_DN64202_c0_g1_i1
ENSMUSG00000105565	TRINITY_DN15613_c0_g1_i1
ENSMUSG00000113654	TRINITY_DN15612_c0_g1_i1
ENSMUSG00000097745	TRINITY_DN57172_c0_g1_i1
ENSMUSG00000097497	TRINITY_DN57245_c0_g1_i1
ENSMUSG00000085434	TRINITY_DN74489_c0_g1_i1
ENSMUSG00000074039	TRINITY_DN44929_c0_g1_i1;TRINITY_DN82661_c0_g1_i1
ENSMUSG00000107191	TRINITY_DN39113_c0_g2_i1;TRINITY_DN39113_c0_g1_i1
ENSMUSG00000117028	TRINITY_DN14810_c1_g4_i1
ENSMUSG00000085560	TRINITY_DN56354_c0_g1_i1
ENSMUSG00000085058	TRINITY_DN73604_c0_g1_i1
ENSMUSG00000100954	TRINITY_DN2424_c1_g1_i1
ENSMUSG00000087611	TRINITY_DN2445_c0_g2_i1
ENSMUSG00000070997	TRINITY_DN2444_c0_g3_i1
ENSMUSG00000097032	TRINITY_DN47378_c2_g3_i1
ENSMUSG00000112441	TRINITY_DN73745_c0_g1_i1
ENSMUSG00000097746	TRINITY_DN73786_c0_g1_i1
ENSMUSG00000086741	TRINITY_DN64651_c0_g1_i1
ENSMUSG00000111082	TRINITY_DN1599_c0_g3_i1
ENSMUSG00000097099	TRINITY_DN72069_c0_g1_i1;TRINITY_DN1561_c0_g2_i1
ENSMUSG00000104302	TRINITY_DN1572_c3_g1_i1
ENSMUSG00000043773	TRINITY_DN1508_c0_g3_i1
ENSMUSG00000087354	TRINITY_DN72811_c0_g1_i1
ENSMUSG00000097083	TRINITY_DN29323_c0_g3_i2
ENSMUSG00000111977	TRINITY_DN46571_c0_g2_i1;TRINITY_DN46571_c0_g1_i1
ENSMUSG00000087266	TRINITY_DN30257_c2_g1_i1
ENSMUSG00000099757	TRINITY_DN30233_c1_g1_i1
ENSMUSG00000089998	TRINITY_DN46671_c0_g1_i1
ENSMUSG00000086889	TRINITY_DN46685_c0_g1_i1
ENSMUSG00000091237	TRINITY_DN88176_c0_g1_i1
ENSMUSG00000086935	TRINITY_DN88157_c0_g1_i1
ENSMUSG00000103400	TRINITY_DN37598_c0_g1_i1
ENSMUSG00000034587	TRINITY_DN7320_c0_g1_i1
ENSMUSG00000100706	TRINITY_DN79199_c0_g1_i1
ENSMUSG00000087368	TRINITY_DN79113_c0_g1_i1
ENSMUSG00000085830	TRINITY_DN79104_c0_g1_i1
ENSMUSG00000085363	TRINITY_DN79162_c0_g1_i1
ENSMUSG00000102564	TRINITY_DN80096_c0_g1_i1
ENSMUSG00000062470	TRINITY_DN28536_c0_g2_i1
ENSMUSG00000109383	TRINITY_DN19475_c0_g1_i1
ENSMUSG00000043488	TRINITY_DN6464_c0_g2_i1
ENSMUSG00000097974	TRINITY_DN45835_c0_g2_i1
ENSMUSG00000090185	TRINITY_DN87364_c0_g1_i1;TRINITY_DN55285_c0_g2_i1
ENSMUSG00000112873	TRINITY_DN71034_c0_g1_i1;TRINITY_DN66429_c0_g1_i1
ENSMUSG00000116452	TRINITY_DN19512_c0_g2_i1
ENSMUSG00000073529	TRINITY_DN19512_c0_g2_i1
ENSMUSG00000112763	TRINITY_DN69254_c0_g1_i1
ENSMUSG00000086354	TRINITY_DN4618_c0_g2_i1
ENSMUSG00000117063	TRINITY_DN18691_c0_g2_i1;TRINITY_DN18691_c0_g1_i1;TRINITY_DN18691_c0_g3_i1
ENSMUSG00000092373	TRINITY_DN69349_c0_g1_i1
ENSMUSG00000100017	TRINITY_DN86522_c0_g1_i1
ENSMUSG00000100764	TRINITY_DN86538_c0_g1_i1
ENSMUSG00000039133	TRINITY_DN70280_c0_g1_i1
ENSMUSG00000087704	TRINITY_DN18782_c0_g1_i1
ENSMUSG00000110441	TRINITY_DN18791_c0_g2_i1
ENSMUSG00000070392	TRINITY_DN35999_c1_g1_i1
ENSMUSG00000091993	TRINITY_DN35969_c0_g1_i1;TRINITY_DN48856_c0_g1_i1
ENSMUSG00000073274	TRINITY_DN35903_c0_g1_i1
ENSMUSG00000087366	TRINITY_DN61154_c0_g1_i1
ENSMUSG00000086043	TRINITY_DN61180_c0_g1_i1
ENSMUSG00000098164	TRINITY_DN10595_c0_g4_i1
ENSMUSG00000097520	TRINITY_DN61269_c0_g1_i1;TRINITY_DN6210_c2_g1_i1
ENSMUSG00000092090	TRINITY_DN61231_c0_g1_i1
ENSMUSG00000117418	TRINITY_DN61240_c0_g1_i1
ENSMUSG00000085213	TRINITY_DN68415_c0_g1_i1
ENSMUSG00000097452	TRINITY_DN89222_c0_g1_i1;TRINITY_DN17811_c0_g1_i1
ENSMUSG00000111752	TRINITY_DN17826_c0_g1_i1;TRINITY_DN73982_c0_g1_i1
ENSMUSG00000097882	TRINITY_DN68520_c0_g1_i1
ENSMUSG00000107722	TRINITY_DN85760_c0_g1_i1
ENSMUSG00000114662	TRINITY_DN85718_c0_g1_i1
ENSMUSG00000087532	TRINITY_DN85769_c0_g1_i1;TRINITY_DN58263_c0_g2_i1;TRINITY_DN14462_c0_g2_i1;TRINITY_DN14462_c0_g1_i1;TRINITY_DN58263_c0_g1_i1
ENSMUSG00000097404	TRINITY_DN85755_c0_g1_i1
ENSMUSG00000097885	TRINITY_DN17991_c0_g1_i1
ENSMUSG00000072884	TRINITY_DN59418_c0_g1_i1
ENSMUSG00000097537	TRINITY_DN59468_c0_g1_i1
ENSMUSG00000108207	TRINITY_DN60395_c0_g1_i1
ENSMUSG00000097379	TRINITY_DN60392_c0_g1_i1
ENSMUSG00000112968	TRINITY_DN67664_c0_g1_i1;TRINITY_DN8761_c0_g2_i1
ENSMUSG00000045464	TRINITY_DN1896_c0_g2_i1;TRINITY_DN1896_c0_g1_i1
ENSMUSG00000100084	TRINITY_DN1887_c0_g1_i1
ENSMUSG00000086401	TRINITY_DN1825_c0_g1_i1;TRINITY_DN1825_c0_g3_i1
ENSMUSG00000087178	TRINITY_DN1809_c3_g1_i1
ENSMUSG00000115410	TRINITY_DN1880_c0_g2_i1
ENSMUSG00000086725	TRINITY_DN84944_c0_g1_i1
ENSMUSG00000118049	TRINITY_DN58653_c0_g1_i1
ENSMUSG00000097336	TRINITY_DN66825_c0_g1_i1
ENSMUSG00000089737	TRINITY_DN66802_c0_g1_i1
ENSMUSG00000101854	TRINITY_DN33395_c0_g2_i1
ENSMUSG00000110554	TRINITY_DN33395_c0_g2_i1
ENSMUSG00000097157	TRINITY_DN311_c0_g1_i1
ENSMUSG00000096981	TRINITY_DN57864_c0_g1_i1;TRINITY_DN89246_c0_g1_i1
ENSMUSG00000105489	TRINITY_DN83029_c0_g1_i1
ENSMUSG00000084890	TRINITY_DN83142_c0_g1_i1
ENSMUSG00000087502	TRINITY_DN83144_c0_g1_i1
ENSMUSG00000087138	TRINITY_DN74020_c0_g1_i1;TRINITY_DN64982_c0_g1_i1;TRINITY_DN45450_c0_g1_i1
ENSMUSG00000085105	TRINITY_DN74089_c0_g1_i1
ENSMUSG00000117900	TRINITY_DN5889_c0_g2_i1
ENSMUSG00000087036	TRINITY_DN14422_c0_g1_i1
ENSMUSG00000054418	TRINITY_DN4922_c0_g4_i1
ENSMUSG00000097399	TRINITY_DN82330_c0_g1_i1
ENSMUSG00000117841	TRINITY_DN56011_c0_g1_i1
ENSMUSG00000110862	TRINITY_DN31756_c0_g2_i1
ENSMUSG00000092323	TRINITY_DN89657_c0_g1_i1
ENSMUSG00000081512	TRINITY_DN89643_c0_g1_i1
ENSMUSG00000085885	TRINITY_DN5009_c3_g1_i1
ENSMUSG00000086290	TRINITY_DN81413_c0_g1_i1
ENSMUSG00000092626	TRINITY_DN726_c1_g1_i1
ENSMUSG00000112390	TRINITY_DN782_c1_g1_i1
ENSMUSG00000092196	TRINITY_DN775_c0_g1_i1
ENSMUSG00000111947	TRINITY_DN30842_c0_g1_i1
ENSMUSG00000056418	TRINITY_DN30872_c0_g1_i1
ENSMUSG00000110424	TRINITY_DN81599_c0_g1_i1
ENSMUSG00000086837	TRINITY_DN81574_c0_g1_i1
ENSMUSG00000090237	TRINITY_DN81539_c0_g1_i1
ENSMUSG00000110547	TRINITY_DN72496_c0_g1_i1
ENSMUSG00000101849	TRINITY_DN72474_c0_g1_i1
ENSMUSG00000084785	TRINITY_DN88883_c0_g1_i1
ENSMUSG00000090116	TRINITY_DN88825_c0_g1_i1
ENSMUSG00000052479	TRINITY_DN88825_c0_g1_i1
ENSMUSG00000090317	TRINITY_DN63488_c0_g1_i1
ENSMUSG00000085762	TRINITY_DN63435_c0_g1_i1
ENSMUSG00000074517	TRINITY_DN12817_c0_g2_i1
ENSMUSG00000113722	TRINITY_DN80739_c0_g1_i1
ENSMUSG00000097098	TRINITY_DN80799_c0_g1_i1
ENSMUSG00000098066	TRINITY_DN48480_c0_g1_i1;TRINITY_DN2266_c0_g2_i1;TRINITY_DN2266_c0_g3_i1
ENSMUSG00000085151	TRINITY_DN2241_c0_g1_i1
ENSMUSG00000043794	TRINITY_DN2277_c0_g3_i1
ENSMUSG00000098270	TRINITY_DN45321_c1_g1_i1
ENSMUSG00000099027	TRINITY_DN45321_c1_g1_i1
ENSMUSG00000086843	TRINITY_DN19030_c0_g1_i1
ENSMUSG00000103309	TRINITY_DN81199_c0_g1_i1;TRINITY_DN69942_c0_g1_i1;TRINITY_DN78930_c0_g1_i1
ENSMUSG00000044081	TRINITY_DN62653_c0_g1_i1
ENSMUSG00000074466	TRINITY_DN1368_c0_g4_i1
ENSMUSG00000106719	TRINITY_DN1354_c7_g1_i1
ENSMUSG00000084864	TRINITY_DN36372_c0_g1_i1
ENSMUSG00000092176	TRINITY_DN27282_c0_g1_i1
ENSMUSG00000101583	TRINITY_DN70812_c0_g1_i1
ENSMUSG00000097604	TRINITY_DN18226_c0_g1_i1
ENSMUSG00000053613	TRINITY_DN18254_c0_g2_i1
ENSMUSG00000112627	TRINITY_DN86156_c0_g1_i1
ENSMUSG00000097253	TRINITY_DN77116_c0_g1_i1
ENSMUSG00000097842	TRINITY_DN10119_c0_g1_i1;TRINITY_DN10119_c0_g2_i1
ENSMUSG00000103583	TRINITY_DN68061_c0_g1_i1
ENSMUSG00000100980	TRINITY_DN68037_c0_g1_i1
ENSMUSG00000117647	TRINITY_DN6240_c0_g2_i1
ENSMUSG00000085541	TRINITY_DN68151_c0_g1_i1
ENSMUSG00000086773	TRINITY_DN68122_c0_g1_i1
ENSMUSG00000043644	TRINITY_DN85348_c0_g1_i1
ENSMUSG00000056023	TRINITY_DN17572_c0_g1_i1
ENSMUSG00000097903	TRINITY_DN59065_c0_g1_i1
ENSMUSG00000108171	TRINITY_DN5369_c0_g3_i1
ENSMUSG00000097788	TRINITY_DN5361_c1_g2_i1
ENSMUSG00000086170	TRINITY_DN60066_c0_g1_i1
ENSMUSG00000085533	TRINITY_DN60066_c0_g1_i1
ENSMUSG00000101448	TRINITY_DN25757_c0_g2_i1
ENSMUSG00000097040	TRINITY_DN67352_c0_g1_i1
ENSMUSG00000091351	TRINITY_DN84568_c0_g1_i1
ENSMUSG00000085782	TRINITY_DN16778_c0_g4_i1
ENSMUSG00000086155	TRINITY_DN16746_c0_g1_i1
ENSMUSG00000087461	TRINITY_DN58246_c0_g1_i1
ENSMUSG00000108930	TRINITY_DN49292_c0_g1_i1
ENSMUSG00000063714	TRINITY_DN49237_c3_g1_i1
ENSMUSG00000086216	TRINITY_DN66483_c0_g1_i1
ENSMUSG00000109954	TRINITY_DN66593_c0_g1_i1
ENSMUSG00000104448	TRINITY_DN65683_c0_g1_i1
ENSMUSG00000100213	TRINITY_DN14098_c0_g1_i1
ENSMUSG00000104939	TRINITY_DN14091_c0_g3_i1
ENSMUSG00000073478	TRINITY_DN73981_c0_g1_i1
ENSMUSG00000118070	TRINITY_DN64916_c0_g1_i1
ENSMUSG00000086175	TRINITY_DN22214_c0_g1_i1
ENSMUSG00000112336	TRINITY_DN55870_c0_g1_i1
ENSMUSG00000114857	TRINITY_DN55886_c0_g1_i1
ENSMUSG00000113621	TRINITY_DN81097_c0_g1_i1
ENSMUSG00000097207	TRINITY_DN29577_c0_g2_i1;TRINITY_DN29577_c0_g1_i1
ENSMUSG00000105076	TRINITY_DN29577_c0_g2_i1;TRINITY_DN29577_c0_g1_i1
ENSMUSG00000101166	TRINITY_DN29522_c0_g2_i1;TRINITY_DN29522_c0_g1_i1;TRINITY_DN29522_c0_g3_i1
ENSMUSG00000110740	TRINITY_DN55975_c0_g1_i1;TRINITY_DN55975_c0_g2_i1
ENSMUSG00000092405	TRINITY_DN81101_c0_g1_i1
ENSMUSG00000100037	TRINITY_DN81122_c0_g1_i1
ENSMUSG00000059659	TRINITY_DN38153_c0_g3_i1
ENSMUSG00000115122	TRINITY_DN29182_c0_g1_i1
