# Supplementary material for: Identification of Natural Antisense Transcripts in Mouse Brain and Their Association With Autism Spectrum Disorder Risk Genes
Source: Front Mol Neurosci. 2021 Feb 25;14:624881. doi: 10.3389/fnmol.2021.624881 (PMC7947803; doi:10.3389/fnmol.2021.624881)
Supplement: Supplementary file 12 [file Data_Sheet_6.XLSX]

## Sheet: Supplementary File 6
	GeneName	ENSID	SenseExp	AntisenseExp	Antisense_vs_Sense	Antisense_vs_Total
16975	Fgfr2	ENSMUSG00000030849	112492294053953	359805808233583	319849293908982	0.761819296945921
1969	Gamt	ENSMUSG00000020150	421433543734437	414058707469132	0.982500594993092	0.495586532218173
17068	Hras	ENSMUSG00000025499	287964266986701	282330333918562	0.980435304952616	0.49506050639512
19831	Smc1a	ENSMUSG00000041133	264197272418603	226367799102336	0.856813535696431	0.461442960870633
1577	Ahi1	ENSMUSG00000019986	815481147627612	69459905586265	0.851765927248434	0.459974943223027
14911	Braf	ENSMUSG00000002413	392599768417211	318915540000673	0.812317188281592	0.448220208655537
15636	Kras	ENSMUSG00000030265	149198825882191	121057273326449	0.811382211694056	0.44793539787234
19892	Ap1s2	ENSMUSG00000031367	122050595648034	93731740130058	0.767974458726597	0.434380969100504
19485	L1cam	ENSMUSG00000031391	497218381616788	36885535579104	0.741837730519225	0.425893708421444
19921	Mid1	ENSMUSG00000035299	549441118541633	383954890410083	0.698809895097047	0.411352616389797
9087	Pten	ENSMUSG00000013663	635377814450133	436307335643572	0.686689597465974	0.407122684871973
3122	Ywhae	ENSMUSG00000020849	793470530152793	522397254186372	0.658370077192126	0.396998285392876
19654	Atrx	ENSMUSG00000031229	899088636675498	586328958441619	0.652136991308943	0.394723315765887
8190	Nrxn1	ENSMUSG00000024109	142418955201589	928259439227791	0.651780823636766	0.394592802089641
7567	Syngap1	ENSMUSG00000067629	237858520213249	150997692133726	0.634821456041813	0.388312407875308
16320	Ube3a	ENSMUSG00000025326	483275753751103	29549666407076	0.61144524999892	0.379439047028951
5129	Mef2c	ENSMUSG00000005583	185731419594513	112310673277112	0.604693990506869	0.376828226493119
15288	Foxp1	ENSMUSG00000030067	447120068101149	268647621462848	0.600839999429579	0.37532795260218
14234	Ptpn11	ENSMUSG00000043733	54289210147753	325740920501331	0.600010424934895	0.37500407221366
19290	Cask	ENSMUSG00000031012	402836654659603	233629642162308	0.579961231084409	0.36707307728453
12581	Pomgnt1	ENSMUSG00000028700	144234293357941	79645420021103	0.552194753181546	0.355750946876807
6403	Adsl	ENSMUSG00000022407	655042826215123	3584243682059	0.547176999520624	0.353661539494292
19360	Gria3	ENSMUSG00000001986	560640349054194	300700042775745	0.53635105515154	0.34910709590305
10408	Mkks	ENSMUSG00000027274	935187647989342	490585347592775	0.524584930786389	0.34408377007623
7475	Tsc2	ENSMUSG00000002496	250147929485992	128522071829097	0.513784271943352	0.339403890941323
19477	Slc6a8	ENSMUSG00000019558	800721900061516	409580312641238	0.511513813484772	0.338411603599893
17673	Nfix	ENSMUSG00000001911	795697540594613	397273179202308	0.499276620743896	0.333011676321725
19315	Syn1	ENSMUSG00000037217	139762376710155	680699727536758	0.487040749849599	0.327523472304884
19354	Lamp2	ENSMUSG00000016534	206801699316348	998094347409053	0.482633532852286	0.325524495539904
8533	Aldh7a1	ENSMUSG00000053644	158157382098529	751045661488813	0.474872340148453	0.321975215902859
19439	Fmr1	ENSMUSG00000000838	177341753311311	771377673126108	0.434966756966708	0.303119744659562
19346	Upf3b	ENSMUSG00000036572	426692742029338	182883292347687	0.428606522524613	0.300017195614637
14952	Cntnap2	ENSMUSG00000039419	397846233626443	161671891999385	0.406367783165158	0.288948444375333
19779	Acsl4	ENSMUSG00000031278	298115508335817	120536936906414	0.4043296424909	0.287916476486054
11771	Prss12	ENSMUSG00000027978	431954529291933	173836500843643	0.402441667016663	0.286957865329796
9491	Ehmt1	ENSMUSG00000036893	125449061738482	500873804959871	0.399264688008604	0.285338929389283
19833	Kdm5c	ENSMUSG00000025332	207426675905134	763752584518041	0.368203646510413	0.26911465076819
19876	Cdkl5	ENSMUSG00000031292	736127728956105	25930436341863	0.352254579224107	0.260494277213853
4939	Nsd1	ENSMUSG00000021488	782063727471077	264361093270303	0.33803011696394	0.252632666991792
2835	Rai1	ENSMUSG00000062115	798572464520691	259756132545901	0.325275593745658	0.245439963793738
17128	Shank2	ENSMUSG00000037541	172732333746426	537651725647725	0.311262931488558	0.237376443742835
9848	Scn1a	ENSMUSG00000064329	494695369281523	148749322949702	0.300688731260492	0.231176548265392
19820	Fgd1	ENSMUSG00000025265	160494396622445	479935684475921	0.299035788523474	0.230198267950237
19832	Iqsec2	ENSMUSG00000041115	962184506276772	272172144999465	0.282868974946033	0.220497167263658
9662	Pomt1	ENSMUSG00000039254	424192448009059	118068143474993	0.278336269372886	0.217733217809293
6090	Vps13b	ENSMUSG00000037646	44323122847459	123222844679652	0.278010295221598	0.217533689877978
19491	Mecp2	ENSMUSG00000031393	246469588972417	661618294197557	0.268438105064394	0.211628855986447
10314	Nphp1	ENSMUSG00000027378	396808302229964	105943039476548	0.266987960889867	0.210726517639796
19602	Nlgn3	ENSMUSG00000031302	391392028824693	101366098372144	0.258988663301435	0.205711672273753
19545	Il1rapl1	ENSMUSG00000052372	12304637573451	296424593180956	0.240904773839527	0.194136390574222
342	Satb2	ENSMUSG00000038331	89318593638312	21061141303848	0.235797950302859	0.190806231912807
6009	Nipbl	ENSMUSG00000022141	186048960475534	417279216627338	0.224284626778235	0.18319647398371
9774	Mbd5	ENSMUSG00000036792	159595823191426	354984287697835	0.222427053916098	0.181955277579585
19551	Arx	ENSMUSG00000035277	253041251929923	515378056248939	0.203673532405565	0.169209945157239
4059	Foxg1	ENSMUSG00000020950	260456680799443	521886140526489	0.200373489719909	0.166925953826807
3199	Nf1	ENSMUSG00000020716	434566315370469	853263200125656	0.196348214287674	0.164122963483991
19262	Ftsj1	ENSMUSG00000031171	471182541400448	922687596073965	0.195823808185158	0.163756405287121
19397	Phf6	ENSMUSG00000025626	100835017837813	192664871719576	0.191069408079509	0.160418365868024
17106	Igf2	ENSMUSG00000048583	70204593126062	13137945103153	0.187137970866978	0.157637928749182
19414	Slc9a6	ENSMUSG00000060681	257094125988811	454564953817662	0.17680876685508	0.150244263838708
19854	Ptchd1	ENSMUSG00000041552	486266330471901	845274381538338	0.173829510408018	0.148087527930351
9591	Tsc1	ENSMUSG00000026812	203728044439187	343461659007364	0.168588306019836	0.144266637918054
12026	Chd7	ENSMUSG00000041235	415320015675705	670445012365021	0.161428533916007	0.13899136210449
6727	Crebbp	ENSMUSG00000022521	186488783068546	278570787631433	0.149376698720288	0.12996322170669
19538	Dmd	ENSMUSG00000045103	397361092345929	576698934270148	0.145132209815875	0.126738387560691
19580	Ophn1	ENSMUSG00000031214	147913475673383	21274623574965	0.143831543935475	0.12574539030512
15405	Cacna1c	ENSMUSG00000051331	203733809024093	286005817324296	0.140382108739976	0.123100939294011
17732	Rpgrip1l	ENSMUSG00000033282	914539737405417	126056788794795	0.137836316607109	0.121138967525769
19525	Rab39b	ENSMUSG00000031202	160499822773104	209464778406483	0.130507794206477	0.1154417465101
2174	Cep290	ENSMUSG00000019971	884928718364046	102714785654725	0.116071253563352	0.103999859500694
19881	Nhs	ENSMUSG00000059493	281067019204882	276842548634364	0.0984969881623006	0.0896652327896486
15839	Dmpk	ENSMUSG00000030409	106563337200317	845349931545748	0.079328402596539	0.0734979292731468
19788	Dcx	ENSMUSG00000031285	148395845204611	94335019927905	0.0635698525102464	0.0597702655450493
6534	Shank3	ENSMUSG00000022623	143835468913435	885831594933064	0.0615864502424076	0.0580135986365921
5492	Btd	ENSMUSG00000021900	26590656275256	132131602742913	0.0496909897127545	0.0473386836695171
4763	Aldh5a1	ENSMUSG00000035936	183433310849463	786001398711879	0.0428494364012719	0.041088804294836
19696	Pcdh19	ENSMUSG00000051323	114725031334059	460741435675983	0.0401604976976983	0.0386099047085425
2100	Pah	ENSMUSG00000020051	216981578338119	0	0	0
3093	Pafah1b1	ENSMUSG00000020745	192870457475374	0	0	0
3209	Rnf135	ENSMUSG00000020707	62069047149178	0	0	0
3817	Sgsh	ENSMUSG00000005043	914147637348786	0	0	0
4144	L2hgdh	ENSMUSG00000020988	477220515524916	0	0	0
6882	Tbx1	ENSMUSG00000009097	767901570736197	0	0	0
10262	Gatm	ENSMUSG00000027199	137807865853499	0	0	0
12001	Rpe65	ENSMUSG00000028174	293275096578857	0	0	0
17127	Dhcr7	ENSMUSG00000058454	544257511207918	0	0	0
18584	Map2k1	ENSMUSG00000004936	686166775769933	0	0	0
19232	Cacna1f	ENSMUSG00000031142	300361118134813	0	0	0
19248	Pqbp1	ENSMUSG00000031157	117328601008457	0	0	0
19295	Ndp	ENSMUSG00000040138	140920222692094	0	0	0
19325	Agtr2	ENSMUSG00000068122	355106818610668	0	0	0
19372	Ocrl	ENSMUSG00000001173	12495427458442	0	0	0
19419	Arhgef6	ENSMUSG00000031133	260880308874134	0	0	0
19441	Aff2	ENSMUSG00000031189	319093071181573	0	0	0
19601	Med12	ENSMUSG00000079487	505578283380615	0	0	0
19825	Phf8	ENSMUSG00000041229	767618073212635	0	0	0
