# Supplementary material for: Identification of Natural Antisense Transcripts in Mouse Brain and Their Association With Autism Spectrum Disorder Risk Genes
Source: Front Mol Neurosci. 2021 Feb 25;14:624881. doi: 10.3389/fnmol.2021.624881 (PMC7947803; doi:10.3389/fnmol.2021.624881)
Supplement: Supplementary file 13 [file Data_Sheet_7.XLSX]

## Sheet: Supplementary File 7
geneName	ENSID	TSS
Cd6	ENSMUSG00000024670	-221553230901678
Acot5	ENSMUSG00000042540	-20713700845228
Gas7	ENSMUSG00000033066	-170408664540118
Slc15a5	ENSMUSG00000044378	-144164306558132
Tmprss4	ENSMUSG00000032091	-118215793761642
Dnah1	ENSMUSG00000019027	-116234720302257
Pik3r6	ENSMUSG00000046207	-108016967019219
Ccdc162	ENSMUSG00000075225	-0.912479828962305
Pcsk4	ENSMUSG00000020131	-0.901933451487331
Arpp21	ENSMUSG00000032503	-0.875359425971378
Il1rap	ENSMUSG00000022514	-0.854053181522435
Crygn	ENSMUSG00000038135	-0.843770016096662
Gbx2	ENSMUSG00000034486	-0.838415485345652
Slc26a4	ENSMUSG00000020651	-0.804720889982779
Gnal	ENSMUSG00000024524	-0.767836935607165
Avil	ENSMUSG00000025432	-0.757551210305947
Runx2	ENSMUSG00000039153	-0.755558869818155
6330549D23Rik	ENSMUSG00000045327	-0.724211730973097
Rabgap1l	ENSMUSG00000026721	-0.694746328997657
Tox2	ENSMUSG00000074607	-0.693347885985289
Wdr38	ENSMUSG00000035295	-0.672310884922861
Lrrc74b	ENSMUSG00000022759	-0.663733716408645
C1qtnf3	ENSMUSG00000058914	-0.65989279192242
Poc1a	ENSMUSG00000023345	-0.6459947828012
P4htm	ENSMUSG00000006675	-0.633918287125653
Hivep3	ENSMUSG00000028634	-0.630215393116876
Tal1	ENSMUSG00000028717	-0.624047013503215
Pakap	ENSMUSG00000090053	-0.617804700431927
Gm38342	ENSMUSG00000102457	-0.60721389185749
Tcte2	ENSMUSG00000038347	-0.594550731596723
Sipa1l3	ENSMUSG00000030583	-0.581208220605194
Arhgef33	ENSMUSG00000054901	-0.570317898621445
Nin	ENSMUSG00000021068	-0.565636779685325
Iqcj	ENSMUSG00000051777	-0.554135944491884
Pde4c	ENSMUSG00000031842	-0.551434866923035
Mamstr	ENSMUSG00000042918	-0.544442934946443
Clic6	ENSMUSG00000022949	-0.543843071511651
Gm17359	ENSMUSG00000091685	-0.539250107470986
D630002J18Rik	ENSMUSG00000097293	-0.535017211256373
Cfap73	ENSMUSG00000094282	-0.529047642215997
St8sia3	ENSMUSG00000056812	-0.528725881767922
Ccdc27	ENSMUSG00000039492	-0.510949561619694
Iqch	ENSMUSG00000037801	-0.491462033943658
Ldb3	ENSMUSG00000021798	-0.486010500428065
Nrsn2	ENSMUSG00000059361	-0.479025839275899
Sgk1	ENSMUSG00000019970	-0.477389022164475
Trim71	ENSMUSG00000079259	-0.471523380225368
Snorc	ENSMUSG00000026258	-0.469224141767301
Abcc10	ENSMUSG00000032842	-0.465801687447758
Nova2	ENSMUSG00000030411	-0.459261107063803
Nme9	ENSMUSG00000046242	-0.457930879689947
Nod2	ENSMUSG00000055994	-0.456570555992953
Scn9a	ENSMUSG00000075316	-0.456124031639279
Tsnaxip1	ENSMUSG00000031893	-0.450100416183469
Scube3	ENSMUSG00000038677	-0.449477648823872
Tcf7	ENSMUSG00000000782	-0.447213080388287
Pacsin3	ENSMUSG00000027257	-0.445888796144941
Tmem191c	ENSMUSG00000055692	-0.439275485408081
Bbox1	ENSMUSG00000041660	-0.43301469460682
Phykpl	ENSMUSG00000020359	-0.423143810668042
Gabrr1	ENSMUSG00000028280	-0.42259112578872
Mpzl2	ENSMUSG00000032092	-0.41971077196362
Bhlha9	ENSMUSG00000044243	-0.41909693463003
Yjefn3	ENSMUSG00000048967	-0.416515186970447
Oma1	ENSMUSG00000035069	-0.415976208578772
Bnipl	ENSMUSG00000028115	-0.413851358230402
Prtn3	ENSMUSG00000057729	-0.408539641462007
Kif9	ENSMUSG00000032489	-0.406691876001874
Jag2	ENSMUSG00000002799	-0.404154197452754
Pacrg	ENSMUSG00000037196	-0.403885709472626
Cyp11a1	ENSMUSG00000032323	-0.400419014272711
Nomo1	ENSMUSG00000030835	-0.3995620085078
Ikzf3	ENSMUSG00000018168	-0.398517848465506
Upb1	ENSMUSG00000033427	-0.398448161330054
Ccdc60	ENSMUSG00000043913	-0.398219102474551
Ndst3	ENSMUSG00000027977	-0.398029449245803
Itga2	ENSMUSG00000015533	-0.397227944856905
Cfap57	ENSMUSG00000028730	-0.395625402073487
Tcte1	ENSMUSG00000023949	-0.393869957446739
Dnase2a	ENSMUSG00000003812	-0.393413395653298
Prrt1	ENSMUSG00000015476	-0.393326103358468
Shisa7	ENSMUSG00000053550	-0.392376132917628
Bicra	ENSMUSG00000070808	-0.390838334152255
Fbxl22	ENSMUSG00000050503	-0.390498311012248
Nfatc2	ENSMUSG00000027544	-0.385620313390124
Ksr2	ENSMUSG00000061578	-0.385234485237776
Gm49405	ENSMUSG00000024869	-0.381694460690855
Mfsd4a	ENSMUSG00000059149	-0.377581219078046
Ido2	ENSMUSG00000031549	-0.375224378437736
Prdm12	ENSMUSG00000079466	-0.37348037210176
Jaml	ENSMUSG00000048534	-0.373313893846202
Map3k6	ENSMUSG00000028862	-0.371889880815135
Isl1	ENSMUSG00000042258	-0.371319877203207
Bbof1	ENSMUSG00000057265	-0.367949464901266
Ostn	ENSMUSG00000052276	-0.366819854755996
Mapk12	ENSMUSG00000022610	-0.363904091323092
Cerkl	ENSMUSG00000075256	-0.363752029923309
Impg1	ENSMUSG00000032343	-0.363543759529031
Arhgap27	ENSMUSG00000034255	-0.360803286694344
Glra4	ENSMUSG00000018595	-0.359240534364889
Dnaaf3	ENSMUSG00000055809	-0.359128544416802
Grk4	ENSMUSG00000052783	-0.355715759090021
Fgl2	ENSMUSG00000039899	-0.355160475502142
Lama2	ENSMUSG00000019899	-0.354141516101834
Elmo1	ENSMUSG00000041112	-0.351702943434792
Mob2	ENSMUSG00000025147	-0.3503419150036
Efcab15	ENSMUSG00000020940	-0.348303665784549
Btbd10	ENSMUSG00000038187	-0.34815564457072
Spata13	ENSMUSG00000021990	-0.345180090409165
Prtg	ENSMUSG00000036030	-0.344849845242105
Sypl2	ENSMUSG00000027887	-0.343389850455037
Trappc6a	ENSMUSG00000002043	-0.342850958836376
Otof	ENSMUSG00000062372	-0.342766909862386
Traip	ENSMUSG00000032586	-0.341642117202885
Pheta2	ENSMUSG00000049687	-0.339384619307312
Dnali1	ENSMUSG00000042707	-0.339378875753172
Stc2	ENSMUSG00000020303	-0.339249819323208
Iglon5	ENSMUSG00000013367	-0.336461043028048
Carmil2	ENSMUSG00000050357	-0.335474047336471
Adarb2	ENSMUSG00000052551	-0.333790095716094
Slc24a1	ENSMUSG00000034452	-0.330120736525193
Nsa2	ENSMUSG00000060739	-0.328513703241638
Plcb2	ENSMUSG00000040061	-0.326876082086926
Wdr95	ENSMUSG00000029658	-0.326698925533069
Asb2	ENSMUSG00000021200	-0.326312954846264
Eps8l1	ENSMUSG00000006154	-0.324813814704053
Gm42460	ENSMUSG00000106430	-0.323619654602849
Glipr1	ENSMUSG00000056888	-0.322326065560773
Primpol	ENSMUSG00000038225	-0.321997981018801
Ddx11	ENSMUSG00000035842	-0.32093253612317
Cacfd1	ENSMUSG00000015488	-0.31981626657338
Gm43231	ENSMUSG00000107240	-0.319768906565973
F2rl2	ENSMUSG00000021675	-0.319609509510889
Dpys	ENSMUSG00000022304	-0.313342710997217
Atp2c2	ENSMUSG00000034112	-0.312994965189332
Sh2d6	ENSMUSG00000052631	-0.312681214230343
Gtpbp8	ENSMUSG00000022668	-0.311803158915521
Gm43684	ENSMUSG00000105613	-0.311331327782131
Vxn	ENSMUSG00000067879	-0.311061737995531
Tspan9	ENSMUSG00000030352	-0.309935892434984
Mmel1	ENSMUSG00000058183	-0.309554888267596
Zglp1	ENSMUSG00000079681	-0.309002647476719
Npas1	ENSMUSG00000001988	-0.308553502902672
Scn7a	ENSMUSG00000034810	-0.307946849218653
Gramd2	ENSMUSG00000074259	-0.306655608160588
Cfap44	ENSMUSG00000071550	-0.306362323927828
Trim32	ENSMUSG00000051675	-0.306114346319749
Pcbp2	ENSMUSG00000056851	-0.305255228668209
Zfhx2	ENSMUSG00000040721	-0.305178438828063
Rbms3	ENSMUSG00000039607	-0.304479325734042
H2-M5	ENSMUSG00000024459	-0.304001675706907
Pisd	ENSMUSG00000023452	-0.303998451630615
BC055324	ENSMUSG00000041406	-0.303691529139243
Gpr63	ENSMUSG00000040372	-0.303400230790616
Rmi1	ENSMUSG00000035367	-0.302209558367504
Spaca9	ENSMUSG00000026809	-0.301378312922039
Gm5113	ENSMUSG00000066647	-0.300896179146792
Cpeb3	ENSMUSG00000039652	-0.299763648469629
Morn1	ENSMUSG00000029049	-0.297903231935387
Frem3	ENSMUSG00000042353	-0.297854724607648
Gm15645	ENSMUSG00000086414	-0.296055013892011
Il17rc	ENSMUSG00000030281	-0.295707966116565
Nol7	ENSMUSG00000063200	-0.295410154275486
Slc12a7	ENSMUSG00000017756	-0.294454314679831
Gm5148	ENSMUSG00000058174	-0.293495349755346
Ranbp3l	ENSMUSG00000048424	-0.29293427674094
Mynn	ENSMUSG00000037730	-0.292455068689152
Iah1	ENSMUSG00000062054	-0.291836716250624
Card6	ENSMUSG00000041849	-0.291730755042687
Ripor1	ENSMUSG00000038604	-0.29134005639114
Gm43210	ENSMUSG00000105011	-0.29107559235064
Wwox	ENSMUSG00000004637	-0.290934974940024
Muc1	ENSMUSG00000042784	-0.289676549336796
Smim4	ENSMUSG00000058351	-0.287423920627497
Ankrd35	ENSMUSG00000038354	-0.285536579867059
Acox2	ENSMUSG00000021751	-0.285512649269567
Ephb2	ENSMUSG00000028664	-0.285177258866239
Alx4	ENSMUSG00000040310	-0.284693018788808
Zfp72	ENSMUSG00000069184	-0.284124776983889
Evpl	ENSMUSG00000034282	-0.282172746081809
Lrrc71	ENSMUSG00000023084	-0.279514485000233
Pm20d2	ENSMUSG00000054659	-0.279346128479998
Ccdc74a	ENSMUSG00000041617	-0.278580705265141
Kcnmb4	ENSMUSG00000054934	-0.278549398154135
Slit3	ENSMUSG00000056427	-0.278231352447808
Spred2	ENSMUSG00000045671	-0.278073307556768
Dnajc19	ENSMUSG00000027679	-0.277885968128161
Klf16	ENSMUSG00000035397	-0.277690612970635
Cbarp	ENSMUSG00000035640	-0.277281947035205
Polr2a	ENSMUSG00000005198	-0.276940492587061
Bcl7c	ENSMUSG00000030814	-0.274166971690128
Tmem45b	ENSMUSG00000041737	-0.273127074719736
Prrg4	ENSMUSG00000027171	-0.272723053348495
Hspb6	ENSMUSG00000036854	-0.272704018581776
Fgf9	ENSMUSG00000021974	-0.272633361558981
Bcl9	ENSMUSG00000038256	-0.272188189802396
Map3k10	ENSMUSG00000040390	-0.272026940610439
Chac2	ENSMUSG00000020309	-0.272009003810623
Xrra1	ENSMUSG00000035211	-0.270702107265123
Shh	ENSMUSG00000002633	-0.270284051955591
Il4i1	ENSMUSG00000074141	-0.267334270801497
Fosb	ENSMUSG00000003545	-0.267318400719579
Srsf9	ENSMUSG00000029538	-0.267195094349867
Tnrc18	ENSMUSG00000039477	-0.266607014600755
4930556J24Rik	ENSMUSG00000034493	-0.266332542089231
Dedd2	ENSMUSG00000054499	-0.266002402073419
Pabpc1l	ENSMUSG00000054582	-0.265407898686371
Banp	ENSMUSG00000025316	-0.26527057633545
Cmya5	ENSMUSG00000047419	-0.263199022966161
Rsph10b	ENSMUSG00000075569	-0.262965778531099
Hebp2	ENSMUSG00000019853	-0.262640343536798
Ptx3	ENSMUSG00000027832	-0.262378263971781
Suv39h2	ENSMUSG00000026646	-0.262319615081932
Itgad	ENSMUSG00000070369	-0.261712945192449
Ilk	ENSMUSG00000030890	-0.261221945561026
Agbl4	ENSMUSG00000061298	-0.261084028314606
Col15a1	ENSMUSG00000028339	-0.259837515057708
Tox	ENSMUSG00000041272	-0.259473095723568
Psmb10	ENSMUSG00000031897	-0.256957455610648
Il27ra	ENSMUSG00000005465	-0.256797688274254
Lag3	ENSMUSG00000030124	-0.256485865701601
Pole2	ENSMUSG00000020974	-0.25634822950366
Fgf14	ENSMUSG00000025551	-0.255780094874318
Mrm1	ENSMUSG00000018405	-0.255753222869394
Cfap54	ENSMUSG00000020014	-0.255459238772083
Epha10	ENSMUSG00000028876	-0.255152729922031
Art3	ENSMUSG00000034842	-0.254874966569637
Dmd	ENSMUSG00000045103	-0.253656008832827
Loxl2	ENSMUSG00000034205	-0.253393609053018
Zbed3	ENSMUSG00000041995	-0.253375464968938
Ipcef1	ENSMUSG00000064065	-0.251064443814482
Magix	ENSMUSG00000031147	-0.250840019849676
Supt3	ENSMUSG00000038954	-0.250231847074951
Dlx2	ENSMUSG00000023391	-0.250135695237314
Syt15	ENSMUSG00000041479	-0.250108100399157
Nr2f2	ENSMUSG00000030551	-0.249528863893666
Naa20	ENSMUSG00000002728	-0.24939992820607
Asxl3	ENSMUSG00000045215	-0.248879045763019
Uggt2	ENSMUSG00000042104	-0.248639794450225
Tmem132d	ENSMUSG00000034310	-0.248255334845802
Wdfy1	ENSMUSG00000073643	-0.247794806707783
Shisa3	ENSMUSG00000050010	-0.247276365091229
Sag	ENSMUSG00000056055	-0.246717299641102
Mafb	ENSMUSG00000074622	-0.246324679325226
Creb3l3	ENSMUSG00000035041	-0.246170746034613
Pard3	ENSMUSG00000025812	-0.246116143712296
Tmprss9	ENSMUSG00000059406	-0.245875452567448
Cebpa	ENSMUSG00000034957	-0.245818238280058
Awat2	ENSMUSG00000031220	-0.244134137218844
Car9	ENSMUSG00000028463	-0.242426199951934
Spib	ENSMUSG00000008193	-0.242335552632098
Ttc22	ENSMUSG00000034919	-0.242174503545737
9530077C05Rik	ENSMUSG00000036411	-0.242162833406906
Scrt2	ENSMUSG00000060257	-0.240671224125448
Egr1	ENSMUSG00000038418	-0.240518470845037
Gm37811	ENSMUSG00000102900	-0.240469230762038
Robo3	ENSMUSG00000032128	-0.239844510725723
Stoml3	ENSMUSG00000027744	-0.239472411723916
Yae1d1	ENSMUSG00000075054	-0.239460902064941
Nid2	ENSMUSG00000021806	-0.238945155053533
Lbhd1	ENSMUSG00000096740	-0.23858386942507
Disc1	ENSMUSG00000043051	-0.237660438088155
Churc1	ENSMUSG00000090258	-0.237287506961445
Apold1	ENSMUSG00000090698	-0.236705747536942
Ciao3	ENSMUSG00000002280	-0.236369100740803
Pus3	ENSMUSG00000032103	-0.236112523122728
Pyroxd1	ENSMUSG00000041671	-0.235749415621857
Prss35	ENSMUSG00000033491	-0.235636969743295
Crlf2	ENSMUSG00000033467	-0.235272368584454
Dock5	ENSMUSG00000044447	-0.234990941676844
Rassf7	ENSMUSG00000038618	-0.234815541532282
Adap2	ENSMUSG00000020709	-0.234768215999498
Cyp1b1	ENSMUSG00000024087	-0.234702720848771
Hif1a	ENSMUSG00000021109	-0.233840459733231
Podn	ENSMUSG00000028600	-0.233600369307299
Nphs1	ENSMUSG00000006649	-0.233154489425715
Mybph	ENSMUSG00000042451	-0.233107146625285
St6galnac5	ENSMUSG00000039037	-0.232676901684778
Mapk1ip1	ENSMUSG00000041775	-0.231972630805057
Utrn	ENSMUSG00000019820	-0.231912701368571
Lmo2	ENSMUSG00000032698	-0.231703138289404
Celf2	ENSMUSG00000002107	-0.231134377034911
Tulp2	ENSMUSG00000023467	-0.231119048612378
Lemd1	ENSMUSG00000079330	-0.23079014109871
Relt	ENSMUSG00000008318	-0.230128053776353
Slc25a29	ENSMUSG00000021265	-0.228978849085566
Psd	ENSMUSG00000037126	-0.228840375024115
Mns1	ENSMUSG00000032221	-0.228133558565734
Per1	ENSMUSG00000020893	-0.228077564542195
Prkn	ENSMUSG00000023826	-0.227837570385884
Ppp1r13l	ENSMUSG00000040734	-0.227824676843498
Hmox2	ENSMUSG00000004070	-0.227697124629925
Nkain3	ENSMUSG00000055761	-0.226717793995916
Pdgfa	ENSMUSG00000025856	-0.225793078668209
Mast1	ENSMUSG00000053693	-0.225604404413776
Pigo	ENSMUSG00000028454	-0.225492955235488
Lhx2	ENSMUSG00000000247	-0.224987434226093
Penk	ENSMUSG00000045573	-0.224145983572584
Creb3l2	ENSMUSG00000038648	-0.223984557444525
Hlcs	ENSMUSG00000040820	-0.223406849048896
Lpo	ENSMUSG00000009356	-0.22296442311513
Dnaaf1	ENSMUSG00000031831	-0.221563660711812
Zfp580	ENSMUSG00000055633	-0.221370492542065
Kcnd1	ENSMUSG00000009731	-0.221216886769949
Gm15155	ENSMUSG00000055109	-0.220895954778793
Desi1	ENSMUSG00000022472	-0.22037883978396
Gm34583	ENSMUSG00000107272	-0.220028991706651
Lor	ENSMUSG00000043165	-0.220011918014768
Cort	ENSMUSG00000028971	-0.219886107028701
Atp5o	ENSMUSG00000022956	-0.219638274560949
Eaf2	ENSMUSG00000022838	-0.219493041405814
1700109H08Rik	ENSMUSG00000008307	-0.219395454962683
Ercc4	ENSMUSG00000022545	-0.219120474936057
Msc	ENSMUSG00000025930	-0.218394913752967
S1pr5	ENSMUSG00000045087	-0.217926975800446
Trim43a	ENSMUSG00000090693	-0.217374223750952
Mak	ENSMUSG00000021363	-0.217235487687308
Akt3	ENSMUSG00000019699	-0.216969450486334
Wdr37	ENSMUSG00000021147	-0.216873196511428
Arr3	ENSMUSG00000060890	-0.216717819225951
Mindy4b-ps	ENSMUSG00000101860	-0.216662275214824
Pdzd3	ENSMUSG00000032105	-0.216077797205297
Ttc7	ENSMUSG00000036918	-0.216075968618012
Pgap3	ENSMUSG00000038208	-0.215598454483431
Lck	ENSMUSG00000000409	-0.215334153801117
Liph	ENSMUSG00000044626	-0.215270502793257
Adamts2	ENSMUSG00000036545	-0.214818768452718
Fabp3	ENSMUSG00000028773	-0.214253795701252
Slc16a7	ENSMUSG00000020102	-0.214240885536215
Wfikkn2	ENSMUSG00000044177	-0.213187920036651
Zcchc18	ENSMUSG00000031428	-0.213104575698659
Scd3	ENSMUSG00000025202	-0.212858815521049
Wdr48	ENSMUSG00000032512	-0.212589673881995
Sgms2	ENSMUSG00000050931	-0.212475653171315
Ttc25	ENSMUSG00000006784	-0.212411356100021
Igsf9	ENSMUSG00000037995	-0.212104452615553
Zmynd12	ENSMUSG00000070806	-0.21192338276479
Bend7	ENSMUSG00000048186	-0.211912195908035
L3mbtl3	ENSMUSG00000039089	-0.21148609415889
Plch2	ENSMUSG00000029055	-0.211214753509355
Srrm4	ENSMUSG00000063919	-0.210428140210576
Gfra2	ENSMUSG00000022103	-0.210362475592646
Mrps18b	ENSMUSG00000024436	-0.208870700469704
Cnn1	ENSMUSG00000001349	-0.208468500481421
Tdrd6	ENSMUSG00000040140	-0.20837488626619
Cdan1	ENSMUSG00000027284	-0.208257701579801
Isoc2b	ENSMUSG00000052605	-0.208161278157323
Map4	ENSMUSG00000032479	-0.208123507741937
Mis18bp1	ENSMUSG00000047534	-0.207909302991549
Zfp617	ENSMUSG00000066880	-0.207441333542264
Chchd5	ENSMUSG00000037938	-0.207437613197516
Nova1	ENSMUSG00000021047	-0.206923527049183
Ncam1	ENSMUSG00000039542	-0.206839679224478
Nek6	ENSMUSG00000026749	-0.206460720711061
Lrrtm4	ENSMUSG00000052581	-0.206379268089507
Bco2	ENSMUSG00000032066	-0.206313852597748
Ttll13	ENSMUSG00000045467	-0.206288434508295
Pi15	ENSMUSG00000067780	-0.206138066397098
Asf1b	ENSMUSG00000005470	-0.206129953156195
Comp	ENSMUSG00000031849	-0.206040346714372
Ascc1	ENSMUSG00000044475	-0.205819959026896
Pradc1	ENSMUSG00000030008	-0.205804210045846
Adam8	ENSMUSG00000025473	-0.205347324839434
Vstm4	ENSMUSG00000050666	-0.204988513099097
Tmem185b	ENSMUSG00000098923	-0.203899108087491
Stau1	ENSMUSG00000039536	-0.20329065656618
Dock4	ENSMUSG00000035954	-0.203131398478022
A930033H14Rik	ENSMUSG00000090622	-0.203061714022388
Ppif	ENSMUSG00000021868	-0.202975790328866
Cfap157	ENSMUSG00000038987	-0.202795496520918
Arrdc2	ENSMUSG00000002910	-0.202393544638536
Tyk2	ENSMUSG00000032175	-0.20141890673147
Nfic	ENSMUSG00000055053	-0.200998650271751
Yap1	ENSMUSG00000053110	-0.200988076373735
Zfp3	ENSMUSG00000043602	-0.200945136258638
P2rx6	ENSMUSG00000022758	-0.200873784761839
Lrrc34	ENSMUSG00000027702	-0.200858697414461
Grin1	ENSMUSG00000026959	-0.199857390705884
Plekha5	ENSMUSG00000030231	-0.199395526663331
Trim39	ENSMUSG00000045409	-0.199037889036386
Cdc25a	ENSMUSG00000032477	-0.199008735793176
Arhgap5	ENSMUSG00000035133	-0.198153192777756
Exd1	ENSMUSG00000048647	-0.197763693215019
Celsr1	ENSMUSG00000016028	-0.197528680088573
Zmat3	ENSMUSG00000027663	-0.19747399445868
Irf6	ENSMUSG00000026638	-0.197324678198748
Erich2	ENSMUSG00000075302	-0.196731686553773
Zfp101	ENSMUSG00000055240	-0.196160878731386
D1Ertd622e	ENSMUSG00000044768	-0.196066736491967
Spata3	ENSMUSG00000026226	-0.195854842913554
Zfpm2	ENSMUSG00000022306	-0.195675276475904
Eif4e2	ENSMUSG00000026254	-0.194697832336473
Capn10	ENSMUSG00000026270	-0.194462457521093
Tsacc	ENSMUSG00000010538	-0.194176110510791
Cacna1a	ENSMUSG00000034656	-0.194079661906948
Fxyd1	ENSMUSG00000036570	-0.193994316950474
Cdk9	ENSMUSG00000009555	-0.193925985453534
Zfp619	ENSMUSG00000068959	-0.193866254612932
Nlk	ENSMUSG00000017376	-0.193837677609718
Ube3a	ENSMUSG00000025326	-0.193828266045265
Spry1	ENSMUSG00000037211	-0.193827225875981
Prdm10	ENSMUSG00000042496	-0.192813800924632
Brinp3	ENSMUSG00000035131	-0.192559046776902
Nrap	ENSMUSG00000049134	-0.192357436074163
Esyt3	ENSMUSG00000037681	-0.192324907019591
Nat8f1	ENSMUSG00000057103	-0.190764323320981
Mthfsl	ENSMUSG00000079427	-0.190668326839094
Ms4a6c	ENSMUSG00000079419	-0.190568458874159
Itga10	ENSMUSG00000090210	-0.190514954479057
Inhbb	ENSMUSG00000037035	-0.190387979574577
Abhd18	ENSMUSG00000037818	-0.189854316669264
Clic5	ENSMUSG00000023959	-0.189811507214696
Esm1	ENSMUSG00000042379	-0.189785382286246
Calml4	ENSMUSG00000032246	-0.189200806547686
Lgalsl	ENSMUSG00000042363	-0.18872407394254
Zfp354b	ENSMUSG00000020335	-0.188720399185032
Angptl1	ENSMUSG00000033544	-0.188684219805031
Ctif	ENSMUSG00000052928	-0.18851543298723
Triobp	ENSMUSG00000033088	-0.188482894648953
Cd47	ENSMUSG00000055447	-0.188357580894944
Stum	ENSMUSG00000053963	-0.188161216176681
Pex11g	ENSMUSG00000069633	-0.187868082627037
Chrna2	ENSMUSG00000022041	-0.187686780321782
Thap4	ENSMUSG00000026279	-0.18761087537575
Acss3	ENSMUSG00000035948	-0.18749050121629
Rhpn2	ENSMUSG00000030494	-0.187062953001128
Map1lc3a	ENSMUSG00000027602	-0.186945223738231
Ptch1	ENSMUSG00000021466	-0.18674008330712
Vash1	ENSMUSG00000021256	-0.186680365141226
Ky	ENSMUSG00000035606	-0.186624823766324
Akap14	ENSMUSG00000036551	-0.18636648553459
Wwc1	ENSMUSG00000018849	-0.186324373041001
Cfap126	ENSMUSG00000026649	-0.186321438645319
Nthl1	ENSMUSG00000041429	-0.186261725003593
Taf1d	ENSMUSG00000031939	-0.186249100065465
Gipc2	ENSMUSG00000039131	-0.185946871708963
Sema5a	ENSMUSG00000022231	-0.185907410394304
Rhcg	ENSMUSG00000030549	-0.185839500850209
Gm38010	ENSMUSG00000104400	-0.185766505758292
Efcab2	ENSMUSG00000026495	-0.185638896030547
Pxdc1	ENSMUSG00000021411	-0.185516340304357
Ltbp4	ENSMUSG00000040488	-0.185114130055015
Rnf225	ENSMUSG00000033967	-0.184734494737096
Galnt12	ENSMUSG00000039774	-0.18455257012114
Corin	ENSMUSG00000005220	-0.184422292655606
Mamdc4	ENSMUSG00000026941	-0.184143539150637
Abhd17c	ENSMUSG00000038459	-0.183423091329957
Bsn	ENSMUSG00000032589	-0.182978554793413
4931414P19Rik	ENSMUSG00000022179	-0.182922796470829
Nrg4	ENSMUSG00000032311	-0.182878499673801
Grin2b	ENSMUSG00000030209	-0.182607312738439
Fstl4	ENSMUSG00000036264	-0.182465282354399
Ccdc177	ENSMUSG00000062961	-0.182070915464044
Rfx7	ENSMUSG00000037674	-0.182005841877537
Ccl28	ENSMUSG00000074715	-0.181537856479317
Dhtkd1	ENSMUSG00000025815	-0.181135016766208
Nsd2	ENSMUSG00000057406	-0.180812523188498
P2ry12	ENSMUSG00000036353	-0.180230398244661
Hnrnpdl	ENSMUSG00000029328	-0.180128757775636
Cstad	ENSMUSG00000047363	-0.179728945173074
Bcl11a	ENSMUSG00000000861	-0.179697991519457
Fosl2	ENSMUSG00000029135	-0.179612963945434
Phf10	ENSMUSG00000023883	-0.17929490440945
Gm19426	ENSMUSG00000097187	-0.179123774149387
Rgs9	ENSMUSG00000020599	-0.178903697321194
Slc24a4	ENSMUSG00000041771	-0.17866077563835
Atp5l	ENSMUSG00000038717	-0.178437460409964
Btf3l4	ENSMUSG00000028568	-0.178196290525489
Stam2	ENSMUSG00000055371	-0.178193135266315
Zfp870	ENSMUSG00000095325	-0.177573015338555
Mbtps2	ENSMUSG00000046873	-0.17746695192349
Gm37352	ENSMUSG00000103593	-0.177304289034715
Tiam2	ENSMUSG00000023800	-0.177263806479383
Nsmce2	ENSMUSG00000059586	-0.177217611336378
Ptpn14	ENSMUSG00000026604	-0.177086354998325
Ska3	ENSMUSG00000021965	-0.176760018918009
Zfat	ENSMUSG00000022335	-0.176533151223055
Frmd4a	ENSMUSG00000026657	-0.176378378632014
Twist2	ENSMUSG00000007805	-0.175582404404911
Cdk20	ENSMUSG00000021483	-0.175360391014083
Gm13080	ENSMUSG00000044377	-0.175223549811462
Pappa2	ENSMUSG00000073530	-0.174797187091307
Nfix	ENSMUSG00000001911	-0.174455811476305
Vstm2b	ENSMUSG00000039257	-0.174328829747724
1700102P08Rik	ENSMUSG00000032611	-0.174273483100437
Gm7488	ENSMUSG00000039617	-0.174091066607014
Kcnk3	ENSMUSG00000049265	-0.173973966730044
Omd	ENSMUSG00000048368	-0.173608535366246
Pawr	ENSMUSG00000035873	-0.17319356737127
Tarbp2	ENSMUSG00000023051	-0.173085192535695
Ephx4	ENSMUSG00000033805	-0.172555979796239
Rce1	ENSMUSG00000024889	-0.172484328020855
Cdh12	ENSMUSG00000040452	-0.172170326432015
Trabd2b	ENSMUSG00000070867	-0.171205123313648
Itih2	ENSMUSG00000037254	-0.170996092579001
Dok4	ENSMUSG00000040631	-0.17094699028857
Tmem8	ENSMUSG00000024180	-0.170374874220528
Tmem104	ENSMUSG00000045980	-0.170174923834536
Usp43	ENSMUSG00000020905	-0.169799586235216
Myh11	ENSMUSG00000018830	-0.169794819139257
Pigz	ENSMUSG00000045625	-0.169783806037122
Lrrc8a	ENSMUSG00000007476	-0.169690876768604
Nrg3	ENSMUSG00000041014	-0.169378242752026
Rgs16	ENSMUSG00000026475	-0.169287283850144
Kcnc1	ENSMUSG00000058975	-0.169225260156073
Fam178b	ENSMUSG00000046337	-0.169115674885962
Rab15	ENSMUSG00000021062	-0.168788080067512
Arfgap2	ENSMUSG00000027255	-0.168714567449889
Wnt10a	ENSMUSG00000026167	-0.168455451570795
Gm43437	ENSMUSG00000104965	-0.168378365385816
Ccnk	ENSMUSG00000021258	-0.167564780252992
Plpp1	ENSMUSG00000021759	-0.167435308650536
Cd46	ENSMUSG00000016493	-0.167388843726676
Lrrc38	ENSMUSG00000028584	-0.166908339894487
Spata21	ENSMUSG00000045004	-0.166891142211507
Aopep	ENSMUSG00000021458	-0.166872548145236
Myo1d	ENSMUSG00000035441	-0.165948562701743
Gpr149	ENSMUSG00000043441	-0.165628273269013
Col20a1	ENSMUSG00000016356	-0.165549394648789
Trim24	ENSMUSG00000029833	-0.165481421186469
Hp	ENSMUSG00000031722	-0.165253787677165
Kansl1	ENSMUSG00000018412	-0.16520847097359
Irf2	ENSMUSG00000031627	-0.165199200123982
Cuedc1	ENSMUSG00000018378	-0.164947370442529
Fam102a	ENSMUSG00000039157	-0.164841794982027
Lamb3	ENSMUSG00000026639	-0.164716693395518
Gpm6b	ENSMUSG00000031342	-0.164515324893274
Zdhhc20	ENSMUSG00000021969	-0.164376547544348
Ablim2	ENSMUSG00000029095	-0.164235273190425
Dennd1b	ENSMUSG00000056268	-0.163894567665095
Esrrg	ENSMUSG00000026610	-0.163767730173705
Adi1	ENSMUSG00000020629	-0.163620285559616
Grhl3	ENSMUSG00000037188	-0.163423858527172
Dcaf15	ENSMUSG00000037103	-0.162920957812312
Sos1	ENSMUSG00000024241	-0.162704825716554
Muc15	ENSMUSG00000050808	-0.162542286906469
Hhatl	ENSMUSG00000032523	-0.162319144520843
Ebi3	ENSMUSG00000003206	-0.162102692139855
Postn	ENSMUSG00000027750	-0.162058121626699
Notch3	ENSMUSG00000038146	-0.162007979320696
H2-T24	ENSMUSG00000053835	-0.161975399590855
Phf21b	ENSMUSG00000016624	-0.161963878821211
Mtss2	ENSMUSG00000033763	-0.161682873038988
Tle6	ENSMUSG00000034758	-0.161514590697837
Ak7	ENSMUSG00000041323	-0.161151788770186
Nexn	ENSMUSG00000039103	-0.160726476224473
Tmem62	ENSMUSG00000054484	-0.160159558042586
Srpk1	ENSMUSG00000004865	-0.159813925085907
Vav2	ENSMUSG00000009621	-0.159763857781656
Xkr4	ENSMUSG00000051951	-0.159608565962717
Nckap1l	ENSMUSG00000022488	-0.159596764123691
Elmo3	ENSMUSG00000014791	-0.159471181312655
Emc7	ENSMUSG00000055943	-0.159451090008003
Zfp143	ENSMUSG00000061079	-0.159314903580485
Lrrk2	ENSMUSG00000036273	-0.159258425805645
Zfand1	ENSMUSG00000039795	-0.159242388119606
Ccdc155	ENSMUSG00000038292	-0.159039142862024
Ulk3	ENSMUSG00000032308	-0.1589314295524
Strbp	ENSMUSG00000026915	-0.158868536199596
Ccdc3	ENSMUSG00000026676	-0.158676185957099
Pik3r4	ENSMUSG00000032571	-0.158264990808511
St6galnac3	ENSMUSG00000052544	-0.158234691504594
Chpf2	ENSMUSG00000038181	-0.15820728505078
Rreb1	ENSMUSG00000039087	-0.157753032021032
Cxxc4	ENSMUSG00000044365	-0.157691402015387
Foxj2	ENSMUSG00000003154	-0.157676312700327
Cnot3	ENSMUSG00000035632	-0.157601225421527
Mapk4	ENSMUSG00000024558	-0.157492144108395
Stx18	ENSMUSG00000029125	-0.157453598564067
Pidd1	ENSMUSG00000025507	-0.157344476217592
Id4	ENSMUSG00000021379	-0.156655760593569
Htra4	ENSMUSG00000037406	-0.156640427466757
Bud23	ENSMUSG00000005378	-0.156330003360718
Mnt	ENSMUSG00000000282	-0.155972918773252
Adcyap1	ENSMUSG00000024256	-0.154902413445653
Kmt2b	ENSMUSG00000006307	-0.154793672372655
Ctnnal1	ENSMUSG00000038816	-0.154685332246488
Gm7420	ENSMUSG00000089975	-0.154661823158082
Ttc16	ENSMUSG00000039021	-0.154404194987947
Doc2a	ENSMUSG00000052301	-0.154373792836661
Abhd14a	ENSMUSG00000042210	-0.154370257605353
Ptpn21	ENSMUSG00000021009	-0.153519953538898
Baiap2	ENSMUSG00000025372	-0.153444562965208
Zfp54	ENSMUSG00000023882	-0.153239634313887
Lrtm2	ENSMUSG00000055003	-0.152986235235345
Mctp2	ENSMUSG00000032776	-0.152914002068517
Ptgs1	ENSMUSG00000047250	-0.152886630877324
Tmod3	ENSMUSG00000058587	-0.152495884882245
Slc2a6	ENSMUSG00000036067	-0.152278508759589
B3gntl1	ENSMUSG00000046605	-0.152221862353244
Kat2a	ENSMUSG00000020918	-0.152161087336883
Lipt2	ENSMUSG00000030725	-0.15204946420966
Fhod1	ENSMUSG00000014778	-0.152009358313942
Apobec3	ENSMUSG00000009585	-0.151811174092074
B3gnt6	ENSMUSG00000074004	-0.151391297141858
Smtn	ENSMUSG00000020439	-0.151248337545516
Shc1	ENSMUSG00000042626	-0.150995103212044
Arg1	ENSMUSG00000019987	-0.15067628852893
Tent2	ENSMUSG00000042167	-0.150634780283331
Atp5g2	ENSMUSG00000062683	-0.15032362699905
Ndufa6	ENSMUSG00000022450	-0.150303484284798
Sfrp4	ENSMUSG00000021319	-0.150255327095408
Arid3a	ENSMUSG00000019564	-0.150100602962669
Bcl9l	ENSMUSG00000063382	-0.150014948596928
Zfyve1	ENSMUSG00000042628	-0.150001356605449
Cntn6	ENSMUSG00000030092	-0.149914736092671
Jazf1	ENSMUSG00000063568	-0.149806600696931
Chst1	ENSMUSG00000027221	-0.1496514296875
Gm12184	ENSMUSG00000078154	-0.149624203931336
Slco5a1	ENSMUSG00000025938	-0.149242274084037
Alkal2	ENSMUSG00000054204	-0.148930468514874
Pced1b	ENSMUSG00000044250	-0.148826365563564
Six3	ENSMUSG00000038805	-0.148656833337212
C230062I16Rik	ENSMUSG00000063623	-0.148479888190927
Hnrnpa2b1	ENSMUSG00000004980	-0.148318609166532
AI593442	ENSMUSG00000078307	-0.14811276998238
Smim40	ENSMUSG00000092349	-0.148004741118708
Prx	ENSMUSG00000053198	-0.147852266791271
Cpne5	ENSMUSG00000024008	-0.147829457722314
Slc35d1	ENSMUSG00000028521	-0.147818681801917
Eps8l2	ENSMUSG00000025504	-0.147782772384319
Oip5	ENSMUSG00000072980	-0.147670545558728
Mdc1	ENSMUSG00000061607	-0.147627654274486
Uxs1	ENSMUSG00000057363	-0.147616303984345
Smim19	ENSMUSG00000031534	-0.147601960905355
Cnksr3	ENSMUSG00000015202	-0.147439498086442
Cgrrf1	ENSMUSG00000055128	-0.147170782354937
Spats1	ENSMUSG00000023935	-0.147146765763149
Bach2	ENSMUSG00000040270	-0.147047600876142
Tekt4	ENSMUSG00000024175	-0.146883288351432
Ankrd49	ENSMUSG00000031931	-0.146821428643583
Aste1	ENSMUSG00000032567	-0.146526433730589
Lrriq1	ENSMUSG00000019892	-0.146169023223063
Sema4c	ENSMUSG00000026121	-0.145929836275183
Ilvbl	ENSMUSG00000032763	-0.145801440972328
Xrcc3	ENSMUSG00000021287	-0.145757857900915
Mlip	ENSMUSG00000032355	-0.145721483330248
Zswim4	ENSMUSG00000035671	-0.14569104394737
Gipr	ENSMUSG00000030406	-0.145555118683428
Mef2d	ENSMUSG00000001419	-0.145067055749063
Aqp11	ENSMUSG00000042797	-0.14502291899781
Gtpbp6	ENSMUSG00000033434	-0.144987997358873
Cldn34c1	ENSMUSG00000079450	-0.144848148261078
Zc3h12b	ENSMUSG00000035045	-0.144841848103328
Nit2	ENSMUSG00000022751	-0.144695925696696
Hspa12b	ENSMUSG00000074793	-0.144553694941203
Mtmr11	ENSMUSG00000045934	-0.144512255870879
Zfp609	ENSMUSG00000040524	-0.144418603303799
Cdc73	ENSMUSG00000026361	-0.144343851208238
Zc3h6	ENSMUSG00000042851	-0.144131632008245
Nfia	ENSMUSG00000028565	-0.143919942014752
BC049715	ENSMUSG00000047515	-0.143851784307783
Sike1	ENSMUSG00000027854	-0.143813450637527
Bbip1	ENSMUSG00000084957	-0.14359656264047
Mrps16	ENSMUSG00000049960	-0.14320541458699
Gm43823	ENSMUSG00000106224	-0.143176851837915
Pla2g4e	ENSMUSG00000050211	-0.143099372956931
Dlc1	ENSMUSG00000031523	-0.14299847628125
Slc10a7	ENSMUSG00000031684	-0.142928352962751
Setd1a	ENSMUSG00000042308	-0.142897555864835
Nr1d1	ENSMUSG00000020889	-0.14280391353371
Dmpk	ENSMUSG00000030409	-0.142661755620294
Atp9b	ENSMUSG00000024566	-0.142657724008439
Rbp4	ENSMUSG00000024990	-0.142561640666618
Npm2	ENSMUSG00000047911	-0.142521606396971
Ubn2	ENSMUSG00000038538	-0.142255371826043
Coq4	ENSMUSG00000026798	-0.142131563687138
Ppil6	ENSMUSG00000078451	-0.141956205772699
Gab2	ENSMUSG00000004508	-0.141917916034507
Rnaset2b	ENSMUSG00000094724	-0.141863381621549
Ddx10	ENSMUSG00000053289	-0.14170526607817
Kif24	ENSMUSG00000028438	-0.141489628132075
Lca5l	ENSMUSG00000045275	-0.141479149986484
Tmem129	ENSMUSG00000019295	-0.141321021507235
Serac1	ENSMUSG00000015659	-0.141318423238726
H2ax	ENSMUSG00000049932	-0.141315746754146
Itsn1	ENSMUSG00000022957	-0.141298343689197
Reep6	ENSMUSG00000035504	-0.141238312763174
Cep162	ENSMUSG00000056919	-0.141131533437068
Erich6	ENSMUSG00000070471	-0.140903680565501
Txnrd3	ENSMUSG00000000811	-0.140897424638176
Gga3	ENSMUSG00000020740	-0.140796148531879
Rad9b	ENSMUSG00000038569	-0.14039666479502
Mypop	ENSMUSG00000048481	-0.140279572007315
Btg3	ENSMUSG00000022863	-0.140256480487633
Sema3d	ENSMUSG00000040254	-0.140107600685049
Ccdc103	ENSMUSG00000020930	-0.140084618665015
Il17rd	ENSMUSG00000040717	-0.1399259824404
Cd84	ENSMUSG00000038147	-0.139391655216973
Tmem117	ENSMUSG00000063296	-0.139358730851341
Agtrap	ENSMUSG00000029007	-0.139352743234599
Lrrk1	ENSMUSG00000015133	-0.139213139774306
E2f2	ENSMUSG00000018983	-0.138921917713566
Gm10548	ENSMUSG00000073607	-0.13891247187975
Mrc2	ENSMUSG00000020695	-0.138888448271113
Frs2	ENSMUSG00000020170	-0.138837109950999
Limch1	ENSMUSG00000037736	-0.138691259184725
Prrc2a	ENSMUSG00000024393	-0.138447185658372
Vil1	ENSMUSG00000026175	-0.138301789907804
Elavl2	ENSMUSG00000008489	-0.138257633444389
Ripk3	ENSMUSG00000022221	-0.137901787598138
Ccdc13	ENSMUSG00000079235	-0.137396896941148
Mtus2	ENSMUSG00000029651	-0.137298712094231
Lct	ENSMUSG00000026354	-0.137295701391785
Gm10840	ENSMUSG00000075480	-0.137243814196334
Gtf2a1l	ENSMUSG00000024154	-0.137153697008115
Hps1	ENSMUSG00000025188	-0.137043986171975
Hrh3	ENSMUSG00000039059	-0.136961014782288
Traf3	ENSMUSG00000021277	-0.136854198324208
Tagap	ENSMUSG00000033450	-0.136689668475037
Gm13306	ENSMUSG00000073877	-0.136662294530582
Cox10	ENSMUSG00000042148	-0.136649932652604
3300002I08Rik	ENSMUSG00000063364	-0.136502449098626
Pi16	ENSMUSG00000024011	-0.136423650333925
Arsj	ENSMUSG00000046561	-0.136354365860897
Snap23	ENSMUSG00000027287	-0.136318672519099
Sox9	ENSMUSG00000000567	-0.136268965642184
Ccdc86	ENSMUSG00000024732	-0.136238056614265
Gse1	ENSMUSG00000031822	-0.136150167526139
Hsf2	ENSMUSG00000019878	-0.135998351717759
Cdc20	ENSMUSG00000006398	-0.135881487846172
Enox1	ENSMUSG00000022012	-0.135720510557608
Dennd1c	ENSMUSG00000002668	-0.135671650596893
Ccdc167	ENSMUSG00000024018	-0.135429261126791
Cdk2ap1	ENSMUSG00000029394	-0.135255936204294
Tyw3	ENSMUSG00000047583	-0.135004971599755
Ripk2	ENSMUSG00000041135	-0.134860660176181
Spata2	ENSMUSG00000047030	-0.134824001971624
Itga2b	ENSMUSG00000034664	-0.134810745450021
Hdc	ENSMUSG00000027360	-0.134761764458555
Socs3	ENSMUSG00000053113	-0.134658459230671
Cfap20	ENSMUSG00000031796	-0.134626489751593
Tasor	ENSMUSG00000040651	-0.134580792084148
Aebp2	ENSMUSG00000030232	-0.134500314869483
Gm6206	ENSMUSG00000048949	-0.134271728469738
Arhgap10	ENSMUSG00000037148	-0.134258806361508
Mid1-ps1	ENSMUSG00000095134	-0.134179287933531
Slf1	ENSMUSG00000021597	-0.133985074609539
Npnt	ENSMUSG00000040998	-0.133945979670219
Col27a1	ENSMUSG00000045672	-0.133932572754056
Tbc1d1	ENSMUSG00000029174	-0.133876818262051
Gria4	ENSMUSG00000025892	-0.133749695030051
Rbm15	ENSMUSG00000048109	-0.133706936194261
Fam186b	ENSMUSG00000078907	-0.133539232686457
Ptpn3	ENSMUSG00000038764	-0.133159688038045
C2cd4c	ENSMUSG00000045912	-0.133013550947557
Gm7334	ENSMUSG00000044645	-0.132838371176722
Cyp26b1	ENSMUSG00000063415	-0.132744455194365
Rasal1	ENSMUSG00000029602	-0.13272260129692
Mmp2	ENSMUSG00000031740	-0.132596782570175
Mc3r	ENSMUSG00000038537	-0.132515451425754
Scp2	ENSMUSG00000028603	-0.132444838262952
Atg4d	ENSMUSG00000002820	-0.13235029857249
N4bp2l1	ENSMUSG00000041132	-0.132075742946327
Cd37	ENSMUSG00000030798	-0.131943024245507
Gpr137c	ENSMUSG00000049092	-0.131935641780796
Cyb5a	ENSMUSG00000024646	-0.131730533309205
Cers6	ENSMUSG00000027035	-0.131633447079095
Lsg1	ENSMUSG00000022538	-0.131524491534641
Rab11fip1	ENSMUSG00000031488	-0.13117153241597
Fkbp10	ENSMUSG00000001555	-0.131124419012282
Galr1	ENSMUSG00000024553	-0.131069816573547
Atf7	ENSMUSG00000099083	-0.131067808565652
Slc35f3	ENSMUSG00000057060	-0.131062253727368
Hspa1b	ENSMUSG00000090877	-0.130925401487846
Pcsk5	ENSMUSG00000024713	-0.130854521365721
Ptprd	ENSMUSG00000028399	-0.13081889993255
Spink13	ENSMUSG00000073551	-0.130777040433989
Csf2ra	ENSMUSG00000059326	-0.13070227638391
Kif27	ENSMUSG00000060176	-0.130620091072453
Haus6	ENSMUSG00000038047	-0.130616985708328
Arpc5l	ENSMUSG00000026755	-0.130549934493377
Setd4	ENSMUSG00000022948	-0.130465744110954
Mov10	ENSMUSG00000002227	-0.130425162650444
9930021J03Rik	ENSMUSG00000046138	-0.130408395657294
Zc3hav1	ENSMUSG00000029826	-0.130380629209194
Tsga10	ENSMUSG00000060771	-0.130325808985907
Tln1	ENSMUSG00000028465	-0.130042703854572
Stxbp4	ENSMUSG00000020546	-0.129943785648944
Mppe1	ENSMUSG00000062526	-0.129829923117857
Btd	ENSMUSG00000021900	-0.129763856123244
Zfp94	ENSMUSG00000074282	-0.129612877265964
Kif19a	ENSMUSG00000010021	-0.12960757887652
Dgcr6	ENSMUSG00000003531	-0.129322696626334
Ifi35	ENSMUSG00000010358	-0.129293382695983
Klhl40	ENSMUSG00000074001	-0.129017330492064
Slc2a8	ENSMUSG00000026791	-0.128807555437555
Dusp4	ENSMUSG00000031530	-0.128752268202708
Gch1	ENSMUSG00000037580	-0.128684919265871
Cdh15	ENSMUSG00000031962	-0.128218909659882
Dhdds	ENSMUSG00000012117	-0.128092780693941
Elavl1	ENSMUSG00000040028	-0.128021337553928
Slc41a2	ENSMUSG00000034591	-0.127961777168607
Slc18a2	ENSMUSG00000025094	-0.127929512920817
Gm11451	ENSMUSG00000083567	-0.127833921854899
Tmc4	ENSMUSG00000019734	-0.127808133446246
Tmem192	ENSMUSG00000025521	-0.12765973783784
Rph3al	ENSMUSG00000020847	-0.127647743331254
Cacna1c	ENSMUSG00000051331	-0.127641744393066
Foxg1	ENSMUSG00000020950	-0.127568649109284
Rbm39	ENSMUSG00000027620	-0.12739989628761
Pip5kl1	ENSMUSG00000046854	-0.127280352443272
Babam2	ENSMUSG00000052139	-0.127254903162324
Agmat	ENSMUSG00000040706	-0.127182336186777
Slc15a3	ENSMUSG00000024737	-0.126664824299709
Kcnh6	ENSMUSG00000001901	-0.126511416424411
Chka	ENSMUSG00000024843	-0.126399882753197
Cep57	ENSMUSG00000031922	-0.126374754962848
B3galt6	ENSMUSG00000050796	-0.126262019910341
Zkscan16	ENSMUSG00000038630	-0.126250978869427
Scube1	ENSMUSG00000016763	-0.126188897860223
Raver1	ENSMUSG00000010205	-0.126184678681601
Alg13	ENSMUSG00000041718	-0.12607131964316
Nrxn3	ENSMUSG00000066392	-0.126061058223582
1700019D03Rik	ENSMUSG00000043629	-0.125908606722216
Bri3bp	ENSMUSG00000037905	-0.125779298221985
Pcgf5	ENSMUSG00000024805	-0.125643987253414
Acvr2b	ENSMUSG00000061393	-0.125574189614065
Tcfl5	ENSMUSG00000038932	-0.125462417298933
Ift22	ENSMUSG00000007987	-0.125450480233707
Dlg5	ENSMUSG00000021782	-0.125407116383542
Zfp688	ENSMUSG00000045251	-0.125400322490018
Ripply2	ENSMUSG00000047897	-0.125369621669418
Chst3	ENSMUSG00000057337	-0.125103130068319
Stn1	ENSMUSG00000042694	-0.125055214500825
Rab11b-ps2	ENSMUSG00000095690	-0.124999702823811
Fam78b	ENSMUSG00000060568	-0.12498639632124
Aven	ENSMUSG00000003604	-0.124946016602937
Tigar	ENSMUSG00000038028	-0.124776856518709
Trim27	ENSMUSG00000021326	-0.124756770872441
Cyp4x1	ENSMUSG00000047155	-0.124267831687265
Btf3	ENSMUSG00000021660	-0.124214780577089
Ccdc77	ENSMUSG00000030177	-0.124199292629311
Cdk5rap2	ENSMUSG00000039298	-0.12401527680563
Snx21	ENSMUSG00000050373	-0.123980222476799
Brpf3	ENSMUSG00000063952	-0.12379604865929
Arsg	ENSMUSG00000020604	-0.123781528734501
Drd5	ENSMUSG00000039358	-0.123771644508719
Avpr1a	ENSMUSG00000020123	-0.123572299605941
Septin3	ENSMUSG00000022456	-0.123544951568557
Nes	ENSMUSG00000004891	-0.123346367723425
Scaf4	ENSMUSG00000022983	-0.123338595804381
Cc2d2a	ENSMUSG00000039765	-0.123277697787072
Flvcr2	ENSMUSG00000034258	-0.123251555685983
Slc1a6	ENSMUSG00000005357	-0.123130677386144
Sntg1	ENSMUSG00000025909	-0.123090474827052
Foxo1	ENSMUSG00000044167	-0.12304794167571
Asb6	ENSMUSG00000039483	-0.122996229872519
Cpsf4	ENSMUSG00000029625	-0.1229929247799
Plekhg3	ENSMUSG00000052609	-0.122950884618236
Brwd3	ENSMUSG00000063663	-0.122945411947328
Fam160b2	ENSMUSG00000022095	-0.122875062523937
Ggn	ENSMUSG00000031493	-0.122714563557411
St3gal6	ENSMUSG00000022747	-0.122685347437374
Bcar3	ENSMUSG00000028121	-0.122412903923482
Sstr3	ENSMUSG00000044933	-0.122309842443001
Stat6	ENSMUSG00000002147	-0.122301826981262
Zfp319	ENSMUSG00000046556	-0.122257931257953
Sema5b	ENSMUSG00000052133	-0.122209447711284
Rps6ka2	ENSMUSG00000023809	-0.122073576709482
Creb1	ENSMUSG00000025958	-0.121980297874088
Lgals2	ENSMUSG00000043501	-0.121978687406639
1110002E22Rik	ENSMUSG00000090066	-0.121809102881049
Mnd1	ENSMUSG00000033752	-0.121775516152721
Phf14	ENSMUSG00000029629	-0.121761131579405
Med13l	ENSMUSG00000018076	-0.121753632215076
Nudt22	ENSMUSG00000037349	-0.121722530372036
Csrnp3	ENSMUSG00000044647	-0.121697328309486
Slco2a1	ENSMUSG00000032548	-0.12169023156422
Trpv6	ENSMUSG00000029868	-0.121673758335469
Bloc1s3	ENSMUSG00000057667	-0.121660275029296
Commd2	ENSMUSG00000036513	-0.121636676777585
Pgr	ENSMUSG00000031870	-0.121591725302214
Aldh1l2	ENSMUSG00000020256	-0.121515655158302
Nckap5	ENSMUSG00000049690	-0.121474117904239
Prkag2	ENSMUSG00000028944	-0.121444623817544
Parva	ENSMUSG00000030770	-0.121409971066372
Fam49b	ENSMUSG00000022378	-0.121289884530621
Nfasc	ENSMUSG00000026442	-0.121164500358319
Smyd4	ENSMUSG00000018809	-0.121144625743887
Mocs1	ENSMUSG00000064120	-0.121142496026925
Lrrtm2	ENSMUSG00000071862	-0.121092235101251
Mboat1	ENSMUSG00000038732	-0.121044851593161
Crebbp	ENSMUSG00000022521	-0.121002356594619
Slc25a24	ENSMUSG00000040322	-0.120941272795258
Nrg1	ENSMUSG00000062991	-0.120910082242766
Stxbp5	ENSMUSG00000019790	-0.120621041018779
Cep41	ENSMUSG00000029790	-0.12050578832474
Snx12	ENSMUSG00000046032	-0.120293825645952
Rbm4	ENSMUSG00000094936	-0.120236204004541
Dnlz	ENSMUSG00000075467	-0.120083164884325
Hapln1	ENSMUSG00000021613	-0.120016495044324
Igsf3	ENSMUSG00000042035	-0.119887434229505
Wnt9a	ENSMUSG00000000126	-0.119854039704646
Mdm2	ENSMUSG00000020184	-0.119707614920384
Adcy7	ENSMUSG00000031659	-0.119673871971105
Sigmar1	ENSMUSG00000036078	-0.119310240251261
Pcdha1	ENSMUSG00000103442	-0.119196740084297
Csnk2a2	ENSMUSG00000046707	-0.11902858329237
4931406C07Rik	ENSMUSG00000031938	-0.118992596958602
Bmp3	ENSMUSG00000029335	-0.118966643269069
Sgo1	ENSMUSG00000023940	-0.118965479428661
Nfe2l3	ENSMUSG00000029832	-0.118817438922204
Pacs1	ENSMUSG00000024855	-0.118732545329737
Gdf7	ENSMUSG00000037660	-0.118684916977741
Fam117b	ENSMUSG00000041040	-0.118586092767388
F12	ENSMUSG00000021492	-0.118556938443966
Bcl2	ENSMUSG00000057329	-0.11853646783247
Katnal2	ENSMUSG00000025420	-0.118514812174625
Insr	ENSMUSG00000005534	-0.118508356698993
Ubr4	ENSMUSG00000066036	-0.118423698131894
Trim65	ENSMUSG00000054517	-0.118399722576949
Smyd3	ENSMUSG00000055067	-0.118372775801247
Vps13c	ENSMUSG00000035284	-0.118344798011483
Ncor1	ENSMUSG00000018501	-0.118272676870499
Efcab12	ENSMUSG00000030321	-0.118246843236167
Zfp467	ENSMUSG00000068551	-0.118219112172807
Foxj1	ENSMUSG00000034227	-0.118155785150417
Gna15	ENSMUSG00000034792	-0.118033518847449
Paqr3	ENSMUSG00000055725	-0.11798948137412
Capn6	ENSMUSG00000067276	-0.117954471971283
Ccdc122	ENSMUSG00000034795	-0.117903449040833
Fitm2	ENSMUSG00000048486	-0.117857991748334
Bace1	ENSMUSG00000032086	-0.117830800057266
Slc29a2	ENSMUSG00000024891	-0.117624934672842
Brdt	ENSMUSG00000029279	-0.117591990552565
Myl12a	ENSMUSG00000024048	-0.117339818605096
Fam136a	ENSMUSG00000057497	-0.117232129484867
Apopt1	ENSMUSG00000037787	-0.117187110960783
Lrch3	ENSMUSG00000022801	-0.117184003926612
Adgrb2	ENSMUSG00000028782	-0.117173969732359
AB124611	ENSMUSG00000057191	-0.117146581814454
Soga3	ENSMUSG00000038916	-0.117134702918561
C1qtnf4	ENSMUSG00000040794	-0.117107460664211
Maco1	ENSMUSG00000028826	-0.117067864746643
BC048403	ENSMUSG00000053684	-0.117061439346656
Krt1	ENSMUSG00000046834	-0.116912698970022
Mrtfb	ENSMUSG00000009569	-0.116848309792395
Ccbe1	ENSMUSG00000046318	-0.116847195870305
Dnm3	ENSMUSG00000040265	-0.116807544196848
Gm42847	ENSMUSG00000106743	-0.116764704963663
Gm8177	ENSMUSG00000097366	-0.116607742428303
Ccdc149	ENSMUSG00000045790	-0.116527737369171
Mrps9	ENSMUSG00000060679	-0.11649293461068
Prkd1	ENSMUSG00000002688	-0.116453399001651
Homer1	ENSMUSG00000007617	-0.116357196510782
Lrrc61	ENSMUSG00000073096	-0.116334230397063
Lrch1	ENSMUSG00000068015	-0.116269359126767
Aurka	ENSMUSG00000027496	-0.116264138072446
Erbb3	ENSMUSG00000018166	-0.116094686068885
Nptxr	ENSMUSG00000022421	-0.11606288559429
Nfkbiz	ENSMUSG00000035356	-0.116039249480848
Prdm4	ENSMUSG00000035529	-0.116017285251658
A830031A19Rik	ENSMUSG00000055010	-0.115926214353973
Rapgef5	ENSMUSG00000041992	-0.115798792177723
Dtnb	ENSMUSG00000071454	-0.115796658171454
Polr3b	ENSMUSG00000034453	-0.115741136294736
Ocel1	ENSMUSG00000002396	-0.115700307414974
Rtl4	ENSMUSG00000071679	-0.115699819105642
Dusp7	ENSMUSG00000053716	-0.115667919296014
Sun2	ENSMUSG00000042524	-0.11560116985947
Nol4l	ENSMUSG00000061411	-0.115463936573415
Zfp24	ENSMUSG00000051469	-0.115365352777031
Fastkd1	ENSMUSG00000027086	-0.11524015340397
Zfp433	ENSMUSG00000096795	-0.115201808189668
Slc9a5	ENSMUSG00000014786	-0.115039053452749
Pik3cg	ENSMUSG00000020573	-0.115031525213349
Gm37200	ENSMUSG00000103062	-0.114986229558602
Slc25a47	ENSMUSG00000048856	-0.114827899769975
Dnase1l1	ENSMUSG00000019088	-0.114766631581513
Hps4	ENSMUSG00000042328	-0.114746488854728
Gm6569	ENSMUSG00000086361	-0.114707245815189
Sh2d5	ENSMUSG00000045349	-0.114660485918572
Dnajc1	ENSMUSG00000026740	-0.114602351796698
Gmpr2	ENSMUSG00000002326	-0.114585217592709
Tet1	ENSMUSG00000047146	-0.114473816712621
Cd4	ENSMUSG00000023274	-0.11439154864196
Rgmb	ENSMUSG00000048027	-0.114292522525867
Mab21l2	ENSMUSG00000057777	-0.114235056968032
Elavl3	ENSMUSG00000003410	-0.114066499446071
Pla2g3	ENSMUSG00000034579	-0.114026125504187
Mex3b	ENSMUSG00000057706	-0.113986447000561
Ube4a	ENSMUSG00000059890	-0.113906768218582
Rbm48	ENSMUSG00000040302	-0.113829614180542
Coa7	ENSMUSG00000048351	-0.113749171609803
Zfp712	ENSMUSG00000090641	-0.113645500182326
Phf13	ENSMUSG00000047777	-0.113236366914652
Hkdc1	ENSMUSG00000020080	-0.113186360433087
Rit1	ENSMUSG00000028057	-0.113152962912455
Prpf40a	ENSMUSG00000061136	-0.1131234284404
Mospd4	ENSMUSG00000046487	-0.11306522871601
Kctd11	ENSMUSG00000046731	-0.113026340592519
Cnih1	ENSMUSG00000015759	-0.112986667252731
Filip1	ENSMUSG00000034898	-0.112951624491961
Fam163a	ENSMUSG00000015484	-0.112897092996447
Tapbpl	ENSMUSG00000038213	-0.112632467147688
Gadd45a	ENSMUSG00000036390	-0.112620621762543
Zc2hc1c	ENSMUSG00000045064	-0.11259375903173
Ptpre	ENSMUSG00000041836	-0.112548527186681
Gfpt1	ENSMUSG00000029992	-0.112496144957717
Yy1	ENSMUSG00000021264	-0.112492290266799
Lsm7	ENSMUSG00000035215	-0.112419184901594
Grasp	ENSMUSG00000000531	-0.112295827206553
Pde10a	ENSMUSG00000023868	-0.112216513601715
Dzank1	ENSMUSG00000037259	-0.112067740912499
Nacad	ENSMUSG00000041073	-0.112011159552687
Casr	ENSMUSG00000051980	-0.111978215422669
Recql4	ENSMUSG00000033762	-0.111967142120311
Zfp523	ENSMUSG00000024220	-0.111932583829063
Rfx4	ENSMUSG00000020037	-0.111743745275508
Ackr3	ENSMUSG00000044337	-0.111655746821051
Faim2	ENSMUSG00000023011	-0.111517356147631
Six5	ENSMUSG00000040841	-0.111409228947399
Vcl	ENSMUSG00000021823	-0.111309230615166
Slc36a1	ENSMUSG00000020261	-0.111253210544267
Mccc1	ENSMUSG00000027709	-0.111090188011664
Tssk3	ENSMUSG00000000411	-0.111079796401171
Cdcp1	ENSMUSG00000035498	-0.110975335082615
Pcsk9	ENSMUSG00000044254	-0.110943775833523
Furin	ENSMUSG00000030530	-0.110904913806213
Gcfc2	ENSMUSG00000035125	-0.110898763493699
Vac14	ENSMUSG00000010936	-0.110880845760039
Dmrt2	ENSMUSG00000048138	-0.110793030068372
Zfp790	ENSMUSG00000011427	-0.110718200012952
Zhx2	ENSMUSG00000071757	-0.110654364828068
Lgals8	ENSMUSG00000057554	-0.110592797769033
Thbs1	ENSMUSG00000040152	-0.110585381022438
Rcor3	ENSMUSG00000037395	-0.110576534553076
Tcea2	ENSMUSG00000059540	-0.110490036230615
Ccdc85a	ENSMUSG00000032878	-0.11048700901098
Sin3b	ENSMUSG00000031622	-0.110413179666556
Slc38a6	ENSMUSG00000044712	-0.110411031146462
Pcdh7	ENSMUSG00000029108	-0.110376480031363
Pura	ENSMUSG00000043991	-0.110361193921362
H2-Eb1	ENSMUSG00000060586	-0.11033345563704
Slc1a2	ENSMUSG00000005089	-0.110319293898824
Ttc39b	ENSMUSG00000038172	-0.11024065144834
E330034L11Rik	ENSMUSG00000106383	-0.110107581331365
Ist1	ENSMUSG00000031729	-0.109983811054159
1110017D15Rik	ENSMUSG00000028441	-0.10994364315434
Alk	ENSMUSG00000055471	-0.109850365230586
Lrrc20	ENSMUSG00000037151	-0.109839172419928
4933407L21Rik	ENSMUSG00000026224	-0.10975755790129
Ssc4d	ENSMUSG00000029699	-0.10972557370016
Il16	ENSMUSG00000001741	-0.109637934057626
Orc1	ENSMUSG00000028587	-0.10961460826326
Sugp1	ENSMUSG00000011306	-0.10953804190046
Dok6	ENSMUSG00000073514	-0.109508898362883
Ano3	ENSMUSG00000074968	-0.109431628265028
Rrad	ENSMUSG00000031880	-0.109243080198706
Myo16	ENSMUSG00000039057	-0.109030737742303
Gm37366	ENSMUSG00000104010	-0.109030064209117
Wwp2	ENSMUSG00000031930	-0.108931864914446
Iffo1	ENSMUSG00000038271	-0.10886922119239
E4f1	ENSMUSG00000024137	-0.108864019554316
Cdh7	ENSMUSG00000026312	-0.108839135538433
Rin1	ENSMUSG00000024883	-0.108745621818478
Nkx2-2	ENSMUSG00000027434	-0.108709745047238
Metap1d	ENSMUSG00000041921	-0.108580978747524
Map2k5	ENSMUSG00000058444	-0.10845443449405
Pskh1	ENSMUSG00000048310	-0.108439214872802
Septin9	ENSMUSG00000059248	-0.108338060314716
Mcmdc2	ENSMUSG00000046101	-0.1083181549938
Ccdc136	ENSMUSG00000029769	-0.108207669945991
Mettl4	ENSMUSG00000055660	-0.1080748714116
Atf1	ENSMUSG00000023027	-0.108039067749944
Mapre1	ENSMUSG00000027479	-0.108012324417182
Mta1	ENSMUSG00000021144	-0.107989050413155
Grm1	ENSMUSG00000019828	-0.107915416704597
Smim14	ENSMUSG00000037822	-0.107893869859511
Itga9	ENSMUSG00000039115	-0.10788104704991
Fgd5	ENSMUSG00000034037	-0.107854965797108
Grm7	ENSMUSG00000056755	-0.107836573720626
Atp6v1c2	ENSMUSG00000020566	-0.107774904465315
Wls	ENSMUSG00000028173	-0.107749818412118
Retsat	ENSMUSG00000056666	-0.107521642665939
Galntl6	ENSMUSG00000096914	-0.107374066327452
Usp53	ENSMUSG00000039701	-0.107372403204779
Septin11	ENSMUSG00000058013	-0.107226006083253
Pnpla1	ENSMUSG00000043286	-0.107221901659061
Ano4	ENSMUSG00000035189	-0.107196357578618
Sorbs3	ENSMUSG00000022091	-0.107195072444947
Mex3d	ENSMUSG00000048696	-0.107173794515584
Alox5ap	ENSMUSG00000060063	-0.107168415000909
Atp10a	ENSMUSG00000025324	-0.107100731290626
Dchs2	ENSMUSG00000102692	-0.106928367314572
Tsc22d2	ENSMUSG00000027806	-0.106853577241431
2810459M11Rik	ENSMUSG00000026227	-0.10683044608698
Swt1	ENSMUSG00000052748	-0.106747337902058
Zxdc	ENSMUSG00000034430	-0.106660488061255
Adcy8	ENSMUSG00000022376	-0.106616966763469
Erp44	ENSMUSG00000028343	-0.106554738606847
Rabgef1	ENSMUSG00000025340	-0.106542416103022
Rnf111	ENSMUSG00000032217	-0.106540073126964
Drp2	ENSMUSG00000000223	-0.106533621928045
Kif21b	ENSMUSG00000041642	-0.106483075770401
Ctc1	ENSMUSG00000020898	-0.106387714246217
Ccdc58	ENSMUSG00000075229	-0.106304767562926
Pygm	ENSMUSG00000032648	-0.106233454022232
Twnk	ENSMUSG00000025209	-0.105946713711484
Hmces	ENSMUSG00000030060	-0.105908921923694
Ccdc25	ENSMUSG00000022035	-0.105798326430637
Mrpl17	ENSMUSG00000030879	-0.105748365794952
Serhl	ENSMUSG00000058586	-0.105744500088915
Tmod4	ENSMUSG00000005628	-0.105575266183254
Bbc3	ENSMUSG00000002083	-0.105493526294961
Lrfn4	ENSMUSG00000045045	-0.10542849922219
6820408C15Rik	ENSMUSG00000032680	-0.105422318563867
Cfap69	ENSMUSG00000040473	-0.105400775003487
Faap100	ENSMUSG00000025384	-0.105393349368056
Nedd4l	ENSMUSG00000024589	-0.105356636580132
Tmem17	ENSMUSG00000049904	-0.105332437597774
Myef2	ENSMUSG00000027201	-0.105260769023054
Kmt2c	ENSMUSG00000038056	-0.105242433383964
Ifit1	ENSMUSG00000034459	-0.105202939069071
Slc2a12	ENSMUSG00000037490	-0.105179897139625
Plekhg2	ENSMUSG00000037552	-0.105111059401958
Pcnt	ENSMUSG00000001151	-0.104953041777528
Hdac7	ENSMUSG00000022475	-0.104866439510404
Pygo1	ENSMUSG00000034910	-0.104768407521738
Alg11	ENSMUSG00000063362	-0.104693459506521
Caprin1	ENSMUSG00000027184	-0.10448088547382
Kcng3	ENSMUSG00000045053	-0.10438431127543
Aldh5a1	ENSMUSG00000035936	-0.104375869378582
Clk3	ENSMUSG00000032316	-0.104327208890933
Lamc2	ENSMUSG00000026479	-0.104260017939822
Rnf170	ENSMUSG00000013878	-0.104224557785058
Zbtb46	ENSMUSG00000027583	-0.104044862472291
Orc5	ENSMUSG00000029012	-0.103959901055831
Mid1	ENSMUSG00000035299	-0.103792807825727
Gtf2e1	ENSMUSG00000022828	-0.103768960744383
Capn15	ENSMUSG00000037326	-0.10374830348202
Tssk6	ENSMUSG00000047654	-0.103710899527875
Ccdc92b	ENSMUSG00000069814	-0.103667645086818
Aff3	ENSMUSG00000037138	-0.103646664788978
Cdkn3	ENSMUSG00000037628	-0.103618937512421
Etaa1	ENSMUSG00000016984	-0.103597888564836
Jmy	ENSMUSG00000021690	-0.103556682414591
Slc8a3	ENSMUSG00000079055	-0.103538274707049
Pvr	ENSMUSG00000040511	-0.103265457213965
Abhd6	ENSMUSG00000025277	-0.103260432118081
Timm44	ENSMUSG00000002949	-0.103245353252713
Map3k5	ENSMUSG00000071369	-0.103151329401121
Dchs1	ENSMUSG00000036862	-0.103124904637092
Dus4l	ENSMUSG00000020648	-0.103110670360033
Akap17b	ENSMUSG00000059708	-0.103110104320413
Pef1	ENSMUSG00000028779	-0.103073488463516
Lrrc47	ENSMUSG00000029028	-0.103004147492206
Ism1	ENSMUSG00000074766	-0.10294002610752
Sypl	ENSMUSG00000020570	-0.102868279759997
Dnase1l2	ENSMUSG00000024136	-0.102791872802041
Spryd3	ENSMUSG00000036966	-0.102766883888454
Cryzl1	ENSMUSG00000058240	-0.102707729795331
Ano7	ENSMUSG00000034107	-0.102593320033698
Mmadhc	ENSMUSG00000026766	-0.102591979571328
BC024978	ENSMUSG00000078786	-0.102530194407014
Pou2f1	ENSMUSG00000026565	-0.102392565453809
Celf3	ENSMUSG00000028137	-0.102387175002291
Itgb7	ENSMUSG00000001281	-0.102379271089376
Zfp280c	ENSMUSG00000036916	-0.102320261026
A930004D18Rik	ENSMUSG00000054057	-0.102270646906292
Ppp2r3d	ENSMUSG00000093803	-0.102229641057585
Igsf9b	ENSMUSG00000034275	-0.102191030907272
Lair1	ENSMUSG00000055541	-0.102163259971377
Fbxw8	ENSMUSG00000032867	-0.102129250801721
Vav3	ENSMUSG00000033721	-0.102050369335063
Ap4s1	ENSMUSG00000020955	-0.102036762935925
Nipa1	ENSMUSG00000047037	-0.102033480726135
Glt1d1	ENSMUSG00000049971	-0.101961097617335
Fam92a	ENSMUSG00000028218	-0.101929408654908
Zfp706	ENSMUSG00000062397	-0.101902135888914
Gm15429	ENSMUSG00000040323	-0.101843405740319
Neto1	ENSMUSG00000050321	-0.101808805740991
Mertk	ENSMUSG00000014361	-0.10179600839167
Ckap4	ENSMUSG00000046841	-0.101709924530112
Hr	ENSMUSG00000022096	-0.101679337977136
Mars2	ENSMUSG00000046994	-0.101578063523499
Large1	ENSMUSG00000004383	-0.101577095961385
Cnot11	ENSMUSG00000003135	-0.101558367760654
Dgke	ENSMUSG00000000276	-0.101526815585163
Pde1c	ENSMUSG00000004347	-0.101504353995985
Cdyl2	ENSMUSG00000031758	-0.101399880790538
Trim14	ENSMUSG00000039853	-0.101371674586089
B3galt1	ENSMUSG00000034780	-0.101367595895458
Cd274	ENSMUSG00000016496	-0.101352147033846
Ppp1r7	ENSMUSG00000026275	-0.101344436929071
Tmem144	ENSMUSG00000027956	-0.101335328949603
Zfp383	ENSMUSG00000099689	-0.101249452509717
Nmbr	ENSMUSG00000019865	-0.101228371167494
Panx2	ENSMUSG00000058441	-0.101106327636282
Egflam	ENSMUSG00000042961	-0.101102249971904
Rora	ENSMUSG00000032238	-0.10104733610026
Fam160a2	ENSMUSG00000044465	-0.101031062291817
Lat2	ENSMUSG00000040751	-0.101026940176825
Syne4	ENSMUSG00000019737	-0.100908874586313
Arhgef17	ENSMUSG00000032875	-0.100894295040147
Gm38391	ENSMUSG00000103622	-0.100849866256264
H2bc6	ENSMUSG00000047246	-0.100789480346797
Pbxip1	ENSMUSG00000042613	-0.100780627957139
Fbrs	ENSMUSG00000042423	-0.100770279326213
Diaph2	ENSMUSG00000034480	-0.100720482507956
Rnasel	ENSMUSG00000066800	-0.10058146834228
Srgap1	ENSMUSG00000020121	-0.100542500408805
Inpp5e	ENSMUSG00000026925	-0.100475691177376
Acot11	ENSMUSG00000034853	-0.100443053387868
Cables1	ENSMUSG00000040957	-0.100414266016954
Galc	ENSMUSG00000021003	-0.100411137965014
Epop	ENSMUSG00000043439	-0.100407897420687
Fam83h	ENSMUSG00000046761	-0.100403355085323
Pdk1	ENSMUSG00000006494	-0.100389386064469
Sh3rf2	ENSMUSG00000057719	-0.100347443544481
Cbfa2t3	ENSMUSG00000006362	-0.100210016621753
Mettl14	ENSMUSG00000028114	-0.100176648928507
Slc14a2	ENSMUSG00000024552	-0.100099539622961
Nbl1	ENSMUSG00000041120	-0.100089721897474
Baiap2l2	ENSMUSG00000018126	-0.100060983020073
Tead3	ENSMUSG00000002249	-0.100027688174249
Coq10a	ENSMUSG00000039914	-0.100020449387186
2610301B20Rik	ENSMUSG00000059482	-0.0999064562334208
Vps35l	ENSMUSG00000030982	-0.099899027809571
Lancl3	ENSMUSG00000047344	-0.0998128004040015
Has3	ENSMUSG00000031910	-0.0996956243127045
Ppara	ENSMUSG00000022383	-0.0996644879254963
Rab3il1	ENSMUSG00000024663	-0.0996231623612852
4930452B06Rik	ENSMUSG00000021747	-0.0995357568137636
Phf12	ENSMUSG00000037791	-0.0994578953502959
Tnfrsf13b	ENSMUSG00000010142	-0.0994450152934938
Ctbp2	ENSMUSG00000030970	-0.0993855932505096
Ttc39a	ENSMUSG00000028555	-0.0993790287579071
Mycbp2	ENSMUSG00000033004	-0.0993395918340404
Plin3	ENSMUSG00000024197	-0.0992769994266178
Lrrc7	ENSMUSG00000028176	-0.0991985769449581
Epha6	ENSMUSG00000055540	-0.0991085112663175
Gm14569	ENSMUSG00000091556	-0.0991045501473093
Maip1	ENSMUSG00000025971	-0.099100380387656
Klhl21	ENSMUSG00000073700	-0.0989949522673941
Actl6a	ENSMUSG00000027671	-0.0989721001155063
Stau2	ENSMUSG00000025920	-0.098949564613889
Ccnyl1	ENSMUSG00000070871	-0.0988145604105005
Armc5	ENSMUSG00000042178	-0.0988125289691358
Zfyve19	ENSMUSG00000068580	-0.0988009307199752
Ppcdc	ENSMUSG00000063849	-0.0987734516091972
Pnma3	ENSMUSG00000046287	-0.0987082194003685
Lrrc2	ENSMUSG00000032495	-0.0987030641695427
Lsm11	ENSMUSG00000044847	-0.0986769544471654
Gm13754	ENSMUSG00000082373	-0.0985908257479258
Cxxc5	ENSMUSG00000046668	-0.098577548191473
Efs	ENSMUSG00000022203	-0.098573446152196
Erc1	ENSMUSG00000030172	-0.0985107793101049
4930456G14Rik	ENSMUSG00000102985	-0.0984902047930124
Wipf1	ENSMUSG00000075284	-0.0982764183755562
Taf5l	ENSMUSG00000038697	-0.0982752653731754
Dmtf1	ENSMUSG00000042508	-0.0982210447731986
Mcph1	ENSMUSG00000039842	-0.0981823711283976
Mmachc	ENSMUSG00000028690	-0.0980283859789888
Vsig10	ENSMUSG00000066894	-0.0979675766500276
Zfp652	ENSMUSG00000075595	-0.097958606887739
Mfap4	ENSMUSG00000042436	-0.097898453253276
Syt14	ENSMUSG00000016200	-0.0978576173581713
Abtb2	ENSMUSG00000032724	-0.0977523116216307
Rbm20	ENSMUSG00000043639	-0.0976328725660401
Dok2	ENSMUSG00000022102	-0.0976013268946617
Sgcg	ENSMUSG00000035296	-0.0975705540506264
Nfatc2ip	ENSMUSG00000030722	-0.097559850532224
Ext2	ENSMUSG00000027198	-0.0975084372152643
Setd7	ENSMUSG00000037111	-0.0974374532687009
Rarres1	ENSMUSG00000049404	-0.0974341196173064
Wars2	ENSMUSG00000004233	-0.0974207952487623
Atp13a1	ENSMUSG00000031862	-0.0973912461316011
Lactb2	ENSMUSG00000025937	-0.0973494755148153
Patz1	ENSMUSG00000020453	-0.097236375576611
Kcnh4	ENSMUSG00000035355	-0.097210903153896
Atrnl1	ENSMUSG00000054843	-0.0971957889896293
Adpgk	ENSMUSG00000025236	-0.0971052842305723
Slc39a5	ENSMUSG00000039878	-0.0970981789819579
Mvb12b	ENSMUSG00000038740	-0.0970301419588226
Mfsd5	ENSMUSG00000045665	-0.0969644309724233
Rnd3	ENSMUSG00000017144	-0.0969238731381049
Tmed10	ENSMUSG00000021248	-0.096919738675955
Parp14	ENSMUSG00000034422	-0.0969029554842004
Abcb4	ENSMUSG00000042476	-0.096797250702018
Hmbox1	ENSMUSG00000021972	-0.0967520684294919
Dcx	ENSMUSG00000031285	-0.0967261307523938
Unc5a	ENSMUSG00000025876	-0.0966783418302481
Lmo3	ENSMUSG00000030226	-0.0966780427816687
Adprm	ENSMUSG00000020910	-0.0966543162108183
Serbp1	ENSMUSG00000036371	-0.096546029562675
Xpa	ENSMUSG00000028329	-0.096545754500903
Plk4	ENSMUSG00000025758	-0.0965443793585662
Zbtb14	ENSMUSG00000049672	-0.0964014817525463
Wee1	ENSMUSG00000031016	-0.0963858099856215
Fgfr1	ENSMUSG00000031565	-0.0962916307200081
Uaca	ENSMUSG00000034485	-0.096241506710031
Clip4	ENSMUSG00000024059	-0.0962342291315821
Slitrk2	ENSMUSG00000036790	-0.0962319921422159
Slc4a7	ENSMUSG00000021733	-0.0962305169432752
Zfp251	ENSMUSG00000022526	-0.0961917922985934
Spdya	ENSMUSG00000052525	-0.0961609638858062
Mdm1	ENSMUSG00000020212	-0.0961586740396249
Elk4	ENSMUSG00000026436	-0.0961521908307684
Elovl7	ENSMUSG00000021696	-0.0961249496710226
6330409D20Rik	ENSMUSG00000009551	-0.0959142086172378
Senp7	ENSMUSG00000052917	-0.0958950119191362
Cacng2	ENSMUSG00000019146	-0.095776579605805
Hip1	ENSMUSG00000039959	-0.0957369355284299
Gnptg	ENSMUSG00000035521	-0.0957319337330364
Me1	ENSMUSG00000032418	-0.0957196375560546
Afg1l	ENSMUSG00000038302	-0.0956754437378661
Micu2	ENSMUSG00000021973	-0.0956720354830144
Nav3	ENSMUSG00000020181	-0.095589548696166
Ngb	ENSMUSG00000021032	-0.0955628575308405
Spint1	ENSMUSG00000027315	-0.0955479171057109
Ska2	ENSMUSG00000020492	-0.0954561225415244
Zfp366	ENSMUSG00000050919	-0.0954372003662528
Sft2d1	ENSMUSG00000073468	-0.0953398005156782
Mettl16	ENSMUSG00000010554	-0.0953267278675282
Bves	ENSMUSG00000071317	-0.0952620021883244
Mark1	ENSMUSG00000026620	-0.0952458911065926
Gramd1c	ENSMUSG00000036292	-0.0952403009513996
Zfp692	ENSMUSG00000037243	-0.0951882555042863
Ngef	ENSMUSG00000026259	-0.0951540701990128
Sec24d	ENSMUSG00000039234	-0.0951383765130084
Gm6934	ENSMUSG00000103753	-0.0951156170200365
Unc119	ENSMUSG00000002058	-0.0950441284160384
Tax1bp1	ENSMUSG00000004535	-0.0949846822389869
Gfpt2	ENSMUSG00000020363	-0.0949681435307254
Stx16	ENSMUSG00000027522	-0.0949589929737339
Acp2	ENSMUSG00000002103	-0.0947997811585732
Dnajb1	ENSMUSG00000005483	-0.0947468898285868
Mterf2	ENSMUSG00000049038	-0.0947015915003909
Rgs11	ENSMUSG00000024186	-0.0946608148864061
Slc12a4	ENSMUSG00000017765	-0.0945327586391108
Sema4a	ENSMUSG00000028064	-0.0945252101779846
H2-Bl	ENSMUSG00000073406	-0.0945066740039506
Pou6f1	ENSMUSG00000009739	-0.094426250609629
Pitpnc1	ENSMUSG00000040430	-0.0943302947904658
Bloc1s6	ENSMUSG00000005804	-0.094228447307194
Hmgxb4	ENSMUSG00000034518	-0.0941140040974069
Grik3	ENSMUSG00000001985	-0.0940871259823758
Etnk1	ENSMUSG00000030275	-0.0940354056732782
Wdr86	ENSMUSG00000055235	-0.0939411954928208
Eif2s2	ENSMUSG00000074656	-0.0939259047097698
Wnt2b	ENSMUSG00000027840	-0.0939140380927542
Grm4	ENSMUSG00000063239	-0.0938449174191174
Afap1l2	ENSMUSG00000025083	-0.0937673900875034
Dlk2	ENSMUSG00000047428	-0.0937127290703294
Vars	ENSMUSG00000007029	-0.0936598067156995
Rufy2	ENSMUSG00000020070	-0.0936597204804171
Scai	ENSMUSG00000035236	-0.0936047057435279
Gm10676	ENSMUSG00000074355	-0.093565397757225
Supt16	ENSMUSG00000035726	-0.0934876912816991
Rcan3	ENSMUSG00000059713	-0.0934593719143758
Sumo2	ENSMUSG00000020738	-0.0934471977813483
Myt1	ENSMUSG00000010505	-0.0934264646460562
Bdh1	ENSMUSG00000046598	-0.0934263210200968
Ralgps2	ENSMUSG00000026594	-0.093426064383291
Gabbr1	ENSMUSG00000024462	-0.0934241534965986
Cmbl	ENSMUSG00000022235	-0.0934220228899313
Deptor	ENSMUSG00000022419	-0.0934053191424335
Pdzd7	ENSMUSG00000074818	-0.0933538017616449
Gpsm3	ENSMUSG00000034786	-0.0933349650891896
Mknk2	ENSMUSG00000020190	-0.0932947220967362
Fam219a	ENSMUSG00000028439	-0.0932499891644154
1600014C10Rik	ENSMUSG00000054676	-0.0931495085220919
Snx30	ENSMUSG00000028385	-0.0930804136401933
Nsmce3	ENSMUSG00000070520	-0.0930352734548104
Atp1a3	ENSMUSG00000040907	-0.0929236519717047
Kat6b	ENSMUSG00000021767	-0.0928378139632792
Frmd3	ENSMUSG00000049122	-0.0928225577498901
A930002H24Rik	ENSMUSG00000045506	-0.0927401025547963
Plekha2	ENSMUSG00000031557	-0.0927313695347121
Smim1	ENSMUSG00000078350	-0.0925720877853013
Ddx19b	ENSMUSG00000033658	-0.0925682767358139
Sfmbt1	ENSMUSG00000006527	-0.0924502047222021
Tle2	ENSMUSG00000034771	-0.0924280510892938
Ermp1	ENSMUSG00000046324	-0.0924139560647113
H2ac10	ENSMUSG00000061991	-0.0923275466098017
Tcof1	ENSMUSG00000024613	-0.0923179360286298
Fbxl13	ENSMUSG00000048520	-0.0921936377095119
Smg9	ENSMUSG00000002210	-0.0921832667697915
2610044O15Rik8	ENSMUSG00000071302	-0.0921673502869946
Hdac9	ENSMUSG00000004698	-0.092109885127721
Gpkow	ENSMUSG00000031148	-0.0920905288955099
C330018D20Rik	ENSMUSG00000024592	-0.0920057820621504
Pigm	ENSMUSG00000050229	-0.0920050378651448
Ncoa1	ENSMUSG00000020647	-0.0919936424270641
Cnnm2	ENSMUSG00000064105	-0.0919305454852797
Gtsf1	ENSMUSG00000022487	-0.0917618013117899
Rcsd1	ENSMUSG00000040723	-0.0917551436986181
Dcaf17	ENSMUSG00000041966	-0.0917169567751938
Irgc1	ENSMUSG00000062028	-0.0916272301534933
Zwilch	ENSMUSG00000032400	-0.091554867304878
Mast2	ENSMUSG00000003810	-0.0914686854357333
1110059E24Rik	ENSMUSG00000035171	-0.0914616143140126
Dlg4	ENSMUSG00000020886	-0.0913775825405788
Nol9	ENSMUSG00000028948	-0.0913709313221813
Kdm5c	ENSMUSG00000025332	-0.0913700870175981
Slc37a4	ENSMUSG00000032114	-0.0913542677843956
Lrrc4	ENSMUSG00000049939	-0.0913358661730936
Qsox1	ENSMUSG00000033684	-0.0913245948299984
Cnpy4	ENSMUSG00000036968	-0.0912909750705616
Gm22596	ENSMUSG00000088226	-0.0912783845558197
Vangl1	ENSMUSG00000027860	-0.0912782903437545
P3h2	ENSMUSG00000038168	-0.0911200817755184
Dlg1	ENSMUSG00000022770	-0.0910331125751818
Etv1	ENSMUSG00000004151	-0.0910221408529383
Cspg4	ENSMUSG00000032911	-0.0909762720464485
Pcolce2	ENSMUSG00000015354	-0.0909706715250456
Npr2	ENSMUSG00000028469	-0.0908618452876301
Rnf19a	ENSMUSG00000022280	-0.0908570533996542
Vcan	ENSMUSG00000021614	-0.0908516296428156
Zfp78	ENSMUSG00000055150	-0.0908456743216621
Rasa1	ENSMUSG00000021549	-0.0908454534433167
Mrap	ENSMUSG00000039956	-0.090816086415535
Smg8	ENSMUSG00000020495	-0.0908141535009711
Larp1b	ENSMUSG00000025762	-0.0908034034552542
Hk3	ENSMUSG00000025877	-0.0907317429539687
Timm8a1	ENSMUSG00000048007	-0.0906924472774887
Smim22	ENSMUSG00000096215	-0.0906708985404919
Ralgapa1	ENSMUSG00000021027	-0.0906288954730972
Prkcz	ENSMUSG00000029053	-0.0905819112889543
Clec16a	ENSMUSG00000068663	-0.0905271976352178
Slc25a21	ENSMUSG00000035472	-0.090484857514492
Kcnb2	ENSMUSG00000092083	-0.0904577225950567
Gga1	ENSMUSG00000033128	-0.0904400704149034
Exosc5	ENSMUSG00000061286	-0.0904322170208992
Ccdc57	ENSMUSG00000048445	-0.090388801031949
Ppm1k	ENSMUSG00000037826	-0.0903851109348079
1700020L24Rik	ENSMUSG00000035085	-0.0903296033273328
Lgi1	ENSMUSG00000067242	-0.0902208267915506
Usp18	ENSMUSG00000030107	-0.090170821573529
Pigb	ENSMUSG00000079469	-0.0901415363641364
Cd276	ENSMUSG00000035914	-0.0900894543381877
Plcxd1	ENSMUSG00000064247	-0.0899520220141226
Dnajb14	ENSMUSG00000074212	-0.0899496411274134
Rbsn	ENSMUSG00000014550	-0.089937588543436
Dtymk	ENSMUSG00000026281	-0.0898976376749498
Rgs17	ENSMUSG00000019775	-0.089826805862914
Lrrfip2	ENSMUSG00000032497	-0.0897730870554824
Nfam1	ENSMUSG00000058099	-0.0897588803649743
Dffa	ENSMUSG00000028974	-0.0897350075541642
Stxbp6	ENSMUSG00000046314	-0.0895251483511438
Napepld	ENSMUSG00000044968	-0.08948333251459
B3galnt2	ENSMUSG00000039242	-0.0894616242217765
Epb41l3	ENSMUSG00000024044	-0.0894469418765102
Chid1	ENSMUSG00000025512	-0.0893835493944249
Ppp4r3a	ENSMUSG00000041846	-0.0893739688995016
Pde6c	ENSMUSG00000024992	-0.0892432686775745
Lmnb1	ENSMUSG00000024590	-0.0891662949981214
Nsd1	ENSMUSG00000021488	-0.0891642075276591
Enah	ENSMUSG00000022995	-0.0891463973628377
Chrm1	ENSMUSG00000032773	-0.0891296794594504
Fras1	ENSMUSG00000034687	-0.0891141170999124
Pls1	ENSMUSG00000049493	-0.0890889811536304
Ptcd3	ENSMUSG00000063884	-0.0890103999060303
Rev1	ENSMUSG00000026082	-0.0890093103745641
Ino80c	ENSMUSG00000047989	-0.089004319980174
Vsig10l	ENSMUSG00000070604	-0.0889092904098866
Cutc	ENSMUSG00000025193	-0.0889068094513987
Dach1	ENSMUSG00000055639	-0.0887573542777485
Ehbp1	ENSMUSG00000042302	-0.0886848078708768
Polr1a	ENSMUSG00000049553	-0.0886434066260723
Gp5	ENSMUSG00000047953	-0.0886426118242471
Btrc	ENSMUSG00000025217	-0.0885332970618835
Pbdc1	ENSMUSG00000031226	-0.088457433487996
Rnf152	ENSMUSG00000047496	-0.0884570329972389
Mrpl35	ENSMUSG00000052962	-0.0884252254128354
Zfp30	ENSMUSG00000047473	-0.0884021877043758
Phf19	ENSMUSG00000026873	-0.0883845369038077
Ssb	ENSMUSG00000068882	-0.0883784087729991
Itga1	ENSMUSG00000042284	-0.0883677200408751
Upf3a	ENSMUSG00000038398	-0.0883507056092174
Cbfb	ENSMUSG00000031885	-0.088313724150941
Plk1	ENSMUSG00000030867	-0.0882507624613317
Mcc	ENSMUSG00000071856	-0.0882417389279087
Rbm12b1	ENSMUSG00000046667	-0.0882275349773541
Cnnm3	ENSMUSG00000001138	-0.0880616397051613
Enpp6	ENSMUSG00000038173	-0.0879677557916578
Vangl2	ENSMUSG00000026556	-0.0879026217150028
Spag8	ENSMUSG00000066196	-0.0878156091014738
Nagpa	ENSMUSG00000023143	-0.0877999790887664
Stx2	ENSMUSG00000029428	-0.0876667368423039
Kdm6b	ENSMUSG00000018476	-0.0876363075014409
Sik3	ENSMUSG00000034135	-0.0875940230040864
Dffb	ENSMUSG00000029027	-0.0875867910827287
Micos10	ENSMUSG00000050608	-0.0875488738072983
Ktn1	ENSMUSG00000021843	-0.0874866878565473
Mc4r	ENSMUSG00000047259	-0.0874419537225083
Tnrc6b	ENSMUSG00000047888	-0.0873465942261404
Lypd6b	ENSMUSG00000026765	-0.0873396852331024
Ntn4	ENSMUSG00000020019	-0.0873259716223015
Gm29427	ENSMUSG00000101904	-0.0873179945820221
Srsf1	ENSMUSG00000018379	-0.0872701930005128
Socs2	ENSMUSG00000020027	-0.0871780841335402
Slc25a18	ENSMUSG00000004902	-0.0870679246510736
Iqck	ENSMUSG00000073856	-0.0870412664545856
Fbxo10	ENSMUSG00000048232	-0.0869862186154457
Aifm3	ENSMUSG00000022763	-0.0869716739757707
Tmem86a	ENSMUSG00000010307	-0.0869634165888017
Zfp691	ENSMUSG00000045268	-0.0869091626712701
Oprd1	ENSMUSG00000050511	-0.0868867890464794
Rasgrp2	ENSMUSG00000032946	-0.0868660306560116
Katna1	ENSMUSG00000019794	-0.0867904509261042
Ggact	ENSMUSG00000041625	-0.0867701871766628
Rbm24	ENSMUSG00000038132	-0.0867608159347353
Sec22b	ENSMUSG00000027879	-0.0866964258604716
Wasf2	ENSMUSG00000028868	-0.0866880231589363
Ptges2	ENSMUSG00000026820	-0.0866187132340575
Osbpl7	ENSMUSG00000038534	-0.0865755578982935
Mios	ENSMUSG00000042447	-0.0864959389498029
C2	ENSMUSG00000024371	-0.0864551413435753
Lrrc3b	ENSMUSG00000045201	-0.0864384531244532
Fkrp	ENSMUSG00000048920	-0.0863681625810633
Fgd4	ENSMUSG00000022788	-0.0863242918984961
Ddx39	ENSMUSG00000005481	-0.0863234276416694
Zfp955a	ENSMUSG00000094441	-0.0863194389537292
Mrpl57	ENSMUSG00000021967	-0.086276168953652
Usp13	ENSMUSG00000056900	-0.0862527075320411
Kcnd2	ENSMUSG00000060882	-0.0862520058228013
Henmt1	ENSMUSG00000045662	-0.0862083039044493
Tmem216	ENSMUSG00000024667	-0.0861815546935686
Gm38393	ENSMUSG00000000948	-0.0861777153835651
Dgcr2	ENSMUSG00000003166	-0.0861766397084851
Mybbp1a	ENSMUSG00000040463	-0.0861307682356007
Asxl1	ENSMUSG00000042548	-0.086096753592642
Cyp7b1	ENSMUSG00000039519	-0.0860863854347281
Bmpr2	ENSMUSG00000067336	-0.0859921552298793
Usp4	ENSMUSG00000032612	-0.0859299091756689
Dcbld2	ENSMUSG00000035107	-0.0859131274775518
Rabif	ENSMUSG00000042229	-0.0857959336694778
Frmd4b	ENSMUSG00000030064	-0.0857433157842117
Mpp6	ENSMUSG00000038388	-0.0857207672068018
E130114P18Rik	ENSMUSG00000048747	-0.0856842782912612
Hsd3b7	ENSMUSG00000042289	-0.0856560383312251
Epp13	ENSMUSG00000053367	-0.0856503344791443
Lgi2	ENSMUSG00000039252	-0.0856262770303443
Tjp1	ENSMUSG00000030516	-0.085600457864013
Pmp22	ENSMUSG00000018217	-0.0855658485995414
Ncbp1	ENSMUSG00000028330	-0.0855516725463857
Cd53	ENSMUSG00000040747	-0.0855302958562137
Pknox2	ENSMUSG00000035934	-0.0854585971718937
Sdr42e1	ENSMUSG00000034308	-0.0853606503832409
Plppr5	ENSMUSG00000033342	-0.0853083788626686
Nxph1	ENSMUSG00000046178	-0.0852990560139628
Zfp236	ENSMUSG00000041258	-0.0852925017362292
Smndc1	ENSMUSG00000025024	-0.0852065737355985
Cmtm3	ENSMUSG00000031875	-0.0851808405597248
Glmn	ENSMUSG00000029276	-0.0851355190635176
Ddx19a	ENSMUSG00000015023	-0.0850913650831509
Plcb4	ENSMUSG00000039943	-0.0849864992340684
Gm8121	ENSMUSG00000051116	-0.0848890793193849
Agpat5	ENSMUSG00000031467	-0.0848547849466132
Unc119b	ENSMUSG00000046562	-0.0846903692214296
Lgi3	ENSMUSG00000033595	-0.0845840534727269
Borcs7	ENSMUSG00000062376	-0.0845509701334512
Gsr	ENSMUSG00000031584	-0.0844956752294036
Mecp2	ENSMUSG00000031393	-0.0844204661591732
Setd3	ENSMUSG00000056770	-0.08440738565581
Mpdz	ENSMUSG00000028402	-0.0843983081083929
Wdsub1	ENSMUSG00000026988	-0.0843801109442143
Kdm3b	ENSMUSG00000038773	-0.0843754977894218
Slc8b1	ENSMUSG00000032754	-0.0842882359751333
Lactb	ENSMUSG00000032370	-0.0842715473713651
Cryzl2	ENSMUSG00000033488	-0.0842572813702779
Marchf10	ENSMUSG00000078627	-0.0842084703171153
Rbm22	ENSMUSG00000024604	-0.0842041474621764
Mfsd2b	ENSMUSG00000037336	-0.084147877854532
Nipa2	ENSMUSG00000030452	-0.0841228376847683
A530083M17Rik	ENSMUSG00000106024	-0.0840998438436357
Gucy1a2	ENSMUSG00000041624	-0.0840448013773357
Pard6b	ENSMUSG00000044641	-0.0840363017264269
Kif11	ENSMUSG00000012443	-0.0839726040987997
Cep120	ENSMUSG00000048799	-0.0839360805640312
Mib2	ENSMUSG00000029060	-0.0838118255345176
Sptbn1	ENSMUSG00000020315	-0.0837462716563835
Adamts5	ENSMUSG00000022894	-0.0837082778155182
Iqce	ENSMUSG00000036555	-0.0835750917954613
Cdon	ENSMUSG00000038119	-0.0835681425015952
Ddb2	ENSMUSG00000002109	-0.0835025593200276
Bcas1	ENSMUSG00000013523	-0.083428706786031
Epm2aip1	ENSMUSG00000046785	-0.0833301175485209
Egfl7	ENSMUSG00000026921	-0.0833126653758182
Polm	ENSMUSG00000020474	-0.0832751648616147
Cyhr1	ENSMUSG00000053929	-0.0832676280709157
Hipk3	ENSMUSG00000027177	-0.0832259639178721
U2af2	ENSMUSG00000030435	-0.0831740998776083
Eif5a2	ENSMUSG00000050192	-0.083154777229597
Rnf32	ENSMUSG00000029130	-0.0831277600496495
Man1a2	ENSMUSG00000008763	-0.0830276262349747
Actn3	ENSMUSG00000006457	-0.0829681462611699
Ank1	ENSMUSG00000031543	-0.0829114886764402
Gm37154	ENSMUSG00000102929	-0.0828056974341638
Angptl3	ENSMUSG00000028553	-0.0827884319504673
Srsf5	ENSMUSG00000021134	-0.082775441858151
L3mbtl1	ENSMUSG00000035576	-0.0827545311611521
Otud7b	ENSMUSG00000038495	-0.082744077484832
Vps8	ENSMUSG00000033653	-0.0827275215197542
Inip	ENSMUSG00000038544	-0.0827104789456162
Mettl2	ENSMUSG00000020691	-0.0827069764178908
Kdm2b	ENSMUSG00000029475	-0.0827013841473736
Nsmaf	ENSMUSG00000028245	-0.0826603367678251
Plscr1	ENSMUSG00000032369	-0.0826373930247788
Bend3	ENSMUSG00000038214	-0.0826257749331644
Lcp1	ENSMUSG00000021998	-0.082542910547714
Josd2	ENSMUSG00000038695	-0.0825358614726754
Stat5b	ENSMUSG00000020919	-0.0825340250671015
Ddx6	ENSMUSG00000032097	-0.0824967929351104
Cyp2s1	ENSMUSG00000040703	-0.0824887984968105
Strada	ENSMUSG00000069631	-0.0824711651130238
Chst5	ENSMUSG00000031952	-0.0824661568995837
Ntn1	ENSMUSG00000020902	-0.0824627223923889
Stambpl1	ENSMUSG00000024776	-0.0824552057645057
Aif1l	ENSMUSG00000001864	-0.0823848193175005
Man2c1	ENSMUSG00000032295	-0.0823844187849162
Crnkl1	ENSMUSG00000001767	-0.082382855012491
Gtf3c4	ENSMUSG00000035666	-0.0823530387355452
Fam228b	ENSMUSG00000050545	-0.0822846918341867
Arf5	ENSMUSG00000020440	-0.0822602935808259
Gm9884	ENSMUSG00000104516	-0.0822491387593772
Parp8	ENSMUSG00000021725	-0.0822188553547264
Pno1	ENSMUSG00000020116	-0.0822154525047516
Polq	ENSMUSG00000034206	-0.0821438982956647
Tnip1	ENSMUSG00000020400	-0.0821295325148725
Zfp369	ENSMUSG00000021514	-0.08205057585905
Larp4	ENSMUSG00000023025	-0.0819613097920194
Abhd2	ENSMUSG00000039202	-0.0819417249440478
Lmbr1l	ENSMUSG00000022999	-0.0819360915191527
Lrp12	ENSMUSG00000022305	-0.0819041441424547
Upp2	ENSMUSG00000026839	-0.0818725888762225
Myrip	ENSMUSG00000041794	-0.0818478583329009
Kcnab1	ENSMUSG00000027827	-0.0818320448315663
Dck	ENSMUSG00000029366	-0.0818004391934253
Plcg1	ENSMUSG00000016933	-0.0817738125848786
Slc31a1	ENSMUSG00000066150	-0.0817613994938546
Rnf208	ENSMUSG00000044628	-0.0817317714489468
Cdh13	ENSMUSG00000031841	-0.0817219445640514
Klhl29	ENSMUSG00000020627	-0.0817198346080466
Nr2c2	ENSMUSG00000005893	-0.0816859594609835
Tmem178	ENSMUSG00000024245	-0.0816854646589711
Klf7	ENSMUSG00000025959	-0.0816514130137511
Vegfa	ENSMUSG00000023951	-0.0816494903737259
Ttll11	ENSMUSG00000026885	-0.0816084113725258
Carf	ENSMUSG00000026017	-0.0815315306784681
Enc1	ENSMUSG00000041773	-0.081501847384807
Sardh	ENSMUSG00000009614	-0.0814787169986839
Fam76b	ENSMUSG00000037808	-0.0813732416495203
Kazald1	ENSMUSG00000025213	-0.0813638340291879
Llgl1	ENSMUSG00000020536	-0.0813276875617765
Anapc16	ENSMUSG00000020107	-0.081296571909101
Foxred1	ENSMUSG00000039048	-0.081245010775894
Nt5dc3	ENSMUSG00000054027	-0.081228704172443
Ccdc71l	ENSMUSG00000090946	-0.0812281849508615
Pdcd6ip	ENSMUSG00000032504	-0.0811729579221257
Kcnc2	ENSMUSG00000035681	-0.0811517990984988
Mzf1	ENSMUSG00000030380	-0.0811405189000317
Vezt	ENSMUSG00000036099	-0.0810563342833482
Pphln1	ENSMUSG00000036167	-0.0810531575347575
Lrwd1	ENSMUSG00000029703	-0.0810005613997686
Mapkbp1	ENSMUSG00000033902	-0.0809995824088418
Asap1	ENSMUSG00000022377	-0.0809818747984997
Hlf	ENSMUSG00000003949	-0.0809282163514451
Dennd11	ENSMUSG00000037172	-0.0809253275021546
Kitl	ENSMUSG00000019966	-0.0808704009785467
Synj2	ENSMUSG00000023805	-0.08086620769406
Mkln1	ENSMUSG00000025609	-0.0808470252276447
Ttc39c	ENSMUSG00000024424	-0.0808046864936638
Mif4gd	ENSMUSG00000020743	-0.0808018544309115
Ift172	ENSMUSG00000038564	-0.0807934331131717
Kdm4b	ENSMUSG00000024201	-0.0807431114279742
Ube2d-ps	ENSMUSG00000083844	-0.0807305703138207
Atp2b2	ENSMUSG00000030302	-0.0806947673204325
Rbm4b	ENSMUSG00000033760	-0.080603465310973
Spint2	ENSMUSG00000074227	-0.0805728518379229
Crebrf	ENSMUSG00000048249	-0.0805566510755742
Slc6a15	ENSMUSG00000019894	-0.0805422534913973
Foxj3	ENSMUSG00000032998	-0.0805227616283559
Raf1	ENSMUSG00000000441	-0.0805133651235974
Trpm7	ENSMUSG00000027365	-0.0804535876450065
Fkbp15	ENSMUSG00000066151	-0.080414516137088
Jakmip3	ENSMUSG00000056856	-0.0803938269046821
Piezo1	ENSMUSG00000014444	-0.0803048084768906
Plxna2	ENSMUSG00000026640	-0.0802871016408872
Lypd1	ENSMUSG00000026344	-0.0802844598203138
Klhl1	ENSMUSG00000022076	-0.0802050101010915
Mob3b	ENSMUSG00000073910	-0.0801411354787844
Tspan2	ENSMUSG00000027858	-0.0801387990808566
Gnmt	ENSMUSG00000002769	-0.0801269347871942
Parp12	ENSMUSG00000038507	-0.080029898926532
Hadhb	ENSMUSG00000059447	-0.0800089902224608
Catsper2	ENSMUSG00000033486	-0.0799629645463343
Usf3	ENSMUSG00000068284	-0.0799524810722237
Mtor	ENSMUSG00000028991	-0.0799001290392759
Pstk	ENSMUSG00000063179	-0.0798433643302846
Man2a1	ENSMUSG00000024085	-0.0798224046811942
Asxl2	ENSMUSG00000037486	-0.0797900947572885
Cdc42bpa	ENSMUSG00000026490	-0.0797008351784147
Rhno1	ENSMUSG00000048668	-0.0796666513710261
Papln	ENSMUSG00000021223	-0.0796176298185005
Palld	ENSMUSG00000058056	-0.0795956123075838
Zbtb21	ENSMUSG00000046962	-0.0794244008423784
Dll1	ENSMUSG00000014773	-0.0793939239852082
Clcn7	ENSMUSG00000036636	-0.0793891319822214
Shc2	ENSMUSG00000020312	-0.0793864995074951
Fars2	ENSMUSG00000021420	-0.0793423104113842
Ubtd1	ENSMUSG00000025171	-0.079341435876378
Ago3	ENSMUSG00000028842	-0.0793103224213482
Pdxk	ENSMUSG00000032788	-0.0793049908879545
Zfp334	ENSMUSG00000017667	-0.0792110804354581
Adgrg6	ENSMUSG00000039116	-0.079171332086735
Stac2	ENSMUSG00000017400	-0.0790753711601809
1810013L24Rik	ENSMUSG00000022507	-0.0790385492727834
Chd2	ENSMUSG00000078671	-0.0790150725528097
Exph5	ENSMUSG00000034584	-0.0789870480360381
Man1c1	ENSMUSG00000037306	-0.0789758597418478
Tmco3	ENSMUSG00000038497	-0.0789450055473394
Fahd1	ENSMUSG00000045316	-0.0788904556177012
Rufy3	ENSMUSG00000029291	-0.078867826958094
Eif4g3	ENSMUSG00000028760	-0.0787654699562489
Zdhhc14	ENSMUSG00000034265	-0.0787537146347635
Slc6a17	ENSMUSG00000027894	-0.0787343364374558
Rps6kb1	ENSMUSG00000020516	-0.0787054879660849
Epm2a	ENSMUSG00000055493	-0.0786824396330056
Phlpp1	ENSMUSG00000044340	-0.0786264004552572
Chd9	ENSMUSG00000056608	-0.0786220758129118
Galnt9	ENSMUSG00000033316	-0.078531686403244
Fance	ENSMUSG00000007570	-0.0784330742022356
Cyp46a1	ENSMUSG00000021259	-0.078428924501441
Man1b1	ENSMUSG00000036646	-0.0784279468605446
Ndufb2	ENSMUSG00000002416	-0.0784143554781579
Gid8	ENSMUSG00000027573	-0.0784066369089044
Rab26	ENSMUSG00000079657	-0.0783436202862769
Gls	ENSMUSG00000026103	-0.0783311823072021
Rnf5	ENSMUSG00000015478	-0.0782695202430043
Slco4c1	ENSMUSG00000040693	-0.0782307203730075
Zfp959	ENSMUSG00000003198	-0.0782062788431961
Slc35f5	ENSMUSG00000026342	-0.0782047699894065
Gjc1	ENSMUSG00000034520	-0.0781720651516649
Fsd1l	ENSMUSG00000054752	-0.0781293358765282
Pgm2l1	ENSMUSG00000030729	-0.0780226123009109
Stambp	ENSMUSG00000006906	-0.0780168251151317
Wipf3	ENSMUSG00000086040	-0.0779803455389607
Ttc12	ENSMUSG00000040219	-0.0779759304945975
Ext1	ENSMUSG00000061731	-0.0779674703579868
Traf3ip2	ENSMUSG00000019842	-0.0779529397481182
Alkbh1	ENSMUSG00000079036	-0.0779447517736174
Det1	ENSMUSG00000030610	-0.0779131812490891
Zfp35	ENSMUSG00000063281	-0.0778527021435697
Rab1a	ENSMUSG00000020149	-0.0778270450260298
Ddx39b	ENSMUSG00000019432	-0.0778171509677248
Rhpn1	ENSMUSG00000022580	-0.077687471350564
Loxl4	ENSMUSG00000025185	-0.0776309166925442
Toe1	ENSMUSG00000028688	-0.0776260072756486
Axin2	ENSMUSG00000000142	-0.077607777889793
Chrna4	ENSMUSG00000027577	-0.0775343197730454
Son	ENSMUSG00000022961	-0.0775248105292162
Coa4	ENSMUSG00000044881	-0.0774851544316287
Ddx31	ENSMUSG00000026806	-0.0774791604416255
Axin1	ENSMUSG00000024182	-0.0774641616508662
Evi5	ENSMUSG00000011831	-0.0774612708318564
Pdlim5	ENSMUSG00000028273	-0.0774476786517705
Prr7	ENSMUSG00000034686	-0.0774414148274827
Cilp2	ENSMUSG00000044006	-0.0774396639723742
Kcna6	ENSMUSG00000038077	-0.0773807323928136
Mrpl21	ENSMUSG00000024829	-0.0773414663073025
Bcl2l13	ENSMUSG00000009112	-0.0773215059002392
Strap	ENSMUSG00000030224	-0.077238358788376
Lnx2	ENSMUSG00000016520	-0.0772353362481773
Ccnt1	ENSMUSG00000011960	-0.0771982599765309
Zmynd10	ENSMUSG00000010044	-0.0771894080337295
Itpa	ENSMUSG00000074797	-0.0771342738329331
Prkar2b	ENSMUSG00000002997	-0.0771253263729151
Rpap1	ENSMUSG00000034032	-0.0771166438276703
Lmna	ENSMUSG00000028063	-0.0771161268429391
Fancc	ENSMUSG00000021461	-0.0771109376611077
Cab39l	ENSMUSG00000021981	-0.07706911896981
Rfxank	ENSMUSG00000036120	-0.0770521518922729
Fmo1	ENSMUSG00000040181	-0.0770517776822173
Srek1ip1	ENSMUSG00000021716	-0.0769375752701616
Map3k4	ENSMUSG00000014426	-0.0769225835331529
Usp40	ENSMUSG00000005501	-0.0769095814847419
Mapk9	ENSMUSG00000020366	-0.0768893028195112
Dpagt1	ENSMUSG00000032123	-0.0768635549241037
Ube2f	ENSMUSG00000034343	-0.0768629074013169
Zfpm1	ENSMUSG00000049577	-0.0768341613160603
Otud1	ENSMUSG00000043415	-0.0768200313779995
Ncbp3	ENSMUSG00000020783	-0.0768150505107397
Adra1a	ENSMUSG00000045875	-0.0768117710971034
Lrp1	ENSMUSG00000040249	-0.0767356515160008
Phf1	ENSMUSG00000024193	-0.0766974510023792
Meox1	ENSMUSG00000001493	-0.0766786918853489
Cckbr	ENSMUSG00000030898	-0.0766774179688645
Pigv	ENSMUSG00000043257	-0.0766232691890311
Ash2l	ENSMUSG00000031575	-0.0766045548399453
Klhl32	ENSMUSG00000040387	-0.0765621217416253
Rcn3	ENSMUSG00000019539	-0.0764804003478681
Atxn1l	ENSMUSG00000069895	-0.0764391859081038
Rnaseh2a	ENSMUSG00000052926	-0.076394979550135
Cpsf7	ENSMUSG00000034820	-0.0763804044765847
Fgfr1op	ENSMUSG00000069135	-0.0763745007456462
Sin3a	ENSMUSG00000042557	-0.0762903973285829
Rnpepl1	ENSMUSG00000026269	-0.0762887194865565
Akain1	ENSMUSG00000091636	-0.0761786963671737
Tcf4	ENSMUSG00000053477	-0.0761612432689495
Ccdc189	ENSMUSG00000057176	-0.0761586047177635
Pigh	ENSMUSG00000021120	-0.0761312785530381
Mrpl3	ENSMUSG00000032563	-0.0760501098494098
Egfl8	ENSMUSG00000015467	-0.0760278850258889
Bin1	ENSMUSG00000024381	-0.0760139720809076
Gbx1	ENSMUSG00000067724	-0.0760070217272455
5730480H06Rik	ENSMUSG00000029089	-0.07600348598865
Usp38	ENSMUSG00000038250	-0.075999500000752
Cul4b	ENSMUSG00000031095	-0.0759913185093459
Zfp825	ENSMUSG00000069208	-0.075966592121075
Glcci1	ENSMUSG00000029638	-0.0759451712325523
0610040J01Rik	ENSMUSG00000060512	-0.0758888676574081
Col18a1	ENSMUSG00000001435	-0.075854610569499
Arl5a	ENSMUSG00000036093	-0.0758184894924868
Icam1	ENSMUSG00000037405	-0.0757573837553498
Nap1l1	ENSMUSG00000058799	-0.0757552130349286
Rdh10	ENSMUSG00000025921	-0.0756733530596782
Fat4	ENSMUSG00000046743	-0.0756534789611072
Pdcd11	ENSMUSG00000025047	-0.075632965025625
Camk4	ENSMUSG00000038128	-0.07557596248165
Ncor2	ENSMUSG00000029478	-0.0755742726361424
Insm2	ENSMUSG00000045440	-0.0754739498195397
Trappc11	ENSMUSG00000038102	-0.0754304132047536
Ttc23	ENSMUSG00000030555	-0.0754016489350522
Wwtr1	ENSMUSG00000027803	-0.075326601017067
Zfp420	ENSMUSG00000058402	-0.0753173558549626
Golga1	ENSMUSG00000026754	-0.0753012476911531
Usp7	ENSMUSG00000022710	-0.0752795076187249
Nmral1	ENSMUSG00000063445	-0.0752711501988483
Fam124a	ENSMUSG00000035184	-0.0752556647884046
Zbtb7b	ENSMUSG00000028042	-0.0751301252594856
Ermn	ENSMUSG00000026830	-0.0749145326551855
Senp8	ENSMUSG00000051705	-0.0749003827825909
Cdh4	ENSMUSG00000000305	-0.0748260562734444
Zscan2	ENSMUSG00000038797	-0.0747538701438936
Map3k15	ENSMUSG00000031303	-0.0747433307059466
Gdap1l1	ENSMUSG00000017943	-0.0746223225725868
Sgf29	ENSMUSG00000030714	-0.0746003178793034
Dnajb4	ENSMUSG00000028035	-0.0745625980602394
Hmg20a	ENSMUSG00000032329	-0.0745607909871514
Tinagl1	ENSMUSG00000028776	-0.0744207042613993
Caln1	ENSMUSG00000060371	-0.0743957014141158
Atp1b2	ENSMUSG00000041329	-0.0743821161716512
Fdxacb1	ENSMUSG00000037845	-0.074378181040188
Siglech	ENSMUSG00000051504	-0.0743661527281445
Fam160b1	ENSMUSG00000033478	-0.0743260634769624
Mettl3	ENSMUSG00000022160	-0.0742905488118356
Ednra	ENSMUSG00000031616	-0.0742492663018035
Ptp4a3	ENSMUSG00000059895	-0.0742311142911756
Nek9	ENSMUSG00000034290	-0.0742310415581683
Cybc1	ENSMUSG00000039294	-0.0742003579760041
Lrrc8c	ENSMUSG00000054720	-0.0742001121282176
Npepl1	ENSMUSG00000039263	-0.0741948493907883
Anks3	ENSMUSG00000022515	-0.0741363435324096
Polk	ENSMUSG00000021668	-0.0741313533351464
Chrnb2	ENSMUSG00000027950	-0.0740369735888091
Trib1	ENSMUSG00000032501	-0.0740270197898008
Cwf19l2	ENSMUSG00000025898	-0.0740122411975364
Pitpna	ENSMUSG00000017781	-0.0739703649868677
Ethe1	ENSMUSG00000064254	-0.0739604689955364
Rftn1	ENSMUSG00000039316	-0.0739415234233531
Bax	ENSMUSG00000003873	-0.0739309278121238
Crhbp	ENSMUSG00000021680	-0.0739249245419727
Hexim2	ENSMUSG00000043372	-0.0738991996989461
Nus1	ENSMUSG00000023068	-0.0738991906166069
Igsf8	ENSMUSG00000038034	-0.0738546747892258
Disp2	ENSMUSG00000040035	-0.0738518495175292
Nrd1	ENSMUSG00000053510	-0.0738502999768784
Ddit4l	ENSMUSG00000046818	-0.0738432873416046
Zbtb3	ENSMUSG00000071661	-0.0738126635483547
Chst15	ENSMUSG00000030930	-0.073775500687309
Atp10b	ENSMUSG00000055415	-0.0737398891302214
Cfap36	ENSMUSG00000020462	-0.0737289662542054
Pecr	ENSMUSG00000026189	-0.0737152687008167
Ypel1	ENSMUSG00000022773	-0.073704344079865
Qars	ENSMUSG00000032604	-0.0736729798813506
Thsd1	ENSMUSG00000031480	-0.0736115915830956
Prcc	ENSMUSG00000004895	-0.0735885894840178
4932438A13Rik	ENSMUSG00000037270	-0.0735648691990412
Rps6kc1	ENSMUSG00000089872	-0.0735480819553714
Stt3b	ENSMUSG00000032437	-0.0735021688548095
Adam21	ENSMUSG00000008438	-0.0734879716790192
Rnf185	ENSMUSG00000020448	-0.0734836192402381
Dhrs4	ENSMUSG00000022210	-0.073481919730439
Ccdc80	ENSMUSG00000022665	-0.0734619573991112
Zfp853	ENSMUSG00000093910	-0.0734462324375229
Cic	ENSMUSG00000005442	-0.0734341190509955
Stk40	ENSMUSG00000042608	-0.0734067345046844
Mrps18a	ENSMUSG00000023967	-0.0733767720967514
Atp6v0e	ENSMUSG00000015575	-0.0733708539422693
Plekhs1	ENSMUSG00000035818	-0.0733486810714157
Eif3j1	ENSMUSG00000027236	-0.0733472942528
Trak1	ENSMUSG00000032536	-0.0733100109386181
Rev3l	ENSMUSG00000019841	-0.0732464578921133
Opa3	ENSMUSG00000052214	-0.0732119044347263
Cys1	ENSMUSG00000062563	-0.0732071189072124
Isca1	ENSMUSG00000044792	-0.0731850934562754
F3	ENSMUSG00000028128	-0.0731802001287135
Ppa2	ENSMUSG00000028013	-0.0731529479763537
Zfp563	ENSMUSG00000067424	-0.0731363896373042
Rnpep	ENSMUSG00000041926	-0.0730912220782001
Dhdh	ENSMUSG00000011382	-0.0730710177896878
Trmt6	ENSMUSG00000037376	-0.073049490844745
Nab1	ENSMUSG00000002881	-0.0730361663781377
Preb	ENSMUSG00000045302	-0.0730081069468525
Cenpn	ENSMUSG00000031756	-0.0729857613204325
Trim13	ENSMUSG00000035235	-0.0728991757610455
Ppp2r3c	ENSMUSG00000021022	-0.0728949526204613
Ccnh	ENSMUSG00000021548	-0.0728527441834203
Ssrp1	ENSMUSG00000027067	-0.0728281209749726
Hook1	ENSMUSG00000028572	-0.0727880377490208
Phtf2	ENSMUSG00000039987	-0.0727721195103343
Galnt13	ENSMUSG00000060988	-0.0727330451652224
Phf23	ENSMUSG00000018572	-0.0727182618794359
Phf20l1	ENSMUSG00000072501	-0.0726958789845628
Numa1	ENSMUSG00000066306	-0.0726769894677209
Sphkap	ENSMUSG00000026163	-0.0726712054007221
Zfp821	ENSMUSG00000031728	-0.0726666710322226
Zfp85	ENSMUSG00000058331	-0.0726471512831115
Abl1	ENSMUSG00000026842	-0.0726229550252929
Zfp160	ENSMUSG00000067942	-0.0725998352880445
Glb1	ENSMUSG00000045594	-0.0725955851319892
Scn3b	ENSMUSG00000049281	-0.0725870883861854
Med31	ENSMUSG00000020801	-0.0725381033271161
Pard6a	ENSMUSG00000005699	-0.0725210892869579
Selenov	ENSMUSG00000046750	-0.0725095978693727
Akirin2	ENSMUSG00000028291	-0.0724898095881026
Nt5e	ENSMUSG00000032420	-0.0724799922892301
Rassf1	ENSMUSG00000010067	-0.0724344666574651
Eed	ENSMUSG00000030619	-0.072397454926551
Scyl3	ENSMUSG00000026584	-0.0723938164115731
Emid1	ENSMUSG00000034164	-0.0723920501978884
Ctps2	ENSMUSG00000031360	-0.0723908860414867
Tmem69	ENSMUSG00000055900	-0.0723625563361479
Ttf2	ENSMUSG00000033222	-0.0723600782302212
Nos1ap	ENSMUSG00000038473	-0.0723571160164582
Elmo2	ENSMUSG00000017670	-0.0723278780126438
Zfp329	ENSMUSG00000057894	-0.072304468670219
Chrm3	ENSMUSG00000046159	-0.0722970924235307
Znrd1	ENSMUSG00000036315	-0.0722890095173904
Plagl2	ENSMUSG00000051413	-0.0722858458410889
Spin1	ENSMUSG00000021395	-0.0722195874128856
Epn2	ENSMUSG00000001036	-0.0721795962034129
Magohb	ENSMUSG00000030188	-0.0720643523561171
Irf5	ENSMUSG00000029771	-0.0720491256682027
1810058I24Rik	ENSMUSG00000073155	-0.0720109759858725
Zfp111	ENSMUSG00000087598	-0.0719688318414906
Rock1	ENSMUSG00000024290	-0.071905442773404
Tgoln1	ENSMUSG00000056429	-0.0718457275488891
Smyd5	ENSMUSG00000033706	-0.0718275643714937
Ugdh	ENSMUSG00000029201	-0.0717855809110701
Scn3a	ENSMUSG00000057182	-0.0717606317268509
Gpr55	ENSMUSG00000049608	-0.071742525256614
Gbp7	ENSMUSG00000040253	-0.071739739480721
Poglut3	ENSMUSG00000034487	-0.0717204410982508
Ercc6	ENSMUSG00000054051	-0.0717127263782202
B4galt5	ENSMUSG00000017929	-0.0716937053168658
Gm37711	ENSMUSG00000102796	-0.0716814783912378
Parp2	ENSMUSG00000036023	-0.0716713370358524
Smim24	ENSMUSG00000078439	-0.0716676895668713
Prr14l	ENSMUSG00000054280	-0.07166156738378
Ly6e	ENSMUSG00000022587	-0.0716428879791663
Fam149a	ENSMUSG00000070044	-0.0716200505394401
Syt11	ENSMUSG00000068923	-0.0715942658044894
Chic1	ENSMUSG00000031327	-0.0715940291477747
Cdc42se1	ENSMUSG00000046722	-0.0715691624041543
Lysmd4	ENSMUSG00000043831	-0.0715682640293613
Pias2	ENSMUSG00000025423	-0.0715358688598039
Slc30a10	ENSMUSG00000026614	-0.0715236650261914
Cpne8	ENSMUSG00000052560	-0.0715138671804338
Stx1b	ENSMUSG00000030806	-0.0715112059875502
Mus81	ENSMUSG00000024906	-0.071503439819534
Rhog	ENSMUSG00000073982	-0.0714678514966783
Micall1	ENSMUSG00000033039	-0.0714591584014586
Pecam1	ENSMUSG00000020717	-0.0714456148639235
Gspt2	ENSMUSG00000071723	-0.0714380419489668
Adamts18	ENSMUSG00000053399	-0.0713582889884189
Nt5c2	ENSMUSG00000025041	-0.0713519452245023
Cmpk2	ENSMUSG00000020638	-0.0713332148202207
Cwc27	ENSMUSG00000021715	-0.0713053976111606
Abca8b	ENSMUSG00000020620	-0.0713045467433348
Sntb2	ENSMUSG00000041308	-0.071230996304407
Tchh	ENSMUSG00000052415	-0.0712049735726637
Mau2	ENSMUSG00000031858	-0.0711968305313444
Xrcc6	ENSMUSG00000022471	-0.071187351666415
Armh3	ENSMUSG00000039901	-0.0711691534667623
Slc25a38	ENSMUSG00000032519	-0.0711548985631424
Ung	ENSMUSG00000029591	-0.0711528802887321
Mxi1	ENSMUSG00000025025	-0.0711419404608565
Ankib1	ENSMUSG00000040351	-0.0711033198286796
Dip2a	ENSMUSG00000020231	-0.0710983373335791
Rnf149	ENSMUSG00000048234	-0.0709986921403086
4930402H24Rik	ENSMUSG00000027309	-0.0709581838633454
5031439G07Rik	ENSMUSG00000036046	-0.0709576860203896
Rab33a	ENSMUSG00000031104	-0.0709371040171031
Rif1	ENSMUSG00000036202	-0.0709285576562449
[truncated: 8,708 more rows]
