# Supplementary material for: Identification of Natural Antisense Transcripts in Mouse Brain and Their Association With Autism Spectrum Disorder Risk Genes
Source: Front Mol Neurosci. 2021 Feb 25;14:624881. doi: 10.3389/fnmol.2021.624881 (PMC7947803; doi:10.3389/fnmol.2021.624881)
Supplement: Supplementary file 14 [file Data_Sheet_8.XLSX]

## Sheet: Supplementary File 08 - Additio
ENSG00000274259_SYNGAP1-AS1_lncRNA	TRINITY_DN56323_c0_g1_i1;TRINITY_DN43135_c0_g1_i1;TRINITY_DN35121_c0_g1_i2;TRINITY_DN75281_c0_g1_i1;TRINITY_DN59_c0_g1_i1
ENSG00000197283_SYNGAP1_protein_coding	TRINITY_DN33950_c1_g3_i1;TRINITY_DN56323_c0_g1_i1;TRINITY_DN43135_c0_g1_i1;TRINITY_DN35121_c0_g1_i2;TRINITY_DN75281_c0_g1_i1;TRINITY_DN59_c0_g1_i1
ENSG00000081189_MEF2C_protein_coding	TRINITY_DN44128_c0_g2_i1
ENSG00000245864_MEF2C-AS2_lncRNA	TRINITY_DN44128_c0_g2_i1
ENSG00000165671_NSD1_protein_coding	TRINITY_DN10871_c0_g1_i1;TRINITY_DN10871_c0_g6_i1
ENSG00000125675_GRIA3_protein_coding	TRINITY_DN33460_c0_g1_i1;TRINITY_DN34880_c0_g2_i1;TRINITY_DN2065_c0_g1_i1;TRINITY_DN34880_c0_g1_i1;TRINITY_DN44844_c0_g1_i1
ENSG00000008086_CDKL5_protein_coding	TRINITY_DN25322_c0_g1_i1;TRINITY_DN86445_c0_g1_i1;TRINITY_DN36847_c0_g1_i1
ENSG00000114861_FOXP1_protein_coding	TRINITY_DN61089_c0_g1_i1;TRINITY_DN4677_c2_g1_i1;TRINITY_DN59038_c0_g1_i1;TRINITY_DN26728_c0_g1_i1;TRINITY_DN76451_c0_g1_i1
ENSG00000198689_SLC9A6_protein_coding	TRINITY_DN68370_c0_g1_i1
ENSG00000004848_ARX_protein_coding	TRINITY_DN53303_c0_g1_i1;TRINITY_DN41472_c0_g1_i1
ENSG00000179915_NRXN1_protein_coding	TRINITY_DN9278_c0_g5_i1;TRINITY_DN63325_c0_g1_i1;TRINITY_DN9278_c0_g4_i1;TRINITY_DN36937_c0_g1_i1;TRINITY_DN9278_c0_g9_i1;TRINITY_DN9278_c0_g2_i2
ENSG00000169306_IL1RAPL1_protein_coding	TRINITY_DN84445_c0_g1_i1;TRINITY_DN88700_c0_g1_i1
ENSG00000119042_SATB2_protein_coding	TRINITY_DN50787_c0_g1_i1
ENSG00000005339_CREBBP_protein_coding	TRINITY_DN74153_c0_g1_i1
ENSG00000130005_GAMT_protein_coding	TRINITY_DN3217_c0_g2_i1
ENSG00000169057_MECP2_protein_coding	TRINITY_DN85570_c0_g1_i1
ENSG00000124313_IQSEC2_protein_coding	TRINITY_DN32211_c0_g1_i1;TRINITY_DN14269_c0_g1_i4;TRINITY_DN32211_c0_g2_i1
ENSG00000047662_FAM184B_protein_coding	TRINITY_DN118_c1_g1_i1
ENSG00000157764_BRAF_protein_coding	TRINITY_DN56549_c0_g1_i1;TRINITY_DN81817_c0_g1_i1;TRINITY_DN11348_c3_g1_i2
ENSG00000068366_ACSL4_protein_coding	TRINITY_DN41941_c0_g1_i1;TRINITY_DN41941_c0_g2_i1;TRINITY_DN64000_c0_g1_i1;TRINITY_DN34133_c0_g1_i1
ENSG00000130821_SLC6A8_protein_coding	TRINITY_DN67764_c0_g1_i1
ENSG00000214617_SLC6A10P_transcribed_unprocessed_pseudogene	TRINITY_DN67764_c0_g1_i1
ENSG00000198555_AC133561.1_unprocessed_pseudogene	TRINITY_DN67764_c0_g1_i1
ENSG00000129221_AIPL1_protein_coding	TRINITY_DN770_c0_g4_i1
ENSG00000262818_AC055872.1_processed_pseudogene	TRINITY_DN770_c0_g4_i1
ENSG00000108557_RAI1_protein_coding	TRINITY_DN13604_c0_g1_i1
ENSG00000085998_POMGNT1_protein_coding	TRINITY_DN88478_c0_g1_i1;TRINITY_DN71469_c0_g1_i1
ENSG00000198910_L1CAM_protein_coding	TRINITY_DN37456_c0_g2_i1;TRINITY_DN44258_c0_g1_i1;TRINITY_DN27500_c0_g3_i1
ENSG00000174469_CNTNAP2_protein_coding	TRINITY_DN31588_c0_g2_i1;TRINITY_DN52451_c0_g1_i1;TRINITY_DN53898_c0_g1_i1
ENSG00000103197_TSC2_protein_coding	TRINITY_DN67937_c0_g1_i1
ENSG00000072501_SMC1A_protein_coding	TRINITY_DN81417_c0_g1_i1;TRINITY_DN16282_c0_g1_i2;TRINITY_DN74511_c0_g1_i1;TRINITY_DN16282_c1_g1_i1
ENSG00000147044_CASK_protein_coding	TRINITY_DN74919_c0_g1_i1;TRINITY_DN49913_c0_g1_i1;TRINITY_DN52233_c0_g2_i1;TRINITY_DN67890_c0_g1_i1
ENSG00000102081_FMR1_protein_coding	TRINITY_DN79060_c0_g1_i1;TRINITY_DN64408_c0_g1_i1;TRINITY_DN47254_c0_g1_i1
ENSG00000224775_BRAFP1_unprocessed_pseudogene	TRINITY_DN81817_c0_g1_i1
ENSG00000085224_ATRX_protein_coding	TRINITY_DN11815_c0_g1_i1;TRINITY_DN28390_c0_g1_i1;TRINITY_DN46159_c0_g2_i1;TRINITY_DN46159_c0_g1_i1;TRINITY_DN28981_c0_g1_i1
ENSG00000165699_TSC1_protein_coding	TRINITY_DN71999_c0_g1_i1
ENSG00000284987_U52112.2_protein_coding	TRINITY_DN27500_c0_g3_i1
ENSG00000285708_AC097634.4_protein_coding	TRINITY_DN4677_c2_g1_i1;TRINITY_DN61089_c0_g1_i1;TRINITY_DN59038_c0_g1_i1;TRINITY_DN76451_c0_g1_i1
ENSG00000196338_NLGN3_protein_coding	TRINITY_DN68337_c0_g1_i1;TRINITY_DN47017_c0_g1_i1
ENSG00000196712_NF1_protein_coding	TRINITY_DN83171_c0_g1_i1;TRINITY_DN82407_c0_g1_i1;TRINITY_DN2891_c0_g1_i1;TRINITY_DN84883_c0_g1_i1;TRINITY_DN79644_c0_g1_i1
ENSG00000126012_KDM5C_protein_coding	TRINITY_DN56916_c0_g1_i1;TRINITY_DN70914_c0_g1_i1;TRINITY_DN29441_c0_g1_i1
ENSG00000066468_FGFR2_protein_coding	TRINITY_DN80518_c0_g1_i1
ENSG00000164190_NIPBL_protein_coding	TRINITY_DN67176_c0_g1_i1;TRINITY_DN61557_c0_g1_i1
ENSG00000283058_AC009234.1_lncRNA	TRINITY_DN9278_c0_g9_i1
ENSG00000005893_LAMP2_protein_coding	TRINITY_DN6570_c0_g1_i1
ENSG00000107672_NSMCE4A_protein_coding	TRINITY_DN61379_c0_g1_i1
ENSG00000198947_DMD_protein_coding	TRINITY_DN85880_c0_g1_i1;TRINITY_DN84765_c0_g1_i1;TRINITY_DN75611_c0_g1_i1
ENSG00000233033_CASK-AS1_lncRNA	TRINITY_DN67890_c0_g1_i1
ENSG00000156531_PHF6_protein_coding	TRINITY_DN65193_c0_g1_i1
ENSG00000283743_Z84466.1_lncRNA	TRINITY_DN22805_c0_g1_i1
ENSG00000008056_SYN1_protein_coding	TRINITY_DN22805_c0_g1_i1
ENSG00000132549_VPS13B_protein_coding	TRINITY_DN75944_c0_g1_i1;TRINITY_DN78078_c0_g1_i1
ENSG00000135541_AHI1_protein_coding	TRINITY_DN7223_c1_g1_i1
ENSG00000065154_OAT_protein_coding	TRINITY_DN40435_c0_g1_i1
ENSG00000107669_ATE1_protein_coding	TRINITY_DN82075_c0_g1_i1
ENSG00000125351_UPF3B_protein_coding	TRINITY_DN12516_c0_g1_i1
ENSG00000237984_PTENP1_transcribed_processed_pseudogene	TRINITY_DN1227_c0_g1_i2
ENSG00000171862_PTEN_protein_coding	TRINITY_DN1227_c0_g1_i2
ENSG00000153930_ANKFN1_protein_coding	TRINITY_DN1227_c0_g1_i2
ENSG00000261882_AC006600.1_processed_pseudogene	TRINITY_DN1227_c0_g1_i2
ENSG00000236107_SCN1A-AS1_lncRNA	TRINITY_DN31678_c0_g1_i2;TRINITY_DN87367_c0_g1_i1
ENSG00000144285_SCN1A_protein_coding	TRINITY_DN31678_c0_g1_i2;TRINITY_DN87367_c0_g1_i1
ENSG00000284431_AL022238.4_protein_coding	TRINITY_DN78383_c0_g1_i1
ENSG00000239900_ADSL_protein_coding	TRINITY_DN78383_c0_g1_i1
ENSG00000284256_MIR5004_miRNA	TRINITY_DN43135_c0_g1_i1
ENSG00000151067_CACNA1C_protein_coding	TRINITY_DN2282_c0_g4_i1
ENSG00000008441_NFIX_protein_coding	TRINITY_DN44545_c0_g1_i3
ENSG00000188158_NHS_protein_coding	TRINITY_DN35555_c0_g1_i1
